# Supplementary material for: Graphene overcoats for ultra-high storage density magnetic media
Source: Nat Commun. 2021 May 17;12:2854. doi: 10.1038/s41467-021-22687-y (PMC8129078; doi:10.1038/s41467-021-22687-y)
Supplement: Supplementary file 2 — Source Data [file 41467_2021_22687_MOESM2_ESM.zip]

Archive with 22 entries (21 files):
- source data file HD/
- source data file HD/Fig2a-Raman.dat
- source data file HD/Fig2b-Raman.dat
- source data file HD/Fig2c-Raman.dat
- source data file HD/Fig2d-Raman.dat
- source data file HD/Fig3-SI-AFM-4LG-HD.dat
- source data file HD/Fig3a-COF.dat
- source data file HD/Fig3b-COF.dat
- source data file HD/Fig3c-COF.dat
- source data file HD/Fig3d-COF.dat
- source data file HD/Fig4-COF.dat
- source data file HD/Fig4-SI-AFM-SLG.dat
- source data file HD/Fig5-SI-Moke-area.dat
- source data file HD/Fig5-SI-Moke.dat
- source data file HD/Fig5a-Raman.dat
- source data file HD/Fig5c-Raman.dat
- source data file HD/Fig6-SI-COF-vs-time.dat
- source data file HD/Fig6a-Raman.dat
- source data file HD/Fig6c-Raman.dat
- source data file HD/Fig7a-Raman-COF.dat
- source data file HD/Fig7b-Raman.dat
- source data file HD/Fig8-COF-CPE.dat
