# Supplementary material for: Graphene overcoats for ultra-high storage density magnetic media
Source: Nat Commun. 2021 May 17;12:2854. doi: 10.1038/s41467-021-22687-y (PMC8129078; doi:10.1038/s41467-021-22687-y)
Supplement: Supplementary file 2 — Source Data [file 41467_2021_22687_MOESM2_ESM.zip › source data file HD/Fig2a-Raman.dat]

Raman shift	Intensity
cm\+(-1)	arb.units
	D12 on copper		1L 01 sub		2L 01 sub		3L 02 sub		4L 02 sub
3501.92	123.032003388527	3501.94	413.38	3501.94	163.103	3501.94	-12.5209909307669	3501.94	146.23
3501.03	-42.4829184159771	3501.05	433.07	3501.05	194.036	3501.05	127.238097751564	3501.05	230.593
3500.14	-66.1978402204822	3500.16	396.44	3500.16	67.48	3500.16	64.3221864338936	3500.16	132.148
3499.25	-50.5427620249866	3499.27	449.8	3499.27	98.3919999999999	3499.27	1.42827511622454	3499.27	148.993
3498.36	-54.5776838294914	3498.38	432.86	3498.38	165.834	3498.38	50.9803637985551	3498.38	132.105
3497.47	-103.572605633997	3497.49	342.86	3497.49	205.151	3497.49	78.0294524808853	3497.49	134.894
3496.58	-59.8375274384998	3496.6	258.5	3496.6	143.302	3496.6	-147.816458836784	3496.6	84.296
3495.69	-91.9624492430048	3495.71	398.93	3495.71	103.947	3495.71	-70.1683701544534	3495.71	117.994
3494.8	-34.1673710475097	3494.82	317.41	3494.82	87.077	3494.82	46.7797185278769	3494.82	87.077
3493.91	43.2077071479853	3493.93	474.64	3493.93	168.509	3493.93	127.169807210207	3493.93	103.914
3493.02	41.9827853434817	3493.04	263.95	3493.04	109.512	3493.04	156.993895892537	3493.04	165.673
3492.13	-183.892136461023	3492.15	454.82	3492.15	154.416	3492.15	130.657984574868	3492.15	179.684
3491.24	101.232941734472	3491.26	289.13	3491.26	123.512	3491.26	62.228073257199	3491.26	106.669
3490.35	-51.5919800700322	3490.37	342.41	3490.37	176.818	3490.37	10.6551619395289	3490.37	143.139
3489.46	-66.9169018745361	3489.48	314.3	3489.48	106.635	3489.48	3.99325062185949	3489.48	176.79
3488.57	16.0581763209593	3488.59	474.16	3488.59	131.869	3488.59	81.5133393041901	3488.59	89.7829999999999
3487.68	65.333254516454	3487.7	387.13	3487.7	50.495	3487.7	-17.7275720134799	3487.7	67.326
3486.78	33.1496257253839	3486.81	370.24	3486.81	137.437	3486.81	20.4975166688509	3486.81	162.68
3485.89	-133.595296079124	3485.92	176.67	3485.92	243.98	3485.92	69.9346053511815	3485.92	210.328
3485	58.5997821163728	3485.02	454.23	3485.02	140.196	3485.02	29.6131669400552	3485.02	78.51
3484.11	-21.1251396881307	3484.13	426.12	3484.13	269.13	3484.13	109.868255622386	3484.13	145.78
3483.22	-182.150061492637	3483.24	434.47	3483.24	131.741	3483.24	108.801344304716	3483.24	134.544
3482.33	-138.534983297142	3482.35	529.68	3482.35	134.522	3482.35	65.6994329870465	3482.35	30.828
3481.43	-151.048612088214	3481.46	386.69	3481.46	84.063	3481.46	165.525521669377	3481.46	100.876
3480.54	74.6164661072817	3480.56	361.41	3480.56	134.478	3480.56	71.9910832582505	3480.56	123.272
3479.65	-66.7084556972204	3479.67	551.83	3479.67	50.421	3479.67	-21.5068280594191	3479.67	75.6320000000001
3478.76	-51.1333775017247	3478.78	414.51	3478.78	170.844	3478.78	64.2762606229119	3478.78	100.826
3477.86	84.7829937072038	3477.89	397.64	3477.89	84.008	3477.89	-43.192650694758	3477.89	50.405
3476.97	-78.9419280973034	3476.99	257.58	3476.99	92.394	3476.99	227.342910894115	3476.99	251.984
3476.08	-119.366849901808	3476.1	517.88	3476.1	193.157	3476.1	19.1039995764459	3476.1	181.959
3475.18	52.8495213071201	3475.21	481.42	3475.21	181.929	3475.21	99.2270882587766	3475.21	47.581
3474.29	-158.375400497385	3474.31	576.48	3474.31	254.659	3474.31	182.11364984765	3474.31	221.078
3473.4	-58.9003223018881	3473.42	388.93	3473.42	165.082	3473.42	88.6997385299806	3473.42	-11.192
3472.5	-90.9839510929614	3472.53	394.46	3472.53	193.031	3472.53	138.002827212311	3472.53	229.399
3471.61	-218.098872897464	3471.63	234.95	3471.63	55.942	3471.63	2.66238880118453	3471.63	33.5649999999999
3470.72	-121.433794701972	3470.74	486.62	3470.74	111.866	3470.74	-6.78052251648523	3470.74	106.273
3469.82	75.6825765069589	3469.84	503.31	3469.84	254.453	3469.84	84.4470390723884	3469.84	173.363
3468.93	46.4576547024517	3468.95	246.02	3468.95	150.969	3468.95	97.3611277547186	3468.95	72.6890000000001
3468.03	-248.385974088618	3468.06	413.7	3468.06	159.33	3468.06	82.3252164370494	3468.06	92.2439999999999
3467.14	-20.4508958931237	3467.16	497.48	3467.16	181.664	3467.16	123.175778025923	3467.16	139.741
3466.24	-58.1345246841956	3466.27	368.86	3466.27	170.457	3466.27	155.638866708254	3466.27	97.803
3465.35	-14.7594464886988	3465.37	466.58	3465.37	148.078	3465.37	-1.89557170287321	3465.37	215.132
3464.45	109.656924720226	3464.48	460.92	3464.48	240.237	3464.48	19.4045169794572	3464.48	120.119
3463.56	-50.8679970842768	3463.58	485.98	3463.58	148.029	3463.58	-45.8959214316692	3463.58	178.752
3462.66	53.8483741246509	3462.69	312.76	3462.69	69.8140000000001	3462.69	78.7311672506614	3462.69	134.043
3461.77	125.123452320147	3461.79	533.3	3461.79	131.229	3461.79	-39.6052711604652	3461.79	111.684
3460.87	-15.7601764709252	3460.9	572.29	3460.9	200.999	3460.9	132.430817521865	3460.9	223.332
3459.98	-39.4850982754288	3460	340.53	3460	78.153	3460	-30.5326208892614	3460	175.845
3459.08	-63.1687270665025	3459.1	279.08	3459.1	159.073	3459.1	-98.5660593003879	3459.1	86.5129999999999
3458.19	27.606351128994	3458.21	312.51	3458.21	122.773	3458.21	176.640029381943	3458.21	181.369
3457.29	90.4227223379221	3457.31	281.78	3457.31	237.136	3457.31	36.0585909708161	3457.31	92.0650000000001
3456.39	139.23909354685	3456.42	463.03	3456.42	39.0519999999999	3456.42	194.004679653147	3456.42	186.889
3455.5	59.8141717423459	3455.52	382.08	3455.52	125.502	3455.52	39.5262412420204	3455.52	142.235
3454.6	41.7305429512744	3454.62	379.23	3454.62	-16.731	3454.62	-50.7721971691064	3454.62	78.078
3453.7	-12.6530858398	3453.73	437.72	3453.73	139.401	3453.73	-35.0811084867757	3453.73	225.83
3452.81	117.021992355696	3452.83	262.03	3452.83	164.467	3452.83	161.777453102098	3452.83	203.493
3451.91	-118.461636435377	3451.93	209.03	3451.93	186.737	3451.93	54.7870146909711	3451.93	161.653
3451.01	97.5547347735537	3451.04	384.56	3451.04	183.92	3451.04	-2.00989662669826	3451.04	175.56
3450.12	-84.8701870309524	3450.14	314.85	3450.14	167.173	3450.14	35.9456649621754	3450.14	122.594
3449.22	-136.453815822024	3449.24	364.94	3449.24	167.145	3449.24	-26.4147734489513	3449.24	228.432
3448.32	-187.937444613095	3448.34	520.85	3448.34	61.277	3448.34	3.17278813992266	3448.34	33.4240000000001
3447.42	69.6789265958323	3447.45	498.49	3447.45	103.04	3447.45	-34.0761231777474	3447.45	66.837
3446.53	-93.1459952086698	3446.55	342.48	3446.55	133.652	3446.55	56.7524384111264	3446.55	108.592
3445.63	-86.1296239997446	3445.65	222.72	3445.65	111.358	3445.65	0	3445.65	72.3829999999999
3444.73	48.8867472091824	3444.75	359.07	3444.75	114.123	3444.75	60.1775615888735	3444.75	136.391
3443.83	-27.6968815818891	3443.85	381.27	3443.85	150.284	3443.85	73.0251231777468	3443.85	180.898
3442.93	18.2194896270394	3442.95	303.3	3442.95	66.7829999999999	3442.95	88.6516847666201	3442.95	128
3442.03	-161.264139164032	3442.06	431.24	3442.06	147.454	3442.06	95.9347734489509	3442.06	203.097
3441.13	9.85223204489557	3441.16	331.02	3441.16	150.211	3441.16	-16.4116649621758	3441.16	130.739
3440.24	142.02731024039	3440.26	267	3440.26	2.78099999999995	3440.26	-89.7781033733017	3440.26	72.312
3439.34	115.543681449321	3439.36	342.03	3439.36	197.436	3439.36	89.9274582155713	3439.36	150.163
3438.44	236.460052658247	3438.46	311.4	3438.46	200.184	3438.46	16.5640198044448	3438.46	147.358
3437.54	134.876423867176	3437.56	336.36	3437.56	102.856	3437.56	-1.17741860668161	3437.56	116.755
3436.64	202.992795076101	3436.66	394.68	3436.66	211.237	3436.66	50.5641429821919	3436.66	194.561
3435.74	-37.49083371497	3435.76	222.32	3435.76	169.518	3435.76	30.0487045710656	3435.76	155.623
3434.84	44.5255374939588	3434.86	366.76	3434.86	144.483	3434.86	15.0892661599391	3434.86	188.94
3433.94	70.8419087028869	3433.96	308.37	3433.96	113.901	3433.96	30.6918277488126	3433.96	194.465
3433.04	16.658279911815	3433.06	288.87	3433.06	180.546	3433.06	79.6243893376857	3433.06	116.66
3432.14	198.474651120741	3432.16	411.03	3432.16	216.619	3432.16	17.4479509265595	3432.16	105.532
3431.24	-105.60897767033	3431.26	588.67	3431.26	97.186	3431.26	33.0425125154336	3431.26	102.739
3430.34	81.8073935386001	3430.36	202.66	3430.36	213.773	3430.36	-42.9789258956932	3430.36	174.905
3429.44	199.723764747527	3429.46	355.31	3429.46	208.186	3429.46	86.4236356931801	3429.46	119.36
3428.54	117.740135956456	3428.56	391.33	3428.56	271.987	3428.56	115.884197282054	3428.56	172.073
3427.64	124.656507165382	3427.66	316.34	3427.66	83.248	3427.66	103.699758870927	3427.66	135.971
3426.74	-1.72712162569223	3426.76	477.21	3426.76	269.124	3426.76	152.558320459801	3426.76	94.332
3425.83	-94.7694574033285	3425.86	382.82	3425.86	152.571	3425.86	109.864882048674	3425.86	171.989
3424.93	9.24691380559852	3424.96	507.56	3424.96	166.414	3424.96	44.9954436375476	3424.96	177.508
3424.03	46.6632850145288	3424.05	407.65	3424.05	196.891	3424.05	46.6804781329645	3424.05	188.572
3423.13	133.879656223457	3423.15	346.58	3423.15	174.678	3423.15	164.835039721838	3423.15	166.36
3422.23	10.4960274323839	3422.25	499	3422.25	72.078	3422.25	19.5896013107113	3422.25	94.256
3421.33	-46.3876013586905	3421.35	393.59	3421.35	66.523	3421.35	-95.1158371004153	3421.35	49.8920000000001
3420.42	-103.329937136328	3420.45	457.26	3420.45	221.705	3420.45	125.542724488458	3420.45	315.93
3419.52	-157.4135659274	3419.54	507.07	3419.54	210.586	3419.54	57.948758983875	3419.54	163.481
3418.62	12.9028052815265	3418.64	293.66	3418.64	155.143	3418.64	45.7943205727483	3418.64	160.684
3417.72	14.2191764904546	3417.74	454.27	3417.74	132.958	3417.74	-35.6031178383785	3417.74	163.428
3416.81	167.876840712815	3416.84	481.89	3416.84	224.331	3416.84	82.4204437504955	3416.84	108.011
3415.91	-46.8067880782583	3415.93	382.13	3415.93	132.915	3415.93	48.1114782459119	3415.93	52.612
3415.01	-161.790416869326	3415.03	440.21	3415.03	141.199	3415.03	-88.6309601652142	3415.03	138.43
3414.1	60.9672473530318	3414.13	370.93	3414.13	124.567	3414.13	-20.4683985763406	3414.13	135.64
3413.2	-128.716381438042	3413.22	470.51	3413.22	229.72	3413.22	-57.5263640809246	3413.22	202.043
3412.3	38.5999897708898	3412.32	304.4	3412.32	74.7159999999999	3412.32	-36.4368024920507	3412.32	110.69
3411.39	103.457653993248	3411.42	329.25	3411.42	85.7710000000001	3411.42	45.5027590968227	3411.42	149.408
3410.49	-163.525974797825	3410.51	484.11	3410.51	174.281	3410.51	-16.4322064077608	3410.51	185.347
3409.59	-145.609603588893	3409.61	438.76	3409.61	85.744	3409.61	-70.0506448188873	3409.61	0
3408.68	18.748060633463	3408.71	336.05	3408.71	47.013	3408.71	-154.065083230014	3408.71	55.3090000000001
3407.78	11.7644318423954	3407.8	430.2	3407.8	143.78	3407.8	-5.80704873459695	3407.8	171.431
3406.87	-22.8779039352467	3406.9	265.4	3406.9	193.52	3406.9	103.713512854276	3406.9	113.348
3405.97	36.4384672736796	3405.99	257.07	3405.99	237.715	3405.99	3.10554734969264	3405.99	168.612
3405.07	109.554838482611	3405.09	395.2	3405.09	105.02	3405.09	-55.9948910614335	3405.09	82.91
3404.16	102.512502704969	3404.18	196.19	3404.18	151.977	3404.18	-37.715856566017	3404.18	127.108
3403.26	230.828873913901	3403.28	444.8	3403.28	267.988	3403.28	121.459705022857	3403.28	240.361
3402.35	-22.1134618637407	3402.37	447.5	3402.37	182.313	3402.37	78.927739518273	3402.37	160.214
3401.45	86.9029093451845	3401.47	406	3401.47	207.141	3401.47	229.759301107146	3401.47	234.759
3400.54	-3.03942643245318	3400.56	480.49	3400.56	115.98	3400.56	4.97033560256295	3400.56	44.183
3399.63	-37.6817622100916	3399.66	422.43	3399.66	157.375	3399.66	39.7928971914364	3399.66	229.161
3398.73	-188.562723326064	3398.75	306.42	3398.75	226.362	3398.75	66.3179316868532	3398.75	132.505
3397.82	79.7021831065686	3397.85	173.89	3397.85	240.127	3397.85	-28.6105067242734	3397.85	173.885
3396.92	-46.666590751267	3396.94	328.39	3396.94	195.934	3396.94	-4.83947222885672	3396.94	121.424
3396.01	-84.8016843186342	3396.03	405.6	3396.03	187.625	3396.03	65.82156226656	3396.03	115.886
3395.11	-4.17045817646977	3395.13	491.06	3395.13	148.972	3395.13	34.3941238554335	3395.13	102.073
3394.2	7.3944482561601	3394.22	433.05	3394.22	148.947	3394.22	-19.0908416491502	3394.22	74.473
3393.29	52.0593546887922	3393.31	264.75	3393.31	143.408	3393.31	40.5071928462664	3393.31	170.986
3392.39	-46.709419169043	3392.41	380.52	3392.41	140.627	3392.41	0.823754435139563	3392.41	68.9350000000001
3391.48	80.6554872635897	3391.5	297.75	3391.5	248.124	3391.5	82.4607889305564	3391.5	195.742
3390.57	-62.1796063037746	3390.59	341.81	3390.59	82.6950000000001	3390.59	-61.9731765740266	3390.59	151.607
3389.66	15.4853001288539	3389.69	504.36	3389.69	162.606	3389.69	19.6533850148467	3389.69	212.215
3388.76	51.8165262710208	3388.78	283.83	3388.78	157.069	3388.78	59.9094195102634	3388.78	275.559
3387.85	-49.6185672963493	3387.87	247.97	3387.87	146.023	3387.87	-10.0595459943202	3387.87	126.737
3386.94	-24.353660863715	3386.97	600.53	3386.97	168.037	3386.97	24.687015594553	3386.97	157.018
3386.03	58.8112455689188	3386.06	338.78	3386.06	228.602	3386.06	164.06305008997	3386.06	258.899
3385.13	4.24247171108254	3385.15	319.45	3385.15	137.69	3385.15	99.6260845853863	3385.15	41.3069999999999
3384.22	98.4073781437128	3384.24	324.89	3384.24	79.847	3384.24	-146.516880919197	3384.24	22.0269999999999
3383.31	-58.0277154236537	3383.33	272.54	3383.33	143.151	3383.33	-37.4608464237806	3383.33	77.082
3382.4	41.5371910089798	3382.43	440.39	3382.43	187.167	3382.43	8.26871516509254	3382.43	154.138
3381.49	-2.09790255838925	3381.52	445.83	3381.52	176.128	3381.52	-141.42425033949	3381.52	126.592
3380.59	34.2333235837759	3380.61	283.41	3380.61	74.292	3380.61	-136.976215844074	3380.61	151.336
3379.68	75.9982300164083	3379.7	522.71	3379.7	170.569	3379.7	68.3048186513424	3379.7	170.569
3378.77	-124.33686355096	3378.79	393.34	3378.79	156.788	3378.79	47.963853146759	3378.79	200.799
3377.86	2.62804288167354	3377.88	437.28	3377.88	159.513	3377.88	60.624887642176	3377.88	178.765
3376.95	60.892949314306	3376.97	274.98	3376.97	178.735	3376.97	4.53592213759202	3376.97	211.732
3376.04	201.557855746938	3376.06	602.1	3376.06	156.711	3376.06	201.408956633008	3376.06	79.7299999999999
3375.13	-108.677237820428	3375.15	360.11	3375.15	120.95	3375.15	79.3459911284256	3375.15	52.228
3374.22	-42.2123313877964	3374.24	318.82	3374.24	203.384	3374.24	-48.1779743761583	3374.24	115.434
3373.31	134.052575044836	3373.33	434.18	3373.33	241.822	3373.33	154.100060119258	3373.33	140.147
3372.4	131.81748147747	3372.42	288.49	3372.42	181.338	3372.42	18.3640946146752	3372.42	263.764
3371.49	11.3823879101001	3371.51	277.45	3371.51	200.538	3371.51	50.245129110092	3371.51	186.802
3370.58	-51.3527056572657	3370.6	414.75	3370.6	170.292	3370.6	16.2031636055078	3370.6	126.345
3369.67	-92.0877992246333	3369.69	411.93	3369.69	98.8630000000001	3369.69	-177.119801899075	3369.69	145.548
3368.76	-94.4228927919976	3368.78	455.8	3368.78	101.593	3368.78	25.0142325963413	3368.78	104.338
3367.85	-275.157986359369	3367.87	315.71	3367.87	71.378	3367.87	-80.3957329082425	3367.87	159.227
3366.94	-79.793079926736	3366.96	304.68	3366.96	208.609	3366.96	96.9573015871742	3366.96	118.029
3366.03	-95.8281734941011	3366.05	225.04	3366.05	194.853	3366.05	43.7103360825909	3366.05	246.996
3365.12	-81.6632670614708	3365.14	345.74	3365.14	249.7	3365.14	61.8303705780072	3365.14	282.628
3364.21	190.401639371163	3364.23	326.48	3364.23	189.303	3364.23	3.12340507342401	3364.23	213.994
3363.29	39.9002260942652	3363.32	271.56	3363.32	156.355	3363.32	4.79143956884081	3363.32	74.0630000000001
3362.38	48.5651325268973	3362.41	425.11	3362.41	32.912	3362.41	-53.8915259357432	3362.41	35.654
3361.47	-49.7699610404725	3361.49	301.64	3361.49	208.405	3361.49	117.782981466217	3361.49	241.312
3360.56	-30.1050546078386	3360.58	509.96	3360.58	145.312	3360.58	50.881015961633	3360.58	137.087
3359.65	-98.240148175204	3359.67	243.97	3359.67	189.149	3359.67	-62.6069495429504	3359.67	164.478
3358.74	-163.575241742576	3358.76	200.08	3358.76	153.487	3358.76	21.2870849524666	3358.76	95.93
3357.82	-157.676655019472	3357.85	608.37	3357.85	230.193	3357.85	121.596119447883	3357.85	142.501
3356.91	26.2882514131597	3356.93	400.03	3356.93	221.936	3356.93	38.2876268498426	3356.93	158.917
3356	-19.8468421542075	3356.02	342.43	3356.02	213.681	3356.02	-102.514338654741	3356.02	147.933
3355.09	131.218064278426	3355.11	350.6	3355.11	106.824	3355.11	90.8946958406755	3355.11	41.0859999999999
3354.17	22.016651001526	3354.2	451.87	3354.2	106.805	3354.2	7.63273033609198	3354.2	43.817
3353.26	-37.9184425658386	3353.28	303.93	3353.28	183.457	3353.28	91.4192377380521	3353.28	112.265
3352.35	52.846463866792	3352.37	525.65	3352.37	104.033	3352.37	55.1345997803883	3352.37	79.394
3351.43	-83.6549494101091	3351.46	254.56	3351.46	134.126	3351.46	16.234530469736	3351.46	164.236
3350.52	122.009957022527	3350.54	410.52	3350.54	232.63	3350.54	84.0906142435817	3350.54	142.315
3349.61	73.1748634551604	3349.63	355.73	3349.63	169.655	3349.63	105.398544932929	3349.63	207.965
3348.69	-96.2265498217403	3348.71	339.26	3348.71	158.684	3348.71	-67.5583712932248	3348.71	134.061
3347.78	-8.26164338910712	3347.8	281.76	3347.8	112.155	3347.8	13.9495593961231	3347.8	216.104
3346.86	24.9369433339944	3346.89	363.76	3346.89	224.274	3346.89	79.0284900854706	3346.89	131.283
3345.95	-18.4981502333758	3345.97	358.23	3345.97	166.811	3345.97	100.321573859316	3345.97	155.872
3345.04	61.1667561992581	3345.06	265.21	3345.06	139.442	3345.06	132.541504548664	3345.06	235.137
3344.12	-200.934657077642	3344.14	382.72	3344.14	229.632	3344.14	110.07958832251	3344.14	196.827
3343.21	-271.569750645007	3343.23	576.72	3343.23	153.063	3343.23	150.495519011858	3343.23	131.197
3342.29	-183.771163921907	3342.31	295.15	3342.31	174.9	3342.31	35.1226027857033	3342.31	109.313
3341.38	48.893742510727	3341.4	322.42	3341.4	188.534	3341.4	86.4605334750511	3341.4	215.858
3340.46	60.0923292338266	3340.48	346.96	3340.48	76.494	3340.48	50.3616172488971	3340.48	163.916
3339.55	8.55723566645975	3339.57	442.5	3339.57	177.547	3339.57	118.070547938245	3339.57	152.964
3338.63	66.2558223895612	3338.65	341.38	3338.65	144.745	3338.65	35.5546317120907	3338.65	98.317
3337.72	-39.8792711778078	3337.74	363.17	3337.74	185.68	3337.74	32.248562401438	3337.74	128.338
3336.8	118.719315545297	3336.82	311.24	3336.82	191.111	3336.82	-12.0113538247156	3336.82	174.73
3335.88	168.117902268397	3335.91	499.54	3335.91	98.27	3335.91	-58.9884231353683	3335.91	60.054
3334.97	37.4828087010264	3334.99	447.6	3334.99	237.446	3334.99	197.001660638477	3334.99	278.385
3334.05	-183.31860457587	3334.07	403.86	3334.07	188.288	3334.07	106.346744412324	3334.07	210.119
3333.14	19.0463018567607	3333.16	343.78	3333.16	256.467	3333.16	81.2076751016712	3333.16	237.368
3332.22	122.944888579861	3332.24	327.35	3332.24	122.757	3332.24	-33.9522411244827	3332.24	114.573
3331.3	185.943475302965	3331.32	471.86	3331.33	139.102	3331.33	58.2226895648648	3331.33	76.37
3330.39	-133.671697132933	3330.41	417.24	3330.41	95.447	3330.41	8.55177333871075	3330.41	201.802
3329.47	146.166974659291	3329.49	411.72	3329.49	136.33	3329.49	-19.2891428874436	3329.49	147.236
3328.55	68.8056464515194	3328.57	357.12	3328.57	117.225	3328.57	12.8559408864028	3328.57	212.641
3327.63	67.8443182437441	3327.66	318.91	3327.66	223.509	3327.66	23.18987157575	3327.66	179.897
3326.72	-25.7369955269915	3326.74	367.91	3326.74	95.384	3326.74	-70.045044650404	3326.74	81.758
3325.8	3.20167626523653	3325.82	329.7	3325.82	163.489	3325.82	73.8060391234421	3325.82	179.838
3324.88	92.1403480574627	3324.9	405.93	3324.9	217.951	3324.9	-27.5778771027119	3324.9	111.7
3323.96	-1.52098015031152	3323.99	359.56	3323.99	163.436	3323.99	29.0600535866358	3323.99	247.878
3323.05	-253.002293921043	3323.07	258.73	3323.07	144.345	3323.07	14.8631373604817	3323.07	157.963
3322.13	51.0363778711817	3322.15	280.47	3322.15	182.445	3322.15	-2.04977886567281	3322.15	138.876
3321.21	30.975049663406	3321.23	299.48	3321.23	223.254	3321.23	32.7773049081732	3321.23	223.254
3320.29	-48.9862785443675	3320.31	362.04	3320.31	206.885	3320.31	-11.3606113179803	3320.31	185.108
3319.37	-273.147606752143	3319.4	269.45	3319.4	16.33	3319.4	-66.360680628633	3319.4	146.973
3318.45	44.2910650400827	3318.48	364.65	3318.48	201.374	3318.48	-28.8215968547872	3318.48	114.293
3317.54	-65.4902487306481	3317.56	506.07	3317.56	233.991	3317.56	109.367486919059	3317.56	236.712
3316.62	96.7484230615755	3316.64	389.01	3316.64	68.01	3316.64	54.3655706929048	3316.64	108.816
3315.7	261.587094853801	3315.72	495.03	3315.72	157.757	3315.72	-0.611345533249505	3315.72	84.319
3314.78	-38.6742333539696	3314.8	329.06	3314.8	174.048	3314.8	28.7287382405968	3314.8	179.487
3313.86	191.464438438255	3313.88	435.05	3313.88	171.3	3313.88	39.0328220144427	3313.88	174.02
3312.94	19.1031102304805	3312.96	549.16	3312.96	125.057	3312.96	24.8529057882881	3312.96	222.927
3312.02	137.741782022706	3312.04	448.5	3312.04	152.218	3312.04	32.4329895621345	3312.04	108.727
3311.1	340.480453814933	3311.12	298.95	3311.12	206.547	3311.12	15.5440733359803	3311.12	176.652
3310.18	62.2191256071565	3310.2	326.08	3310.2	228.253	3310.2	39.4261571098261	3310.2	124.996
3309.26	55.7577973993866	3309.28	461.87	3309.28	146.709	3309.28	169.251240883672	3309.28	154.86
3308.34	-89.303530808389	3308.36	546	3308.36	108.656	3308.36	60.0013246575184	3308.36	244.477
3307.42	-106.564859016164	3307.44	450.85	3307.44	29.875	3307.44	-19.3445915686361	3307.44	181.969
3306.5	-7.12618722393927	3306.52	290.56	3306.52	209.095	3306.52	53.3954922052098	3306.52	190.086
3305.58	67.8124845682869	3305.6	374.68	3305.6	130.323	3305.6	-61.2124240209441	3305.6	138.469
3304.66	15.1511563605109	3304.68	393.62	3304.68	-8.14400000000001	3304.68	27.8016597529017	3304.68	122.159
3303.73	-34.7901862843028	3303.76	464.13	3303.76	65.14	3303.76	-18.913256473252	3303.76	143.852
3302.81	91.6484855079234	3302.84	371.78	3302.84	119.405	3302.84	-73.7631726994059	3302.84	132.974
3301.89	104.187157300148	3301.91	431.42	3301.92	132.952	3301.92	-79.7510889255605	3301.92	143.806
3300.97	37.9258290923735	3300.99	219.74	3300.99	179.049	3300.99	150.276147932784	3300.99	130.217
3300.05	129.164500884603	3300.07	339.05	3300.07	108.497	3300.07	119.83823170663	3300.07	157.321
3299.13	81.903172676828	3299.15	482.74	3299.15	16.2710000000001	3299.15	-27.1956845195243	3299.15	94.9190000000001
3298.2	270.561830032009	3298.23	287.42	3298.23	122.02	3298.23	-6.07560074567823	3298.23	154.558
3297.28	114.900501824241	3297.31	395.82	3297.31	92.178	3297.31	-93.4065169718322	3297.31	67.7779999999999
3296.36	-208.760826383535	3296.38	178.9	3296.38	162.64	3296.38	19.8797198865118	3296.38	89.452
3295.44	199.47784540869	3295.46	463.44	3295.46	127.38	3295.46	-132.471196339642	3295.46	51.4939999999999
3294.52	11.4165172009143	3294.54	449.82	3294.54	119.23	3294.54	-32.7671125657962	3294.54	13.548
3293.59	-38.5248254438993	3293.62	403.69	3293.62	257.387	3293.62	28.9799712080498	3293.62	292.608
3292.67	55.2138463483261	3292.69	395.5	3292.69	135.444	3292.69	9.43920806639426	3292.69	121.9
3291.75	67.6525181405523	3291.77	509.19	3291.77	94.7959999999999	3291.77	-140.09870815976	3291.77	105.63
3290.82	-44.5888245042624	3290.85	303.3	3290.85	140.817	3290.85	116.600375614086	3290.85	135.401
3289.9	49.0498472879626	3289.92	192.24	3289.92	257.219	3289.92	56.4386124724304	3289.92	194.945
3288.98	72.3885190801884	3289	484.58	3289	265.299	3289	80.222696246276	3289	230.106
3288.05	17.0471764353752	3288.08	508.86	3288.08	124.508	3288.08	-39.4612199798778	3288.08	18.947
3287.13	-92.3141517723998	3287.15	401.26	3287.15	175.906	3287.15	-40.0299831215339	3287.15	151.55
3286.21	22.9245200198238	3286.23	320.03	3286.23	102.821	3286.23	21.629100652312	3286.23	89.292
3285.28	-18.8168226249891	3285.3	455.3	3285.3	197.492	3285.3	39.9823375106566	3285.3	94.688
3284.36	-17.2781508327644	3284.38	586.39	3284.38	143.361	3284.38	220.633421284502	3284.38	178.525
3283.43	92.4805065224191	3283.46	262.94	3283.46	156.86	3283.46	103.727505058348	3283.46	240.699
3282.51	42.6191783146478	3282.53	313.67	3282.53	264.997	3282.53	249.152741916693	3282.53	259.588
3281.58	0.877835669829437	3281.61	332.54	3281.61	200.067	3281.61	45.7668256905388	3281.61	173.031
3280.66	-46.1834925379444	3280.68	294.64	3280.68	170.3	3280.68	18.1490625488827	3280.68	210.847
3279.73	14.7751648172416	3279.76	386.49	3279.76	202.704	3279.76	77.0331463227287	3279.76	283.786
3278.81	-7.98616339053297	3278.83	286.44	3278.83	264.824	3278.83	68.3323831810731	3278.83	216.183
3277.88	63.7724939646523	3277.91	407.97	3277.91	102.67	3277.91	19.1074669549189	3277.91	154.005
3276.96	-118.388834243122	3276.98	529.48	3276.98	199.903	3276.98	45.5437038132634	3276.98	221.514
3276.03	145.169823112064	3276.06	486.18	3276.06	286.301	3276.06	120.579787587109	3276.06	199.871
3275.11	54.9084949042899	3275.13	477.99	3275.13	159.331	3275.13	17.3620244454535	3275.13	167.432
3274.18	67.1671522594716	3274.2	399.61	3274.2	226.806	3274.2	62.6832613037977	3274.2	307.809
3273.25	199.019241329759	3273.28	232.17	3273.28	197.074	3273.28	48.5983450776439	3273.28	137.681
3272.33	67.5035919719139	3272.35	372.48	3272.35	199.741	3272.35	128.988581935988	3272.35	224.034
3271.4	-61.2709231398221	3271.42	415.61	3271.43	143.034	3271.43	85.2066657098339	3271.43	178.118
3270.48	55.513427502332	3270.5	423.63	3270.5	156.502	3270.5	125.092902568178	3270.5	188.882
3269.55	107.538912390597	3269.57	329.14	3269.57	97.124	3269.57	-45.4788605734777	3269.57	75.5410000000001
3268.62	105.56439727886	3268.64	391.13	3268.65	172.636	3268.65	153.569223200368	3268.65	234.678
3267.69	68.489882167125	3267.72	563.68	3267.72	218.457	3267.72	128.682460058713	3267.72	215.76
3266.77	-54.7257671907209	3266.79	409.88	3266.79	151.007	3266.79	-4.04830308294345	3266.79	191.455
3265.84	32.2997176975441	3265.86	350.5	3265.86	177.944	3265.86	27.7299337754009	3265.86	142.894
3264.91	-4.77479741419302	3264.94	266.87	3264.94	215.654	3264.94	46.0150175492472	3264.94	199.48
3263.99	4.10955322795962	3264.01	239.88	3264.01	229.096	3264.01	29.259254407591	3264.01	172.496
3263.06	177.335038116225	3263.08	379.97	3263.08	91.623	3263.08	42.1494912659355	3263.08	80.8440000000001
3262.13	226.460523004491	3262.15	431.1	3262.15	199.383	3262.15	187.05372812428	3262.15	202.077
3261.2	221.786007892753	3261.23	301.72	3261.23	175.105	3261.23	156.816811898126	3261.23	153.554
3260.27	190.111492781018	3260.3	393.25	3260.3	333.991	3260.3	175.06504875647	3260.3	274.735
3259.35	282.395843423172	3259.37	309.7	3259.37	156.197	3259.37	93.6552856148139	3259.37	185.82
3258.42	65.0213283114372	3258.44	385.04	3258.44	153.478	3258.44	114.604522473159	3258.44	263.875
3257.49	345.646813199701	3257.51	476.51	3257.51	215.373	3257.51	111.308759331503	3257.51	223.45
3256.56	209.072298087965	3256.58	538.35	3256.58	199.188	3256.58	59.5679961898466	3256.58	242.256
3255.63	293.197782976231	3255.65	382.17	3255.65	220.685	3255.65	77.8232330481915	3255.65	228.759
3254.7	92.0232678644934	3254.72	508.57	3254.72	255.631	3254.72	171.407469906535	3254.72	239.486
3253.77	297.148752752759	3253.8	438.54	3253.8	180.258	3253.8	232.681553680381	3253.8	373.967
3252.84	265.574237641024	3252.87	252.86	3252.87	336.248	3252.87	154.054790538726	3252.87	360.458
3251.91	126.299722529287	3251.94	449.15	3251.94	285.087	3251.94	239.50602739707	3251.94	357.707
3250.98	191.525207417551	3251.01	427.57	3251.01	285.048	3251.01	185.109264255414	3251.01	298.488
3250.05	415.350692305818	3250.08	459.76	3250.08	201.649	3250.08	206.004501113758	3250.08	271.551
3249.12	36.9761771940794	3249.15	397.86	3249.15	260.752	3249.15	291.407737972103	3249.15	360.222
3248.19	241.901662082346	3248.22	513.36	3248.22	274.153	3248.22	322.883224077621	3248.22	335.969
3247.26	215.62714697061	3247.29	510.59	3247.29	448.79	3247.29	322.05000806752	3247.29	438.04
3246.33	227.052631858873	3246.36	513.2	3246.36	303.622	3246.36	350.777792057418	3246.36	368.102
3245.4	426.478116747139	3245.43	220.29	3245.43	298.197	3245.43	242.484576047317	3245.43	424.463
3244.47	212.203601635401	3244.49	276.66	3244.5	346.498	3244.5	290.015360037216	3244.5	424.388
3243.54	73.2290865236664	3243.56	400.15	3243.56	373.298	3243.56	418.085184715178	3243.56	499.518
3242.61	-79.1454285880682	3242.63	440.37	3242.63	370.549	3242.63	282.981968705077	3242.63	392.029
3241.68	90.6800563001943	3241.7	421.5	3241.7	405.391	3241.7	368.069752694976	3241.7	416.131
3240.75	85.9055411884601	3240.77	335.53	3240.77	297.957	3240.77	173.961536684875	3240.77	488.537
3239.82	-4.66897392327519	3239.84	378.42	3239.84	289.853	3239.84	116.793320674774	3239.84	442.833
3238.88	143.4976452111	3238.91	544.73	3238.91	265.656	3238.91	346.772104664673	3238.91	450.806
3237.95	323.923130099362	3237.98	563.42	3237.98	292.442	3237.98	327.153888654572	3237.98	509.762
3237.02	-10.7513850123742	3237.04	504.31	3237.04	388.967	3237.04	339.728713332534	3237.04	346.047
3236.09	102.474099875893	3236.11	466.68	3236.11	241.388	3236.11	266.475497322433	3236.11	437.178
3235.16	-17.5004152358451	3235.18	321.79	3235.18	268.163	3235.18	203.976281312331	3235.18	429.063
3234.22	117.166203898531	3234.25	501.39	3234.25	227.902	3234.25	275.55906530223	3234.25	447.76
3233.29	-56.5083112132052	3233.31	587.09	3233.31	364.589	3233.31	304.217889980192	3233.31	501.309
3232.36	64.8171736750592	3232.38	503.9	3232.38	321.644	3232.38	225.658673970092	3232.38	402.054
3231.43	30.5426585633231	3231.45	241.19	3231.45	404.666	3231.45	286.47645795999	3231.45	514.536
3230.49	-124.290722302301	3230.52	348.33	3230.52	340.289	3230.52	261.535241949889	3230.52	458.189
3229.56	80.0347625859631	3229.58	302.72	3229.58	340.233	3229.58	231.239066627851	3229.58	442.043
3228.63	-23.8397525257715	3228.65	452.68	3228.65	366.971	3228.65	332.20285061775	3228.65	393.751
3227.69	24.9268666086027	3227.72	417.79	3227.72	407.077	3227.72	272.454634607649	3227.72	490.097
3226.76	89.8523514968674	3226.78	307.94	3226.78	372.206	3226.78	290.363459285611	3226.78	522.156
3225.82	-30.0810293687591	3225.85	240.96	3225.85	305.212	3225.85	45.9052432755097	3225.85	340.012
3224.89	139.244455519505	3224.91	457.74	3224.91	291.779	3224.91	203.042067953472	3224.91	425.619
3223.96	-66.2300595922297	3223.98	299.75	3223.98	136.496	3223.98	191.528851943371	3223.98	278.35
3223.02	-124.563440457856	3223.05	470.96	3223.05	398.715	3223.05	329.85963593327	3223.05	500.405
3222.09	71.3620444304088	3222.11	227.42	3222.11	272.904	3222.11	101.605460611233	3222.11	420.061
3221.15	77.3286635647837	3221.18	489.54	3221.18	369.162	3221.18	223.862244601131	3221.18	428.012
3220.22	-205.645851546955	3220.24	484.11	3220.24	205.944	3220.24	25.1140692790932	3220.24	318.284
3219.28	-9.77923241257486	3219.31	467.99	3219.31	259.397	3219.31	150.012853268992	3219.31	259.397
3218.35	9.54625247568583	3218.37	451.87	3218.37	288.764	3218.37	34.2296779469541	3218.37	350.264
3217.41	-88.7871283899385	3217.44	473.18	3217.44	205.843	3217.44	-9.32553806314672	3217.44	221.883
3216.48	37.4383564983254	3216.5	457.06	3216.5	235.215	3216.5	150.259286614815	3216.5	248.578
3215.54	8.6049756327011	3215.57	342.08	3215.57	251.213	3215.57	149.450070604715	3215.57	211.125
3214.61	-25.5695394790346	3214.63	464.93	3214.63	179.026	3214.63	36.4188952826767	3214.63	232.467
3213.67	95.1970796553414	3213.7	587.75	3213.7	211.056	3213.7	182.568679272575	3213.7	315.246
3212.74	63.7225645436029	3212.76	491.5	3212.76	186.981	3212.76	88.2535039505378	3212.76	315.201
3211.8	-34.5108163220193	3211.82	523.46	3211.82	272.411	3211.82	36.7133286285	3211.82	291.111
3210.86	-111.444197187646	3210.89	429.92	3210.89	280.381	3210.89	78.6531126183988	3210.89	339.125
3209.93	-9.41871229938261	3209.95	387.13	3209.95	323.053	3209.95	240.713937296361	3209.95	301.694
3208.99	55.2479068349912	3209.01	408.42	3209.01	194.867	3209.01	95.7337619743237	3209.01	325.666
3208.05	39.714525969368	3208.08	544.48	3208.08	333.623	3208.08	225.716545964222	3208.08	378.993
3207.12	-10.3599891423692	3207.14	523.04	3207.14	245.505	3207.14	72.7783706421847	3207.14	266.855
3206.18	22.2066299920043	3206.2	490.94	3206.2	216.117	3206.2	125.345195320147	3206.2	258.802
3205.24	11.9732491263803	3205.27	461.5	3205.27	365.472	3205.27	113.874979310046	3205.27	336.127
3204.31	92.5987340146457	3204.33	421.42	3204.33	250.722	3204.33	91.7308039880079	3204.33	285.392
3203.37	98.4653531490203	3203.39	384.02	3203.39	176.009	3203.39	114.92762866597	3203.39	258.68
3202.43	-26.6403864202912	3202.45	487.94	3202.45	279.969	3202.45	135.450453343932	3202.45	319.964
3201.49	21.2405434114189	3201.52	405.22	3201.52	293.253	3201.52	78.659237333831	3201.52	215.941
3200.55	-90.7785267568688	3200.58	298.54	3200.58	261.219	3200.58	101.846062011793	3200.58	247.891
3199.62	-26.8325004340077	3199.64	477.05	3199.64	333.133	3199.64	135.688886689756	3199.64	271.837
3198.68	90.3484293977035	3198.7	335.74	3198.7	319.755	3198.7	73.5877113677179	3198.7	306.432
3197.74	53.0293592294129	3197.76	538.16	3197.76	266.42	3197.76	235.305536045681	3197.76	333.025
3196.8	138.110289061126	3196.83	322.31	3196.83	165.153	3196.83	114.614320035579	3196.83	157.162
3195.86	129.991218892836	3195.89	378.19	3195.89	255.679	3195.89	60.5351447135415	3195.89	253.016
3194.92	108.672148724545	3194.95	458.02	3194.95	231.672	3194.95	102.343969391503	3194.95	247.649
3193.99	-13.8818249525957	3194.01	537.81	3194.01	236.958	3194.01	106.865794069466	3194.01	189.034
3193.05	33.8991048791177	3193.07	356.71	3193.07	125.114	3193.07	-93.5953812525715	3193.07	181.017
3192.11	-38.0199652891715	3192.13	495.06	3192.13	98.478	3192.13	121.21644342539	3192.13	135.74
3191.17	132.160964542538	3191.19	324.66	3191.19	199.587	3191.19	-17.9747318966472	3191.19	236.847
3190.23	73.5418943742479	3190.25	449.66	3190.25	321.947	3190.25	95.6540927813151	3190.25	247.447
3189.29	-59.577175794042	3189.31	436.29	3189.31	151.636	3189.31	-99.3520825407227	3189.31	194.201
3188.35	4.20375403766593	3188.37	393.66	3188.37	188.849	3188.37	160.537742137239	3188.37	260.665
3187.41	27.9846838693775	3187.43	478.69	3187.43	210.094	3187.43	42.7045668152018	3187.43	188.819
3186.47	96.9656137010861	3186.49	271.22	3186.49	273.875	3186.49	217.398391493164	3186.49	180.811
3185.53	54.3465435327998	3185.55	420.05	3185.55	265.855	3185.55	144.795216171126	3185.55	263.196
3184.59	-70.6725266354897	3184.61	401.37	3184.61	199.358	3184.61	90.8210408490888	3184.61	172.777
3183.65	-54.89159680378	3183.67	377.39	3183.67	252.479	3183.67	164.422865527051	3183.67	284.371
3182.71	130.989333027928	3182.73	398.58	3182.73	231.176	3182.73	14.8026902050131	3182.73	135.519
3181.76	32.5051663684899	3181.79	451.66	3181.79	146.125	3181.79	141.542514882975	3181.79	98.302
3180.82	-84.5139037998015	3180.85	207.19	3180.85	239.074	3180.85	244.324339560938	3180.85	185.946
3179.88	-119.132973968091	3179.91	371.83	3179.91	169.98	3179.91	-35.3838357610998	3179.91	193.884
3178.94	-34.2520441363813	3178.96	323.97	3178.96	246.962	3178.96	144.397029604926	3178.96	204.474
3178	156.828885695328	3178.02	374.37	3178.02	156.649	3178.02	47.999854282888	3178.02	193.82
3177.06	58.4098155270385	3177.08	483.14	3177.08	331.83	3177.08	166.66367896085	3177.08	297.319
3176.12	-115.109254641251	3176.14	307.89	3176.14	265.42	3176.14	192.391503638812	3176.14	284
3175.17	-131.993421300693	3175.2	448.49	3175.2	249.454	3175.2	194.216328316775	3175.2	275.992
3174.23	190.287508531017	3174.25	432.49	3174.25	222.88	3174.25	95.2121936828005	3174.25	204.307
3173.29	175.068438362729	3173.31	374.06	3173.31	111.422	3173.31	-91.2919816392373	3173.31	143.257
3172.35	85.3493681944383	3172.37	440.31	3172.37	275.859	3172.37	159.911843038725	3172.37	294.429
3171.4	364.965201534997	3171.43	387.2	3171.43	225.423	3171.43	-55.7253322833126	3171.43	153.818
3170.46	258.746131366706	3170.48	334.1	3170.48	132.58	3170.48	1.82153308271245	3170.48	169.702
3169.52	94.2270611984168	3169.54	636.28	3169.54	286.329	3169.54	80.5653577606754	3169.54	233.303
3168.57	144.342894538977	3168.6	339.29	3168.6	148.441	3168.6	37.3531824386375	3168.6	177.599
3167.63	104.423824370686	3167.65	302.13	3167.65	185.521	3167.65	-19.1049521953369	3167.65	259.725
3166.69	48.5047542023967	3166.71	389.53	3166.71	156.342	3166.71	56.9468724826254	3166.71	135.143
3165.74	21.8205875429521	3165.77	405.37	3165.77	132.471	3165.77	26.9986971605877	3165.77	135.121
3164.8	140.901517374665	3164.82	413.25	3164.82	116.556	3164.82	44.7435625266137	3164.82	203.973
3163.86	53.2824472063749	3163.88	569.44	3163.88	193.345	3163.88	104.860387204576	3163.88	198.642
3162.91	116.59828054693	3162.94	312.48	3162.94	209.202	3162.94	11.3672118825377	3162.94	270.114
3161.97	-5.42078962135929	3161.99	471.29	3161.99	291.248	3161.99	277.977077248563	3161.99	227.703
3161.02	150.5950437192	3161.05	381.21	3161.05	367.971	3161.05	269.205901926526	3161.05	217.076
3160.08	139.77597355091	3160.1	399.67	3160.1	172.044	3160.1	72.4867672925516	3160.1	198.512
3159.13	52.1918068914711	3159.16	455.18	3159.16	291.105	3159.16	262.229591970514	3159.16	261.995
3158.19	41.3727367231786	3158.21	412.77	3158.21	285.765	3158.21	84.1004573365394	3158.21	298.995
3157.24	-109.611429936263	3157.27	444.45	3157.27	140.214	3157.27	33.0352820145019	3157.27	222.226
3156.3	-78.030500104549	3156.32	407.35	3156.32	251.285	3156.32	106.368067330957	3156.32	240.705
3155.35	-94.2146667639936	3155.38	444.3	3155.38	259.178	3155.38	-10.6795313371381	3155.38	216.863
3154.41	-52.0337369322842	3154.43	438.94	3154.43	211.539	3154.43	4.52734234936247	3154.43	275.001
3153.46	140.682096408274	3153.49	502.33	3153.49	311.973	3153.49	117.552743681267	3153.49	319.903
3152.52	106.163026239985	3152.54	372.72	3152.54	240.547	3152.54	114.226617367768	3152.54	229.974
3151.57	-10.4211404194557	3151.6	584.09	3151.6	211.436	3151.6	-18.6039813003274	3151.6	150.648
3150.63	-21.2402105877463	3150.65	573.43	3150.65	158.551	3150.65	118.146892386173	3150.65	277.464
3149.68	115.975622752811	3149.7	383.1	3149.7	161.167	3149.7	27.6337660726726	3149.7	171.735
3148.73	110.39145609337	3148.76	198.12	3148.76	303.786	3148.76	-4.72583259542193	3148.76	153.216
3147.79	4.47238592508074	3147.81	290.53	3147.81	200.733	3147.81	97.6120410910783	3147.81	153.191
3146.84	289.38821926564	3146.86	435.73	3146.86	256.157	3146.86	-16.618085222422	3146.86	174.292
3145.89	170.304052606196	3145.92	343.25	3145.92	227.071	3145.92	193.953316109484	3145.92	229.711
3144.95	127.917493902782	3144.97	498.94	3144.97	282.472	3144.97	272.450189795983	3144.97	316.791
3144	148.980332385281	3144.02	446.08	3144.02	245.473	3144.02	137.132063482483	3144.02	176.847
3143.05	-120.256829132217	3143.07	382.66	3143.08	258.628	3143.08	36.1654648143883	3143.08	234.876
3142.1	9.00600935027978	3142.13	245.39	3142.13	263.863	3142.13	175.346338500889	3142.13	224.284
3141.16	3.73134426980687	3141.18	261.18	3141.18	271.734	3141.18	172.007212187389	3141.18	242.714
3140.21	11.694182752306	3140.23	414.13	3140.23	208.384	3140.23	102.740085873889	3140.23	292.793
3139.26	-72.7429787651927	3139.28	324.39	3139.28	324.393	3139.28	7.10795956038851	3139.28	266.371
3138.31	14.2198597173065	3138.34	437.72	3138.34	234.684	3138.34	-46.2876391077061	3138.34	181.946
3137.36	-38.6173018001937	3137.39	450.83	3137.39	268.921	3137.39	156.064234578794	3137.39	237.283
3136.42	-85.9919668806688	3136.44	274.14	3136.44	221.428	3136.44	18.2951082652942	3136.44	231.972
3135.47	-14.9291283981693	3135.49	471.78	3135.49	197.671	3135.49	128.324981951794	3135.49	263.562
3134.52	50.9337100843313	3134.54	408.45	3134.54	216.085	3134.54	38.0388556382941	3134.54	229.261
3133.57	-159.903451433167	3133.59	295.09	3133.59	252.936	3133.59	234.976729324794	3133.59	271.379
3132.62	-1.84061295066931	3132.64	376.71	3132.64	223.918	3132.64	99.9236030112938	3132.64	155.425
3131.67	192.922225531831	3131.7	513.61	3131.7	150.132	3131.7	109.784004343199	3131.7	239.684
3130.72	245.485064014329	3130.75	297.58	3130.75	218.577	3130.75	11.662878029699	3130.75	194.876
3129.77	305.94790249683	3129.8	379.16	3129.8	142.184	3129.8	126.8427517162	3129.8	231.707
3128.82	205.81074097933	3128.85	339.6	3128.85	265.893	3128.85	5.05662540269941	3128.85	213.24
3127.87	205.673579461829	3127.9	376.4	3127.9	163.194	3127.9	107.051499089199	3127.9	192.148
3126.92	-73.3635820556719	3126.95	418.44	3126.95	97.374	3126.95	-25.2206272243011	3126.95	107.901
3125.97	16.0992564268272	3126	463.11	3126	65.7819999999999	3126	29.3732464621994	3126	155.247
3125.02	121.162094909329	3125.05	428.83	3125.05	152.591	3125.05	47.1231201486992	3125.05	110.497
3124.07	123.72493339183	3124.1	349.85	3124.1	170.979	3124.1	85.9049938351991	3124.1	181.501
3123.12	-47.3122281256728	3123.15	323.49	3123.15	139.39	3123.15	-4.20113247830068	3123.15	210.401
3122.17	13.0506103568277	3122.19	360.25	3122.2	123.59	3122.2	-57.4532587918009	3122.2	110.442
3121.22	152.313448839326	3121.24	391.75	3121.24	197.186	3121.24	178.501087249294	3121.24	341.793
3120.27	120.676287321827	3120.29	370.65	3120.29	189.268	3120.29	35.8569609357937	3120.29	162.981
3119.32	-39.7608741956738	3119.34	483.61	3119.34	205.007	3119.34	-101.484165377706	3119.34	249.688
3118.37	-29.2980357131764	3118.39	381.04	3118.39	286.437	3118.39	181.670708308794	3118.39	315.344
3117.42	38.8648027693253	3117.44	538.63	3117.44	107.725	3117.44	-52.8624180047057	3117.44	186.548
3116.46	-61.1348551852006	3116.49	357.27	3116.49	186.517	3116.49	-3.60454431820608	3116.49	199.652
3115.51	-142.572016702701	3115.54	254.78	3115.54	218.006	3115.54	106.041329368294	3115.54	204.873
3114.56	-6.10917822020383	3114.58	388.66	3114.58	152.316	3114.58	-81.0983245906111	3114.58	207.465
3113.61	-150.646339737701	3113.63	338.72	3113.63	202.18	3113.63	-10.8584509041109	3113.63	244.192
3112.66	-14.1835012552037	3112.68	341.29	3112.68	252.028	3112.68	101.365422782389	3112.68	228.4
3111.7	-11.78315920973	3111.73	325.48	3111.73	230.987	3111.73	132.170296468889	3111.73	217.863
3110.75	-124.720320727231	3110.77	341.18	3110.77	346.424	3110.77	220.716642509984	3110.77	333.302
3109.8	-67.0574822447288	3109.82	443.45	3109.82	244.032	3109.82	191.144516196483	3109.82	228.288
3108.84	119.042859800746	3108.87	333.19	3108.87	212.509	3108.87	-66.6666101170165	3108.87	125.931
3107.89	-4.39430171675667	3107.92	396.09	3107.92	165.257	3107.92	29.7362635694835	3107.92	262.313
3106.94	21.6685367657428	3106.96	414.39	3106.96	102.286	3106.96	-67.9773903894215	3106.96	107.531
3105.99	-141.068624751759	3106.01	451.03	3106.01	228.138	3106.01	83.4564832970784	3106.01	191.426
3105.03	-78.2682827062818	3105.06	427.36	3105.06	191.395	3105.06	19.8503569835782	3105.06	230.723
3104.08	26.4945557762148	3104.1	644.86	3104.1	212.335	3104.1	84.7107030246727	3104.1	296.22
3103.12	-49.7051021783118	3103.15	555.65	3103.15	220.163	3103.15	5.4025767111732	3103.15	269.962
3102.17	-21.0422636958119	3102.19	445.5	3102.19	204.404	3102.19	-31.9590772477322	3102.19	272.538
3101.22	-42.1794252133132	3101.24	235.81	3101.24	269.872	3101.24	-85.0252035612325	3101.24	170.309
3100.26	-42.2790831678376	3100.29	369.38	3100.29	251.492	3100.29	176.284670125268	3100.29	227.915
3099.31	112.083755314659	3099.33	280.26	3099.33	277.643	3099.33	131.055016166363	3099.33	167.634
3098.35	43.7840973601342	3098.38	361.41	3098.38	149.274	3098.38	-31.9961101471374	3098.38	240.934
3097.4	22.646935842633	3097.42	392.77	3097.42	164.96	3097.42	-71.9457641060428	3097.42	264.46
3096.44	40.7472778881074	3096.47	445.06	3096.47	185.877	3096.47	21.6521095804571	3096.47	201.585
3095.49	11.8101163706051	3095.51	397.87	3095.51	225.11	3095.51	-91.5845443784481	3095.51	120.407
3094.53	-82.5895415839186	3094.56	337.61	3094.56	162.262	3094.56	70.0313293080521	3094.56	238.159
3093.58	113.473296898579	3093.6	348.02	3093.6	191.019	3093.6	85.039675349147	3093.6	170.086
3092.62	3.3736389440528	3092.65	387.21	3092.65	219.767	3092.65	37.2655490356469	3092.65	230.233
3091.67	-130.163522573448	3091.69	408.07	3091.69	130.792	3091.69	41.8168950767417	3091.69	96.7860000000001
3090.71	68.336819472026	3090.73	376.62	3090.73	253.696	3090.73	232.067241117836	3090.73	303.389
3089.75	-33.8628384825006	3089.78	525.61	3089.78	292.879	3089.78	45.6961148043363	3089.78	274.574
3088.8	0	3088.82	431.4	3088.82	164.718	3088.82	42.4004608454311	3088.82	266.686
3087.84	59.4691776452237	3087.87	381.66	3087.87	222.202	3087.87	52.183334531931	3087.87	201.289
3086.88	22.2383552904503	3086.91	185.57	3086.91	240.461	3086.91	61.9526805730256	3086.91	227.392
3085.93	65.9745206685348	3085.95	483.45	3085.95	172.476	3085.95	56.0460266141206	3085.95	112.371
3084.97	62.7436983137595	3085	263.9	3085	206.415	3085	81.489900300621	3085	175.061
3084.01	67.2128759589887	3084.04	253.4	3084.04	242.955	3084.04	-44.6968242033663	3084.04	193.319
3083.06	163.249041337074	3083.08	420.53	3083.08	154.108	3083.08	-92.5354155328055	3083.08	308.211
3082.1	-158.681781017702	3082.12	376.06	3082.12	297.719	3082.12	97.3109931377551	3082.12	245.488
3081.14	2.58739662752123	3081.17	420.39	3081.17	227.169	3081.17	114.750480884664	3081.17	188.002
3080.18	132.456574272748	3080.21	373.34	3080.21	151.422	3080.21	40.8068895552251	3080.21	177.529
3079.23	-84.8072603491637	3079.25	276.69	3079.25	227.094	3079.25	66.0832982257857	3079.25	274.08
3078.27	-72.4380827039404	3078.29	375.82	3078.29	352.327	3078.29	5.2187068963467	3078.29	229.668
3077.31	-60.0689050587152	3077.34	273.99	3077.34	229.63	3077.34	25.2781946432558	3077.34	190.489
3076.35	41.0002725865088	3076.38	354.82	3076.38	193.066	3076.38	136.638603313816	3076.38	151.322
3075.39	24.6694502317332	3075.42	323.46	3075.42	177.384	3075.42	161.882011984377	3075.42	206.078
3074.44	89.2056156098224	3074.46	419.91	3074.46	187.787	3074.46	-39.8015793450622	3074.46	93.893
3073.48	-75.8252067449521	3073.5	315.54	3073.5	292.064	3073.5	-22.3621706745012	3073.5	73.0160000000001
3072.52	6.94397090027087	3072.54	252.91	3072.54	268.551	3072.54	-46.6527620039406	3072.54	143.401
3071.56	-100.686851454502	3071.58	284.15	3071.58	281.541	3071.58	108.94364666662	3071.58	185.088
3070.6	-62.2176738092785	3070.62	338.83	3070.62	177.238	3070.62	-79.5599446628189	3070.62	195.483
3069.64	30.8515038359474	3069.66	375.26	3069.67	281.45	3069.67	57.7525430840903	3069.67	231.935
3068.68	-27.179318518829	3068.71	362.18	3068.71	169.363	3068.71	103.823951754651	3068.71	182.391
3067.72	47.6898591263944	3067.75	257.91	3067.75	224.044	3067.75	30.0323604252117	3067.75	224.044
3066.76	31.3590367716224	3066.79	369.88	3066.79	286.521	3066.79	208.932769095772	3066.79	380.291
3065.8	54.0282144168486	3065.83	346.38	3065.83	236.992	3065.83	83.0641777663329	3065.83	247.409
3064.84	-123.702607937927	3064.87	289.03	3064.87	236.953	3064.87	92.6415864368937	3064.87	231.746
3063.88	-15.1334302927025	3063.91	455.61	3063.91	249.931	3063.91	208.958995107455	3063.91	192.655
3062.92	90.9357473525233	3062.95	432.1	3062.95	171.8	3062.95	-78.2295962219846	3062.95	257.7
3061.96	-29.595075002253	3061.98	393	3061.98	288.888	3061.98	123.950733372228	3061.98	335.734
3061	19.17410264297	3061.02	398.13	3061.02	213.378	3061.02	47.6481420427888	3061.02	286.239
3060.04	-132.456719711803	3060.06	525.55	3060.06	309.608	3060.06	18.1885507133495	3060.06	195.131
3059.08	155.612457933421	3059.1	330.36	3059.1	241.923	3059.1	14.7579593839105	3059.1	158.68
3058.12	11.7816355786472	3058.14	325.12	3058.14	275.695	3058.14	112.771368054471	3058.14	221.076
3057.16	8.45081322386977	3057.18	234.04	3057.18	286.055	3057.18	28.7137767250319	3057.18	161.229
3056.19	106.453003136234	3056.22	293.8	3056.22	252.204	3056.22	51.2841853955924	3056.22	174.203
3055.23	-89.2778192185415	3055.26	335.35	3055.26	223.567	3055.26	16.6465940661535	3055.26	179.373
3054.27	39.8913584266847	3054.29	267.72	3054.29	124.762	3054.29	-38.7620763396342	3054.29	176.745
3053.31	88.5605360719092	3053.33	408.01	3053.33	252.081	3053.33	-16.1926676690734	3053.33	239.087
3052.35	124.129713717133	3052.37	433.93	3052.37	145.507	3052.37	40.1417410014874	3052.37	254.637
3051.38	9.03190362949681	3051.41	431.26	3051.41	207.833	3051.41	114.652149672048	3051.41	228.616
3050.42	-103.498918725278	3050.45	462.35	3050.45	233.773	3050.45	51.4605583426087	3050.45	283.126
3049.46	111.370258919946	3049.48	386.96	3049.48	197.377	3049.48	94.7758879368212	3049.48	238.93
3048.5	-42.6605634348289	3048.52	508.95	3048.52	293.419	3048.52	184.818296607382	3048.52	246.68
3047.53	-56.4583735224642	3047.56	519.24	3047.56	147.984	3047.56	-36.7202947220571	3047.56	207.697
3046.57	145.310804122761	3046.59	389.37	3046.59	340.047	3046.59	128.587034872155	3046.59	295.919
3045.61	121.179981767984	3045.63	560.6	3045.63	194.652	3045.63	44.6804435427161	3045.63	275.108
3044.64	237.082171680346	3044.67	339.93	3044.67	225.759	3044.67	80.1758522132768	3044.67	225.759
3043.68	-129.548650674429	3043.7	358.04	3043.7	249.073	3043.7	120.850181807489	3043.7	254.262
3042.72	-112.179473029206	3042.74	324.27	3042.74	264.597	3042.74	26.6065904780498	3042.74	184.18
3041.75	8.9227168831585	3041.78	414.98	3041.78	306.051	3041.78	90.620999148611	3041.78	290.489
3040.79	-7.40810547161527	3040.81	331.93	3040.81	223.018	3040.81	53.4713287428233	3040.81	254.137
3039.82	110.994084440748	3039.85	313.72	3039.85	176.31	3039.85	127.820737413384	3039.85	235.945
3038.86	128.363262085972	3038.88	331.83	3038.88	248.869	3038.88	111.419067007596	3038.88	212.576
3037.9	57.5324397311961	3037.92	326.58	3037.92	217.724	3037.92	-0.882524321842538	3037.92	184.029
3036.93	-98.7653703564411	3036.95	396.5	3036.95	189.182	3036.95	-17.2731947276307	3036.95	196.956
3035.97	37.7038072887826	3035.99	277.25	3035.99	272.067	3035.99	46.6872139429304	3035.99	207.289
3035	-22.6472594812331	3035.02	362.7	3035.02	261.659	3035.02	144.290543537143	3035.02	235.752
3034.04	137.263294348941	3034.06	251.26	3034.06	341.914	3034.06	195.241952207704	3034.06	303.061
3033.07	89.9083331148504	3033.09	463.58	3033.09	220.136	3033.09	114.088281801916	3033.09	277.112
3032.1	-156.846628119243	3032.13	220.1	3032.13	235.637	3032.13	-93.9053095275231	3032.13	222.69
3031.14	-38.3360742890654	3031.16	274.43	3031.16	344.335	3031.16	133.105020066689	3031.16	209.708
3030.17	-23.591035523159	3030.2	429.7	3030.2	248.502	3030.2	70.1264287372501	3030.2	227.793
3029.21	32.719518307018	3029.23	465.86	3029.23	320.929	3029.23	89.9847583314624	3029.23	256.226
3028.24	-30.1354429270759	3028.27	313.11	3028.27	235.481	3028.27	138.313167002023	3028.27	240.657
3027.27	124.409595838832	3027.3	328.59	3027.3	126.777	3027.3	85.7084965962356	3027.3	245.792
3026.31	105.620149669008	3026.33	494.09	3026.33	271.621	3026.33	-18.6121738095519	3026.33	222.471
3025.34	-73.6348115650817	3025.37	325.89	3025.37	206.915	3025.37	102.120234861009	3025.37	232.78
3024.38	44.6757422650953	3024.4	209.47	3024.4	206.881	3024.4	-7.34643554477861	3024.4	248.257
3023.41	-46.5792189689982	3023.43	563.66	3023.43	217.189	3023.43	28.0178940494336	3023.43	186.162
3022.44	-13.7341802030915	3022.47	307.63	3022.47	248.176	3022.47	128.004302719995	3022.47	356.756
3021.47	-9.2891414371843	3021.5	354.11	3021.5	317.924	3021.5	109.054632314207	3021.5	330.848
3020.51	-66.8785876070069	3020.53	374.73	3020.53	193.824	3020.53	-46.8500380915802	3020.53	273.938
3019.54	-230.333548841099	3019.56	217.05	3019.56	209.295	3019.56	32.417291502632	3019.56	242.886
3018.57	-117.38851007519	3018.6	335.85	3018.6	260.93	3018.6	88.4207001731927	3018.6	273.848
3017.6	184.056528690715	3017.63	369.38	3017.63	123.986	3017.63	53.9880297674051	3017.63	206.644
3016.64	77.4670825208905	3016.66	459.71	3016.66	276.341	3016.66	99.6333593616178	3016.66	247.932
3015.67	130.912121286799	3015.69	480.29	3015.69	206.576	3015.69	-30.3253110441697	3015.69	232.398
3014.7	124.957160052707	3014.72	327.89	3014.72	271.087	3014.72	61.7820185500425	3014.72	343.375
3013.73	-46.1978011813862	3013.75	449.16	3013.75	353.644	3013.75	-16.4986518557448	3013.75	255.554
3012.76	-10.8527624154758	3012.79	242.61	3012.79	240.027	3012.79	21.3857568148155	3012.79	211.637
3011.79	-40.0077236495708	3011.82	332.88	3011.82	162.572	3011.82	43.7660864090283	3011.82	268.373
3010.82	-82.0626848836619	3010.85	518.6	3010.85	198.667	3010.85	-24.1575839967593	3010.85	319.928
3009.85	48.7823538822431	3009.88	343.1	3009.88	177.997	3009.88	78.2007455974533	3009.88	214.112
3008.89	27.3929077124212	3008.91	425.58	3008.91	301.771	3008.91	-5.19092480833456	3008.91	263.082
3007.92	132.33794647833	3007.94	407.45	3007.94	391.979	3007.94	61.0194047858777	3007.94	410.034
3006.95	-15.4170147557634	3006.97	337.77	3006.97	327.456	3006.97	116.90473438009	3006.97	286.202
3005.98	128.128024010144	3006	208.81	3006	242.329	3006	93.0079833390912	3006	278.421
3005.01	57.7730627760538	3005.03	237.13	3005.03	275.798	3005.03	12.4997487112814	3005.03	265.488
3004.04	-56.4818984580415	3004.06	378.83	3004.06	268.02	3004.06	45.4065140834718	3004.06	180.398
3003.07	-67.5368596921326	3003.09	329.82	3003.09	311.781	3003.09	83.4672794556623	3003.09	219.02
3002.1	-1.3918209262265	3002.12	512.68	3002.12	304.001	3002.12	49.3700448278523	3002.12	244.747
3001.13	-84.5467821603179	3001.15	432.75	3001.15	172.583	3001.15	4.98881020004319	3001.15	244.706
3000.15	69.0327415413212	3000.18	502.21	3000.18	213.761	3000.18	66.2055755722331	3000.18	249.817
2999.18	109.477780307227	2999.21	262.65	2999.21	252.351	2999.21	93.9283409444236	2999.21	203.426
2998.21	18.5228190731341	2998.24	507.19	2998.24	308.95	2998.24	119.067106316614	2998.24	326.972
2997.24	-87.8321421609598	2997.27	311.47	2997.27	234.249	2997.27	25.7908716888046	2997.27	265.139
2996.27	22.0128966049506	2996.29	337.16	2996.29	352.602	2996.29	32.919119178234	2996.29	295.98
2995.3	-202.642064629141	2995.32	301.08	2995.32	252.185	2995.32	106.948884550424	2995.32	229.025
2994.33	-49.0970258632351	2994.35	442.54	2994.35	306.174	2994.35	75.4696499226145	2994.35	313.893
2993.36	-8.75198709732649	2993.38	560.8	2993.38	218.66	2993.38	10.5514152948049	2993.38	280.399
2992.38	-79.0724633956888	2992.41	398.66	2992.41	313.79	2992.41	120.557180666995	2992.41	419.249
2991.41	-97.8274246297824	2991.44	239.16	2991.44	221.16	2991.44	24.8019460391859	2991.44	259.734
2990.44	81.3176141361273	2990.46	352.25	2990.46	264.834	2990.46	109.053193528615	2990.46	251.978
2989.47	-91.7373470979674	2989.49	503.88	2989.49	295.64	2989.49	41.6069589008057	2989.49	290.499
2988.49	53.8421766036699	2988.52	329.01	2988.52	210.77	2988.52	35.8697242729959	2988.52	167.074
2987.52	-93.41278463042	2987.55	323.81	2987.55	287.833	2987.55	104.662489645187	2987.55	364.932
2986.55	13.6322541354875	2986.57	282.65	2986.57	256.952	2986.57	98.913737134616	2986.57	274.938
2985.57	-54.0882221628726	2985.6	321.13	2985.6	323.702	2985.6	85.4645025068064	2985.6	344.262
2984.6	173.756816603034	2984.63	233.75	2984.63	233.75	2984.63	82.2862678789968	2984.63	439.245
2983.63	-96.7981446310569	2983.65	205.46	2983.65	282.508	2983.65	58.5615153684259	2983.65	331.304
2982.65	-25.8186209294199	2982.68	241.38	2982.68	269.622	2982.68	19.4442807406163	2982.68	174.612
2981.68	168.426417836487	2981.71	236.2	2981.71	220.797	2981.71	93.3140461128069	2981.71	341.466
2980.71	-122.281468582407	2980.73	385.04	2980.73	292.637	2980.73	79.8682936022367	2980.73	292.637
2979.73	-179.15152881392	2979.76	279.76	2979.76	143.728	2979.76	-2.87094102557285	2979.76	182.227
2978.76	33.4393299365238	2978.78	349	2978.78	241.217	2978.78	32.463306463856	2978.78	284.842
2977.78	-61.9307302949874	2977.81	425.91	2977.81	182.166	2977.81	-4.05292816395331	2977.81	202.692
2976.81	-126.439871544548	2976.83	338.62	2976.83	269.357	2976.83	92.8413193254758	2976.83	297.575
2975.84	57.7509872058963	2975.86	356.52	2975.86	282.139	2975.86	-64.2249153023333	2975.86	202.625
2974.86	-129.919073025616	2974.88	412.87	2974.88	243.624	2974.88	4.43433218709583	2974.88	192.335
2973.89	87.6717857248241	2973.91	282.05	2973.91	358.968	2973.91	91.0180975592864	2973.91	269.224
2972.91	2.50172549331182	2972.93	405.05	2972.93	230.726	2972.93	46.8253450487157	2972.93	202.526
2971.93	122.5316652618	2971.96	335.78	2971.96	217.872	2971.96	0.0951104209059395	2971.96	302.457
2970.96	65.7225240122425	2970.98	369.04	2970.98	222.961	2970.98	-67.1326420896642	2970.98	233.212
2969.98	52.3524637807295	2970.01	256.23	2970.01	284.421	2970.01	96.2721232825259	2970.01	327.984
2969.01	31.4433225311732	2969.03	258.76	2969.03	366.361	2969.03	34.1743707719556	2969.03	312.557
2968.03	102.673262299662	2968.06	309.95	2968.06	297.136	2968.06	92.5011361441459	2968.06	330.435
2967.06	22.8641210501028	2967.08	320.13	2967.08	312.453	2967.08	153.352383633576	2967.08	340.625
2966.08	-98.0059391814102	2966.1	432.76	2966.1	197.172	2966.1	91.2816311230049	2966.1	238.142
2965.1	24.4240005870779	2965.13	565.82	2965.13	258.585	2965.13	59.951396495195	2965.13	302.11
2964.13	93.0148593375216	2964.15	279.02	2964.15	199.667	2964.15	36.3016439846247	2964.15	289.261
2963.15	-12.45520089399	2963.17	481.17	2963.17	197.075	2963.17	66.4168914740544	2963.17	261.06
2962.17	-92.2252611255044	2962.2	401.76	2962.2	276.371	2962.2	106.755656846245	2962.2	309.638
2961.2	27.5655976249382	2961.22	353.08	2961.22	263.533	2961.22	129.174904335674	2961.22	240.506
2960.22	16.7955373934237	2960.24	335.11	2960.24	404.188	2960.24	151.579151825103	2960.24	388.839
2959.24	-80.8745228380867	2959.26	337.63	2959.27	278.793	2959.27	220.021917197294	2959.27	296.697
2958.26	31.1554169304036	2958.29	212.26	2958.29	248.059	2958.29	68.5141646867235	2958.29	296.648
2957.29	12.7462756808436	2957.31	301.71	2957.31	319.606	2957.31	73.0164121761527	2957.31	276.144
2956.31	37.7762154493321	2956.33	429.49	2956.33	329.78	2956.33	26.3956596655819	2956.33	322.12
2955.33	185.506155217819	2955.35	431.98	2955.35	304.17	2955.35	168.927907155012	2955.35	311.838
2954.35	-62.9639050136939	2954.38	276.01	2954.38	355.233	2954.38	94.1956725272019	2954.38	396.126
2953.37	-165.633965245204	2953.4	465.05	2953.4	309.181	2953.4	24.5959200166315	2953.4	286.184
2952.39	35.6959745232816	2952.42	464.97	2952.42	337.235	2952.42	3.56516750606102	2952.42	293.805
2951.42	-38.9131667262736	2951.44	339.73	2951.44	219.676	2951.44	169.00241499549	2951.44	309.077
2950.44	118.916773042214	2950.46	332.01	2950.46	168.561	2950.46	53.4446624849199	2950.46	211.978
2949.46	146.446712810703	2949.48	400.9	2949.48	329.406	2949.48	152.427909974349	2949.48	314.085
2948.48	-53.2233474208115	2948.5	411.05	2948.5	262.968	2948.5	-32.0108425362212	2948.5	227.227
2947.5	96.806592347677	2947.52	426.3	2947.52	278.243	2947.52	74.6044049532084	2947.52	319.088
2946.52	63.1365321161647	2946.54	428.78	2946.54	285.855	2946.54	20.4026524426374	2946.54	288.407
2945.54	82.9664718846525	2945.56	347.05	2945.56	252.633	2945.56	-54.1991000679327	2945.56	196.493
2944.56	38.996411653141	2944.58	349.55	2944.58	278.107	2944.58	243.731147421496	2944.58	346.996
2943.58	-50.873648578372	2943.6	316.32	2943.6	280.612	2943.6	189.517394910926	2943.6	293.367
2942.6	150.156291190116	2942.62	502.47	2942.62	275.464	2942.62	283.270642400356	2942.62	334.128
2941.62	-16.2137690413965	2941.64	295.82	2941.64	298.371	2941.64	37.808889889785	2941.64	283.07
2940.64	18.9161707270923	2940.66	438.56	2940.66	300.871	2940.66	-29.0918626207858	2940.66	341.665
2939.66	-55.5538895044192	2939.68	364.55	2939.68	226.891	2939.68	-6.739615131356	2939.68	221.793
2938.68	-33.2239497359333	2938.7	257.45	2938.7	318.615	2938.7	76.7856323580731	2938.7	367.042
2937.7	1.90599003255556	2937.72	331.31	2937.72	412.861	2937.72	178.109879847503	2937.72	372.081
2936.72	100.735929801043	2936.74	384.76	2936.74	336.347	2936.74	106.144127336932	2936.74	293.03
2935.73	145.904950587577	2935.76	397.43	2935.76	323.553	2935.76	108.079374826362	2935.76	318.458
2934.75	58.7348903560651	2934.78	427.94	2934.78	374.446	2934.78	132.930622315791	2934.78	280.197
2933.77	116.764830124554	2933.8	450.79	2933.8	193.559	2933.8	213.816869805221	2933.8	379.477
2932.79	169.594769893041	2932.81	432.89	2932.81	341.219	2932.81	210.633599411889	2932.81	320.847
2931.81	54.4247096615291	2931.83	460.82	2931.83	300.423	2931.83	120.889846901319	2931.83	297.883
2930.83	-101.445350569982	2930.85	361.47	2930.85	346.198	2930.85	33.7200943907483	2930.85	290.195
2929.84	-119.876329783448	2929.87	201.07	2929.87	257.061	2929.87	68.7563418801776	2929.87	251.97
2928.86	128.953609985039	2928.88	447.88	2928.88	251.928	2928.88	-5.65192851315396	2928.88	269.741
2927.88	-19.216450246473	2927.9	320.58	2927.9	236.621	2927.9	80.2503189762756	2927.9	279.874
2926.9	61.6134895220148	2926.92	312.9	2926.92	320.531	2926.92	77.1045664657049	2926.92	277.285
2925.91	58.3825103085474	2925.94	323.02	2925.94	323.022	2925.94	137.534813955134	2925.94	312.848
2924.93	141.712450077035	2924.95	178.01	2924.95	386.545	2924.95	83.5045435618031	2924.95	338.227
2923.95	-24.2576101544764	2923.97	322.91	2923.97	223.753	2923.97	113.403791051232	2923.97	338.172
2922.96	-113.888589367942	2922.99	411.84	2922.99	310.151	2922.99	100.074038540662	2922.99	353.367
2921.98	-43.2586495994528	2922	322.81	2922	183.01	2922	43.5437681473306	2922	261.806
2921	-61.6287098309676	2921.02	350.72	2921.02	259.222	2921.02	9.89701563676022	2921.02	363.418
2920.01	-3.85968904443143	2920.04	393.85	2920.04	386.232	2920.04	14.3812631261894	2920.04	350.652
2919.03	132.670250724057	2919.05	284.54	2919.05	170.217	2919.05	-16.7110072671419	2919.05	233.731
2918.04	-17.8607284894115	2918.07	381.02	2918.07	340.378	2918.07	155.423240222287	2918.07	320.057
2917.06	-107.330788720923	2917.08	322.55	2917.08	253.972	2917.08	139.562969828956	2917.08	383.495
2916.07	74.838232065611	2916.1	350.42	2916.1	312.333	2916.1	88.1522173183857	2916.1	286.94
2915.09	74.1681718340988	2915.11	312.29	2915.11	291.971	2915.11	138.319946925054	2915.11	411.295
2914.1	114.137192620632	2914.13	429	2914.13	205.616	2914.13	158.002194414483	2914.13	185.308
2913.12	80.467132389118	2913.14	347.71	2913.14	332.484	2913.14	195.445381285059	2913.14	355.327
2912.13	11.2361531756542	2912.16	362.88	2912.16	347.655	2912.16	217.655020166213	2912.16	317.203
2911.15	71.5660929441419	2911.17	357.75	2911.17	258.795	2911.17	36.8861757706454	2911.17	355.208
2910.16	78.435113730673	2910.19	492.14	2910.19	388.125	2910.19	10.9118146518003	2910.19	289.195
2909.18	-64.2349465008374	2909.2	446.4	2909.2	263.783	2909.2	76.2649702562317	2909.2	248.565
2908.19	-62.3659257143026	2908.22	484.37	2908.22	190.197	2908.22	164.415609137387	2908.22	286.563
2907.21	-80.7359859458138	2907.23	294.13	2907.23	299.189	2907.23	37.0047647418191	2907.23	322.009
2906.22	156.836534270737	2906.24	283.94	2906.24	253.513	2906.24	-47.2540796537489	2906.24	301.685
2905.23	-11.181339816234	2905.26	456.25	2905.26	339.651	2905.26	81.424559227406	2905.26	286.422
2904.25	97.161572703737	2904.27	321.85	2904.27	296.515	2904.27	-53.5002851681622	2904.27	243.291
2903.26	-141.756301383231	2903.29	369.94	2903.29	304.065	2903.29	158.760353712993	2903.29	362.347
2902.27	113.525824529796	2902.3	514.29	2902.3	177.342	2902.3	-36.9394906825753	2902.3	139.34
2901.29	-168.331262950236	2901.31	440.75	2901.31	412.884	2901.31	122.047664921857	2901.31	387.554
2900.3	94.3508629627941	2900.32	511.59	2900.32	352.035	2900.32	197.405820526289	2900.32	430.547
2899.31	7.53298887582241	2899.34	387.43	2899.34	278.542	2899.34	100.547459407443	2899.34	293.736
2898.32	-58.9848852111463	2898.35	334.19	2898.35	212.67	2898.35	18.9176150118753	2898.35	278.497
2897.34	145.458027308823	2897.36	443	2897.36	303.764	2897.36	-19.6572293836923	2897.36	359.455
2896.35	78.9401532218508	2896.37	440.39	2896.37	313.839	2896.37	103.768926220739	2896.37	372.046
2895.36	65.5222791348824	2895.39	409.95	2895.39	298.604	2895.39	168.943565101894	2895.39	369.462
2894.37	-28.7955949520892	2894.4	280.84	2894.4	354.218	2894.4	56.9957207063264	2894.4	346.627
2893.39	31.2473175678788	2893.41	361.75	2893.41	338.981	2893.41	38.682876310758	2893.41	424.991
2892.4	22.929443480909	2892.42	285.81	2892.42	429.982	2892.42	119.00903191519	2892.42	300.986
2891.41	-51.0884306060616	2891.43	526	2891.43	298.404	2891.43	-8.05381248037793	2891.43	321.164
2890.42	160.49369530697	2890.44	394.44	2890.44	323.646	2890.44	19.1633431240541	2890.44	290.773
2889.43	197.675821219998	2889.46	230.05	2889.46	371.623	2889.46	96.9299820052095	2889.46	412.071
2888.44	171.65794713303	2888.47	389.25	2888.47	250.235	2888.47	-42.697862390359	2888.47	270.456
2887.45	87.5400730460569	2887.48	303.26	2887.48	255.249	2887.48	67.9002932140729	2887.48	280.521
2886.46	-57.2778010409129	2886.49	348.7	2886.49	333.537	2886.49	168.358448818505	2886.49	328.484
2885.47	0.104324872116194	2885.5	371.38	2885.5	338.535	2885.5	86.891604422937	2885.5	313.275
2884.48	-33.4135492148525	2884.51	389	2884.51	310.692	2884.51	103.953760027369	2884.51	272.804
2883.49	64.268576698174	2883.52	555.62	2883.52	227.299	2883.52	-27.9910843681992	2883.52	244.978
2882.5	-22.3492973887951	2882.53	305.54	2882.53	242.413	2882.53	77.4710712362332	2882.53	275.24
2881.51	-2.86717147576383	2881.54	199.46	2881.54	391.329	2881.54	122.306226840665	2881.54	381.229
2880.52	-51.5850455627351	2880.55	499.82	2880.55	328.16	2880.55	134.310382445097	2880.55	381.168
2879.53	-19.5029196497035	2879.56	350.82	2879.56	312.962	2879.56	78.1575380495292	2879.56	224.626
2878.54	-123.720793736675	2878.57	355.81	2878.57	249.824	2878.57	37.1716936539606	2878.57	310.387
2877.55	-28.5386678236446	2877.58	340.61	2877.58	237.167	2877.58	61.7938492583926	2877.58	343.136
2876.56	-92.3565419106162	2876.58	247.22	2876.58	421.279	2876.58	109.108521586102	2876.58	380.918
2875.57	-24.9744159975853	2875.59	403.56	2875.59	315.278	2875.59	90.8386771905336	2875.59	330.414
2874.58	-68.5922900845562	2874.6	300.1	2874.6	335.401	2874.6	186.046832794966	2874.6	380.793
2873.59	109.589835828474	2873.61	247.1	2873.61	269.789	2873.61	39.1799883993976	2873.61	226.925
2872.59	-2.18882486543407	2872.62	282.35	2872.62	221.846	2872.62	36.0421440038297	2872.62	347.895
2871.6	2.09330104759283	2871.63	395.73	2871.63	284.824	2871.63	60.649299608262	2871.63	274.742
2870.61	225.675426960624	2870.63	405.74	2870.64	148.689	2870.64	120.518455212694	2870.64	199.092
2869.62	139.157552873652	2869.64	332.61	2869.64	330.085	2869.64	56.8991275404026	2869.64	360.322
2868.63	98.039678786683	2868.65	360.27	2868.65	317.434	2868.65	48.7312831448348	2868.65	481.194
2867.63	223.161018092775	2867.66	516.38	2867.66	335.015	2867.66	10.3374387492668	2867.66	314.863
2866.64	-32.0568559941985	2866.67	390.36	2866.67	375.255	2866.67	173.444594353699	2866.67	370.218
2865.65	65.4252699188328	2865.67	402.89	2865.67	261.879	2865.67	112.370266681408	2865.67	362.602
2864.65	-109.153390775076	2864.68	483.39	2864.68	309.672	2864.68	139.44942228584	2864.68	365.061
2863.66	-74.6712648620487	2863.69	420.38	2863.69	271.863	2863.69	53.234577890272	2863.69	349.895
2862.67	-256.689138949017	2862.69	286.92	2862.69	183.728	2862.69	40.0382502179807	2862.69	382.557
2861.67	-96.4677996429273	2861.7	352.3	2861.7	289.387	2861.7	122.474405822413	2861.7	400.108
2860.68	-124.885673729899	2860.71	470.5	2860.71	294.372	2860.71	79.0815614268447	2860.71	405.076
2859.69	138.496452183132	2859.71	457.84	2859.71	306.898	2859.71	60.8512337545537	2859.71	226.403
2858.69	-18.3822085107768	2858.72	332	2858.72	274.154	2858.72	72.8123893589857	2858.72	321.942
2857.7	86.4999174022505	2857.72	364.64	2857.72	304.286	2857.72	112.436061686695	2857.72	301.771
2856.7	-32.5787432916586	2856.73	284.12	2856.73	377.152	2856.73	250.105217291127	2856.73	374.638
2855.71	125.003382621373	2855.74	339.38	2855.74	372.061	2855.74	83.5373728955587	2855.74	407.257
2854.72	-44.2144914656001	2854.74	256.38	2854.74	369.484	2854.74	72.866045223268	2854.74	326.757
2853.72	-208.493152159508	2853.75	309.11	2853.75	183.457	2853.75	79.7962008277	2853.75	273.928
2852.73	-148.911026246476	2852.75	492.48	2852.75	326.652	2852.75	-21.3291268445914	2852.75	268.858
2851.73	-250.289686940387	2851.76	351.72	2851.76	193.445	2851.76	-37.0039712401592	2851.76	278.862
2850.74	-220.907561027359	2850.76	474.74	2850.76	283.84	2850.76	57.84570108755	2850.76	233.603
2849.74	-15.7862217212678	2849.77	344.07	2849.77	349.091	2849.77	62.2598566919819	2849.77	421.919
2848.74	8.43511758482236	2848.77	356.57	2848.77	333.967	2848.77	214.809529019691	2848.77	281.235
2847.75	-175.682756502147	2847.77	366.55	2847.77	288.723	2847.77	121.2772013474	2847.77	188.296
2846.75	46.8385828039427	2846.78	466.9	2846.78	356.447	2846.78	95.556356951832	2846.78	371.507
2845.76	-144.679291283026	2845.78	316.23	2845.78	281.096	2845.78	37.2030292795414	2845.78	373.962
2844.76	-50.2579519769351	2844.79	195.73	2844.79	326.219	2844.79	84.2811848839731	2844.79	298.616
2843.76	-86.2366126708439	2843.79	451.62	2843.79	200.717	2843.79	-149.677142788318	2843.79	328.675
2842.77	-82.0544867578155	2842.79	484.15	2842.79	373.774	2842.79	130.697529539391	2842.79	333.637
2841.77	-128.033147451724	2841.8	328.57	2841.8	178.077	2841.8	-93.148314856177	2841.8	338.597
2840.77	-201.611808145633	2840.8	288.39	2840.8	386.19	2840.8	79.2923574715321	2840.8	388.697
2839.78	-119.729682232603	2839.8	335.98	2839.8	315.921	2839.8	131.328029799241	2839.8	300.878
2838.78	-10.3083429265134	2838.8	423.67	2838.8	368.512	2838.8	105.631702126951	2838.8	360.993
2837.78	-81.3870036204225	2837.81	255.66	2837.81	223.077	2837.81	2.24685773138253	2837.81	355.922
2836.78	-77.2656643143328	2836.81	298.22	2836.81	278.174	2836.81	-53.5004699409087	2836.81	308.247
2835.79	-188.383538401304	2835.81	345.78	2835.81	265.6	2835.81	-59.1087976131998	2835.81	245.555
2834.79	-41.4621990952128	2834.81	541.14	2834.81	360.755	2834.81	168.270874714509	2834.81	345.724
2833.79	-142.540859789122	2833.82	388.25	2833.82	325.628	2833.82	157.627030318942	2833.82	403.282
2832.79	14.380479516969	2832.82	353.13	2832.82	360.637	2832.82	124.429702646651	2832.82	295.522
2831.79	-209.398181176941	2831.82	127.7	2831.82	225.36	2831.82	46.1823749743598	2831.82	242.888
2830.8	-107.61605526391	2830.82	390.56	2830.82	280.403	2830.82	190.774047302069	2830.82	383.054
2829.8	39.2052840421802	2829.82	448.07	2829.82	317.904	2829.82	79.9957196297778	2829.82	390.494
2828.8	125.82662334827	2828.82	330.36	2828.82	295.327	2828.82	159.470391957487	2828.82	332.868
2827.8	-145.352037345639	2827.82	357.84	2827.82	272.757	2827.82	181.350064285196	2827.82	310.293
2826.8	-25.2496075753425	2826.82	417.82	2826.82	275.214	2826.82	83.1377366129052	2826.82	282.72
2825.8	-195.386529646668	2825.83	235.14	2825.83	422.754	2825.83	215.105892217337	2825.83	377.731
2824.8	-75.4234517179975	2824.83	342.65	2824.83	332.65	2824.83	-33.1464354549541	2824.83	345.15
2823.8	102.039626210677	2823.83	425.12	2823.83	335.091	2823.83	26.4105145241631	2823.83	325.092
2822.8	144.402704139351	2822.83	465.06	2822.83	340.04	2822.83	211.076572267047	2822.83	350.043
2821.8	164.365782068022	2821.83	427.48	2821.83	284.986	2821.83	215.685630009931	2821.83	399.981
2820.8	34.228859996696	2820.83	599.87	2820.83	257.445	2820.83	32.8346877528149	2820.83	259.945
2819.8	-28.4080620746317	2819.83	352.37	2819.83	342.371	2819.83	102.440745495699	2819.83	269.898
2818.8	-130.944984145957	2818.82	414.77	2818.82	162.412	2818.82	-7.87015618398846	2818.82	187.398
2817.8	8.918093782715	2817.82	287.3	2817.82	352.251	2817.82	26.7509015588953	2817.82	352.251
2816.8	28.7811717113873	2816.82	237.29	2816.82	394.651	2816.82	101.327959301779	2816.82	339.703
2815.8	18.6442496400614	2815.82	337.15	2815.82	212.28	2815.82	21.040017044663	2815.82	207.285
2814.8	38.5073275687337	2814.82	262.18	2814.82	242.209	2814.82	-116.659925212453	2814.82	279.664
2813.79	197.993036276692	2813.82	322.06	2813.82	384.474	2813.82	150.143132530431	2813.82	344.529
2812.79	20.6561142053652	2812.82	386.9	2812.82	364.442	2812.82	149.763190273315	2812.82	314.518
2811.79	-46.8808078659622	2811.82	359.39	2811.82	341.92	2811.82	146.890248016199	2811.82	366.877
2810.79	35.3822700627115	2810.81	391.77	2810.81	326.89	2810.81	-80.5696536634887	2810.81	389.27
2809.79	-42.1546520086158	2809.81	461.56	2809.81	344.306	2809.81	78.7604040793954	2809.81	331.827
2808.79	-47.2915740799435	2808.81	339.26	2808.81	321.794	2808.81	120.802461822279	2808.81	456.494
2807.78	12.3941346280171	2807.81	364.14	2807.81	404.043	2807.81	112.945519565163	2807.81	401.553
2806.78	24.6572125566909	2806.81	401.49	2806.81	289.27	2806.81	105.089577308047	2806.81	294.257
2805.78	-52.7797095146343	2805.8	319.14	2805.8	271.769	2805.8	72.3046756283597	2805.8	336.595
2804.77	-160.194000806678	2804.8	401.36	2804.8	304.132	2804.8	121.798733371244	2804.8	319.085
2803.77	19.1690771219965	2803.8	378.85	2803.8	294.112	2803.8	166.280791114128	2803.8	331.499
2802.77	-118.067844949332	2802.79	408.7	2802.79	421.156	2802.79	126.02688943444	2802.79	403.716
2801.77	-148.104767020659	2801.79	331.39	2801.79	328.893	2801.79	80.7979471773242	2801.79	351.323
2800.76	16.0809416873017	2800.79	460.88	2800.79	356.251	2800.79	147.690004920208	2800.79	281.51
2799.76	115.544019615976	2799.78	363.66	2799.78	261.537	2799.78	147.317103240521	2799.78	358.675
2798.75	13.1297283239346	2798.78	460.73	2798.78	323.754	2798.78	112.064160983404	2798.78	261.493
2797.75	37.8928062526065	2797.78	306.27	2797.78	473.099	2797.78	221.249218726289	2797.78	428.281
2796.75	-161.44411581872	2796.77	398.34	2796.77	216.595	2796.77	61.5223170466015	2796.77	336.099
2795.74	-121.858407110762	2795.77	336.04	2795.77	331.058	2795.77	56.1853747894854	2795.77	318.618
2794.74	89.5046708179107	2794.76	345.94	2794.76	318.563	2794.76	165.321473109798	2794.76	388.251
2793.73	178.790379525872	2793.76	350.85	2793.76	447.906	2793.76	142.540530852682	2793.76	432.976
2792.73	-134.846542545454	2792.75	278.65	2792.75	383.144	2792.75	159.579629172995	2792.75	452.802
2791.72	-38.1608338374972	2791.75	504.97	2791.75	363.181	2791.75	99.4966869158786	2791.75	430.345
2790.72	-45.7977559088231	2790.74	353.18	2790.74	350.688	2790.74	51.8627852361913	2790.74	368.098
2789.71	-60.9120472008617	2789.74	365.54	2789.74	405.337	2789.74	170.865842979075	2789.74	412.797
2788.71	-6.44896927218906	2788.73	363	2788.73	293.385	2788.73	113.297941299388	2788.73	365.486
2787.7	-128.563260564229	2787.73	392.77	2787.73	283.393	2787.73	80.6019990422719	2787.73	357.969
2786.7	-24.3001826355576	2786.72	412.59	2786.72	357.91	2786.72	179.651097362585	2786.72	355.424
2785.69	-29.6144739275951	2785.71	449.8	2785.71	357.852	2785.71	184.239195682897	2785.71	464.707
2784.68	84.3712347803612	2784.71	382.64	2784.71	367.732	2784.71	243.488253425781	2784.71	360.282
2783.68	-146.865687290965	2783.7	412.38	2783.7	424.811	2783.7	185.950351746094	2783.7	472.011
2782.67	-82.579978583004	2782.7	394.93	2782.7	384.995	2782.7	175.628409488978	2782.7	437.155
2781.66	-77.8942698750452	2781.69	360.1	2781.69	362.582	2781.69	286.998507809291	2781.69	456.952
2780.66	-152.531191946371	2780.68	255.75	2780.68	399.77	2780.68	112.779606129603	2780.68	437.01
2779.65	-118.045483238411	2779.67	441.9	2779.67	327.707	2779.67	60.2697044499157	2779.67	379.837
2778.64	-108.459774530453	2778.67	570.91	2778.67	317.723	2778.67	211.3207621928	2778.67	449.284
2777.64	-145.89669660178	2777.66	516.21	2777.66	322.634	2777.66	233.258860513113	2777.66	416.939
2776.63	171.389012106181	2776.65	439.2	2776.65	339.951	2776.65	250.236958833425	2776.65	449.134
2775.62	-136.52527918586	2775.64	297.71	2775.65	329.967	2775.65	48.8740165763093	2775.65	327.487
2774.61	-67.4395704778981	2774.64	506.03	2774.64	409.293	2774.64	234.553114896622	2774.64	369.603
2773.6	-119.753861769941	2773.63	379.46	2773.63	471.23	2773.63	149.833213216935	2773.63	456.35
2772.6	-62.9907838412673	2772.62	468.67	2772.62	280.213	2772.62	146.969311537247	2772.62	337.243
2771.59	85.4949248666926	2771.61	404.13	2771.61	260.331	2771.61	25.1054098575601	2771.61	463.636
2770.58	18.1806335746514	2770.6	384.24	2770.6	441.254	2770.6	294.946508177873	2770.6	470.994
2769.57	183.866342282612	2769.6	458.52	2769.6	374.255	2769.6	202.831565920757	2769.6	446.135
2768.56	225.652050990571	2768.59	493.14	2768.59	423.757	2768.59	222.271664241069	2768.59	555.102
2767.55	-146.362240301467	2767.58	431.13	2767.58	332.012	2767.58	231.787762561382	2767.58	418.735
2766.54	-45.1765315935099	2766.57	492.98	2766.57	381.503	2766.57	288.371860881695	2766.57	520.236
2765.53	-124.690822885546	2765.56	411.16	2765.56	502.812	2765.56	129.440959202007	2765.56	475.562
2764.52	8.69488582240956	2764.55	366.52	2764.55	356.613	2764.55	181.07305752232	2764.55	579.491
2763.51	23.1805945303731	2763.54	366.45	2763.54	448.172	2763.54	368.867155842633	2763.54	507.592
2762.51	-130.656327540955	2762.53	453.04	2762.53	316.884	2762.53	167.916254162946	2762.53	363.918
2761.5	-168.070618832997	2761.52	215.35	2761.52	393.563	2761.52	167.534352483259	2761.52	430.693
2760.48	106.23772065425	2760.51	428.15	2760.51	378.652	2760.51	328.016450803571	2760.51	586.542
2759.47	27.6134977457332	2759.5	400.85	2759.5	316.727	2759.5	292.959549123884	2759.5	489.942
2758.46	95.6466487045782	2758.49	366.15	2758.49	366.155	2758.49	408.830647444197	2758.49	630.88
2757.45	188.479799663421	2757.48	331.46	2757.48	316.623	2757.48	242.67274576451	2757.48	509.569
2756.44	31.4129506222635	2756.47	452.59	2756.47	343.779	2756.47	202.705844084823	2756.47	484.749
2755.43	223.146101581106	2755.46	467.36	2755.46	318.989	2755.46	194.898942405135	2755.46	422.849
2754.42	115.679252539949	2754.45	563.71	2754.45	469.758	2754.45	340.381040725448	2754.45	538.978
2753.41	203.412403498791	2753.43	499.34	2753.43	365.855	2753.43	208.950179623189	2753.43	561.135
2752.4	36.6455544576347	2752.42	415.22	2752.42	477.014	2752.42	374.152277943502	2752.42	622.834
2751.39	136.778705416476	2751.41	543.66	2751.41	457.165	2751.41	405.856376263815	2751.41	580.725
2750.37	157.775550939268	2750.4	392.85	2750.4	476.854	2750.4	395.548474584128	2750.4	654.754
2749.36	186.208701898113	2749.39	474.31	2749.39	449.607	2749.39	444.53457290444	2749.39	580.527
2748.35	-39.7581471430458	2748.37	400.13	2748.38	437.176	2748.38	384.826671224753	2748.38	664.416
2747.34	55.3750038157978	2747.36	454.39	2747.36	501.311	2747.36	463.423810122495	2747.36	716.161
2746.32	162.771849338589	2746.35	459.26	2746.35	441.976	2746.35	470.401908442808	2746.35	654.316
2745.31	161.505000297433	2745.34	330.81	2745.34	404.874	2745.34	427.99300676312	2745.34	629.524
2744.3	342.938151256274	2744.32	528.22	2744.32	407.275	2744.32	375.726145660862	2744.32	649.165
2743.29	257.771302215117	2743.31	436.82	2743.31	382.524	2743.31	449.348243981174	2743.31	663.864
2742.27	165.268147737908	2742.3	560.12	2742.3	468.822	2742.3	461.249342301487	2742.3	737.782
2741.26	198.601298696753	2741.29	525.49	2741.29	537.823	2741.29	532.3634406218	2741.29	754.923
2740.25	155.434449655595	2740.27	545.14	2740.27	601.868	2740.27	465.320579519541	2740.27	772.068
2739.23	418.031295178385	2739.26	461.19	2739.26	616.564	2739.26	588.199677839855	2739.26	890.324
2738.22	663.364446137228	2738.24	347.68	2738.24	680.577	2738.24	767.744816737596	2738.24	902.507
2737.2	509.161291660021	2737.23	594.18	2737.23	557.19	2737.23	446.750915057908	2737.23	853.05
2736.19	475.794442618864	2736.22	315.52	2736.22	596.538	2736.22	675.572013378221	2736.22	823.328
2735.18	440.027593577706	2735.2	613.69	2735.2	520.041	2735.2	731.787152275962	2735.2	953.811
2734.16	808.324439100497	2734.19	581.56	2734.19	827.984	2734.19	773.203250596276	2734.19	1074.404
2733.15	797.157590059342	2733.17	396.67	2733.17	724.369	2733.17	834.310389494017	2733.17	1076.689
2732.13	741.554435582135	2732.16	601.07	2732.16	618.319	2732.16	841.20348781433	2732.16	1059.269
2731.12	947.087586540974	2731.14	677.33	2731.14	704.417	2731.14	784.257828806475	2731.14	1086.187
2730.1	857.084432063768	2730.13	623.04	2730.13	736.321	2730.13	885.168562143388	2730.13	1154.961
2729.09	1161.01758302261	2729.11	534.3	2729.11	785.436	2729.11	882.643629473736	2729.11	1132.606
2728.07	1181.7144285454	2728.1	571.14	2728.1	775.461	2728.1	919.495362810649	2728.1	1189.041
2727.06	1286.14757950425	2727.08	509.51	2727.08	785.182	2727.08	993.266430140997	2727.08	1250.382
2726.04	1427.44442502704	2726.06	487.28	2726.07	817.041	2726.07	1039.93216347791	2726.07	1250.171
2725.02	1600.64127054983	2725.05	600.38	2725.05	871.042	2725.05	1049.68323080826	2725.05	1289.332
2724.01	1707.37442150867	2724.03	442.83	2724.03	991.441	2724.03	1148.00229813861	2724.03	1397.371
2722.99	1732.97126703146	2723.02	605.09	2723.02	969.146	2723.02	1170.02403147552	2723.02	1429.116
2721.97	1859.26811255425	2722	636.97	2722	966.518	2722	1312.54609880587	2722	1618.248
2720.96	2268.4012635131	2720.98	663.91	2720.98	936.856	2720.98	1332.08416613622	2720.98	1600.766
2719.94	2057.79810903589	2719.97	725.27	2719.97	983.417	2719.97	1243.43189947313	2719.97	1676.717
2718.92	2407.69495455868	2718.95	658.77	2718.95	963.581	2718.95	1533.36596680348	2718.95	1887.841
2717.91	2644.42810551752	2717.93	587.4	2717.93	1054.358	2717.93	1577.43303413383	2717.93	1944.058
2716.89	2768.02495104032	2716.91	749.48	2716.91	1019.787	2716.91	1650.97210146417	2716.91	1946.197
2715.87	2903.92179656311	2715.9	673.19	2715.9	1149.83	2715.9	1773.61183480109	2715.9	1909.02
2714.85	2909.5186420859	2714.88	741.87	2714.88	1164.386	2714.88	1761.11790213143	2714.88	2102.766
2713.84	3185.35179304474	2713.86	685.25	2713.86	1279.622	2713.86	1910.73396946178	2713.86	2259.602
2712.82	3485.64863856753	2712.84	645.84	2712.84	1382.552	2712.84	1998.89403679213	2712.84	2323.082
2711.8	3427.24548409032	2711.83	768.51	2711.83	1419.151	2711.83	2060.02977012904	2711.83	2553.491
2710.78	3639.04232961312	2710.81	770.83	2710.81	1482.749	2710.81	2312.61783745939	2710.81	2580.079
2709.76	3700.93917513591	2709.79	984.24	2709.79	1543.858	2709.79	2309.85690478974	2709.79	2643.468
2708.74	3681.8360206587	2708.77	849.1	2708.77	1457.717	2708.77	2302.19597212009	2708.77	2613.577
2707.73	3714.36917161754	2707.75	821.98	2707.75	1555.618	2707.75	2387.77703945044	2707.75	2932.118
2706.71	3606.96601714034	2706.73	848.82	2706.73	1678.022	2706.73	2534.65110678078	2706.73	3199.042
2705.69	3835.66286266313	2705.71	856.04	2705.71	1726.807	2705.71	2740.35617411113	2705.71	3112.657
2704.67	3868.05970818592	2704.69	877.97	2704.69	1706.902	2704.69	2781.67124144148	2704.69	3337.772
2703.65	3927.45655370871	2703.67	929.32	2703.67	1792.439	2703.67	2913.69830877183	2703.67	3307.799
2702.63	3638.6533992315	2702.65	1022.33	2702.65	1816.653	2702.65	3004.01237610218	2702.65	3469.053
2701.61	3570.6502447543	2701.63	823.61	2701.63	1931.569	2701.63	3047.71844343252	2701.63	3642.519
2700.59	3362.84709027709	2700.61	982.78	2700.61	1963.107	2700.61	3179.63651076287	2700.61	3570.837
2699.57	3383.04393579988	2699.59	1051.23	2699.59	2100.004	2699.59	3316.41357809322	2699.59	3935.364
2698.55	3493.94078132267	2698.57	1016.76	2698.57	2070.258	2698.57	3394.34764542357	2698.57	4025.358
2697.53	3166.23762684546	2697.55	1173.36	2697.55	2172.795	2697.55	3513.89471275392	2697.55	4066.335
2696.51	3125.23447236825	2696.53	1053.16	2696.53	2214.078	2696.53	3532.98778008426	2696.53	4293.438
2695.49	2738.93131789104	2695.51	1097.05	2695.51	2316.553	2695.51	3777.36284741461	2695.51	4393.133
2694.46	2734.69185797778	2694.49	1226.64	2694.49	2316.175	2694.49	3771.91491474496	2694.49	4399.745
2693.44	2630.18870350058	2693.47	1118.72	2693.47	2301.103	2693.47	3859.50298207531	2693.47	4575.273
2692.42	2425.28554902337	2692.45	1346.17	2692.45	2401.072	2692.45	4000.90204940566	2692.45	4559.832
2691.4	2144.58239454616	2691.43	1218.69	2691.43	2346.84	2691.43	4049.270116736	2691.43	4600.68
2690.38	2111.07924006895	2690.4	1064.34	2690.4	2520.169	2690.4	4158.78251805979	2690.4	4864.169
2689.36	1911.27608559174	2689.38	1352.84	2689.38	2419.451	2689.38	3957.57458539014	2689.38	4697.011
2688.33	1694.43662567849	2688.36	1357.5	2688.36	2504.66	2688.36	4145.34365272048	2688.36	4997.09
2687.31	1756.43347120128	2687.34	1335.27	2687.34	2553.155	2687.34	4147.17872005083	2687.34	5010.935
2686.29	1740.13031672407	2686.32	1501.32	2686.32	2582.071	2686.32	3977.85478738118	2686.32	5098.131
2685.27	1574.72716224686	2685.29	1417.95	2685.29	2576.759	2685.29	4038.40618870496	2685.29	5109.509
2684.24	1343.3877023336	2684.27	1451.93	2684.27	2644.773	2684.27	4111.15025603531	2684.27	5030.443
2683.22	1075.38454785639	2683.25	1375.93	2683.25	2470.817	2683.25	3905.25432336566	2683.25	5098.037
2682.2	1022.58139337918	2682.22	1373.27	2682.22	2646.336	2682.22	3987.77672468944	2682.22	5126.516
2681.17	1079.74193346592	2681.2	1414.56	2681.2	2584.825	2681.2	4011.62579201979	2681.2	5211.185
2680.15	1124.63877898872	2680.18	1385.02	2680.18	2599.052	2680.18	3810.74285935014	2680.18	5002.682
2679.13	771.435624511509	2679.15	1438.52	2679.15	2520.471	2679.15	3844.38526067392	2679.15	5187.471
2678.1	928.696164598248	2678.13	1467.59	2678.13	2512.727	2678.13	3711.95303829318	2678.13	4971.727
2677.08	807.593010121042	2677.11	1418.52	2677.11	2495.222	2677.11	3677.01489991873	2677.11	4980.672
2676.06	742.589855643833	2676.08	1696.56	2676.08	2543.623	2676.08	3576.17390724649	2676.08	4933.463
2675.03	777.750395730574	2675.06	1433.56	2675.06	2501.713	2675.06	3394.83076887204	2675.06	4900.923
2674.01	605.447241253365	2674.03	1372.45	2674.03	2615.999	2674.03	3279.4347761998	2674.03	4870.829
2672.98	518.607781340106	2673.01	1566.96	2673.01	2427.69	2673.01	3132.36263782535	2673.01	4762.66
2671.96	692.804626862897	2671.98	1513.35	2671.98	2383.372	2671.98	3126.82264515311	2671.98	4652.102
2670.93	623.065166949636	2670.96	1460.54	2670.96	2402.494	2670.96	3055.43150677866	2670.96	4446.444
2669.91	560.66201247243	2669.93	1585.14	2669.93	2514.274	2669.93	2949.91951410642	2669.93	4431.074
2668.88	429.922552559172	2668.91	1665.34	2668.91	2362.691	2668.91	2688.39337573197	2668.91	4396.211
2667.86	438.319398081963	2667.88	1506.6	2667.88	2313.54	2667.88	2580.54038305973	2667.88	4266.27
2666.83	410.079938168703	2666.86	1452.73	2666.86	2152.281	2666.86	2431.28824468528	2666.86	4160.751
2665.81	396.476783691494	2665.83	1428.12	2665.83	2127.555	2665.83	2355.19025201304	2665.83	3918.795
2664.78	285.337323778236	2664.8	1503.42	2664.8	2149.136	2664.8	2493.5492593408	2664.8	3823.116
2663.75	103.597863864976	2663.78	1544.58	2663.78	2202.371	2663.78	2320.02112096635	2663.78	3766.451
2662.73	243.594709387768	2662.75	1539.46	2662.75	1946.245	2662.75	2212.32312829411	2662.75	3517.365
2661.7	334.655249474508	2661.73	1295.65	2661.73	1916.7	2661.73	2158.23498991966	2661.73	3480.25
2660.67	418.41578956125	2660.7	1485.38	2660.7	1928.559	2660.7	2038.42199724742	2660.7	3413.929
2659.65	154.11263508404	2659.67	1499.74	2659.67	1889.281	2659.67	1882.12200457518	2659.67	3245.371
2658.62	103.97317517078	2658.65	1533.57	2658.65	1874.364	2658.65	1874.36186620073	2658.65	3210.754
2657.59	134.233715257522	2657.62	1345.91	2657.62	1888.651	2657.62	1744.92687352849	2657.62	2971.711
2656.57	81.7305607803155	2656.59	1508.73	2656.59	1759.367	2656.59	1681.22088085625	2656.59	3022.317
2655.54	133.891100867055	2655.56	1333.3	2655.56	1581.469	2655.56	1503.19088818401	2655.56	2934.229
2654.51	176.251640953797	2654.54	1520.39	2654.54	1598.237	2654.54	1512.53574980956	2654.54	2741.567
2653.48	179.712181040535	2653.51	1245.3	2653.51	1593.102	2653.51	1417.28875713732	2653.51	2668.142
2652.45	209.872721127276	2652.48	1206.18	2652.48	1541.773	2652.48	1407.18776446508	2652.48	2461.003
2651.43	206.069566650069	2651.45	1074.69	2651.45	1524.495	2651.45	1214.72777179284	2651.45	2458.165
2650.4	119.530106736809	2650.42	1196.06	2650.42	1388.113	2650.42	1233.8337791206	2650.42	2426.153
2649.37	149.69064682355	2649.39	1057.32	2649.39	1368.434	2649.39	1189.74278644836	2649.39	2238.594
2648.34	34.0511869102902	2648.37	1088.73	2648.37	1351.192	2648.37	1238.00764807391	2648.37	2138.582
2647.31	265.91172699703	2647.34	1076.41	2647.34	1137.145	2647.34	1014.11865540167	2647.34	2024.025
2646.28	186.672267083773	2646.31	1068.93	2646.31	1241.429	2646.31	1130.42066272943	2646.31	1975.099
2645.25	207.132807170514	2645.28	978.89	2645.28	1153.771	2645.28	1013.50067005719	2645.28	1926.201
2644.22	115.793347257253	2644.25	869.44	2644.25	1046.722	2644.25	969.479677384952	2644.25	1729.162
2643.19	-16.7461126560047	2643.22	1046.55	2643.22	1027.129	2643.22	847.764684712713	2643.22	1622.029
2642.16	219.814427430734	2642.19	1077.94	2642.19	1005.108	2642.19	954.311692040473	2642.19	1629.048
2641.13	266.874967517475	2641.16	771.91	2641.16	844.735	2641.16	810.796699368233	2641.16	1580.235
2640.1	224.135507604215	2640.13	1033.9	2640.13	905.266	2640.13	633.345706695994	2640.13	1514.436
2639.07	212.996047690956	2639.1	990.04	2639.1	1002.179	2639.1	824.806714023754	2639.1	1533.599
2638.04	61.1565877776975	2638.07	892.84	2638.07	912.244	2638.07	569.779721351515	2638.07	1382.924
2637.01	-68.8828721355603	2637.04	832.04	2637.04	790.804	2637.04	496.767728679275	2637.04	1295.364
2635.98	426.877667951179	2636.01	817.35	2636.01	785.819	2636.01	518.370736007036	2636.01	1297.579
2634.95	209.638208037919	2634.98	841.47	2634.98	885.115	2634.98	668.494743334796	2634.98	1268.265
2633.92	212.998748124661	2633.95	824.36	2633.95	754.04	2633.95	532.467750662556	2633.95	1137.13
2632.89	-64.8407117885999	2632.91	775.73	2632.91	744.22	2632.91	549.216903692528	2632.91	1185.42
2631.86	-66.2801717018592	2631.88	790.15	2631.88	741.673	2631.88	505.357911020289	2631.88	1131.903
2630.83	-7.1196316151163	2630.85	843.34	2630.85	743.975	2630.85	543.907918348049	2630.85	959.655
2629.79	-81.1953969644292	2629.82	705.08	2629.82	714.78	2629.82	533.980925675809	2629.82	1039.45
2628.76	232.265143122315	2628.79	634.71	2628.79	758.264	2628.79	494.99293300357	2628.79	1034.434
2627.73	83.0256832090545	2627.76	641.87	2627.76	525.608	2627.76	368.81494033133	2627.76	845.338
2626.7	100.986223295793	2626.72	685.36	2626.72	501.305	2626.72	443.691093361302	2626.72	840.355
2625.66	31.7104579464831	2625.69	825.69	2625.69	581.127	2625.69	450.741100689062	2625.69	886.217
2624.63	-25.4290019667751	2624.66	530.19	2624.66	643.974	2624.66	452.946108016823	2624.66	900.594
2623.6	-31.6684618800355	2623.63	634.18	2623.63	452.641	2623.63	382.541115344583	2623.63	774.581
2622.57	-151.707921793293	2622.59	609.88	2622.59	619.558	2622.59	326.667268374555	2622.59	672.808
2621.53	-46.683687142604	2621.56	525.09	2621.56	520.243	2621.56	324.060275702315	2621.56	767.063
2620.5	-74.7231470558636	2620.53	558.87	2620.53	604.835	2620.53	144.830283030076	2620.53	716.125
2619.47	-32.6626069691247	2619.49	556.36	2619.49	457.184	2619.49	209.978436060047	2619.49	653.114
2618.43	123.061627681565	2618.46	449.85	2618.46	503.054	2618.46	292.036443387808	2618.46	645.754
2617.4	172.422167768307	2617.42	536.83	2617.42	515.062	2617.42	103.233596417779	2617.42	594.862
2616.36	-5.65359758100203	2616.39	430.36	2616.39	442.445	2616.39	238.46460374554	2616.39	643.125
2615.33	-62.6930574942635	2615.36	684.11	2615.36	447.209	2615.36	262.4666110733	2615.36	587.419
2614.3	-8.53251740752239	2614.32	664.66	2614.32	374.627	2614.32	298.534764103272	2614.32	604.238
2613.26	28.5917172431691	2613.29	553.39	2613.29	432.564	2613.29	404.73195153128	2613.29	536.474
2612.23	75.4522573299073	2612.25	526.72	2612.25	434.906	2612.25	163.291580921731	2612.25	478.396
2611.19	71.5764919805988	2611.22	698.15	2611.22	277.811	2611.22	163.499425414198	2611.22	567.701
2610.16	-197.962967932663	2610.18	589.35	2610.18	413.024	2610.18	233.760054804649	2610.18	485.484
2609.12	-3.83873328197296	2609.15	649.62	2609.15	470.909	2609.15	86.6478992971145	2609.15	591.659
2608.09	-34.2781931952304	2608.11	577.08	2608.11	415.301	2608.11	253.472528687566	2608.11	581.906
2607.05	75.2460414554589	2607.08	540.77	2607.08	379.02	2607.08	178.832373180032	2607.08	562.493
2606.02	196.906581542198	2606.04	393.44	2606.04	301.718	2606.04	164.560002570483	2606.04	458.613
2604.98	60.2308161928886	2605.01	482.67	2605.01	412.681	2605.01	114.084847062949	2605.01	567.135
2603.94	-20.944949156421	2603.97	477.76	2603.97	405.374	2603.97	218.0664764534	2603.97	550.149
2602.91	1.71559093031829	2602.93	352.23	2602.93	419.782	2602.93	177.257105843852	2602.93	424.602
2601.87	-31.160174418992	2601.9	460.72	2601.9	381.118	2601.9	131.625950336318	2601.9	412.478
2600.83	-27.8359397683016	2600.86	395.52	2600.86	397.937	2600.86	245.196579726769	2600.86	446.171
2599.8	-106.47539968156	2599.82	525.67	2599.82	364.112	2599.82	66.96320911722	2599.82	448.51
2598.76	-141.651165030869	2598.79	448.43	2598.79	373.696	2598.79	214.254053609686	2598.79	484.598
2597.72	-8.22693038018224	2597.75	501.39	2597.75	289.264	2597.75	48.1246830001376	2597.75	448.361
2596.69	45.7336097065599	2596.71	426.6	2596.71	390.442	2596.71	130.309312390589	2596.71	498.898
2595.65	46.6578443572507	2595.67	496.4	2595.67	368.69	2595.67	214.86494178104	2595.67	368.69
2594.61	114.982079007939	2594.64	289.12	2594.64	397.541	2594.64	169.287786273506	2594.64	452.956
2593.57	-9.39368634137099	2593.6	544.42	2593.6	303.526	2593.6	152.636415663957	2593.6	419.157
2592.53	58.9305483093176	2592.56	419.09	2592.56	317.927	2592.56	172.127045054408	2592.56	339.604
2591.5	-48.5089116039417	2591.52	322.69	2591.52	337.139	2591.52	133.808674444859	2591.52	276.935
2590.46	-54.884676953252	2590.48	500.81	2590.48	293.744	2590.48	35.3123038353108	2590.48	351.53
2589.42	-323.560442302562	2589.45	317.77	2589.45	353.879	2589.45	216.089148327777	2589.45	411.655
2588.38	-320.679507959931	2588.41	459.73	2588.41	361.041	2588.41	139.273777718228	2588.41	380.297
2587.34	1.46647279646095	2587.37	308.03	2587.37	332.103	2587.37	31.2004071086792	2587.37	305.631
2586.3	-140.887546447146	2586.33	486.04	2586.33	372.952	2586.33	125.270036499131	2586.33	421.072
2585.26	31.8584343092443	2585.29	416.19	2585.29	370.484	2585.29	-2.0103341104184	2585.29	382.514
2584.22	154.104415065636	2584.25	406.51	2584.25	351.18	2584.25	132.927295280033	2584.25	353.585
2583.19	-33.8010078390907	2583.21	411.25	2583.21	348.717	2583.21	68.2159246704841	2583.21	343.907
2582.15	191.844972917301	2582.17	339.04	2582.17	319.804	2582.17	106.920554060935	2582.17	341.445
2581.11	-106.709046326307	2581.13	564.97	2581.13	492.845	2581.13	135.991183451386	2581.13	394.279
2580.07	-27.8630655699144	2580.09	353.35	2580.09	399.021	2580.09	167.465812841837	2580.09	509.592
2579.03	-45.017084813524	2579.05	360.5	2579.05	365.309	2579.05	184.495442232289	2579.05	355.695
2577.99	-28.6711040571317	2578.01	365.25	2578.01	249.907	2578.01	23.7120716227398	2578.01	331.607
2576.94	103.02628036038	2576.97	285.9	2576.97	326.746	2576.97	141.679701013191	2576.97	317.136
2575.9	107.37226111677	2575.93	302.68	2575.93	302.67	2575.93	86.643330403642	2575.93	338.702
2574.86	46.9182418731634	2574.89	256.99	2574.89	285.808	2574.89	118.093959794094	2574.89	278.603
2573.82	118.464222629556	2573.85	240.13	2573.85	352.999	2573.85	197.566589184544	2573.85	405.828
2572.78	-42.7897966140536	2572.81	400.19	2572.81	247.298	2572.81	92.1362185749958	2572.81	348.138
2571.74	35.9561841423383	2571.77	385.71	2571.77	292.867	2571.77	145.168847965447	2571.77	384.088
2570.7	97.9021648987291	2570.72	460.84	2570.72	379.224	2570.72	154.999262253883	2570.72	477.632
2569.66	-32.0518543448798	2569.68	332.14	2569.68	287.971	2569.68	-19.9691083556652	2569.68	307.169
2568.61	123.345530072633	2568.64	376.7	2568.64	285.524	2568.64	124.236521034786	2568.64	391.095
2567.57	-172.108489170974	2567.6	527.77	2567.6	333.456	2567.6	225.218150425237	2567.6	419.818
2566.53	36.1374915854176	2566.56	402.96	2566.56	319.009	2566.56	110.286779815688	2566.56	366.98
2565.49	-175.416527658192	2565.51	453.26	2565.51	261.4	2565.51	194.459194104124	2565.51	290.178
2564.44	-75.1191432406795	2564.47	366.86	2564.47	333.289	2564.47	122.728823494576	2564.47	328.493
2563.4	27.5268375157102	2563.43	340.42	2563.43	335.631	2563.43	154.126452885027	2563.43	321.247
2562.36	-32.8271817278965	2562.38	421.87	2562.38	266.063	2562.38	5.73586717346302	2562.38	304.414
2561.32	7.41879902849541	2561.34	249.25	2561.34	313.951	2561.34	46.7214965639141	2561.34	294.778
2560.27	-93.6838165539957	2560.3	433.7	2560.3	316.295	2560.3	121.236125954366	2560.3	297.125
2559.23	-27.0378357976024	2559.25	407.28	2559.25	304.263	2559.25	30.4255402428018	2559.25	225.202
2558.18	111.359548619908	2558.21	280.26	2558.21	304.213	2558.21	217.502169633253	2558.21	280.259
2557.14	72.5055293762998	2557.17	431.1	2557.17	340.087	2557.17	181.781799023704	2557.17	364.037
2556.1	72.051510132691	2556.12	275.37	2556.12	344.82	2556.12	114.953213312141	2556.12	299.323
2555.05	-67.3511054497958	2555.08	380.68	2555.08	308.849	2555.08	146.300842702592	2555.08	330.397
2554.01	-142.005124693404	2554.03	414.13	2554.03	275.285	2554.03	203.977256991028	2554.03	323.161
2552.96	-154.407740275894	2552.99	327.89	2552.99	236.945	2552.99	62.9738863814791	2552.99	251.305
2551.92	79.638240480499	2551.95	466.64	2551.95	323.053	2551.95	99.1105157719303	2551.95	306.302
2550.87	-114.764375101991	2550.9	248.83	2550.9	291.896	2550.9	-17.8970699396334	2550.9	275.148
2549.83	-67.3183943456006	2549.86	416.24	2549.86	239.219	2549.86	121.096559450818	2549.86	344.476
2548.78	178.478990071912	2548.81	466.4	2548.81	289.407	2548.81	159.592973739254	2548.81	365.944
2547.74	-32.4750291716973	2547.76	356.32	2547.76	291.75	2547.76	166.99138802769	2547.76	265.445
2546.69	-104.677644754187	2546.72	432.77	2546.72	267.791	2546.72	160.032017418142	2546.72	313.22
2545.65	-4.73166399779439	2545.67	442.26	2545.67	296.435	2545.67	136.348431706578	2545.67	310.778
2544.6	-14.8342795802837	2544.63	458.92	2544.63	155.363	2544.63	117.449061097029	2544.63	358.53
2543.56	118.51170117611	2543.58	286.78	2543.58	284.387	2543.58	186.980475385465	2543.58	348.912
2542.51	29.5090855936196	2542.53	363.19	2542.53	351.243	2542.53	127.465889673902	2542.53	329.738
2541.46	19.4064700111303	2541.49	408.52	2541.49	200.677	2541.49	84.6905190643529	2541.49	255.624
2540.42	-0.247549232475649	2540.44	203.03	2540.44	289.023	2540.44	170.911933352789	2540.44	353.515
2539.37	23.1498351850332	2539.39	334.35	2539.4	257.928	2539.4	173.51556274324	2539.4	341.515
2538.32	-175.652780397455	2538.35	367.73	2538.35	339.071	2538.35	125.984977031677	2538.35	324.744
2537.27	184.344604020056	2537.3	305.59	2537.3	286.491	2537.3	52.204391320113	2537.3	276.941
2536.23	250.690584776448	2536.25	336.57	2536.25	317.475	2536.25	241.017805608549	2536.25	276.895
2535.18	123.587969193957	2535.21	284.01	2535.21	264.916	2535.21	160.083434999	2535.21	331.741
2534.13	48.9853536114697	2534.16	362.71	2534.16	217.147	2534.16	119.732849287437	2534.16	317.369
2533.08	-11.21726197102	2533.11	486.71	2533.11	300.616	2533.11	-6.47873642412719	2533.11	255.285
2532.04	129.028718785374	2532.06	345.89	2532.06	322.035	2532.06	186.990677864309	2532.06	300.566
2530.99	-48.0738967971174	2531.01	288.59	2531.01	286.205	2531.01	39.3380921527457	2531.01	310.056
2529.94	-120.076512379606	2529.97	293.31	2529.97	217.003	2529.97	41.9627215431972	2529.97	186.002
2528.89	122.520872037905	2528.92	512.61	2528.92	307.569	2528.92	123.266135831633	2528.92	360.022
2527.84	-21.0817435445824	2527.87	417.18	2527.87	212.163	2527.87	-21.9194498799304	2527.87	226.466
2526.79	49.8156408729265	2526.82	340.83	2526.82	262.18	2526.82	166.626964408506	2526.82	307.466
2525.74	142.213025290437	2525.77	324.09	2525.77	250.222	2525.77	109.659378696942	2525.77	319.33
2524.7	55.8590060468305	2524.72	321.66	2524.72	338.338	2524.72	114.658792985379	2524.72	374.078
2523.65	33.8048316027289	2523.67	397.84	2523.67	264.431	2523.67	157.766207273815	2523.67	319.223
2522.6	9.34850427726633	2522.62	378.72	2522.62	161.967	2522.62	98.4486215622512	2522.62	297.734
2521.55	30.0921769518045	2521.57	266.72	2521.57	323.88	2521.57	177.275035850688	2521.57	295.302
2520.5	-10.9641503736584	2520.52	309.54	2520.52	266.681	2520.52	87.0134501391237	2520.52	254.775
2519.45	93.079522300879	2519.47	247.59	2519.47	259.494	2519.47	22.9698644275597	2519.47	321.392
2518.4	-52.7768050245832	2518.42	264.21	2518.42	109.493	2518.42	-26.7647212840036	2518.42	192.803
2517.35	34.6668676499539	2517.37	368.89	2517.37	221.33	2517.37	149.593693004432	2517.37	261.788
2516.29	117.261432445201	2516.32	414.03	2516.32	249.847	2516.32	63.8020896804824	2516.32	214.155
2515.24	2.40510511973844	2515.27	252.18	2515.27	202.224	2515.27	85.0777297411832	2515.27	247.426
2514.19	56.4487777942759	2514.22	294.96	2514.22	266.415	2514.22	84.9403698018846	2514.22	371.077
2513.14	79.5924504688137	2513.17	406.69	2513.17	252.101	2513.17	177.554009862585	2513.17	330.585
2512.09	238.236123143352	2512.12	382.85	2512.12	287.727	2512.12	56.1216499232864	2512.12	292.483
2511.04	116.279795817889	2511.07	328.1	2511.07	282.924	2511.07	151.093289983988	2511.07	225.864
2509.99	53.8234684924246	2510.01	363.7	2510.01	240.089	2510.01	110.534136140505	2510.01	244.843
2508.94	-125.132858833036	2508.96	299.47	2508.96	344.625	2508.96	245.859776201206	2508.96	394.536
2507.88	-178.13829403779	2507.91	361.21	2507.91	266.149	2507.91	226.689416261907	2507.91	356.449
2506.83	-159.694621363253	2506.86	368.26	2506.86	287.488	2506.86	131.487056322608	2506.86	247.098
2505.78	-117.650948688713	2505.8	199.55	2505.81	239.93	2505.81	102.83569638331	2505.81	287.44
2504.73	-82.6072760141778	2504.75	522.54	2504.75	235.139	2504.75	131.191542539827	2504.75	346.771
2503.67	-111.81271121893	2503.7	427.45	2503.7	213.727	2503.7	173.796182600528	2503.7	235.1
2502.62	-107.769038544393	2502.65	349.03	2502.65	235.061	2502.65	71.5428226612294	2502.65	254.056
2501.57	90.9746341301452	2501.59	365.59	2501.59	270.631	2501.59	126.008668817746	2501.59	360.842
2500.51	56.9691989253934	2500.54	327.55	2500.54	242.103	2500.54	113.993308878448	2500.54	275.333
2499.46	42.1128715999293	2499.49	510.23	2499.49	227.824	2499.49	59.2679489391487	2499.49	431.917
2498.41	-160.243455725533	2498.43	419.98	2498.43	196.94	2498.43	101.846795095666	2498.43	282.36
2497.35	-58.9488909302854	2497.38	325.02	2497.38	201.652	2497.38	111.202435156367	2497.38	367.719
2496.3	-14.6052182557469	2496.33	334.45	2496.33	263.289	2496.33	172.721075217069	2496.33	346.309
2495.25	-119.661545581212	2495.27	358.11	2495.27	237.159	2495.27	163.087921373586	2495.27	282.219
2494.19	26.6330192140358	2494.22	365.16	2494.22	215.779	2494.22	82.3145614342868	2494.22	336.71
2493.14	-211.123308111426	2493.16	369.84	2493.16	241.821	2493.16	115.372407590804	2493.16	256.046
2492.08	-100.428743316179	2492.11	395.86	2492.11	301.041	2492.11	250.344047651505	2492.11	433.783
2491.03	-136.685070641641	2491.05	293.89	2491.05	196.711	2491.05	200.407893808022	2491.05	263.071
2489.97	-49.6905058463944	2490	350.7	2490	149.285	2490	29.6385338687237	2490	329.376
2488.92	-55.146833171857	2488.94	393.29	2488.94	199.015	2488.94	226.155380025241	2488.94	307.999
2487.86	43.6477316233904	2487.89	362.43	2487.89	272.415	2487.89	109.916020085942	2487.89	416.913
2486.81	2.59140429792751	2486.83	386.06	2486.83	270.001	2486.83	209.25386624246	2486.83	326.844
2485.75	46.8859690931749	2485.78	312.58	2485.78	303.108	2485.78	161.730506303161	2485.78	340.997
2484.69	209.480533888422	2484.72	227.3	2484.72	312.529	2484.72	140.276352459678	2484.72	376.455
2483.64	38.3242065629584	2483.66	265.13	2483.66	357.455	2483.66	249.020198616195	2483.66	369.291
2482.58	-109.281228641794	2482.61	305.32	2482.61	302.957	2482.61	199.147838676896	2482.61	376.33
2481.53	20.2624440327472	2481.55	321.84	2481.55	208.249	2481.55	161.135684833414	2481.55	359.702
2480.47	-115.442991172009	2480.49	354.91	2480.5	362.007	2480.5	175.182324894115	2480.5	456.65
2479.41	-123.24842637676	2479.44	440.02	2479.44	326.463	2479.44	189.223171050632	2479.44	324.097
2478.35	-131.153861581513	2478.38	286.2	2478.38	307.486	2478.38	203.262017207149	2478.38	385.54
2477.3	-75.1101889069741	2477.32	439.87	2477.32	338.178	2477.32	63.5748633636665	2477.32	394.935
2476.24	-42.7156241117282	2476.27	387.78	2476.27	248.271	2476.27	155.648503424368	2476.27	333.393
2475.18	62.8789406835185	2475.21	338.07	2475.21	224.589	2475.21	13.6543495808849	2475.21	408.984
2474.13	-63.1773866419426	2474.15	446.74	2474.15	267.099	2474.15	226.264195737403	2474.15	413.648
2473.07	-223.041846162851	2473.09	467.94	2473.09	340.317	2473.09	207.20304189392	2473.09	363.95
2472.01	119.607348539568	2472.04	352.07	2472.04	328.445	2472.04	162.142681954621	2472.04	448.953
2470.95	-41.0434567580105	2470.98	403.99	2470.98	269.327	2470.98	95.8505281111381	2470.98	344.928
2469.89	-10.3942620555918	2469.92	394.48	2469.92	226.765	2469.92	121.686374267656	2469.92	330.698
2468.83	67.5549326468263	2468.86	526.67	2468.86	198.386	2468.86	185.317220424173	2468.86	349.536
2467.78	-248.920865053609	2467.8	240.85	2467.8	266.831	2467.8	78.8980665806903	2467.8	368.369
2466.72	-161.471670351188	2466.74	564.26	2466.74	219.568	2466.74	142.514912737208	2466.74	448.583
2465.66	20.2775243512278	2465.68	358.81	2465.68	285.627	2465.68	203.737758893725	2465.68	436.698
2464.6	76.9267190536466	2464.62	507.43	2464.62	221.855	2464.62	231.907605050242	2464.62	427.19
2463.54	31.9759137560668	2463.57	188.78	2463.57	292.611	2463.57	111.394245110944	2463.57	368.123
2462.48	22.5251084584852	2462.51	372.78	2462.51	283.124	2462.51	191.475091267461	2462.51	394.015
2461.42	90.9743031609032	2461.45	434.05	2461.45	235.897	2461.45	52.1319374239781	2461.45	450.562
2460.36	112.123497863322	2460.39	353.79	2460.39	235.859	2460.39	70.8697835804953	2460.39	433.982
2459.3	36.6726925657404	2459.33	464.56	2459.33	273.55	2459.33	141.484629737012	2459.33	450.419
2458.24	-43.5781127318387	2458.27	398.47	2458.27	400.826	2458.27	164.91247589353	2458.27	473.919
2457.18	236.971081970578	2457.2	502.12	2457.21	318.249	2457.21	280.283322050047	2457.21	513.912
2456.12	222.820276672997	2456.14	372.4	2456.14	285.199	2456.14	133.978374302381	2456.14	553.898
2455.06	-57.7305286245846	2455.08	424.19	2455.08	336.997	2455.08	195.110220458898	2455.08	452.472
2454	107.218666077835	2454.02	245.05	2454.02	315.734	2454.02	180.816066615415	2454.02	511.3
2452.93	-41.2071468168924	2452.96	289.76	2452.96	306.258	2452.96	140.608912771933	2452.96	454.675
2451.87	220.242047885526	2451.9	292.08	2451.9	315.63	2451.9	317.11875892845	2451.9	551.177
2450.81	239.091242587945	2450.84	367.39	2450.84	379.163	2450.84	267.493605084967	2450.84	541.664
2449.75	194.240437290364	2449.78	303.75	2449.78	303.751	2449.78	274.385451241485	2449.78	461.518
2448.69	130.689631992782	2448.71	435.54	2448.71	322.535	2448.71	217.717503493819	2448.71	550.901
2447.63	76.438826695201	2447.65	350.72	2447.65	364.85	2447.65	335.253349650335	2447.65	586.119
2446.56	114.113013800472	2446.59	369.49	2446.59	242.408	2446.59	184.449195806853	2446.59	404.797
2445.5	109.362208502891	2445.53	404.73	2445.53	247.075	2445.53	238.41704196337	2445.53	489.447
2444.44	71.7114032053105	2444.47	451.72	2444.47	265.854	2444.47	195.908888119888	2444.47	472.891
2443.38	5.86059790772924	2443.4	402.25	2443.4	362.254	2443.4	285.147940372221	2443.4	541.031
2442.31	62.3347850130012	2442.34	329.27	2442.34	341.027	2442.34	195.604786528738	2442.34	430.4
2441.25	10.5839797154204	2441.28	333.92	2441.28	355.08	2441.28	287.161632685256	2441.28	442.089
2440.19	257.433174417838	2440.21	423.2	2440.21	336.211	2440.21	272.882684937589	2440.21	437.311
2439.12	163.40736152311	2439.15	448.99	2439.15	411.378	2439.15	420.805531094107	2439.15	554.776
2438.06	59.9565562255284	2438.09	390.16	2438.09	242.085	2438.09	260.793377250624	2438.09	420.706
2437	88.1057509279472	2437.02	465.29	2437.02	260.845	2437.02	298.228429502957	2437.02	406.541
2435.93	196.17993803322	2435.96	453.46	2435.96	385.328	2435.96	246.370275659475	2435.96	479.306
2434.87	55.2291327356379	2434.89	509.77	2434.89	373.518	2434.89	232.105327911808	2434.89	460.432
2433.8	85.7033198409099	2433.83	375.8	2433.83	300.643	2433.83	98.0681740683256	2433.83	300.643
2432.74	66.952514543329	2432.76	455.58	2432.77	270.063	2432.77	114.371020224843	2432.77	455.582
2431.67	191.929280647686	2431.7	309.94	2431.7	342.806	2431.7	196.410072477177	2431.7	542.382
2430.61	173.019203870284	2430.64	413.18	2430.64	232.412	2430.64	62.3232421907717	2430.64	406.136
2429.54	175.244881085544	2429.57	305.14	2429.57	293.401	2429.57	174.637760421675	2429.57	469.437
2428.48	36.6348043081398	2428.5	276.92	2428.51	319.167	2428.51	148.458086893412	2428.51	443.553
2427.41	-47.9395184765999	2427.44	448.17	2427.44	262.8	2427.44	157.480605124316	2427.44	438.782
2426.35	-118.449595254002	2426.37	354.26	2426.37	323.752	2426.37	218.120123355219	2426.37	410.555
2425.28	3.37608196125984	2425.31	276.79	2425.31	175.923	2425.31	135.648449826956	2425.31	354.191
2424.22	57.2660051838538	2424.24	358.82	2424.24	208.727	2424.24	20.37096805786	2424.24	363.514
2423.15	52.3916823991185	2423.18	311.87	2423.18	276.693	2423.18	160.726294529596	2423.18	377.522
2422.08	24.1173596143781	2422.11	459.52	2422.11	325.881	2422.11	153.3228127605	2422.11	419.66
2421.02	-86.192717163025	2421.04	283.63	2421.04	232.064	2421.04	45.1393309914035	2421.04	300.042
2419.95	-16.067039947764	2419.98	428.9	2419.98	246.087	2419.98	33.0806574631401	2419.98	372.646
2418.88	54.1586372674992	2418.91	363.21	2418.91	213.24	2418.91	49.1351756940437	2418.91	328.061
2417.82	21.1485604900954	2417.84	346.74	2417.84	285.834	2417.84	177.652693924948	2417.84	412.351
2416.75	35.0742377053557	2416.78	260.02	2416.78	196.771	2416.78	114.034020396684	2416.78	283.444
2415.68	-75.2000850793847	2415.71	423.92	2415.71	281.055	2415.71	190.970538627588	2415.71	339.608
2414.61	123.725592135881	2414.64	428.53	2414.64	381.702	2414.64	78.1970568584916	2414.64	372.335
2413.55	-164.484484641525	2413.57	465.92	2413.57	325.446	2413.57	101.260575089395	2413.57	302.032
2412.48	-28.8588074262643	2412.5	206	2412.5	264.527	2412.5	150.065093320299	2412.5	309.005
2411.41	24.8668697889971	2411.44	425.98	2411.44	266.823	2411.44	109.921419792035	2411.44	341.721
2410.34	277.392547004261	2410.37	287.84	2410.37	219.976	2410.37	149.349938022939	2410.37	294.862
2409.27	-10.6817757804783	2409.3	343.95	2409.3	313.53	2409.3	31.995456253843	2409.3	350.967
2408.2	120.143901434782	2408.23	306.46	2408.23	283.065	2408.23	45.6879744847467	2408.23	259.672
2407.14	73.23382465738	2407.16	573.06	2407.16	147.356	2407.16	26.6294927156507	2407.16	184.78
2406.07	33.2595018726424	2406.09	243.22	2406.09	88.8670000000001	2406.09	23.9540109465547	2406.09	280.633
2405	44.6851790879027	2405.02	173.03	2405.02	229.145	2405.02	91.4195291774581	2405.02	275.91
2403.93	46.8108563031637	2403.95	299.24	2403.95	123.904	2403.95	56.0020474083622	2403.95	189.364
2402.86	137.736533518428	2402.88	336.59	2402.89	154.271	2402.89	74.3563738800983	2402.89	177.645
2401.79	135.162210733688	2401.82	345.88	2401.82	177.615	2401.82	-42.8491078889977	2401.82	184.626
2400.72	64.8878879489494	2400.75	336.48	2400.75	212.636	2400.75	167.118410341906	2400.75	278.062
2399.65	-54.4864348357878	2399.68	247.65	2399.68	231.29	2399.68	-34.1630714271905	2399.68	214.937
2398.58	-75.7607576205264	2398.6	394.77	2398.61	217.236	2398.61	75.2894468037134	2398.61	210.228
2397.51	-33.9350804052629	2397.53	397.04	2397.53	259.238	2397.53	67.9381567937846	2397.53	282.593
2396.44	136.290596809999	2396.46	301.22	2396.46	240.515	2396.46	137.643675024688	2396.46	305.898
2395.37	-116.083725974742	2395.39	287.17	2395.39	240.474	2395.39	174.631193255592	2395.39	291.838
2394.3	-167.658048759478	2394.32	294.12	2394.32	198.417	2394.32	59.889711486496	2394.32	247.437
2393.22	-27.8966175515525	2393.25	401.44	2393.25	203.052	2393.25	73.5472297173997	2393.25	256.732
2392.15	-127.369627735994	2392.18	399.04	2392.18	270.69	2392.18	138.528747948303	2392.18	235.687
2391.08	44.1483673252187	2391.11	198.32	2391.11	200.651	2391.11	121.844266179207	2391.11	226.315
2390.01	-10.6336376135696	2390.04	279.93	2390.04	340.582	2390.04	86.4867844101109	2390.04	270.599
2388.94	-88.7156425523572	2388.96	270.56	2388.96	277.552	2388.96	146.781494400182	2388.96	233.237
2387.87	-43.097647491144	2387.89	459.4	2387.89	172.566	2387.89	130.092012631086	2387.89	258.849
2386.79	-83.843035653661	2386.82	223.83	2386.82	153.884	2386.82	157.711530861989	2386.82	214.506
2385.72	134.174959407554	2385.75	275.08	2385.75	137.54	2385.75	-73.4429509071067	2385.75	235.45
2384.65	265.892954468763	2384.68	384.58	2384.68	130.526	2384.68	68.412567323797	2384.68	177.142
2383.58	59.7109495299774	2383.6	102.53	2383.6	181.772	2383.6	56.409277313868	2383.6	270.328
2382.5	-106.834438632537	2382.53	340.18	2382.53	328.534	2382.53	58.4017955447721	2382.53	230.673
2381.43	52.7835564286743	2381.46	298.19	2381.46	323.819	2381.46	116.289313775676	2381.46	195.689
2380.36	79.7015514898849	2380.38	277.19	2380.38	146.743	2380.38	76.340023765747	2380.38	223.608
2379.28	-177.543836672628	2379.31	309.74	2379.31	244.53	2379.31	87.6325419966504	2379.31	279.463
2378.21	-64.5258416114175	2378.24	468.02	2378.24	135.051	2378.24	73.3080602275541	2378.24	149.022
2377.14	-28.4078465502043	2377.16	242.13	2377.16	132.701	2377.16	-110.962229782375	2377.16	174.606
2376.06	184.646765287282	2376.09	218.8	2376.09	235.097	2376.09	-106.630711551471	2376.09	186.215
2374.99	153.264760348493	2375.01	200.15	2375.01	169.893	2375.01	-4.54700156140007	2375.01	186.184
2373.91	91.7193721859785	2373.94	416.52	2373.94	204.768	2373.94	9.07451666950396	2373.94	253.633
2372.84	48.7373672471895	2372.86	386.2	2372.87	186.122	2372.87	52.947034900408	2372.87	232.652
2371.76	-59.4080209153271	2371.79	402.43	2371.79	246.571	2371.79	-45.0972551095208	2371.79	251.223
2370.69	262.809974145888	2370.72	334.91	2370.72	225.598	2370.72	47.5972631213829	2370.72	232.575
2369.61	219.864585983372	2369.64	306.95	2369.64	174.402	2369.64	-66.691026888546	2369.64	204.631
2368.54	104.782581044585	2368.56	374.32	2368.57	160.423	2368.57	46.9024913423575	2368.57	197.623
2367.46	99.1371928820699	2367.49	439.35	2367.49	239.432	2367.49	-18.5297986675712	2367.49	278.95
2366.39	58.455187943282	2366.41	330.03	2366.41	234.743	2366.41	76.4249113224998	2366.41	174.314
2365.31	59.7097997807668	2365.34	299.77	2365.34	85.981	2365.34	22.6284295534035	2365.34	220.762
2364.24	26.1277948419793	2364.26	171.93	2364.26	132.435	2364.26	19.9601395434745	2364.26	190.52
2363.16	62.1824066794652	2363.19	355.42	2363.19	234.626	2363.19	142.739657774378	2363.19	320.578
2362.08	-75.862981483051	2362.11	241.55	2362.11	306.588	2362.11	181.868367764449	2362.11	334.46
2361.01	106.455013578161	2361.03	304.21	2361.03	137.013	2361.03	81.6380777545207	2361.03	225.258
2359.93	179.709625415648	2359.96	292.56	2359.96	146.277	2359.96	-34.8074040145757	2359.96	202.002
2358.85	183.264237253134	2358.88	403.94	2358.88	208.933	2358.88	132.008305975495	2358.88	257.684
2357.78	59.1822323143442	2357.8	457.26	2357.8	225.145	2357.8	106.110015965566	2357.8	143.907
2356.7	-206.463155848169	2356.72	243.67	2356.73	229.749	2356.73	15.2515341964699	2356.73	229.749
2355.62	-10.2085440106857	2355.65	389.81	2355.65	132.258	2355.65	98.4432441865413	2355.65	315.563
2354.54	192.8460678268	2354.57	477.9	2354.57	250.552	2354.57	93.4459541766121	2354.57	259.832
2353.47	73.4640628880134	2353.49	433.76	2353.49	169.327	2353.49	79.1736641666832	2353.49	185.563
2352.39	-59.7813252745018	2352.41	289.89	2352.41	34.7869999999999	2352.41	71.8673741567545	2352.41	171.617
2351.31	41.173286562982	2351.34	329.26	2351.34	245.788	2351.34	34.4178923876582	2351.34	255.063
2350.23	158.427898400467	2350.26	139.1	2350.26	166.923	2350.26	-3.02439762227073	2350.26	146.057
2349.15	-125.517489762049	2349.18	245.71	2349.18	125.171	2349.18	29.0873123678005	2349.18	99.673
2348.07	-56.9628779245631	2348.1	349.96	2348.1	238.712	2348.1	26.4240223578718	2348.1	245.665
2346.99	122.791733912924	2347.02	240.99	2347.02	127.446	2347.02	53.8877323479426	2347.02	229.403
2345.92	244.409728974135	2345.94	312.77	2345.94	201.563	2345.94	41.9614423380137	2345.94	162.177
2344.84	220.16434081162	2344.86	275.65	2344.86	220.061	2344.86	92.5741523280849	2344.86	284.921
2343.76	119.518952649105	2343.78	333.51	2343.78	145.911	2343.78	32.0008623181564	2343.78	162.123
2342.68	-45.9264355134092	2342.7	363.56	2342.7	74.101	2342.7	6.18157230822703	2342.7	164.412
2341.6	-30.7718236759247	2341.62	409.8	2341.62	164.384	2341.62	188.750282298298	2341.62	231.527
2340.52	-17.9172118384395	2340.54	310.2	2340.54	99.54	2340.54	5.50399228836909	2340.54	189.82
2339.44	231.037399999046	2339.46	231.45	2339.46	203.675	2339.46	-52.7022977215595	2339.46	201.361
2338.36	350.292011836531	2338.38	328.6	2338.38	254.552	2338.38	53.4174122685115	2338.38	185.129
2337.28	76.2466236740165	2337.3	236	2337.3	254.51	2337.3	-51.0418777414172	2337.3	233.686
2336.2	45.1012355115017	2336.22	259.09	2336.22	90.2199999999999	2336.22	-58.3111677513461	2336.22	141.114
2335.11	229.092464125259	2335.14	328.44	2335.14	161.906	2335.14	-91.0284577612751	2335.14	212.791
2334.03	111.37109922793	2334.06	330.7	2334.06	212.755	2334.06	33.5262522287958	2334.06	270.569
2332.95	261.719891502633	2332.98	358.39	2332.98	191.911	2332.98	33.1819622188668	2332.98	180.35
2331.87	14.2686837773363	2331.9	748.95	2331.9	198.813	2331.9	81.3836722089382	2331.9	184.943
2330.79	474.217476052039	2330.82	322.84	2330.82	224.21	2330.82	-2.18061780099083	2330.82	131.75
2329.71	629.066268326742	2329.73	249	2329.73	145.59	2329.73	113.031283948247	2329.73	106.31
2328.63	776.815060601446	2328.65	172.89	2328.65	281.892	2328.65	87.2559939383191	2328.65	272.652
2327.54	693.524489841655	2327.57	182.08	2327.57	170.96	2327.57	-40.1632960716101	2327.57	177.89
2326.46	309.97328211636	2326.49	244.27	2326.49	131.666	2326.49	-45.1145860815393	2326.49	113.183
2325.38	335.322074391064	2325.41	244.27	2325.41	242.494	2325.41	-22.345876091468	2325.41	233.256
2324.3	62.7708666657691	2324.32	358.39	2324.32	83.127	2324.32	18.8790256577702	2324.32	187.035
2323.21	332.780295905977	2323.24	290.26	2323.24	233.178	2323.24	18.5297356478416	2323.24	163.917
2322.13	265.829088180682	2322.16	207.3	2322.16	154.656	2322.16	8.95944563791249	2322.16	200.822
2321.05	148.077880455387	2321.07	198.48	2321.07	207.713	2321.07	-25.9961756055111	2321.07	212.329
2319.96	-4.3126903044049	2319.99	329.97	2319.99	228.446	2319.99	-136.941228482625	2319.99	228.446
2318.88	-43.5638980297008	2318.91	320.7	2318.91	166.114	2318.91	-93.2702813597393	2318.91	214.565
2317.8	78.6848942450033	2317.82	357.55	2317.82	159.167	2317.82	-79.5967236153451	2317.82	156.86
2316.71	-117.405676514789	2316.74	362.11	2316.74	256.007	2316.74	178.543223507541	2316.74	172.978
2315.63	-38.956884240084	2315.66	322.84	2315.66	214.457	2315.66	51.4961706304268	2315.66	149.889
2314.54	-214.247454999875	2314.57	249	2314.57	154.476	2314.57	14.4107283748203	2314.57	131.42
2313.46	-29.7986627251703	2313.49	172.89	2313.49	156.755	2313.49	-15.7433245022939	2313.49	140.618
2312.37	-11.4892334849628	2312.4	182.08	2312.4	193.605	2312.4	11.7252332421001	2312.4	242.007
2311.29	-142.840441210257	2311.32	244.27	2311.32	193.573	2311.32	50.7121803649861	2311.32	184.356
2310.2	-133.631011970048	2310.23	308.74	2310.23	131.332	2310.23	18.2667381093804	2310.23	154.372
2309.12	216.517780304655	2309.15	290.26	2309.15	193.509	2309.15	68.7596852322661	2309.15	278.745
2308.03	-39.2727904551339	2308.06	207.3	2308.06	230.329	2308.06	-37.3977570233396	2308.06	152.017
2306.95	-138.323998180433	2306.98	354.64	2306.98	191.141	2306.98	1.57219009954588	2306.98	237.199
2305.86	4.38543105977806	2305.89	290.11	2305.89	135.848	2305.89	-19.3312521560597	2305.89	184.201
2304.78	11.2342233344825	2304.8	280.86	2304.8	122.013	2304.8	-111.599694411666	2304.8	188.775
2303.69	140.043652574692	2303.72	336.06	2303.72	197.95	2303.72	141.41925271122	2303.72	257.795
2302.6	-34.9469181850982	2302.63	253.15	2302.63	156.493	2302.63	12.3388104556138	2302.63	163.397
2301.52	-260.498125910395	2301.54	204.79	2301.55	207.088	2301.55	-29.2702424215001	2301.55	202.486
2300.43	-58.0886966701837	2300.46	391.1	2300.46	142.637	2300.46	-17.9466846771059	2300.46	223.157
2299.34	20.120732570027	2299.37	368.03	2299.37	232.321	2299.37	96.8828730672881	2299.37	149.513
2298.26	98.2695248447308	2298.28	195.48	2298.28	259.88	2298.28	34.5794308116817	2298.28	255.28
2297.17	-58.221045915061	2297.2	264.44	2297.2	186.254	2297.2	55.0893779345677	2297.2	301.226
2296.08	-5.41161667485176	2296.11	271.29	2296.11	151.738	2296.11	6.61493567896196	2296.11	195.42
2294.99	-51.5021874346403	2295.02	220.68	2295.02	117.232	2295.02	105.262493423356	2295.02	199.983
2293.91	-168.753395159938	2293.93	498.72	2293.93	229.828	2293.93	144.13305116775	2293.93	328.654
2292.82	8.05603408027309	2292.85	170.05	2292.85	165.449	2292.85	86.4729982906358	2292.85	190.725
2291.73	150.465463320483	2291.76	443.42	2291.76	94.198	2291.76	-74.5504439649701	2291.76	119.471
2290.64	-104.625107439308	2290.67	408.89	2290.67	190.661	2290.67	-111.473886220576	2290.67	195.255
2289.55	-49.6156781990958	2289.58	431.79	2289.58	179.145	2289.58	35.3486715238182	2289.58	199.816
2288.47	-49.6668859243946	2288.49	270.97	2288.49	215.857	2288.49	55.826229268212	2288.49	151.559
2287.38	-47.457456684182	2287.4	339.81	2287.4	185.973	2287.4	-61.470212987394	2287.4	153.83
2286.29	106.251972556027	2286.31	342.04	2286.31	280.061	2286.31	128.889344757	2286.31	309.904
2285.2	-98.1385982037646	2285.23	371.82	2285.23	149.188	2285.23	-93.9457081201138	2285.23	89.513
2284.11	-139.629168963555	2284.14	206.54	2284.14	178.995	2284.14	18.3278496242799	2284.14	259.314
2283.02	-125.919739723344	2283.05	373.99	2283.05	112.427	2283.05	-103.472592631326	2283.05	178.966
2281.93	-18.2103104831349	2281.96	523.05	2281.96	181.23	2281.96	59.2389651130682	2281.96	169.759
2280.84	-22.5975141850195	2280.87	231.66	2280.87	178.905	2280.87	-64.8084771425379	2280.87	149.088
2279.75	105.987606715473	2279.78	341.7	2279.78	183.462	2279.78	6.10208060185641	2279.78	194.929
2278.66	-68.227272384036	2278.69	261.38	2278.69	149.038	2278.69	33.4276383462502	2278.69	155.917
2277.57	23.5578485164551	2277.6	220.08	2277.6	144.428	2277.6	-21.7808039093557	2277.6	226.958
2276.48	51.1429694169474	2276.51	330.06	2276.51	135.236	2276.51	-1.32824616496123	2276.51	162.741
2275.39	-35.8719096825607	2275.41	323.13	2275.41	135.212	2275.41	-45.0640777990593	2275.41	98.544
2274.3	3.21321121792971	2274.32	345.99	2274.32	261.215	2274.32	18.9154799453347	2274.32	242.884
2273.2	101.844984603749	2273.23	378.01	2273.23	148.913	2273.23	-86.6519623102711	2273.23	121.422
2272.11	33.1301055042404	2272.14	320.68	2272.14	210.734	2272.14	25.4175954341229	2272.14	203.862
2271.02	-143.084773595268	2271.05	341.24	2271.05	183.216	2271.05	9.19015317851677	2271.05	219.86
2269.93	-145.299652694775	2269.96	313.71	2269.96	206.084	2269.96	79.9867109229112	2269.96	233.562
2268.84	-133.714531794285	2268.87	341.13	2268.87	91.577	2268.87	6.52826866730516	2268.87	194.602
2267.75	22.070589106208	2267.77	270.11	2267.77	217.46	2267.77	10.9244370332074	2267.77	251.796
2266.65	-73.8976375079747	2266.68	272.35	2266.68	244.888	2266.68	1.57399477760123	2266.68	235.733
2265.56	-60.0125166074831	2265.59	288.32	2265.59	196.793	2265.59	60.8885525219957	2265.59	215.099
2264.47	-62.2273957069901	2264.5	366.07	2264.5	260.82	2264.5	62.9811102663894	2264.5	231.078
2263.38	8.75772519349994	2263.4	187.58	2263.4	192.151	2263.4	42.1912786322916	2263.4	251.626
2262.28	40.989498579318	2262.31	249.3	2262.31	263.021	2262.31	25.9978363766857	2262.31	139.515
2261.19	-107.62538052019	2261.22	294.99	2261.22	198.947	2261.22	181.29939412108	2261.22	173.793
2260.1	89.1597403803025	2260.12	137.18	2260.12	157.759	2260.12	55.3365624869821	2260.12	189.769
2259	66.3915137661206	2259.03	244.6	2259.03	221.74	2259.03	-22.5788797686237	2259.03	139.445
2257.91	52.7766346666122	2257.94	93.71	2257.94	150.849	2257.94	-4.47632202422983	2257.94	150.849
2256.81	25.5084080524302	2256.84	427.34	2256.84	178.247	2256.84	70.7518463416725	2256.84	217.096
2255.72	185.593528952923	2255.75	388.42	2255.75	191.926	2255.75	79.690404086067	2255.75	205.635
2254.63	114.878649853412	2254.65	418.06	2254.65	166.764	2254.65	-30.1614275480313	2254.65	175.902
2253.53	-108.88957676077	2253.56	354.03	2253.56	196.43	2253.56	92.9951301963631	2253.56	223.838
2252.44	41.9955441397233	2252.46	328.85	2252.46	137.021	2252.46	1.45029856226529	2252.46	205.532
2251.34	112.927317525538	2251.37	283.13	2251.37	118.732	2251.37	26.3788563066594	2251.37	219.197
2250.25	-103.887561573967	2250.27	198.61	2250.27	127.843	2250.27	-90.2389753274388	2250.27	157.521
2249.15	-165.255788188151	2249.18	207.71	2249.18	262.491	2249.18	37.4135824169555	2249.18	262.491
2248.06	33.4293327123414	2248.08	326.34	2248.08	262.447	2248.08	66.8927507828575	2248.08	257.883
2246.96	-37.2388939018419	2246.99	314.89	2246.99	191.669	2246.99	-31.4226914727483	2246.99	191.669
2245.86	-14.2071205160246	2245.89	228.14	2245.89	239.545	2245.89	150.911476893154	2245.89	262.359
2244.77	42.978000384468	2244.8	392.34	2244.8	221.257	2244.8	9.27903463754797	2244.8	198.447
2243.67	-70.8902262297161	2243.7	216.65	2243.7	145.96	2243.7	-73.0097969965498	2243.7	145.96
2242.58	-141.505105329221	2242.6	328.35	2242.6	134.534	2242.6	-66.3426286306476	2242.6	225.744
2241.48	-6.77333194340645	2241.51	280.42	2241.51	118.552	2241.51	33.7969291137467	2241.51	214.306
2240.38	98.2584414424127	2240.41	232.51	2240.41	143.606	2240.41	-75.8129025203511	2240.41	159.562
2239.29	45.9435623429035	2239.31	403.4	2239.31	209.676	2239.31	31.1272658455514	2239.31	175.49
2238.19	46.0753357287213	2238.22	339.53	2238.22	177.739	2238.22	90.1848235899452	2238.22	145.837
2237.09	-197.492890885462	2237.12	332.64	2237.12	168.596	2237.12	48.9729919558474	2237.12	211.884
2235.99	39.6388825003578	2236.02	277.91	2236.02	175.401	2236.02	76.1211603217498	2236.02	202.737
2234.9	83.0240034008475	2234.92	325.69	2234.92	184.482	2234.92	135.140328687652	2234.92	286.972
2233.8	-126.344223213335	2233.83	134.35	2233.83	168.511	2233.83	-38.1331135679538	2233.83	214.055
2232.7	99.2875501724848	2232.73	245.89	2232.73	152.545	2232.73	132.448054797948	2232.73	214.019
2231.6	-251.1806764417	2231.63	207.15	2231.63	113.82	2231.63	91.2582231638507	2231.63	193.495
2230.5	-109.748903055881	2230.53	257.19	2230.53	122.905	2230.53	11.4013915297526	2230.53	193.462
2229.4	36.0828703299358	2229.43	161.58	2229.43	232.116	2229.43	-6.990440104345	2229.43	179.776
2228.31	119.767991230428	2228.33	118.31	2228.33	118.313	2228.33	-82.2542717384426	2228.33	113.763
2227.21	-11.3139256094146	2227.23	207.02	2227.23	163.792	2227.23	13.1118966274598	2227.23	250.237
2226.11	45.7597482446909	2226.13	261.57	2226.14	227.45	2226.14	97.0814543718534	2226.14	216.077
2225.01	75.5334220987952	2225.04	236.51	2225.04	277.442	2225.04	151.465622737756	2225.04	352.488
2223.91	9.707095952901	2223.94	288.76	2223.94	161.436	2223.94	17.0997911036582	2223.94	150.067
2222.81	-9.01923019299102	2222.84	354.64	2222.84	59.1080000000001	2222.84	-189.96004053044	2222.84	97.755
2221.71	-14.9455563388856	2221.74	404.59	2221.74	190.929	2221.74	23.5411278354627	2221.74	245.481
2220.61	17.0281175152195	2220.64	368.16	2220.64	172.717	2220.64	77.895296201365	2220.64	272.711
2219.51	-82.7982086306747	2219.54	147.69	2219.54	247.671	2219.54	52.6994645672673	2219.54	290.843
2218.41	40.07546522343	2218.44	283.97	2218.44	145.397	2218.44	18.4326329331695	2218.44	202.192
2217.31	125.649139077535	2217.34	190.81	2217.34	79.5	2217.34	68.2118012990716	2217.34	70.415
2216.21	19.3228129316412	2216.23	243.01	2216.23	238.461	2216.23	72.561580286482	2216.23	204.395
2215.11	326.696486785746	2215.13	386.02	2215.13	131.699	2215.13	61.0137486523845	2215.13	165.759
2214	233.775375856707	2214.03	390.49	2214.03	236.111	2214.03	8.60091701828674	2214.03	192.976
2212.9	-27.1509502891877	2212.93	233.8	2212.93	186.133	2212.93	49.275085384189	2212.93	276.93
2211.8	-88.2772764350811	2211.83	292.77	2211.83	163.407	2211.83	92.2042537500909	2211.83	215.606
2210.7	79.7963974190261	2210.73	351.72	2210.73	211.032	2210.73	42.0754221159932	2210.73	201.955
2209.6	7.37007127313154	2209.63	292.67	2209.63	213.265	2209.63	89.5275904818957	2209.63	224.609
2208.5	0.743745127236252	2208.52	251.79	2208.52	215.498	2208.52	68.9143694693062	2208.52	272.208
2207.39	78.0226341981979	2207.42	308.45	2207.42	272.162	2207.42	148.096537835208	2207.42	231.337
2206.29	-23.8036919476963	2206.32	319.73	2206.32	170.073	2206.32	48.1187062011109	2206.32	156.467
2205.19	-12.3300180935912	2205.22	285.67	2205.22	238.061	2205.22	-6.4931254329872	2205.22	174.578
2204.09	85.3436557605146	2204.11	115.61	2204.11	247.089	2204.11	43.1966535544234	2204.11	201.752
2202.98	110.422544831476	2203.01	292.38	2203.01	104.258	2203.01	74.7288219203258	2203.01	163.187
2201.88	-25.4037813144205	2201.91	190.36	2201.91	138.233	2201.91	-45.5640097137721	2201.91	131.434
2200.78	17.7698925396853	2200.8	310.4	2200.8	108.755	2200.8	65.2727692736385	2200.8	197.118
2199.67	122.148781610649	2199.7	360.19	2199.7	165.371	2199.7	96.7999376395403	2199.7	246.923
2198.57	74.7224554647546	2198.6	240.09	2198.6	133.633	2198.6	64.7145400709919	2198.6	176.667
2197.46	29.6013445357148	2197.49	267.22	2197.49	106.436	2197.49	-89.6477475524541	2197.49	104.171
2196.36	-83.4249816101801	2196.39	312.46	2196.39	185.665	2196.39	68.4960034513383	2196.39	201.515
2195.26	-80.951307756075	2195.28	468.62	2195.28	206.008	2195.28	81.6987158278926	2195.28	262.604
2194.15	98.0275813148874	2194.18	355.36	2194.18	269.35	2194.18	31.5224668316848	2194.18	203.71
2193.05	59.7012551689913	2193.07	389.25	2193.07	212.728	2193.07	28.8851792082392	2193.07	192.36
2191.94	68.8801442399526	2191.97	244.37	2191.97	174.226	2191.97	-48.4180697879683	2191.97	192.328
2190.84	-44.0461819059419	2190.86	233.02	2190.86	167.41	2190.86	43.9736425885858	2190.86	151.574
2189.73	204.932707165019	2189.76	205.84	2189.76	183.215	2189.76	-92.1106064076218	2189.76	180.953
2188.63	-50.4936189808741	2188.65	244.24	2188.65	99.508	2188.65	-2.00589403106756	2188.65	122.123
2187.52	58.1852700900872	2187.55	208.03	2187.55	169.587	2187.55	13.4618569727247	2187.55	203.505
2186.42	53.858943944193	2186.44	334.6	2186.44	171.819	2186.44	-0.47243065072098	2186.44	144.69
2185.31	63.0378330151543	2185.34	354.88	2185.34	298.373	2185.34	-30.2256796469287	2185.34	232.822
2184.2	214.616722086115	2184.23	248.61	2184.23	176.281	2184.23	-1.21096727037411	2184.23	137.861
2183.1	180.89039594022	2183.12	291.49	2183.12	216.925	2183.12	93.3217451061798	2183.12	176.252
2181.99	165.169285011181	2182.02	203.34	2182.02	282.407	2182.02	-1.94350389002807	2182.02	164.926
2180.88	61.4481740821429	2180.91	171.67	2180.91	289.137	2180.91	112.894208486526	2180.91	205.558
2179.78	169.921847936248	2179.8	352.32	2179.8	171.647	2179.8	148.644920863081	2179.8	178.422
2178.67	43.6007370072093	2178.7	241.62	2178.7	205.489	2178.7	89.5356718668729	2178.7	228.07
2177.56	0.879626078170986	2177.59	397.36	2177.59	209.97	2177.59	28.1953842434273	2177.59	232.547
2176.45	82.3585151491316	2176.48	349.89	2176.48	97.067	2176.48	-35.3849033800188	2176.48	237.023
2175.35	41.8321890032385	2175.37	194.1	2175.37	160.246	2175.37	-1.89519100346433	2175.37	243.754
2174.24	-32.4889219258021	2174.27	198.58	2174.27	176.015	2174.27	36.1055600003281	2174.27	207.607
2173.13	200.089967145159	2173.16	277.52	2173.16	173.729	2173.16	-50.0107276231181	2173.16	135.373
2172.02	-47.9311437838787	2172.05	187.24	2172.05	146.63	2172.05	75.9589847534362	2172.05	198.514
2170.91	42.4477452870815	2170.94	250.36	2170.94	81.197	2170.94	5.66069712999047	2170.94	212.014
2169.81	-151.278580858812	2169.83	250.32	2169.83	218.743	2169.83	36.8604095065446	2169.83	211.978
2168.7	-119.599691787853	2168.72	214.2	2168.72	162.339	2168.72	-4.10087811690119	2168.72	180.376
2167.59	-123.920802716892	2167.62	245.72	2167.62	148.786	2167.62	-11.2261271131088	2167.62	119.48
2166.48	-35.8419136459306	2166.51	302.03	2166.51	166.792	2166.51	47.0145852634453	2166.51	218.633
2165.37	-64.9630245749668	2165.4	288.46	2165.4	229.864	2165.4	1.56329763999952	2165.4	182.539
2164.26	16.3158644959931	2164.29	362.77	2164.29	81.115	2164.29	122.870010016554	2164.29	130.685
2163.15	5.19475356695511	2163.18	304.13	2163.18	135.169	2163.18	5.33072239310786	2163.18	186.984
2162.04	-86.9263573620847	2162.07	268.04	2162.07	204.971	2162.07	38.7514347696622	2162.07	195.962
2160.93	-156.547468291124	2160.96	272.5	2160.96	173.408	2160.96	103.683147146216	2160.96	252.23
2159.82	-75.3685792201632	2159.85	349.01	2159.85	153.114	2159.85	-92.5981404772297	2159.85	150.863
2158.71	163.510309850799	2158.74	400.73	2158.74	114.816	2158.74	-50.1804281006753	2158.74	148.585
2157.6	267.08919892176	2157.63	227.34	2157.63	216.088	2157.63	102.526284275879	2157.63	191.328
2156.49	-50.03191200728	2156.52	222.8	2156.52	261.062	2156.52	102.134996652433	2156.52	281.317
2155.38	10.8469770636802	2155.4	270.02	2155.4	119.258	2155.4	-60.259329598251	2155.4	137.26
2154.27	134.725866134644	2154.29	456.71	2154.29	211.479	2154.29	211.603382778303	2154.29	220.478
2153.15	78.6099704224598	2153.18	233.94	2153.18	173.203	2153.18	-40.7329048451429	2153.18	204.695
2152.04	27.0888594934204	2152.07	301.37	2152.07	121.448	2152.07	93.8538075314113	2152.07	112.452
2150.93	-100.932251435617	2150.96	179.89	2150.96	94.443	2150.96	-68.4334800920344	2150.96	76.453
2149.82	-100.753362364658	2149.85	278.79	2149.85	215.834	2149.85	-10.3437677154802	2149.85	168.62
2148.71	34.2255267063047	2148.73	307.96	2148.73	116.89	2148.73	7.27290603383585	2148.73	193.318
2147.59	11.9096309941197	2147.62	249.47	2147.62	101.138	2147.62	-26.8043815896103	2147.62	215.761
2146.48	50.2885200650817	2146.51	262.92	2146.51	105.615	2146.51	62.7173307869441	2146.51	157.299
2145.37	147.886138864966	2145.4	296.58	2145.4	170.753	2145.4	33.1310431634979	2145.4	101.104
2144.26	-69.2470521025061	2144.28	240.36	2144.28	240.362	2144.28	100.145716912814	2144.28	235.869
2143.14	126.991529984369	2143.17	242.57	2143.17	159.465	2143.17	-64.2005707106316	2143.17	128.021
2142.03	2.05833901689584	2142.06	399.72	2142.06	170.667	2142.06	195.936141665923	2142.06	202.106
2140.92	-55.4748519505756	2140.94	105.53	2140.94	220.033	2140.94	-78.3871845847616	2140.94	159.412
2139.8	205.763730136299	2139.83	381.62	2139.83	226.731	2139.83	114.312527791792	2139.83	258.159
2138.69	-35.8694608311725	2138.72	242.4	2138.72	101.002	2138.72	46.5852401683464	2138.72	98.7569999999999
2137.57	25.6691212557016	2137.6	356.81	2137.6	267.048	2137.6	34.9909139176627	2137.6	251.34
2136.46	-38.5640697117706	2136.49	350.02	2136.49	204.179	2136.49	-106.735373705783	2136.49	233.347
2135.35	137.202739320759	2135.37	195.17	2135.37	116.654	2135.37	40.9663000435328	2135.37	114.41
2134.23	1.24132140763322	2134.26	251.22	2134.26	208.596	2134.26	161.715012420087	2134.26	253.456
2133.12	215.108130440161	2133.14	112.13	2133.14	188.378	2133.14	125.436686169403	2133.14	213.046
2132	-50.8532874729644	2132.03	273.55	2132.03	215.252	2132.03	80.2003985459571	2132.03	190.588
2130.89	-29.8864784404359	2130.91	329.55	2130.91	201.766	2130.91	-74.8719277047271	2130.91	130.027
2129.77	58.4521036464375	2129.8	340.7	2129.8	165.868	2129.8	115.298784671827	2129.8	183.799
2128.66	59.3189126789657	2128.68	251	2128.68	186.009	2128.68	36.4714584211429	2128.68	114.295
2127.54	19.8574947658417	2127.57	253.2	2127.57	168.053	2127.57	9.21117079769738	2127.57	170.294
2126.42	-71.103923147286	2126.45	347.25	2126.45	170.265	2126.45	22.2748445470131	2126.45	172.506
2125.31	5.96288588524476	2125.34	282.24	2125.34	111.997	2125.34	-83.3784430764326	2125.34	103.037
2124.19	80.7014679721196	2124.22	255.31	2124.22	150.051	2124.22	-7.58276932711692	2124.22	172.447
2123.07	-12.4599499410069	2123.1	304.53	2123.1	174.657	2123.1	25.6309044221994	2123.1	208.245
2121.96	-96.5931409084787	2121.99	277.61	2121.99	98.508	2121.99	117.048616798753	2121.99	152.24
2120.84	54.2454411783965	2120.87	219.36	2120.87	210.413	2120.87	116.664290548069	2120.87	196.983
2119.72	-38.8159767347279	2119.75	250.66	2119.75	147.712	2119.75	-4.57903570261465	2119.75	259.615
2118.61	299.950832297798	2118.63	328.94	2118.64	138.737	2118.64	-83.2663233260605	2118.64	179.015
2117.49	-37.0105856153241	2117.52	266.24	2117.52	165.561	2117.52	21.5253504232553	2117.52	183.459
2116.37	19.8279964715512	2116.4	221.46	2116.4	129.742	2116.4	90.4920241725713	2116.4	187.902
2115.25	87.8665785584253	2115.28	371.27	2115.28	131.957	2115.28	56.557697921887	2115.28	225.892
2114.14	-65.6666124090461	2114.16	297.41	2114.16	165.477	2114.16	76.3123716712032	2114.16	210.201
2113.02	-60.2280303221723	2113.05	281.71	2113.05	205.694	2113.05	-40.3339159522427	2113.05	145.327
2111.9	-14.5894482352978	2111.93	359.9	2111.93	243.661	2111.93	46.481757797073	2111.93	160.951
2110.78	142.849133851576	2110.81	259.27	2110.81	214.565	2110.81	72.9194315463892	2110.81	210.095
2109.66	181.687715938451	2109.69	234.64	2109.69	187.712	2109.69	83.7171052957051	2109.69	203.355
2108.54	187.126298025327	2108.57	353.02	2108.57	205.555	2108.57	-23.9222209549791	2108.57	216.727
2107.42	-75.5351198877997	2107.45	317.21	2107.45	265.836	2107.45	-62.2605472056632	2107.45	283.707
2106.31	66.031689144731	2106.33	176.45	2106.33	183.151	2106.33	-51.4568734563472	2106.33	223.354
2105.19	-60.3297287683945	2105.21	221.09	2105.21	129.523	2105.21	79.9418002929688	2105.21	194.285
2104.07	7.60885331847931	2104.09	283.56	2104.09	212.115	2104.09	-70.0405259577155	2104.09	207.65
2102.95	-89.6525645946458	2102.97	241.1	2102.97	178.593	2102.97	128.286147791601	2102.97	261.192
2101.83	-59.7139825077702	2101.85	258.92	2101.85	116.066	2101.85	-12.7281784590832	2101.85	174.099
2100.71	17.1245995791032	2100.73	265.57	2100.73	136.131	2100.73	-62.1925047097675	2100.73	162.911
2099.59	-37.6368183340219	2099.61	399.4	2099.61	207.509	2099.61	33.3931690395484	2099.61	176.271
2098.46	-72.3264631927996	2098.49	269.94	2098.49	127.161	2098.49	-85.2231572111357	2098.49	145.009
2097.34	116.012118894076	2097.37	229.75	2097.37	115.988	2097.37	-23.1204834618197	2097.37	198.517
2096.22	-12.4492990190465	2096.25	285.46	2096.25	180.642	2096.25	65.7121902874962	2096.25	254.237
2095.1	117.889283067827	2095.13	236.36	2095.13	187.301	2095.13	132.229864036812	2095.13	207.369
2093.98	69.7278651547003	2094.01	256.38	2094.01	129.305	2094.01	47.1145377861283	2094.01	185.04
2092.86	86.3664472415749	2092.89	242.97	2092.89	153.803	2092.89	8.84621153544367	2092.89	173.864
2091.74	-86.5949706715473	2091.76	167.15	2091.77	180.52	2091.77	-102.96111471524	2091.77	122.576
2090.62	34.7436114153279	2090.64	318.64	2090.64	140.381	2090.64	25.9225204068375	2090.64	184.947
2089.49	107.053966556548	2089.52	380.97	2089.52	89.116	2089.52	85.7051941561531	2089.52	149.269
2088.37	119.192548643423	2088.4	287.35	2088.4	126.969	2088.4	103.131867905469	2088.4	211.614
2087.25	-91.4688692697036	2087.28	347.43	2087.28	135.856	2087.28	0.294541654785007	2087.28	227.169
2086.13	-68.1302871828284	2086.15	238.27	2086.15	258.306	2086.15	82.3171767768629	2086.15	202.637
2085	-82.2152558699854	2085.03	351.78	2085.03	278.299	2085.03	146.497850526179	2085.03	213.734
2083.88	-119.419061579691	2083.91	222.61	2083.91	133.561	2083.91	-56.4634757245053	2083.91	166.951
2082.76	-34.1228672893958	2082.78	296.01	2082.78	222.564	2082.78	32.1991593975727	2082.78	280.431
2081.63	20.0027573070638	2081.66	378.3	2081.66	173.571	2081.66	-21.5891668531117	2081.66	133.516
2080.51	-28.2010484026414	2080.54	222.49	2080.54	177.992	2080.54	-30.8584931037958	2080.54	222.489
2079.39	1.39514588765451	2079.41	329.23	2079.41	164.614	2079.41	68.8831420182819	2079.41	211.329
2078.26	146.720770484113	2078.29	240.21	2078.29	106.759	2078.29	55.1568157675979	2078.29	155.69
2077.14	100.61696477441	2077.16	226.82	2077.17	137.874	2077.17	21.4164895169135	2077.17	133.426
2076.01	121.342589370868	2076.04	253.46	2076.04	220.116	2076.04	96.6381246389915	2076.04	204.552
2074.89	173.138783661165	2074.92	322.33	2074.92	24.453	2074.92	-88.2692016116926	2074.92	117.82
2073.76	47.1644082576222	2073.79	144.47	2073.79	122.246	2073.79	-10.8345664896146	2073.79	113.355
2072.64	183.460602547921	2072.67	300.01	2072.67	248.893	2072.67	-37.871892740299	2072.67	142.225
2071.51	128.586227144377	2071.54	253.3	2071.54	166.642	2071.54	-49.3452576182212	2071.54	142.201
2070.39	-46.2175785653253	2070.42	302.12	2070.42	157.727	2070.42	-43.0455838689054	2070.42	224.373
2069.26	123.308046031132	2069.29	308.74	2069.29	113.278	2069.29	-52.2909487468276	2069.29	173.249
2068.14	-15.8957596785713	2068.16	230.96	2068.16	188.765	2068.16	-61.5363136247502	2068.16	146.571
2067.01	7.02986491788761	2067.04	406.33	2067.04	119.901	2067.04	-124.075639875434	2067.04	173.19
2065.88	1.05548951434685	2065.91	324.12	2065.91	155.401	2065.91	64.2819952466434	2065.91	217.562
2064.76	-31.548316195358	2064.79	279.68	2064.79	219.744	2064.79	48.3516689959595	2064.79	335.165
2063.63	-15.2226915988995	2063.66	279.62	2063.66	144.252	2063.66	16.9083041180372	2063.66	188.638
2062.5	38.7029329975612	2062.53	392.75	2062.53	221.89	2062.53	56.4679392401149	2062.53	244.078
2061.38	114.799127287857	2061.41	303.93	2061.41	168.607	2061.41	-17.1183870105692	2061.41	168.607
2060.25	-72.9752481156847	2060.28	423.67	2060.28	190.76	2060.28	2.46924811150848	2060.28	168.579
2059.12	-16.7496235192248	2059.15	157.46	2059.15	252.825	2059.15	155.127883233586	2059.15	235.083
2058	-47.1534292289307	2058.02	323.74	2058.02	93.131	2058.02	99.2895183556636	2058.02	121.957
2056.87	35.6721953675296	2056.9	343.63	2056.9	179.579	2056.9	158.76019210498	2056.9	263.825
2055.74	204.797819963989	2055.77	341.37	2055.77	139.649	2055.77	12.3296764199504	2055.77	263.781
2054.61	194.423444560447	2054.64	316.93	2054.64	214.978	2054.64	69.8755191558555	2054.64	190.599
2053.48	248.349069156906	2053.51	285.85	2053.51	248.181	2053.51	125.202361891761	2053.51	232.669
2052.36	155.945263447202	2052.38	228.2	2052.38	166.165	2052.38	9.90320462766567	2052.38	232.63
2051.23	34.7708880436603	2051.26	412.02	2051.26	177.212	2051.26	-43.3296238110834	2051.26	181.642
2050.1	113.096512640121	2050.13	330	2050.13	177.181	2050.13	16.4102189248222	2050.13	197.114
2048.97	224.52213723658	2049	166.08	2049	152.794	2049	-58.9519383392731	2049	124.007
2047.84	118.947761833038	2047.87	177.12	2047.87	181.55	2047.87	124.753904396632	2047.87	179.336
2046.71	112.973386429498	2046.74	356.4	2046.74	212.511	2046.74	75.973747132537	2046.74	254.57
2045.58	202.299011025958	2045.61	227.97	2045.61	152.716	2045.61	20.5525898684423	2045.61	141.65
2044.45	17.0246356224161	2044.48	294.32	2044.48	205.8	2044.48	31.5474326043475	2044.48	223.504
2043.32	99.6502602188757	2043.35	106.2	2043.35	119.477	2043.35	-45.9567246597474	2043.35	210.19
2042.19	7.47588481533421	2042.22	194.67	2042.22	154.851	2042.22	46.8921180761574	2042.22	241.125
2041.06	344.401509411793	2041.09	267.63	2041.09	188.002	2041.09	35.7559608120628	2041.09	168.096
2039.93	68.6271340082512	2039.96	300.75	2039.96	143.742	2039.96	55.5888035479679	2039.96	170.279
2038.8	20.7527586047127	2038.83	229.95	2038.83	132.662	2038.83	77.6226462838729	2038.83	267.536
2037.67	12.6783832011697	2037.7	227.7	2037.7	159.167	2037.7	-2.04151098022203	2037.7	145.903
2036.54	-15.3959922023714	2036.57	333.76	2036.57	192.295	2036.57	4.51933175568297	2036.57	130.407
2035.41	89.2296323940882	2035.44	296.13	2035.44	207.732	2035.44	-22.0648255084118	2035.44	223.202
2034.28	50.2552569905474	2034.3	285.03	2034.3	181.183	2034.3	156.848688402147	2034.3	190.021
2033.14	26.71031189317	2033.17	267.31	2033.17	165.688	2033.17	6.52853113805236	2033.17	165.688
2032.01	23.0359364896285	2032.04	337.94	2032.04	154.615	2032.04	-35.5056261260424	2032.04	201
2030.88	1.66156108608629	2030.91	273.84	2030.91	218.634	2030.91	105.780216609863	2030.91	231.884
2029.75	143.687185682547	2029.78	346.66	2029.78	187.684	2029.78	37.2390593457676	2029.78	194.308
2028.62	16.4128102790055	2028.64	278.17	2028.64	181.029	2028.64	46.0025732563265	2028.64	214.144
2027.48	116.467865181628	2027.51	189.83	2027.51	145.682	2027.51	87.8664159922321	2027.51	119.194
2026.35	128.293489778089	2026.38	156.69	2026.38	145.657	2026.38	-66.7017412718631	2026.38	147.864
2025.22	69.4191143745466	2025.25	266.99	2025.25	165.492	2025.25	-0.555898535957795	2025.25	180.938
2024.08	-20.3258307228316	2024.11	324.31	2024.11	176.495	2024.11	-0.619384625398652	2024.11	227.237
2022.95	-90.1002061263716	2022.98	97.0599999999999	2022.98	189.7	2022.98	27.9884581105064	2022.98	220.581
2021.82	-175.374581529912	2021.84	346.26	2021.85	229.365	2021.85	131.566300846411	2021.85	326.404
2020.68	4.08047337271091	2020.71	262.41	2020.71	145.534	2020.71	30.0558147569707	2020.71	246.967
2019.55	-89.993902030832	2019.58	260.15	2019.58	163.147	2019.58	69.6646574928757	2019.58	178.58
2018.41	60.6611528717913	2018.44	330.65	2018.44	187.367	2018.44	124.693171403435	2018.44	240.271
2017.28	78.9867774682516	2017.31	304.15	2017.31	178.519	2017.31	120.20301413934	2017.31	213.782
2016.15	-153.78759793529	2016.17	319.52	2016.17	88.143	2016.17	124.518528049899	2016.17	268.836
2015.01	56.2674569673327	2015.04	323.87	2015.04	143.208	2015.04	67.149370785804	2015.04	143.208
2013.88	42.8459183886571	2013.9	167.42	2013.9	165.212	2013.9	75.8918846963631	2013.9	328.222
2012.74	154.861522235382	2012.77	187.21	2012.77	187.209	2012.77	-10.0832725677317	2012.77	202.626
2011.61	-26.2580985130389	2011.63	301.68	2011.63	231.219	2011.63	137.386241342827	2011.63	224.612
2010.47	-46.4424946663166	2010.5	96.8800000000001	2010.5	127.699	2010.5	-12.4109159212676	2010.5	182.742
2009.33	91.8731091804111	2009.36	140.89	2009.36	173.906	2009.36	77.7735979892916	2009.36	149.691
2008.2	190.453488431987	2008.23	305.94	2008.23	147.464	2008.23	46.8874407251967	2008.23	195.886
2007.06	49.1690922787129	2007.09	143.04	2007.09	132.036	2007.09	57.8149546357558	2007.09	134.236
2005.93	-21.7505284697108	2005.95	310.23	2005.96	114.411	2005.96	123.740797371661	2005.96	204.62
2004.79	61.5650753770151	2004.82	208.99	2004.82	206.786	2004.82	125.85631128222	2004.82	261.782
2003.65	131.580679223738	2003.68	151.77	2003.68	195.754	2003.68	15.7968251927791	2003.68	213.349
2002.52	14.5610584753158	2002.55	164.93	2002.55	160.535	2002.55	53.1196679286845	2002.55	288.083
2001.38	139.576662322039	2001.41	224.27	2001.41	290.233	2001.41	154.183181839243	2001.41	263.848
2000.24	165.592266168765	2000.27	336.34	2000.27	178.068	2000.27	83.7426957498024	2000.27	292.382
1999.11	-4.12735457965573	1999.13	191.22	1999.13	178.037	1999.13	129.822209660362	1999.13	162.651
1997.97	-63.8117507329334	1998	210.97	1998	241.738	1998	72.6010523962668	1998	257.121
1996.83	-92.6961468862064	1996.86	279.05	1996.86	270.261	1996.86	138.443566306826	1996.86	250.486
1995.69	-59.9805430394845	1995.72	318.55	1995.72	142.796	1995.72	-4.44291978261504	1995.72	173.553
1994.55	40.7350608072429	1994.58	265.77	1994.58	267.973	1994.58	92.1365941279444	1994.58	219.65
1993.42	90.8154400588191	1993.44	382.13	1993.44	204.24	1993.44	162.333108038503	1993.44	226.201
1992.28	112.531043905543	1992.3	329.37	1992.31	197.618	1992.31	74.4079507744086	1992.31	259.099
1991.14	219.746647752267	1991.17	219.54	1991.17	256.861	1991.17	135.807464684968	1991.17	237.102
1990	-2.23774840100668	1990.03	221.69	1990.03	186.576	1990.03	28.1659785955264	1990.03	276.572
1988.86	54.5778554457193	1988.89	226.04	1988.89	120.705	1988.89	-33.3585074939142	1988.89	184.35
1987.72	-7.20654070755882	1987.75	173.35	1987.75	149.21	1987.75	63.1310064166451	1987.75	129.462
1986.58	100.109063139167	1986.61	125.05	1986.61	131.634	1986.61	65.2575203272038	1986.61	155.767
1985.44	7.62466698589014	1985.47	236.9	1985.47	223.74	1985.47	52.0150342377631	1985.47	258.836
1984.3	-21.1597291673825	1984.33	274.14	1984.33	250.019	1984.33	100.192548148322	1984.33	245.633
1983.16	-49.8441253206602	1983.19	243.4	1983.19	116.218	1983.19	-27.0649379411186	1983.19	74.555
1982.02	-1.82852147393533	1982.05	311.32	1982.05	175.393	1982.05	-123.59842403056	1982.05	160.046
1980.88	35.1870823727877	1980.91	258.66	1980.91	103.026	1980.91	5.69508987999961	1980.91	105.218
1979.74	80.9026862195133	1979.77	398.89	1979.77	105.201	1979.77	16.5876037905589	1979.77	170.951
1978.6	76.3182900662396	1978.63	385.67	1978.63	181.878	1978.63	86.6441177011181	1978.63	249.808
1977.46	51.9338939129611	1977.49	326.45	1977.49	225.666	1977.49	169.817631611677	1977.49	179.656
1976.32	53.9494977596878	1976.34	276.01	1976.35	54.764	1976.35	-5.51385447776374	1976.35	157.721
1975.18	-3.2348983935899	1975.2	201.5	1975.2	102.939	1975.2	-34.0466693925507	1975.2	48.1840000000001
1974.03	77.7159300482836	1974.06	240.88	1974.06	151.097	1974.06	-16.5861554819915	1974.06	162.046
1972.89	49.0315338950059	1972.92	332.8	1972.92	87.5780000000001	1972.92	-23.2246415714324	1972.92	91.957
1971.75	68.5471377417325	1971.78	256.12	1971.78	183.883	1971.78	184.686872339126	1971.78	175.127
1970.61	-56.4372584115426	1970.64	223.25	1970.64	223.248	1970.64	53.269386249686	1970.64	186.04
1969.46	197.313570030326	1969.49	319.5	1969.49	242.905	1969.49	272.027571334899	1969.49	256.035
1968.32	-76.3708261229476	1968.35	225.36	1968.35	133.465	1968.35	81.5630852454583	1968.35	194.728
1967.18	91.2842569332461	1967.21	201.26	1967.21	168.445	1967.21	111.943891281969	1967.21	192.509
1966.04	-29.0559445908893	1966.06	207.79	1966.07	275.59	1966.07	137.866689529389	1966.07	275.59
1964.89	-55.2552706897986	1964.92	282.11	1964.92	126.837	1964.92	8.49796846318941	1964.92	118.09
1963.75	95.7045277860689	1963.78	87.46	1963.78	122.443	1963.78	-48.6582332893909	1963.78	148.68
1962.61	301.164326261933	1962.63	303.87	1962.63	131.166	1962.63	-22.7359543555904	1962.63	203.308
1961.46	36.6650001630223	1961.49	181.42	1961.49	139.887	1961.49	-23.0461561081704	1961.49	174.859
1960.32	316.424798638887	1960.35	301.58	1960.35	179.201	1960.35	20.3586421392492	1960.35	170.459
1959.17	259.625472539978	1959.2	290.61	1959.2	218.5	1959.2	89.9559210730497	1959.2	257.83
1958.03	154.685271015842	1958.06	172.59	1958.06	139.816	1958.06	24.0867193204695	1958.06	181.324
1956.89	80.3450694917065	1956.91	299.24	1956.91	155.083	1956.91	-35.2020017457301	1956.91	194.4
1955.74	25.8457433927997	1955.77	297.01	1955.77	172.527	1955.77	123.91579650169	1955.77	222.757
1954.6	-11.2944581313368	1954.62	231.45	1954.62	179.049	1954.62	10.0350754354904	1954.62	176.865
1953.45	137.206215769755	1953.48	360.22	1953.48	148.454	1953.48	7.53187368291015	1953.48	183.385
1952.31	58.6660142456185	1952.33	390.72	1952.33	135.332	1952.33	96.7131526167104	1952.33	161.525
1951.16	139.466688146711	1951.19	222.6	1951.19	187.687	1951.19	30.9159508641301	1951.19	198.599
1950.01	36.8673620478021	1950.04	220.39	1950.04	87.2819999999999	1950.04	-34.8707702020695	1950.04	91.646
1948.87	-56.8728394763348	1948.9	261.8	1948.9	115.628	1948.9	-6.80997195464943	1948.9	141.809
1947.72	-106.972165575242	1947.75	183.23	1947.75	226.856	1947.75	1.6003069791509	1947.75	194.136
1946.58	-54.6123670993766	1946.6	279.16	1946.6	207.188	1946.6	29.6325859129518	1946.6	172.293
1945.43	-82.9116931982862	1945.46	283.47	1945.46	102.486	1945.46	-18.6566158396286	1945.46	133.014
1944.28	-19.6110192971955	1944.31	303.04	1944.31	211.479	1944.31	96.581663094172	1944.31	259.443
1943.14	196.248779178668	1943.16	246.32	1943.16	156.948	1943.16	-34.5330579720276	1943.16	161.307
1941.99	50.2494530797594	1942.02	298.59	1942.02	154.741	1942.02	-156.894259724608	1942.02	67.563
1940.84	126.550126980852	1940.87	246.24	1940.87	230.982	1940.87	89.0590192091929	1940.87	257.131
1939.69	41.6508008819419	1939.72	233.12	1939.72	174.297	1939.72	38.6182981429936	1939.72	220.05
1938.55	-141.289400642192	1938.57	342	1938.57	174.268	1938.57	57.9025770767942	1938.57	130.701
1937.4	-36.6887267411003	1937.43	294.03	1937.43	65.3389999999999	1937.43	57.5753753242138	1937.43	148.102
1936.25	2.61194715999045	1936.28	239.54	1936.28	180.741	1936.28	15.8746542580143	1936.28	215.583
1935.1	-88.7873789389178	1935.13	187.25	1935.13	261.269	1935.13	65.632933191815	1935.13	252.56
1933.95	-62.5867050378274	1933.98	185.03	1933.98	185.033	1933.98	124.088212125616	1933.98	165.442
1932.8	50.7139688632651	1932.83	263.36	1932.83	235.061	1932.83	51.9214910594162	1932.83	198.061
1931.66	11.4737673391282	1931.68	267.66	1931.68	171.914	1931.68	-0.620230006783459	1931.68	145.801
1930.51	83.3744412402193	1930.54	367.7	1930.54	150.128	1930.54	125.253568240636	1930.54	158.831
1929.36	2.97511514131111	1929.39	221.89	1929.39	171.856	1929.39	22.6788471744371	1929.39	256.696
1928.21	72.6757890424014	1928.24	311.03	1928.24	176.177	1928.24	-32.0168738917623	1928.24	132.677
1927.06	-5.62353705650639	1927.09	245.73	1927.09	202.243	1927.09	-21.4495949579618	1927.09	184.846
1925.91	-101.222863155415	1925.94	313.1	1925.94	239.171	1925.94	106.514683975839	1925.94	206.557
1924.76	81.4778107456768	1924.79	221.74	1924.79	176.087	1924.79	-39.4640370903605	1924.79	169.566
1923.61	-181.421515353231	1923.64	199.97	1923.64	213.008	1923.64	153.67424184344	1923.64	215.181
1922.46	31.6791585478586	1922.49	252.09	1922.49	162.989	1922.49	101.17752077724	1922.49	178.201
1921.31	36.0798324489515	1921.34	317.23	1921.34	191.207	1921.34	72.5937997110407	1921.34	154.269
1920.16	64.3805063500422	1920.19	245.49	1920.19	182.485	1920.19	139.612078644842	1920.19	182.485
1919.01	227.381180251134	1919.03	299.74	1919.03	139.012	1919.03	61.0768382650231	1919.03	173.766
1917.85	16.8227295774523	1917.88	345.3	1917.88	230.201	1917.88	47.7291171988236	1917.88	236.716
1916.7	27.7234034785415	1916.73	204.11	1916.73	95.5379999999999	1916.73	-132.819603867375	1916.73	154.165
1915.55	25.7240773796348	1915.58	223.61	1915.58	214.925	1915.58	55.7606750664249	1915.58	238.806
1914.4	-24.1752487192753	1914.43	214.89	1914.43	173.648	1914.43	70.6319540002253	1914.43	232.254
1913.25	-43.5745748181835	1913.28	141.07	1913.28	156.257	1913.28	46.4352329340259	1913.28	245.236
1912.1	-8.77390091709094	1912.12	318.97	1912.12	154.06	1912.12	130.732992554208	1912.12	151.89
1910.94	-45.532351590773	1910.97	249.49	1910.97	167.051	1910.97	30.6022714880082	1910.97	169.22
1909.79	-221.131677689684	1909.82	219.08	1909.82	149.669	1909.82	45.4655504218085	1909.82	229.927
1908.64	-93.0310037885902	1908.67	175.67	1908.67	164.825	1908.67	82.0098293556096	1908.67	219.044
1907.49	156.469670112499	1907.51	245.02	1907.51	236.355	1907.51	-57.0964110242094	1907.51	240.692
1906.33	-27.6887805611805	1906.36	262.33	1906.36	288.347	1906.36	61.8418679095912	1906.36	247.155
1905.18	-86.1881066600909	1905.21	335.99	1905.21	294.801	1905.21	87.531146843392	1905.21	273.124
1904.03	-36.1874327589976	1904.05	301.26	1904.05	234.066	1904.05	115.370906463573	1904.05	236.234
1902.87	-116.245883432681	1902.9	307.7	1902.9	175.52	1902.9	234.222185397374	1902.9	208.024
1901.72	-272.145209531591	1901.75	233.99	1901.75	212.322	1901.75	194.868464331175	1901.75	190.656
1900.56	44.39633979473	1900.59	216.62	1900.59	140.802	1900.59	77.5472239513558	1900.59	173.294
1899.41	-124.50298630418	1899.44	296.72	1899.44	149.441	1899.44	111.871502885157	1899.44	220.913
1898.25	-98.3614369778625	1898.28	311.83	1898.28	259.853	1898.28	57.3972625053379	1898.28	229.537
1897.1	-50.5607630767699	1897.13	240.32	1897.13	145.061	1897.13	35.4245414391387	1897.13	186.197
1895.95	-24.0447457179744	1895.97	264.1	1895.97	123.388	1895.97	-42.8236989406798	1895.97	171.012
1894.79	133.21191008849	1894.82	192.63	1894.82	116.875	1894.82	-2.01242000687921	1894.82	151.504
1893.63	22.0685658949515	1893.66	287.81	1893.66	186.101	1893.66	88.5573396133022	1893.66	240.201
1892.48	-65.3011287796744	1892.51	324.54	1892.51	181.743	1892.51	96.8846185471029	1892.51	179.579
1891.32	-120.14447297321	1891.35	283.39	1891.35	160.08	1891.35	10.0223781672842	1891.35	131.958
1890.17	-56.1141676478383	1890.2	99.49	1890.2	201.147	1890.2	48.6356571010847	1890.2	127.609
1889.01	-58.9575118413723	1889.04	294.1	1889.04	162.188	1889.04	35.3334167212663	1889.04	183.813
1887.86	169.372793484003	1887.88	356.75	1887.88	201.079	1887.88	43.6611763414478	1887.88	211.89
1886.7	-84.3705507095365	1886.73	384.79	1886.73	203.207	1886.73	-51.7785447247516	1886.73	168.618
1885.54	-117.413894903071	1885.57	211.82	1885.57	229.109	1885.57	21.40221489543	1885.57	183.719
1884.39	-142.0835895777	1884.41	330.64	1884.41	157.756	1884.41	-35.1010254843886	1884.41	164.239
1883.23	-62.8269337712354	1883.26	179.34	1883.26	187.978	1883.26	-20.2917465505882	1883.26	175.014
1882.07	61.8297220352306	1882.1	252.75	1882.1	231.152	1882.1	85.2580130695933	1882.1	259.236
1880.91	-75.0136221583089	1880.94	263.51	1880.94	41.039	1880.94	-53.3112273102251	1880.94	118.797
1879.76	21.4166831670664	1879.78	298.02	1879.79	213.797	1879.79	43.5600516235752	1879.79	194.361
1878.6	-152.02666102647	1878.63	205.12	1878.63	235.353	1878.63	-38.8111887562429	1878.63	185.691
1877.44	-3.77000522000708	1877.47	259.06	1877.47	153.278	1877.47	116.318570863938	1877.47	243.949
1876.28	19.2866505864567	1876.31	276.29	1876.31	241.749	1876.31	98.7153304841197	1876.31	213.689
1875.12	33.743306392922	1875.15	252.5	1875.15	224.443	1875.15	102.701090104301	1875.15	228.759
1873.96	-133.100037800616	1873.99	362.5	1873.99	204.984	1873.99	145.518849724483	1873.99	278.347
1872.81	-136.06973247524	1872.83	343.02	1872.84	153.173	1872.84	-77.0348713417168	1872.84	235.153
1871.65	-102.213076668781	1871.68	258.84	1871.68	220.014	1871.68	84.4418882784646	1871.68	226.486
1870.49	-61.8564208623138	1870.52	398.98	1870.52	166.061	1870.52	36.6646478986463	1870.52	237.23
1869.33	-107.79976505585	1869.36	241.5	1869.36	200.533	1869.36	21.2474075188275	1869.36	230.721
1868.17	-151.543109249387	1868.2	174.62	1868.2	185.408	1868.2	133.031167139009	1868.2	243.617
1867.01	-229.786453442923	1867.04	303.93	1867.04	165.976	1867.04	76.6499267591905	1867.04	219.864
1865.85	36.8702023635415	1865.88	312.49	1865.88	168.103	1865.88	80.6366863793719	1865.88	224.138
1864.69	-54.2731418299973	1864.72	424.49	1864.72	245.647	1864.72	153.562445999553	1864.72	172.384
1863.53	18.3835139764669	1863.56	232.68	1863.56	204.671	1863.56	-44.9867943802649	1863.56	135.729
1862.37	-5.95983021706888	1862.4	228.33	1862.4	196.02	1862.4	71.0319652399162	1862.4	204.637
1861.21	-79.8031744106065	1861.24	286.45	1861.24	105.532	1861.24	31.9387248600979	1861.24	191.68
1860.05	28.3726804498983	1860.07	245.48	1860.08	105.513	1860.08	109.130484480279	1860.08	208.874
1858.88	-52.9026835039167	1858.91	234.67	1858.91	137.79	1858.91	-46.2202752131584	1858.91	189.461
1857.72	-35.331249475219	1857.75	281.99	1857.75	266.923	1857.75	52.495484407023	1857.75	247.55
1856.56	-54.3598154465199	1856.59	258.26	1856.59	195.854	1856.59	84.4492440272045	1856.59	251.812
1855.4	118.111618582177	1855.43	284.04	1855.43	213.036	1855.43	-4.0999963526142	1855.43	202.276
1854.24	-156.916947389125	1854.27	262.49	1854.27	213	1854.27	-40.9962367324324	1854.27	195.788
1853.08	-42.445513360426	1853.1	303.31	1853.11	161.335	1853.11	-13.336477112251	1853.11	178.545
1851.91	-237.620877314241	1851.94	176.36	1851.94	58.071	1851.94	126.149763194311	1851.94	230.133
1850.75	-129.749443285542	1850.78	163.43	1850.78	116.122	1850.78	-5.36347718550724	1850.78	167.732
1849.59	-137.878009256843	1849.62	292.41	1849.62	101.052	1849.62	-20.736717565326	1849.62	141.903
1848.43	-8.50657522814799	1848.45	214.97	1848.45	232.165	1848.45	161.679522741237	1848.45	234.315
1847.26	-136.88193918196	1847.29	238.58	1847.29	111.764	1847.29	66.7572823614178	1847.29	154.75
1846.1	-82.7105051532617	1846.13	264.32	1846.13	148.277	1846.13	100.812041981599	1846.13	208.448
1844.94	179.760928875436	1844.96	266.43	1844.96	124.618	1844.96	128.416282288162	1844.96	152.549
1843.77	-178.414435078377	1843.8	262.08	1843.8	174.006	1843.8	-71.7119580916567	1843.8	154.672
1842.61	51.8569989503212	1842.64	204.04	1842.64	214.785	1842.64	54.7148015285247	1842.64	208.342
1841.44	-76.4183650034956	1841.47	193.28	1841.47	165.356	1841.47	75.8550418350869	1841.47	313.533
1840.28	-15.8469309747943	1840.31	296.31	1840.31	96.62	1840.31	-10.3571985447315	1840.31	163.181
1839.11	77.0777050713932	1839.14	208.24	1839.14	199.648	1839.14	15.094041761831	1839.14	210.382
1837.95	184.849139100088	1837.98	373.47	1837.98	124.49	1837.98	14.7698013820122	1837.98	227.517
1836.78	-57.1262248537241	1836.81	330.48	1836.81	167.39	1836.81	-26.3259583114254	1836.81	221.041
1835.62	5.54520917497575	1835.65	195.26	1835.65	133.031	1835.65	69.918801308756	1835.65	251.042
1834.45	-58.1301547788407	1834.48	315.36	1834.48	156.606	1834.48	52.4290416153185	1834.48	165.187
1833.29	101.041279249857	1833.32	143.71	1833.32	178.029	1833.32	176.5078012355	1833.32	190.898
1832.12	-31.3340847039544	1832.15	171.56	1832.15	214.456	1832.15	60.3540415420623	1832.15	212.312
1830.96	-28.6626506752582	1830.99	246.58	1830.99	122.22	1830.99	-42.8891988377563	1830.99	195.123
1829.79	149.86198537093	1829.82	278.7	1829.82	287.273	1829.82	14.6810414688059	1829.82	214.383
1828.62	159.086621417116	1828.65	319.38	1828.65	160.761	1828.65	25.0802817753681	1828.65	124.322
1827.46	-59.0419445541884	1827.49	357.9	1827.49	147.874	1827.49	151.20404139555	1827.49	190.737
1826.29	20.8826914919991	1826.32	276.42	1826.32	216.417	1826.32	20.145281702112	1826.32	130.708
1825.12	150.107327538188	1825.15	267.8	1825.15	184.244	1825.15	11.2555220086742	1825.15	186.387
1823.96	124.878761566883	1823.99	134.94	1823.99	177.787	1823.99	49.6331440935899	1823.99	149.94
1822.79	191.90339761307	1822.82	184.18	1822.82	162.765	1822.82	107.26447285501	1822.82	190.607
1821.62	51.2280336592576	1821.65	314.77	1821.65	231.259	1821.65	158.460801616429	1821.65	205.563
1820.45	60.6923280993105	1820.48	280.46	1820.48	166.991	1820.48	-17.2988696221512	1820.48	224.796
1819.29	65.5830342717672	1819.32	164.82	1819.32	134.855	1819.32	40.3177896626748	1819.32	160.542
1818.12	128.261591359502	1818.15	327.45	1818.15	145.533	1818.15	136.445118424095	1818.15	169.075
1816.95	96.7401484472375	1816.98	284.6	1816.98	113.411	1816.98	65.6284471855142	1816.98	205.423
1815.78	-108.081294465028	1815.81	256.74	1815.81	211.806	1815.81	73.9947759469342	1815.81	250.316
1814.61	-81.8027373772929	1814.64	320.86	1814.64	119.79	1814.64	5.35710470835352	1814.64	181.824
1813.44	171.175819710441	1813.47	342.19	1813.47	181.793	1813.47	-11.9365665302266	1813.47	100.521
1812.27	60.5543767981781	1812.3	211.7	1812.3	124.025	1812.3	54.1777622311931	1812.3	194.592
1811.11	61.1450829706337	1811.13	239.46	1811.13	72.692	1811.13	26.1920909926123	1811.13	196.696
1809.94	-102.876359941632	1809.97	113.3	1809.97	132.534	1809.97	96.5517502774389	1809.97	205.214
1808.77	-63.7978028538964	1808.8	269.3	1808.8	117.55	1808.8	19.4190790388586	1808.8	156.021
1807.6	-29.0192457661615	1807.63	173.09	1807.63	215.828	1807.63	91.8974078002782	1807.63	247.881
1806.43	-7.04068867842579	1806.46	267.06	1806.46	94.008	1806.46	8.37573656169775	1806.46	121.783
1805.26	-213.662131590692	1805.29	290.52	1805.29	166.622	1805.29	142.776065323118	1805.29	168.758
1804.09	-110.483574502956	1804.11	96.1099999999999	1804.11	211.446	1804.11	247.22406356113	1804.11	311.829
1802.91	52.382833500058	1802.94	209.27	1802.94	200.733	1802.94	22.7803923225504	1802.94	155.889
1801.74	-160.538609412206	1801.77	315.99	1801.77	213.509	1801.77	90.9207210839697	1801.77	243.4
1800.57	-16.8600523244713	1800.6	196.39	1800.6	196.395	1800.6	24.5540498453893	1800.6	147.297
1799.4	-7.78149523673528	1799.43	264.66	1799.43	239.049	1799.43	79.8693786068091	1799.43	249.721
1798.23	108.097061851	1798.26	262.48	1798.26	241.142	1798.26	94.6087073682288	1798.26	217.668
1797.06	140.675618938736	1797.09	339.25	1797.09	153.621	1797.09	81.6130361296484	1797.09	224.031
1795.89	-108.44582397353	1795.92	223.99	1795.92	38.399	1795.92	6.76336489106802	1795.92	130.13
1794.71	-116.379415970514	1794.74	347.67	1794.74	174.898	1794.74	130.285363129081	1794.74	200.493
1793.54	-17.7008588827794	1793.57	266.57	1793.57	196.194	1793.57	142.8816918905	1793.57	234.58
1792.37	-25.6223017950433	1792.4	396.59	1792.4	176.971	1792.4	100.04102065192	1792.4	202.557
1791.2	64.5562552926913	1791.23	285.66	1791.23	172.678	1791.23	-8.87665058666016	1791.23	117.251
1790.02	13.9226632957052	1790.05	281.36	1790.05	164.122	1790.05	71.942347651353	1790.05	176.911
1788.85	-95.5197682177968	1788.88	217.37	1788.88	193.929	1788.88	61.0946764127725	1788.88	179.011
1787.68	40.4848457671978	1787.71	319.61	1787.71	144.889	1787.71	-41.3729948258081	1787.71	174.72
1786.5	-104.566911068445	1786.53	464.42	1786.53	210.907	1786.53	96.9350034122051	1786.53	172.56
1785.33	-128.362297083446	1785.36	189.57	1785.36	200.22	1785.36	49.8733321736247	1785.36	161.88
1784.16	-5.15768309845225	1784.19	325.84	1784.19	210.835	1784.19	26.2626609350443	1784.19	281.113
1782.98	-99.1094399340946	1783.01	240.6	1783.01	204.411	1783.01	87.8316591730575	1783.01	236.35
1781.81	-67.5048259490977	1781.84	329.98	1781.84	155.411	1781.84	115.309987934477	1781.84	197.989
1780.63	-86.8565827847433	1780.66	227.76	1780.66	138.356	1780.66	-31.74901382751	1780.66	183.056
1779.46	-65.8519687997468	1779.49	310.71	1779.49	240.485	1779.49	40.4283149339094	1779.49	234.1
1778.28	-23.503725635388	1778.31	112.77	1778.31	131.925	1778.31	18.9663131719226	1778.31	212.782
1777.11	106.000888349608	1777.14	287.2	1777.14	114.883	1777.14	-79.076358066658	1777.14	193.599
1775.93	-106.950868486038	1775.96	240.36	1775.96	225.473	1775.96	84.5476401713554	1775.96	227.6
1774.76	-83.8462545010389	1774.79	270.09	1774.79	112.717	1774.79	46.0689689327751	1774.79	180.773
1773.58	9.60198866331666	1773.61	255.16	1773.61	204.132	1773.61	-58.3090328292121	1773.61	140.341
1772.41	-196.993397351687	1772.44	231.74	1772.44	172.207	1772.44	115.860295932207	1772.44	182.837
1771.23	-171.54515418733	1771.26	272.09	1771.26	174.303	1771.26	62.5212941702205	1771.26	191.308
1770.05	-107.896911022974	1770.08	59.51	1770.08	48.8819999999999	1770.08	-3.55270759176665	1770.08	189.15
1768.88	-31.6922970379783	1768.91	189.12	1768.91	240.116	1768.91	96.1436211696532	1768.91	165.744
1767.7	-59.4440538736217	1767.73	150.85	1767.73	108.353	1767.73	106.571619407666	1767.73	199.709
1766.52	-70.1958107092632	1766.55	280.39	1766.55	254.904	1766.55	157.355617645679	1766.55	305.885
1765.35	-76.8911967242657	1765.38	290.97	1765.38	176.278	1765.38	157.148946407099	1765.38	254.86
1764.17	-55.7429535599131	1764.2	227.22	1764.2	180.495	1764.2	150.574944645112	1764.2	214.471
1762.99	-60.094710395555	1763.02	256.9	1763.02	227.173	1763.02	146.123942883125	1763.02	276.004
1761.81	1.35353276880051	1761.84	210.15	1761.84	167.697	1761.84	31.2929411211376	1761.84	118.874
1760.64	54.1581467537962	1760.67	167.67	1760.67	288.644	1760.67	116.005269882557	1760.67	239.83
1759.46	-153.893610081846	1759.49	269.5	1759.49	182.494	1759.49	111.57226812057	1759.49	195.226
1758.28	30.6546330825095	1758.31	254.6	1758.31	131.543	1758.31	-45.630733641417	1758.31	169.733
1757.1	-64.8971237531332	1757.13	252.44	1757.13	178.189	1757.13	15.7142645965964	1757.13	133.642
1755.92	-71.3488805887791	1755.95	296.94	1755.95	180.28	1755.95	15.5412628346089	1755.95	188.763
1754.74	6.99936257557783	1754.77	265.08	1754.77	82.7030000000001	1754.77	40.805261072622	1754.77	146.32
1753.56	-39.7523942600656	1753.59	281.99	1753.59	203.541	1753.59	-25.112740689365	1753.59	252.306
1752.38	-45.7664776764595	1752.41	288.3	1752.41	233.184	1752.41	12.8732575486479	1752.41	237.424
1751.21	77.3655955955182	1751.23	199.23	1751.23	182.276	1751.23	-29.6887442133393	1751.23	192.873
1750.03	45.9167464168277	1750.05	315.76	1750.05	194.96	1750.05	57.0212540246739	1750.05	254.296
1748.85	-2.43210276186437	1748.87	400.44	1748.88	180.095	1748.88	44.1195827860934	1748.88	266.965
1747.67	0.0190480594410474	1747.69	328.36	1747.69	247.854	1747.69	177.3922505007	1747.69	273.275
1746.49	-65.2298011192506	1746.51	355.84	1746.51	275.347	1746.51	105.172248738713	1746.51	268.992
1745.3	43.440427251393	1745.33	349.42	1745.33	241.416	1745.33	172.739246976726	1745.33	266.828
1744.12	62.891578072702	1744.15	254.08	1744.15	158.799	1744.15	56.0842452147388	1744.15	215.967
1742.94	-46.7572711059929	1742.97	222.28	1742.97	186.292	1742.97	117.290243452752	1742.97	342.948
1741.76	-80.2061202846817	1741.79	256.11	1741.79	190.494	1741.79	150.953241690765	1741.79	266.692
1740.58	32.3450305366259	1740.61	336.48	1740.61	234.903	1740.61	110.541239928777	1740.61	313.203
1739.4	104.796181357931	1739.43	351.24	1739.43	165.039	1739.43	72.2602381667907	1739.43	201.008
1738.22	56.5473321792397	1738.25	291.95	1738.25	190.397	1738.25	110.156236404804	1738.25	211.552
1737.04	-99.5015169994495	1737.06	296.12	1737.06	145.945	1737.06	124.76590411941	1737.06	217.861
1735.85	-54.431288628808	1735.88	118.43	1735.88	234.742	1735.88	86.4969023574229	1735.88	230.512
1734.67	136.319862192497	1734.7	348.88	1734.7	276.991	1734.7	139.161900595436	1734.7	255.847
1733.49	-95.7289869861943	1733.52	361.51	1733.52	257.916	1733.52	75.545898833449	1733.52	224.091
1732.31	158.422163835116	1732.33	194.46	1732.33	169.097	1732.33	126.079566548055	1732.33	340.308
1731.12	114.692392205758	1731.15	348.71	1731.15	327.569	1731.15	201.966564786068	1731.15	302.209
1729.94	174.343543027062	1729.97	266.24	1729.97	63.39	1729.97	-58.1414369759191	1729.97	156.362
1728.76	149.494693848372	1728.79	242.96	1728.79	247.177	1728.79	104.361561262094	1728.79	253.515
1727.57	270.12686730363	1727.6	264.03	1727.6	202.777	1727.6	59.8042289767002	1727.6	257.696
1726.39	75.3402951269854	1726.42	342.132	1726.42	175.289	1726.42	-3.73377278528665	1726.42	187.96
1725.2	5.22078589799821	1725.23	202.71	1725.23	198.486	1725.23	97.4358949293191	1725.23	154.143
1724.02	171.434213721357	1724.05	187.89	1724.05	209.008	1724.05	118.357893167333	1724.05	253.343
1722.84	141.347641544715	1722.87	373.62	1722.87	208.972	1722.87	-59.1501085946545	1722.87	137.204
1721.65	-34.2718676842742	1721.68	337.67	1721.68	166.727	1721.68	3.9975591199518	1721.68	208.936
1720.47	72.8415601390825	1720.5	333.4	1720.5	206.79	1720.5	20.7035573579649	1720.5	219.451
1719.28	82.922050910096	1719.31	164.56	1719.31	236.292	1719.31	47.946225072571	1719.31	227.853
1718.1	8.63547873345487	1718.13	206.72	1718.13	213.047	1718.13	-4.97477668941588	1718.13	278.438
1716.91	71.5159695044658	1716.94	284.72	1716.94	286.827	1716.94	134.05189102519	1716.94	240.429
1715.73	60.4293973278236	1715.75	305.76	1715.76	255.148	1715.76	108.543889263204	1715.76	198.214
1714.54	232.909888098837	1714.57	200.29	1714.57	250.888	1714.57	175.81355697781	1714.57	246.671
1713.35	46.8903788698499	1713.38	257.17	1713.38	196.039	1713.38	76.1968558400158	1713.38	274.033
1712.17	118.103806693205	1712.2	227.62	1712.2	233.942	1712.2	77.6792298736389	1712.2	208.651
1710.98	43.8842974642193	1711.01	229.69	1711.01	177.006	1711.01	83.3715901278858	1711.01	198.079
1709.79	-15.535211764769	1709.82	246.5	1709.82	244.396	1709.82	59.5589503821327	1709.82	263.358
1708.61	40.8782160585888	1708.64	238.04	1708.64	246.46	1708.64	153.731324415755	1708.64	157.987
1707.42	69.9587068296005	1707.45	292.75	1707.45	227.463	1707.45	47.7876846700026	1707.45	244.313
1706.23	-159.960802399386	1706.26	292.7	1706.26	263.223	1706.26	34.5250449242494	1706.26	235.848
1705.05	-25.6473745760286	1705.08	204.22	1705.08	233.701	1705.08	-20.8355810421278	1705.08	229.49
1703.86	51.8331161949845	1703.89	233.66	1703.89	221.031	1703.89	45.9177792121193	1703.89	242.082
1702.67	19.8136069659959	1702.7	178.9	1702.7	210.47	1702.7	85.2791394663659	1702.7	227.308
1701.48	44.6940977370086	1701.51	265.15	1701.51	252.521	1701.51	141.465499720613	1701.51	250.417
1700.29	193.674588508022	1700.32	300.87	1700.32	241.957	1700.32	92.43785997486	1700.32	237.75
1699.11	268.888016331381	1699.14	305.03	1699.14	170.393	1699.14	37.1192340084831	1699.14	166.186
1697.92	278.968507102392	1697.95	317.59	1697.95	201.913	1697.95	107.99859426273	1697.95	185.087
1696.73	154.548997873404	1696.76	149.31	1696.76	222.907	1696.76	98.9529545169769	1696.76	218.702
1695.54	19.5294886444171	1695.57	237.59	1695.57	208.152	1695.57	68.8903147712235	1695.57	277.536
1694.35	174.709979415431	1694.38	174.48	1694.38	176.583	1694.38	22.0116750254706	1694.38	170.277
1693.16	121.790470186443	1693.19	340.5	1693.19	260.626	1693.19	136.992035279717	1693.19	271.135
1691.97	18.3709609574562	1692	136.6	1692	174.422	1692	106.931395533964	1692	153.407
1690.78	110.451451728468	1690.81	233.23	1690.81	256.335	1690.81	81.083755788211	1690.81	264.74
1689.59	30.2319424994821	1689.62	149.15	1689.62	283.6	1689.62	103.563116042458	1689.62	222.679
1688.4	78.2124332704934	1688.43	310.86	1688.43	363.366	1688.43	126.032476296705	1688.43	252.046
1687.21	130.292924041507	1687.24	338.11	1687.24	191.103	1687.24	35.0978365509518	1687.24	249.904
1686.02	22.8734148125186	1686.05	249.86	1686.05	138.578	1686.05	91.1661968051988	1686.05	222.565
1684.83	51.8539055835317	1684.86	310.7	1684.86	277.108	1684.86	4.45955705944561	1684.86	272.91
1683.64	78.7343963545445	1683.67	316.95	1683.67	209.895	1683.67	89.8959173136925	1683.67	237.181
1682.45	114.114887125557	1682.48	314.79	1682.48	291.704	1682.48	169.016277567939	1682.48	291.704
1681.25	27.7624408442261	1681.28	304.24	1681.28	184.645	1681.28	103.32062404281	1681.28	258.083
1680.06	56.7429316152393	1680.09	188.81	1680.09	299.996	1680.09	153.032984297057	1680.09	226.57
1678.87	66.9234223862513	1678.9	151.02	1678.9	264.287	1678.9	175.457344551304	1678.9	325.114
1677.68	-2.69608684273771	1677.71	232.78	1677.71	301.99	1677.71	206.267704805551	1677.71	274.727
1676.49	103.884403928276	1676.52	417.26	1676.52	262.1	1676.52	75.6200650597978	1676.52	199.196
1675.29	40.7319576469454	1675.32	163.52	1675.32	224.319	1675.32	54.0154115346684	1675.32	232.705
1674.1	47.6841968526951	1674.13	249.43	1674.13	270.394	1674.13	40.8157717889155	1674.13	341.661
1672.91	202.769495489367	1672.94	251.49	1672.94	329.028	1672.94	8.75613204316232	1672.94	257.774
1671.72	265.654794126041	1671.75	316.4	1671.75	308.018	1671.75	146.430492297409	1671.75	303.827
1670.52	341.245851574789	1670.55	316.35	1670.55	276.54	1670.55	36.8428387722799	1670.55	331.01
1669.33	224.031150211466	1669.36	194.8	1669.36	389.604	1669.36	63.4501990265267	1669.36	303.723
1668.14	217.716448848138	1668.16	234.56	1668.17	305.766	1668.17	171.726559280774	1668.17	303.671
1666.94	48.3075062968855	1666.97	198.92	1666.97	249.177	1666.97	125.005905755645	1666.97	326.652
1665.75	12.7928049335605	1665.78	133.99	1665.78	232.386	1665.78	55.2802660098914	1665.78	224.012
1664.55	86.28386238231	1664.58	236.53	1664.58	263.745	1664.58	123.725612484762	1664.58	267.931
1663.36	186.869161018985	1663.39	207.19	1663.39	246.956	1663.39	58.2139727390093	1663.39	253.235
1662.16	128.46021846773	1662.19	211.34	1662.19	249.007	1662.19	53.3933192138802	1662.19	190.417
1660.97	76.2455171044039	1661	278.25	1661	255.241	1661	180.387679468127	1661	338.926
1659.77	19.9365745531522	1659.8	225.91	1659.8	286.574	1659.8	165.089025942998	1659.8	265.656
1658.58	193.621873189828	1658.61	265.61	1658.61	365.999	1658.61	206.273386197244	1658.61	414.101
1657.38	129.012930638573	1657.41	299.02	1657.41	326.205	1657.41	86.4277326721156	1657.41	315.75
1656.19	283.898229275248	1656.22	326.15	1656.22	265.519	1656.22	142.240092926362	1656.22	351.238
1654.99	189.989286723996	1655.02	298.92	1655.02	319.823	1655.02	212.672439401233	1655.02	346.997
1653.79	94.0803441727458	1653.82	127.49	1653.82	286.328	1653.82	69.8947858761037	1653.82	246.618
1652.6	158.96564280942	1652.63	380.31	1652.63	319.713	1652.63	165.379146130351	1652.63	317.623
1651.4	58.8567002581658	1651.43	332.19	1651.43	246.534	1651.43	87.4264926052219	1651.43	252.802
1650.2	52.8477577069134	1650.23	317.52	1650.23	261.114	1650.23	195.421839080092	1650.23	311.248
1649.01	17.5330563435891	1649.04	344.61	1649.04	321.637	1649.04	104.955199334339	1649.04	321.637
1647.81	230.724113792337	1647.84	323.67	1647.84	319.494	1647.84	158.60654580921	1647.84	313.23
1646.61	32.6151712410847	1646.64	277.68	1646.64	430.095	1646.64	139.174892284081	1646.64	346.581
1645.42	172.700469877756	1645.45	313.12	1645.45	382.01	1645.45	326.401252538328	1645.45	338.173
1644.22	-71.3084726734942	1644.25	223.32	1644.25	394.466	1644.25	306.942599013199	1644.25	411.163
1643.02	-23.0174152247455	1643.05	166.94	1643.05	404.833	1643.05	162.279945488069	1643.05	413.18
1641.82	117.073642224002	1641.85	233.68	1641.85	477.788	1641.85	224.22329196294	1641.85	385.986
1640.62	305.06469967275	1640.65	273.27	1640.65	356.715	1640.65	115.079638437811	1640.65	331.683
1639.42	134.355757121495	1639.45	198.14	1639.45	544.366	1639.45	277.128984912682	1639.45	465.11
1638.23	178.24105575817	1638.26	314.89	1638.26	458.774	1638.26	274.372345166929	1638.26	419.152
1637.03	138.932113206918	1637.06	200.16	1637.06	475.375	1637.06	311.229691641799	1637.06	456.61
1635.83	9.92317065566749	1635.86	204.29	1635.86	569.103	1635.86	302.222038116671	1635.86	531.579
1634.63	112.80154403143	1634.66	383.51	1634.66	425.19	1634.66	276.658592590419	1634.66	450.202
1633.43	91.9561200427252	1633.46	381.35	1633.46	518.895	1633.46	130.296370732931	1633.46	441.788
1632.23	96.2106960540223	1632.26	312.54	1632.26	575.064	1632.26	406.940148875443	1632.26	618.814
1631.03	-57.9347279346839	1631.06	487.46	1631.06	579.13	1631.06	233.520927017955	1631.06	512.47
1629.83	115.01984807661	1629.86	395.74	1629.86	622.769	1629.86	493.384705160467	1629.86	576.949
1628.63	190.074424087905	1628.66	424.83	1628.66	603.917	1628.66	322.087483302979	1628.66	558.107
1627.43	150.529000099201	1627.46	370.61	1627.46	645.462	1627.46	386.137261445491	1627.46	718.332
1626.23	102.683576110494	1626.26	474.64	1626.26	641.183	1626.26	604.203039588003	1626.26	634.943
1625.02	109.024440255216	1625.05	368.41	1625.05	586.956	1625.05	482.929274215036	1625.05	661.886
1623.82	36.2790162665133	1623.85	355.86	1623.85	686.748	1623.85	555.236052357548	1623.85	790.798
1622.62	171.633592277809	1622.65	380.77	1622.65	734.49	1622.65	619.20283050006	1622.65	713.68
1621.42	9.3881682891024	1621.45	357.81	1621.45	615.784	1621.45	385.651608642572	1621.45	694.834
1620.22	132.242744300396	1620.25	326.56	1620.25	682.234	1620.25	376.816386785084	1620.25	732.154
1619.02	294.497320311692	1619.05	405.52	1619.05	659.246	1619.05	559.313164927596	1619.05	756.986
1617.81	278.038184456414	1617.84	355.56	1617.84	848.347	1617.84	533.817399554629	1617.84	854.577
1616.61	82.592760467709	1616.64	322.23	1616.64	771.276	1616.64	547.831177697141	1616.64	717.226
1615.41	14.1473364790018	1615.44	426.1	1615.44	864.676	1615.44	588.855955839653	1615.44	927.036
1614.21	-35.598087509703	1614.24	317.96	1614.24	810.501	1614.24	594.545733982165	1614.24	741.921
1613	-33.3572233649793	1613.03	386.48	1613.03	872.696	1613.03	656.333968609197	1613.03	839.446
1611.8	257.597352646315	1611.83	488.21	1611.83	895.395	1611.83	682.77774675171	1611.83	870.465
1610.59	118.638216791038	1610.62	504.75	1610.63	930.551	1610.63	765.298524894221	1610.63	880.701
1609.39	85.4927928023299	1609.42	390.44	1609.42	924.162	1609.42	619.342759521254	1609.42	766.332
1608.19	168.647368813627	1608.22	421.51	1608.22	969.689	1608.22	805.664537663766	1608.22	969.689
1606.98	218.588232958349	1607.01	489.95	1607.01	988.201	1607.01	827.9197722908	1607.01	865.721
1605.78	457.442808969645	1605.81	568.74	1605.81	1114.659	1605.81	806.572550433311	1605.81	900.859
1604.57	426.483673114366	1604.6	537.52	1604.6	1176.726	1604.6	953.332785060344	1604.6	975.416
1603.37	563.438249125662	1603.4	601.74	1603.4	1203.491	1603.4	948.572563202856	1603.4	1010.521
1602.16	787.679113270384	1602.19	580.9	1602.19	1267.601	1602.19	989.455797829889	1602.19	1002.051
1600.96	899.633689281676	1600.99	665.84	1600.99	1300.575	1600.99	947.354575972401	1600.99	1062.035
1599.75	1204.5745534264	1599.78	703.06	1599.78	1470.416	1599.78	1214.27881059943	1599.78	1248.506
1598.55	1532.1291294377	1598.58	663.54	1598.58	1492.97	1598.58	1165.92758874195	1598.58	1144.61
1597.34	1525.86999358242	1597.37	885.26	1597.37	1650.28	1597.37	1316.62082336898	1597.37	1268.81
1596.14	1731.02456959371	1596.17	895.48	1596.17	1793.025	1596.17	1336.68060151149	1596.17	1256.155
1594.93	1822.16543373843	1594.96	868.38	1594.96	1954.369	1594.96	1657.23783613852	1594.96	1461.119
1593.72	1724.70629788316	1593.75	1034	1593.75	2148.813	1593.75	1776.68507076556	1593.75	1425.633
1592.52	1521.56087389445	1592.55	998.61	1592.55	2359.771	1592.55	1873.30784890807	1592.55	1603.571
1591.31	1573.30173803917	1591.34	930.08	1591.34	2429.794	1591.34	2106.6140835351	1591.34	1499.724
1590.1	1287.4426021839	1590.13	1010.69	1590.13	2785.601	1590.13	2377.11431816213	1590.13	1723.141
1588.9	1163.19717819519	1588.93	925.61	1588.93	3039.82	1588.93	2494.28809630465	1588.93	2039.66
1587.69	1161.13804233991	1587.72	1062.09	1587.72	3188.372	1587.72	2640.40333093168	1587.72	1925.442
1586.48	925.278906484635	1586.51	1074.33	1586.51	3409.317	1586.51	2906.53156555871	1586.51	2105.207
1585.27	1064.01977062936	1585.3	887.88	1585.3	3477.026	1585.3	2969.74380018575	1585.3	2284.906
1584.06	1115.86063477408	1584.09	1032.58	1584.09	3625.423	1584.09	3035.00403481278	1584.09	2346.593
1582.86	834.515210785376	1582.89	947.58	1582.89	3668.24	1582.89	3083.68581295529	1582.89	2399.98
1581.65	640.156074930095	1581.68	854.33	1581.68	3870.334	1581.68	3324.73304758232	1581.68	2608.494
1580.44	638.296939074817	1580.47	957.59	1580.47	3795.212	1580.47	3284.41428220936	1580.47	2512.912
1579.23	524.737803219539	1579.26	862.31	1579.26	3854.533	1579.26	3219.29851683639	1579.26	2613.803
1578.02	417.378667364263	1578.05	880.77	1578.05	3756.701	1578.05	3046.68975146342	1578.05	2588.541
1576.81	469.319531508985	1576.84	909.56	1576.84	3747.781	1576.84	2998.17298609045	1576.84	2635.641
1575.6	413.660395653707	1575.63	717.18	1575.63	3461.915	1575.63	2809.13022071749	1575.63	2560.785
1574.39	329.201259798429	1574.42	601.34	1574.42	3399.334	1574.42	2715.20245534452	1574.42	2494.224
1573.18	296.34212394315	1573.21	626.03	1573.21	3200.397	1573.21	2470.48868997155	1573.21	2376.027
1571.97	337.982988087873	1572	681.7	1572	3024.265	1572	2279.55992459859	1572	2326.035
1570.76	208.123852232597	1570.79	623.75	1570.79	2862.638	1570.79	2059.78615922562	1570.79	2240.958
1569.55	94.7647163773181	1569.58	646.36	1569.58	2663.906	1569.58	1914.43739385265	1569.58	2118.736
1568.34	88.9055805220414	1568.37	602.89	1568.37	2372.331	1568.37	1822.80562847968	1568.37	1988.291
1567.13	132.546444666761	1567.16	553.24	1567.16	2134.517	1567.16	1658.96486310672	1567.16	1734.037
1565.92	81.1873088114844	1565.95	530.44	1565.95	2024.767	1565.95	1445.63809773375	1565.95	1661.507
1564.71	58.8281729562077	1564.74	553.05	1564.74	1906.785	1564.74	1436.67933236078	1564.74	1558.035
1563.49	30.3553252343572	1563.52	654.05	1563.52	1671.247	1563.52	1064.59302347234	1563.52	1382.387
1562.28	45.0961893790791	1562.31	579.68	1562.31	1656.519	1562.31	1078.40825809937	1562.31	1481.169
1561.07	24.8370535238009	1561.1	674.46	1561.1	1487.112	1561.1	993.204492726403	1561.1	1218.972
1559.86	-42.9220823314754	1559.89	466.06	1559.89	1396.115	1559.89	842.040727353436	1559.89	1179.585
1558.64	184.305069946671	1558.67	391.75	1558.68	1235.046	1558.68	806.394961980469	1558.68	1090.716
1557.43	153.745934091394	1557.46	346.34	1557.46	1346.162	1557.46	838.782653092023	1557.46	1113.212
1556.22	254.986798236117	1556.25	507.05	1556.25	1102.713	1556.25	667.116887719056	1556.25	873.923
1555.01	203.82766238084	1555.04	504.89	1555.04	1067.488	1555.04	701.585122346088	1555.04	884.078
1553.79	179.454814658991	1553.82	381.18	1553.82	974.581	1553.82	670.109813457642	1553.82	855.081
1552.58	62.3352116709393	1552.61	562.4	1552.61	1052.699	1552.61	679.841048084675	1552.61	859.059
1551.37	-3.48910580309166	1551.4	391.35	1551.4	863.024	1551.4	537.149282711708	1551.4	700.304
1550.15	19.4219129420999	1550.18	442.77	1550.18	838.162	1550.18	583.968973823262	1550.18	741.372
1548.94	42.1975954680693	1548.97	302.67	1548.97	916.267	1548.97	463.997208450294	1548.97	683.597
1547.72	63.0086142132623	1547.75	337.62	1547.75	881.104	1547.75	379.055899561848	1547.75	691.714
1546.51	-17.115703260768	1546.54	378.73	1546.54	819.208	1546.54	440.293134188881	1546.54	681.298
1545.29	28.3953154844239	1545.32	226.38	1545.32	814.951	1545.32	491.217825300435	1545.32	709.991
1544.08	-10.5290019896056	1544.11	211.93	1544.11	825.1	1544.11	513.310059927468	1544.11	732.51
1542.86	-16.4179832444115	1542.89	277.73	1542.89	755.013	1542.89	438.704751039022	1542.89	643.923
1541.65	-1.8423007184465	1541.68	316.76	1541.68	654.095	1541.68	240.719985666055	1541.68	633.525
1540.43	148.568718026745	1540.46	320.82	1540.46	616.959	1540.46	361.565676777609	1540.46	571.719
1539.22	-50.7555994472823	1539.25	324.88	1539.25	647.698	1539.25	254.188694951562	1539.25	555.168
1538	85.2554192979096	1538.03	367.99	1538.03	629.082	1538.03	324.033430335565	1538.03	495.452
1536.78	149.266438043102	1536.81	300.11	1536.81	604.312	1536.81	289.034165719567	1536.81	511.812
1535.57	89.842120569072	1535.6	324.71	1535.6	558.994	1535.6	307.47476392829	1535.6	474.734
1534.35	22.2531393142654	1534.38	398.63	1534.38	624.649	1534.38	258.100499312293	1534.38	484.929
1533.13	20.5641580594547	1533.16	314.32	1533.16	626.596	1533.16	315.578234696295	1533.16	583.456
1531.92	-3.86015941457481	1531.95	281.41	1531.95	657.303	1531.95	284.713832905019	1531.95	486.814
1530.7	-46.649140669384	1530.73	207.43	1530.73	669.515	1530.73	200.456568289022	1530.73	564.775
1529.48	-19.6381219241903	1529.51	336.75	1529.51	611.904	1529.51	319.516303673024	1529.51	517.448
1528.26	89.472896821002	1528.29	338.74	1528.29	622.058	1528.29	284.551039057026	1528.29	570.738
1527.05	-146.351420653029	1527.08	254.53	1527.08	706.11	1527.08	309.13163726575	1527.08	496.743
1525.83	5.95959809216583	1525.86	262.7	1525.86	607.484	1525.86	284.446372649752	1525.86	453.558
1524.61	-86.0293831626423	1524.64	277.02	1524.64	609.43	1524.64	206.413108033755	1524.64	484.26
1523.39	20.9816355825478	1523.42	356.98	1523.42	642.15	1523.42	349.993843417757	1523.42	455.455
1522.17	95.1926543277386	1522.2	367.18	1522.2	559.992	1522.2	251.466578801759	1522.2	514.862
1520.95	29.9036730729331	1520.98	321.99	1520.98	488.112	1520.98	235.009314185762	1520.98	453.247
1519.73	44.7146918181243	1519.76	362.94	1519.76	602.854	1519.76	298.540049569764	1519.76	442.916
1518.51	-20.5742894366813	1518.55	309.58	1518.55	469.492	1518.55	232.877647778488	1518.55	418.238
1517.3	84.8097491061435	1517.33	194.74	1517.33	489.907	1517.33	232.832383162491	1517.33	381.269
1516.08	124.173249682346	1516.11	139.37	1516.11	504.172	1516.11	357.806118546493	1516.11	440.638
1514.86	-61.7632497414488	1514.89	262.29	1514.89	461.053	1514.89	142.577853930495	1514.89	446.709
1513.64	28.9002508347512	1513.67	311.42	1513.67	534.731	1513.67	193.768589314498	1513.67	469.169
1512.41	68.3495178091234	1512.45	286.78	1512.45	491.623	1512.45	212.1713246985	1512.45	430.168
1511.19	-101.086981614675	1511.22	342.03	1511.22	417.806	1511.22	296.108197257781	1511.22	432.142
1509.97	-112.823481038469	1510	169.96	1510	606.119	1510	205.950932641783	1510	452.545
1508.75	-192.179980462266	1508.78	176.07	1508.78	487.273	1508.78	328.760668025786	1508.78	460.657
1507.53	99.0035201139381	1507.56	257.92	1507.56	534.275	1507.56	216.108403409788	1507.56	489.236
1506.31	-72.3329793098565	1506.34	206.71	1506.34	509.618	1506.34	269.283138793791	1506.34	413.425
1505.09	-47.269478733655	1505.12	345.83	1505.12	497.253	1505.12	285.604874177793	1505.12	466.558
1503.87	-48.8059781574502	1503.9	220.96	1503.9	495.121	1503.9	338.750609561795	1503.9	472.616
1502.64	138.043288816918	1502.67	227.06	1502.67	458.214	1502.67	191.399482121077	1502.67	441.849
1501.42	-100.793210606878	1501.45	208.61	1501.45	400.869	1501.45	179.097217505079	1501.45	388.597
1500.2	-57.3297100306754	1500.23	255.62	1500.23	398.755	1500.23	199.509952889081	1500.23	496.91
1498.98	-77.1662094544699	1499.01	214.68	1499.01	472.289	1499.01	193.338688273084	1499.01	417.087
1497.75	66.5830575198997	1497.78	349.56	1497.78	509.004	1497.78	140.159560832365	1497.78	457.899
1496.53	-35.0534419038959	1496.56	337.24	1496.56	474.171	1496.56	144.224296216367	1496.56	484.39
1495.31	-20.1899413276933	1495.34	237.05	1495.34	404.611	1495.34	183.019031600369	1495.34	443.434
1494.08	-176.900674353325	1494.11	183.89	1494.11	490.353	1494.11	185.029904159651	1494.11	459.706
1492.86	-55.7871737771202	1492.89	275.78	1492.89	459.627	1492.89	207.463639543653	1492.89	400.386
1491.63	-0.0279068027521134	1491.67	236.92	1491.67	500.396	1491.67	78.7553749276551	1491.67	437.081
1490.41	55.7355937734519	1490.44	236.88	1490.44	443.132	1490.44	160.426247486936	1490.44	351.238
1489.19	39.8990943496556	1489.22	204.17	1489.22	475.722	1489.22	135.894982870939	1489.22	338.927
1487.96	122.248361324026	1487.99	228.64	1487.99	455.227	1487.99	213.44485543022	1487.99	434.814
1486.74	-118.048138099772	1486.77	342.89	1486.77	508.212	1486.77	199.118590814222	1486.77	465.354
1485.51	-74.5088711254011	1485.54	361.19	1485.54	569.347	1485.54	211.326463373503	1485.54	418.338
1484.29	-14.7453705491971	1484.32	334.61	1484.32	491.718	1484.32	264.335198757506	1484.32	416.226
1483.06	-50.7861035748265	1483.09	336.6	1483.09	518.157	1483.09	256.130071316787	1483.09	403.914
1481.83	-164.326836600458	1481.87	257	1481.87	401.805	1481.87	233.645806700789	1481.87	358.973
1480.61	36.1366639757453	1480.64	261.02	1480.64	562.836	1480.64	156.112679260071	1480.64	499.621
1479.38	-28.4340690498866	1479.41	273.22	1479.41	483.223	1479.41	137.737551819351	1479.41	373.122
1478.16	-13.560568473682	1478.19	269.09	1478.19	574.872	1478.19	184.592287203354	1478.19	495.372
1476.93	54.3886985006884	1476.96	226.24	1476.96	564.582	1476.96	188.645159762635	1476.96	409.681
1475.7	-57.0220345249436	1475.73	495.2	1475.73	521.693	1475.73	213.059032321916	1475.73	415.724
1474.48	67.8814660512598	1474.51	256.73	1474.51	515.49	1474.51	206.906767705918	1474.51	448.253
1473.25	84.8707330256311	1473.28	258.72	1473.28	562.259	1473.28	219.098640265199	1473.28	437.99
1472.02	0	1472.05	289.23	1472.05	441.987	1472.05	127.40251282448	1472.05	435.877
1470.79	99.0258223979254	1470.82	270.84	1470.82	543.73	1470.82	194.585385383762	1470.82	460.239
1469.57	116.497776321074	1469.6	223.97	1469.6	525.316	1469.6	84.6021207677641	1469.6	415.366
1468.34	62.7935987189994	1468.37	248.36	1468.37	565.938	1468.37	68.2969933270454	1468.37	419.365
1467.11	13.1794211169272	1467.14	270.71	1467.14	449.825	1467.14	194.484865886327	1467.14	386.727
1465.88	-9.9547564851473	1465.91	272.69	1465.91	453.816	1465.91	153.745738445607	1465.91	396.835
1464.65	-81.9189340872199	1464.68	419.14	1464.68	457.808	1464.68	198.488611004889	1464.68	404.906
1463.42	-9.41311168929315	1463.45	301.08	1463.45	449.592	1463.45	104.87148356417	1463.45	364.149
1462.19	34.5927107086336	1462.23	219.67	1462.23	459.685	1462.23	178.077218948172	1462.23	441.379
1460.97	64.2846646317812	1461	197.27	1461	455.538	1461	198.386091507453	1461	404.696
1459.74	10.6704870297071	1459.77	132.17	1459.77	418.86	1459.77	186.148964066734	1459.77	420.893
1458.51	-2.26369057236661	1458.54	313.07	1458.54	449.278	1458.54	72.2678366260154	1458.54	398.458
1457.28	-13.1578681744377	1457.31	304.89	1457.31	359.77	1457.31	53.9707091852963	1457.31	315.053
1456.05	99.9179542234888	1456.08	384.09	1456.08	558.873	1456.08	249.058581744578	1456.08	495.869
1454.82	-30.8662233785835	1454.85	347.46	1454.85	495.782	1454.85	330.290454303859	1454.85	406.379
1453.58	-23.3765325058775	1453.62	253.95	1453.62	398.183	1453.62	108.790326863139	1453.62	461.161
1452.35	-111.43071010795	1452.38	308.74	1452.38	440.77	1452.38	175.8103365977	1452.38	471.238
1451.12	-0.43488771002194	1451.15	389.92	1451.15	495.528	1451.15	244.827209156981	1451.15	412.261
1449.89	88.190934687902	1449.92	286.3	1449.92	402.038	1449.92	90.4650817162617	1449.92	379.703
1448.66	46.8667570858288	1448.69	320.76	1448.69	462.873	1448.69	90.4469542755426	1448.69	450.692
1447.43	127.342579483755	1447.46	269.97	1447.46	501.363	1447.46	242.670826834824	1447.46	422.198
1446.2	94.1384018816825	1446.23	237.45	1446.23	474.895	1446.23	120.865699394105	1446.23	357.183
1444.96	105.668092754389	1445	349	1445	527.56	1445	197.943571953386	1445	466.692
1443.73	7.57391515231757	1443.76	330.68	1443.76	521.391	1443.76	197.919581687946	1443.76	450.381
1442.5	205.659737550244	1442.53	257.6	1442.53	456.389	1442.53	248.590454247227	1442.53	417.849
1441.27	46.7455599481709	1441.3	277.85	1441.3	502.958	1441.3	228.272326806508	1441.3	456.308
1440.03	66.3952508208786	1440.06	409.59	1440.07	454.205	1440.07	124.822199365789	1440.07	407.566
1438.8	-141.088926781196	1438.83	439.93	1438.83	393.304	1438.83	209.945209100349	1438.83	443.993
1437.57	28.5168956167308	1437.6	306.07	1437.6	527.018	1437.6	175.45308165963	1437.6	466.208
1436.33	-75.4534135105623	1436.36	229.01	1436.37	488.426	1436.37	108.543954218911	1436.37	374.929
1435.1	-78.1475911126345	1435.13	303.94	1435.13	538.993	1435.13	61.9340772894357	1435.13	464.023
1433.87	14.3882312852929	1433.9	279.58	1433.9	441.66	1433.9	207.859964461348	1433.9	405.189
1432.63	-38.8820778420031	1432.66	218.76	1432.66	546.908	1432.66	177.509525512707	1432.66	478.038
1431.4	88.0437445559255	1431.43	238.97	1431.43	429.354	1431.43	-18.9055873153802	1431.43	378.724
1430.16	320.303435428632	1430.19	299.68	1430.19	532.547	1430.19	76.3389737359787	1430.19	494.077
1428.93	28.0492578265585	1428.96	291.54	1428.96	562.821	1428.96	189.771860907891	1428.96	508.161
1427.69	3.16894869926546	1427.72	198.37	1427.72	524.265	1427.72	141.22742195925	1427.72	431.154
1426.46	117.864771097193	1426.49	317.74	1426.49	416.916	1426.49	42.0973091311628	1426.49	422.986
1425.22	-76.9955380301017	1425.25	259.01	1425.25	621.212	1425.25	212.134870182522	1425.25	497.78
1423.99	-4.79971563217441	1424.02	258.96	1424.02	477.465	1424.02	171.706757354435	1424.02	523.995
1422.75	118.019975240533	1422.78	283.19	1422.78	576.498	1422.78	301.201318405793	1422.78	576.498
1421.51	34.4996661132391	1421.55	287.18	1421.55	491.455	1421.55	107.067205577706	1421.55	455.055
1420.28	64.1854885111661	1420.31	396.33	1420.31	513.611	1420.31	131.384766629065	1420.31	459.021
1419.04	-88.0248206161268	1419.07	311.35	1419.07	558.008	1419.07	159.733327680425	1419.07	499.378
1417.8	-9.73512974341975	1417.84	369.91	1417.84	511.41	1417.84	188.074214852337	1417.84	511.41
1416.57	-75.0493073454927	1416.6	282.94	1416.6	565.891	1416.6	200.236775903696	1416.6	497.181
1415.33	-61.4496164727861	1415.36	365.75	1415.36	563.779	1415.36	127.526336955055	1415.36	505.179
1414.09	57.2100743999199	1414.12	161.63	1414.12	555.6	1414.12	194.248898006414	1414.12	505.09
1412.86	-38.3641032021533	1412.89	381.79	1412.89	587.818	1412.89	145.805785178326	1412.89	535.298
1411.62	-55.064412329446	1411.65	169.65	1411.65	630.132	1411.65	271.071346229686	1411.65	510.972
1410.38	-31.027000104199	1410.41	319.05	1410.41	523.001	1410.41	254.931907281044	1410.41	458.381
1409.14	1.22320544687136	1409.17	310.92	1409.17	561.273	1409.17	228.715468332404	1409.17	472.433
1407.9	65.7634109979408	1407.93	163.51	1407.93	569.25	1407.93	111.664029383763	1407.93	423.91
1406.66	-126.036383450986	1406.7	240.17	1406.7	538.873	1406.7	255.015916555675	1406.7	442.003
1405.43	23.1597881843481	1405.46	215.92	1405.46	552.907	1405.46	97.6414776070344	1405.46	494.387
1404.19	37.2299937354219	1404.22	270.36	1404.22	548.773	1404.22	206.649038658394	1404.22	536.673
1402.95	-81.829800713509	1402.98	389.32	1402.98	528.511	1402.98	206.678599709752	1402.98	564.821
1401.71	29.070404837561	1401.74	276.31	1401.74	467.912	1401.74	156.291160761111	1401.74	486.062
1400.47	-49.6193896113691	1400.5	496.07	1400.5	544.461	1400.5	218.851721812471	1400.5	502.111
[truncated: 859 more rows]
