# Supplementary material for: Graphene overcoats for ultra-high storage density magnetic media
Source: Nat Commun. 2021 May 17;12:2854. doi: 10.1038/s41467-021-22687-y (PMC8129078; doi:10.1038/s41467-021-22687-y)
Supplement: Supplementary file 2 — Source Data [file 41467_2021_22687_MOESM2_ESM.zip › source data file HD/Fig2b-Raman.dat]

	1L		bg		2L		3L		4L		bg
3501.94	2035.97	3501.94	1622.59	3501.94	916.75	3501.94	1931.92	3501.94	899.877	3501.94	753.647
3501.05	2120.34	3501.05	1687.27	3501.05	911.126	3501.05	2035.97	3501.05	947.683	3501.05	717.09
3500.16	2125.61	3500.16	1729.17	3500.16	826.628	3500.16	2015.96	3500.16	891.296	3500.16	759.148
3499.27	2116.84	3499.27	1667.04	3499.27	854.606	3499.27	1950.98	3499.27	905.207	3499.27	756.214
3498.38	2088.39	3498.38	1655.53	3498.38	896.628	3498.38	1975.96	3498.38	862.899	3498.38	730.794
3497.49	2085.24	3497.49	1742.38	3497.49	947.068	3497.49	2014.98	3497.49	876.811	3497.49	741.917
3496.6	1997.79	3496.6	1739.29	3496.6	901.957	3496.6	1806.72	3496.6	842.951	3496.6	758.655
3495.71	2084.56	3495.71	1685.63	3495.71	834.386	3495.71	1857	3495.71	848.433	3495.71	730.439
3494.82	2044.9	3494.82	1727.49	3494.82	887.62	3494.82	2044.9	3494.82	887.62	3494.82	800.543
3493.93	2170.95	3493.93	1696.31	3493.93	946.454	3493.93	2103.54	3493.93	881.859	3493.93	777.945
3493.04	2145.32	3493.04	1881.37	3493.04	811.515	3493.04	2058.27	3493.04	867.676	3493.04	702.003
3492.15	2159.01	3492.15	1704.19	3492.15	853.497	3492.15	2029.86	3492.15	878.765	3492.15	699.081
3491.26	2077.25	3491.26	1788.12	3491.26	895.465	3491.26	2035.15	3491.26	878.622	3491.26	771.953
3490.37	2175.15	3490.37	1832.74	3490.37	914.966	3490.37	1950.62	3490.37	881.287	3490.37	738.148
3489.48	2129.9	3489.48	1815.6	3489.48	878.337	3489.48	1978.36	3489.48	948.492	3489.48	771.702
3488.59	2233.36	3488.59	1759.2	3488.59	872.583	3488.59	2025.74	3488.59	830.497	3488.59	740.714
3487.7	2115.18	3487.7	1728.05	3487.7	872.442	3487.7	2008.58	3487.7	889.273	3487.7	821.947
3486.81	2055.94	3486.81	1685.7	3486.81	861.081	3486.81	1949.35	3486.81	886.324	3486.81	723.644
3485.92	2010.73	3485.92	1834.06	3485.92	936.659	3485.92	1968.67	3485.92	903.007	3485.92	692.679
3485.02	2100.13	3485.02	1645.9	3485.02	944.919	3485.02	2041.25	3485.02	883.233	3485.02	804.723
3484.13	2119.41	3484.13	1693.29	3484.13	1023.26	3484.13	2071.76	3484.13	899.91	3484.13	754.13
3483.24	2200.36	3483.24	1765.89	3483.24	877.34	3483.24	2063.01	3483.24	880.143	3483.24	745.599
3482.35	2183.18	3482.35	1653.5	3482.35	896.815	3482.35	2037.45	3482.35	793.121	3482.35	762.293
3481.46	1972.67	3481.46	1585.98	3481.46	846.232	3481.46	2138	3481.46	863.045	3481.46	762.169
3480.56	2174.07	3480.56	1812.66	3480.56	879.714	3480.56	2028.39	3480.56	868.508	3480.56	745.236
3479.67	2182.12	3479.67	1630.29	3479.67	845.957	3479.67	1986.04	3479.67	871.168	3479.67	795.536
3478.78	2150.96	3478.78	1736.45	3478.78	918.639	3478.78	2024.93	3478.78	848.621	3478.78	747.795
3477.89	2145.01	3477.89	1747.37	3477.89	856.884	3477.89	1943.39	3477.89	823.281	3477.89	772.876
3476.99	2015.87	3476.99	1758.29	3476.99	825.947	3476.99	2175.46	3476.99	985.537	3476.99	733.553
3476.1	2186.3	3476.1	1668.42	3476.1	923.791	3476.1	1965.15	3476.1	912.593	3476.1	730.634
3475.21	2115.98	3475.21	1634.56	3475.21	946.032	3475.21	2079.59	3475.21	811.684	3475.21	764.103
3474.31	2205.18	3474.31	1628.7	3474.31	945.878	3474.31	2090.45	3474.31	912.297	3474.31	691.219
3473.42	2078.92	3473.42	1689.99	3473.42	942.927	3473.42	2084.51	3473.42	766.653	3473.42	777.845
3472.53	2159.71	3472.53	1765.25	3472.53	872.835	3472.53	2036.62	3472.53	909.203	3472.53	679.804
3471.63	2075.44	3471.63	1840.49	3471.63	867.099	3471.63	2033.49	3471.63	844.722	3471.63	811.157
3470.74	2159.01	3470.74	1672.39	3470.74	900.518	3470.74	2002.39	3470.74	894.925	3470.74	788.652
3469.84	2197.8	3469.84	1694.49	3469.84	931.13	3469.84	1982.5	3469.84	850.04	3469.84	676.677
3468.95	1965.4	3468.95	1719.38	3468.95	933.774	3468.95	2102.39	3468.95	855.494	3468.95	782.805
3468.06	2160.75	3468.06	1747.05	3468.06	939.213	3468.06	2085.28	3468.06	872.127	3468.06	779.883
3467.16	2258.22	3467.16	1760.74	3467.16	897.139	3467.16	2062.58	3467.16	855.216	3467.16	715.475
3466.27	2039.89	3466.27	1671.03	3466.27	883.021	3466.27	2092.98	3466.27	810.367	3466.27	712.564
3465.37	2142.93	3465.37	1676.35	3465.37	854.939	3465.37	1930.6	3465.37	921.993	3465.37	706.861
3464.48	2164.93	3464.48	1704.01	3464.48	1025.2	3464.48	2030.85	3464.48	905.082	3464.48	784.963
3463.58	2200.89	3463.58	1714.91	3463.58	904.935	3463.58	1938.35	3463.58	935.658	3463.58	756.906
3462.69	2046.94	3462.69	1734.18	3462.69	857.315	3462.69	2094.42	3462.69	921.544	3462.69	787.501
3461.79	2172.26	3461.79	1638.96	3461.79	901.849	3461.79	1960.06	3461.79	882.304	3461.79	770.62
3460.9	2213.78	3460.9	1641.49	3460.9	837.495	3460.9	1998.82	3460.9	859.828	3460.9	636.496
3460	2048.74	3460	1708.21	3460	828.985	3460	1951.05	3460	926.677	3460	750.832
3459.1	2132.13	3459.1	1853.05	3459.1	904.201	3459.1	1878.17	3459.1	831.641	3459.1	745.128
3458.21	2123.41	3458.21	1810.9	3458.21	839.877	3458.21	2126.2	3458.21	898.473	3458.21	717.104
3457.31	2084.01	3457.31	1802.23	3457.31	951.334	3457.31	1983.57	3457.31	806.263	3457.31	714.198
3456.42	2203.61	3456.42	1740.58	3456.42	789.396	3456.42	2178.51	3456.42	937.233	3456.42	750.344
3455.52	2155.84	3455.52	1773.76	3455.52	895.247	3455.52	2044.29	3455.52	911.98	3455.52	769.745
3454.62	2060.68	3454.62	1681.45	3454.62	777.985	3454.62	1979.82	3454.62	872.794	3454.62	794.716
3453.73	2160.72	3453.73	1723	3453.73	878.228	3453.73	1940.47	3453.73	964.657	3453.73	738.827
3452.83	1973.6	3452.83	1711.57	3452.83	875.298	3452.83	2110.19	3452.83	914.324	3452.83	710.831
3451.93	1945.41	3451.93	1736.38	3451.93	908.601	3451.93	2015.09	3451.93	883.517	3451.93	721.864
3451.04	2115.08	3451.04	1730.52	3451.04	900.093	3451.04	1953.45	3451.04	891.733	3451.04	716.173
3450.14	2114.74	3450.14	1799.89	3450.14	925.023	3450.14	2033.94	3450.14	880.444	3450.14	757.85
3449.24	2125.54	3449.24	1760.6	3449.24	908.158	3449.24	1955.6	3449.24	969.445	3449.24	741.013
3448.34	2192.04	3448.34	1671.19	3448.34	857.875	3448.34	2041.63	3448.34	830.022	3448.34	796.598
3447.45	2208.39	3447.45	1709.9	3447.45	899.509	3447.45	2005.1	3447.45	863.306	3447.45	796.469
3446.55	2107.79	3446.55	1765.31	3446.55	913.285	3446.55	2079.95	3446.55	888.225	3446.55	779.633
3445.65	2048.99	3445.65	1826.27	3445.65	913.136	3445.65	2046.2	3445.65	874.161	3445.65	801.778
3444.75	2070.92	3444.75	1711.85	3444.75	879.586	3444.75	2070.92	3444.75	901.854	3444.75	765.463
3443.85	2103.98	3443.85	1722.71	3443.85	887.792	3443.85	2056.67	3443.85	918.406	3443.85	737.508
3442.95	2067.47	3442.95	1764.17	3442.95	843.127	3442.95	2111.99	3442.95	904.344	3442.95	776.344
3442.06	2147.82	3442.06	1716.58	3442.06	865.247	3442.06	2061.57	3442.06	920.89	3442.06	717.793
3441.16	2077.92	3441.16	1746.9	3441.16	909.613	3441.16	1991.69	3441.16	890.141	3441.16	759.402
3440.26	2060.9	3440.26	1793.9	3440.26	812.122	3440.26	1969.12	3440.26	881.653	3440.26	809.341
3439.36	2091.15	3439.36	1749.12	3439.36	931.564	3439.36	2074.47	3439.36	884.291	3439.36	734.128
3438.46	2107.5	3438.46	1796.1	3438.46	975.898	3438.46	2043.55	3438.46	923.072	3438.46	775.714
3437.56	2096.03	3437.56	1759.67	3437.56	875.664	3437.56	2023.76	3437.56	889.563	3437.56	772.808
3436.66	2129.05	3436.66	1734.37	3436.66	950.566	3436.66	2042.88	3436.66	933.89	3436.66	739.329
3435.76	2075.9	3435.76	1853.58	3435.76	969.865	3435.76	2084.24	3435.76	955.97	3435.76	800.347
3434.86	2111.68	3434.86	1744.92	3434.86	903.022	3434.86	2028.33	3434.86	947.479	3434.86	758.539
3433.96	2169.68	3433.96	1861.31	3433.96	838.98	3433.96	2011.33	3433.96	919.544	3433.96	725.079
3433.06	2108.22	3433.06	1819.35	3433.06	919.395	3433.06	2074.89	3433.06	855.509	3433.06	738.849
3432.16	2118.99	3432.16	1707.96	3432.16	966.457	3432.16	2024.56	3432.16	855.37	3432.16	749.838
3431.26	2224.16	3431.26	1635.49	3431.26	863.562	3431.26	2057.55	3431.26	869.115	3431.26	766.376
3430.36	2076.65	3430.36	1873.99	3430.36	921.723	3430.36	1923.96	3430.36	882.855	3430.36	707.95
3429.46	2176.25	3429.46	1820.94	3429.46	999.296	3429.46	2137.38	3429.46	910.47	3429.46	791.11
3428.56	2170.34	3428.56	1779.01	3428.56	960.279	3428.56	2064.88	3428.56	860.365	3428.56	688.292
3427.66	2058.99	3427.66	1742.65	3427.66	815.827	3427.66	2097.84	3427.66	868.55	3427.66	732.579
3426.76	2225.13	3426.76	1747.92	3426.76	959.967	3426.76	2105.82	3426.76	785.175	3426.76	690.843
3425.86	2102.71	3425.86	1719.89	3425.86	890.46	3425.86	2111.03	3425.86	909.878	3425.86	737.889
3424.96	2249.36	3424.96	1741.8	3424.96	881.995	3424.96	2024.71	3424.96	893.089	3424.96	715.581
3424.05	2143.62	3424.05	1735.97	3424.05	898.49	3424.05	2013.28	3424.05	890.171	3424.05	701.599
3423.15	2110	3423.15	1763.42	3423.15	867.845	3423.15	2123.86	3423.15	859.527	3423.15	693.167
3422.25	2167.87	3422.25	1668.87	3422.25	878.793	3422.25	2093.02	3422.25	900.971	3422.25	806.715
3421.35	2198.01	3421.35	1804.42	3421.35	903.596	3421.35	2009.53	3421.35	886.965	3421.35	837.073
3420.45	2175.48	3420.45	1718.22	3420.45	825.852	3420.45	1998.12	3420.45	920.077	3420.45	604.147
3419.54	2258.26	3419.54	1751.19	3419.54	928.24	3419.54	2044.9	3419.54	881.135	3419.54	717.654
3418.64	2030.71	3418.64	1737.05	3418.64	892.074	3418.64	2052.88	3418.64	897.615	3418.64	736.931
3417.74	2110.71	3417.74	1656.44	3417.74	853.149	3417.74	1955.6	3417.74	883.619	3417.74	720.191
3416.84	2210.07	3416.84	1728.18	3416.84	966.561	3416.84	2096.52	3416.84	850.241	3416.84	742.23
3415.93	2054.65	3415.93	1672.52	3415.93	927.637	3415.93	2115.57	3415.93	847.334	3415.93	794.722
3415.03	2068.16	3415.03	1627.95	3415.03	927.486	3415.03	1971.25	3415.03	924.717	3415.03	786.287
3414.13	2051.21	3414.13	1680.28	3414.13	913.494	3414.13	2042.91	3414.13	924.567	3414.13	788.927
3413.22	2144.98	3413.22	1674.47	3413.22	971.468	3413.22	1959.54	3413.22	943.791	3413.22	741.748
3412.32	1997.97	3412.32	1693.57	3412.32	863.387	3412.32	2028.41	3412.32	899.361	3412.32	788.671
3411.42	2097.25	3411.42	1768	3411.42	838.345	3411.42	2075.11	3411.42	901.982	3411.42	752.574
3410.51	2251.82	3410.51	1767.71	3410.51	918.433	3410.51	2005.62	3410.51	929.499	3410.51	744.152
3409.61	2107.63	3409.61	1668.87	3409.61	896.157	3409.61	2019.12	3409.61	810.413	3409.61	810.413
3408.71	2140.47	3408.71	1804.42	3408.71	907.073	3408.71	1985.61	3408.71	915.369	3408.71	860.06
3407.8	2148.42	3407.8	1718.22	3407.8	873.745	3407.8	2004.64	3407.8	901.396	3407.8	729.965
3406.9	2117.66	3406.9	1852.26	3406.9	881.897	3406.9	2073.43	3406.9	801.725	3406.9	688.377
3405.99	2084.15	3405.99	1827.08	3405.99	995.083	3405.99	2042.68	3405.99	925.98	3405.99	757.368
3405.09	2141.84	3405.09	1746.64	3405.09	912.011	3405.09	2034.06	3405.09	889.901	3405.09	806.991
3404.18	1992.28	3404.18	1796.09	3404.18	920.152	3404.18	2014.39	3404.18	895.283	3404.18	768.175
3403.28	2166.01	3403.28	1721.21	3403.28	947.63	3403.28	2085.89	3403.28	920.003	3403.28	679.642
3402.37	2273.39	3402.37	1825.89	3402.37	892.23	3402.37	2074.5	3402.37	870.131	3402.37	709.917
3401.47	2148.74	3401.47	1742.74	3401.47	897.609	3401.47	2206.74	3401.47	925.227	3401.47	690.468
3400.56	2090.4	3400.56	1609.91	3400.56	872.61	3400.56	2048.98	3400.56	800.813	3400.56	756.63
3399.66	2098.34	3399.66	1675.91	3399.66	836.575	3399.66	2007.23	3399.66	908.361	3399.66	679.2
3398.75	1998.62	3398.75	1692.2	3398.75	1004.83	3398.75	2133.89	3398.75	910.973	3398.75	778.468
3397.85	2039.7	3397.85	1865.81	3397.85	932.906	3397.85	1954.13	3397.85	866.664	3397.85	692.779
3396.94	2050.4	3396.94	1722.01	3396.94	927.235	3396.94	2017.29	3396.94	852.725	3396.94	731.301
3396.03	2105.25	3396.03	1699.65	3396.03	916.048	3396.03	2085.94	3396.03	844.309	3396.03	728.423
3395.13	2220.78	3395.13	1729.72	3395.13	924.175	3395.13	2102.15	3395.13	877.276	3395.13	775.203
3394.22	2143.19	3394.22	1710.14	3394.22	918.508	3394.22	2043.89	3394.22	844.034	3394.22	769.561
3393.31	2013.22	3393.31	1748.47	3393.31	899.054	3393.31	2090.44	3393.31	926.632	3393.31	755.646
3392.41	2120.43	3392.41	1739.91	3392.41	929.239	3392.41	2084.58	3392.41	857.547	3392.41	788.612
3391.5	2023.59	3391.5	1725.84	3391.5	970.442	3391.5	2100.79	3391.5	918.06	3391.5	722.318
3390.59	2089.42	3390.59	1747.61	3390.59	832.46	3390.59	1984.67	3390.59	901.372	3390.59	749.765
3389.69	2202.08	3389.69	1697.72	3389.69	879.177	3389.69	2033.96	3389.69	928.786	3389.69	716.571
3388.78	1953.72	3388.78	1669.89	3388.78	845.967	3388.78	2047.41	3388.78	964.457	3388.78	688.898
3387.87	2033.3	3387.87	1785.33	3387.87	911.953	3387.87	2055.34	3387.87	892.667	3387.87	765.93
3386.97	2214.78	3386.97	1614.25	3386.97	881.503	3386.97	2038.48	3386.97	870.484	3386.97	713.466
3386.06	2079.46	3386.06	1740.68	3386.06	878.605	3386.06	2115.26	3386.06	908.902	3386.06	650.003
3385.15	2018.54	3385.15	1699.09	3385.15	864.693	3385.15	2128.69	3385.15	768.31	3385.15	727.003
3384.24	2062.26	3384.24	1737.37	3384.24	900.346	3384.24	1976.91	3384.24	842.526	3384.24	820.499
3383.33	2105.97	3383.33	1833.43	3383.33	916.717	3383.33	2039.9	3383.33	850.648	3383.33	773.566
3382.43	2100.12	3382.43	1659.73	3382.43	902.806	3382.43	2028.56	3382.43	869.777	3382.43	715.639
3381.52	2135.56	3381.52	1689.73	3381.52	921.923	3381.52	1909.89	3381.52	872.387	3381.52	745.795
3380.61	2082.93	3380.61	1799.52	3380.61	814.462	3380.61	1909.58	3380.61	891.506	3380.61	740.17
3379.7	2189.89	3379.7	1667.18	3379.7	916.121	3379.7	2121.11	3379.7	916.121	3379.7	745.552
3378.79	2162.02	3378.79	1768.68	3378.79	841.704	3378.79	2041	3378.79	885.715	3378.79	684.916
3377.88	2062.66	3377.88	1625.38	3377.88	891.071	3377.88	2101.17	3377.88	910.323	3377.88	731.558
3376.97	2081.58	3376.97	1806.6	3376.97	907.425	3376.97	2043.08	3376.97	940.422	3376.97	728.69
3376.06	2328.68	3376.06	1726.58	3376.06	890.781	3376.06	2246.2	3376.06	813.8	3376.06	734.07
3375.15	2069.91	3375.15	1709.8	3375.15	915.376	3375.15	2185.36	3375.15	846.654	3375.15	794.426
3374.24	2102.55	3374.24	1783.73	3374.24	934.467	3374.24	1995.36	3374.24	846.517	3374.24	731.083
3373.33	2074.73	3373.33	1640.55	3373.33	953.55	3373.33	2179.15	3373.33	851.875	3373.33	711.728
3372.42	2033.18	3372.42	1744.69	3372.42	909.435	3372.42	2060.65	3372.42	991.861	3372.42	728.097
3371.51	2043.83	3371.51	1766.38	3371.51	909.287	3371.51	2074.05	3371.51	895.551	3371.51	708.749
3370.6	1999.56	3370.6	1584.81	3370.6	895.406	3370.6	2057.24	3370.6	851.459	3370.6	725.114
3369.69	2078.87	3369.69	1666.94	3369.69	878.783	3369.69	1919.59	3369.69	925.468	3369.69	779.92
3368.78	2147.18	3368.78	1691.38	3368.78	903.352	3368.78	2144.43	3368.78	906.097	3368.78	801.759
3367.87	2058.98	3367.87	1743.27	3367.87	812.61	3367.87	1979.36	3367.87	900.459	3367.87	741.232
3366.96	1979.04	3366.96	1674.36	3366.96	927.761	3366.96	2135.5	3366.96	837.181	3366.96	719.152
3366.05	2003.42	3366.05	1778.38	3366.05	861.745	3366.05	2030.86	3366.05	913.888	3366.05	666.892
3365.14	2071.69	3365.14	1725.95	3365.14	952.155	3365.14	2085.41	3365.14	985.083	3365.14	702.455
3364.23	2093.3	3364.23	1766.82	3364.23	864.208	3364.23	2000.02	3364.23	888.899	3364.23	674.905
3363.32	2046.33	3363.32	1774.77	3363.32	924.415	3363.32	2095.71	3363.32	842.123	3363.32	768.06
3362.41	2205.07	3362.41	1779.96	3362.41	833.758	3362.41	2070.68	3362.41	836.5	3362.41	800.846
3361.49	2114.22	3361.49	1812.58	3361.49	869.27	3361.49	2103.25	3361.49	902.177	3361.49	660.865
3360.58	2141.29	3360.58	1631.33	3360.58	858.162	3360.58	2089.2	3360.58	849.937	3360.58	712.85
3359.67	1981.95	3359.67	1737.98	3359.67	874.47	3359.67	1949.05	3359.67	849.799	3359.67	685.321
3358.76	2063.85	3358.76	1863.77	3358.76	904.477	3358.76	2099.48	3358.76	846.92	3358.76	750.99
3357.85	2310.15	3357.85	1701.78	3357.85	956.397	3357.85	2175.87	3357.85	868.705	3357.85	726.204
3356.93	2109.76	3356.93	1709.73	3356.93	948.022	3356.93	2093.32	3356.93	885.003	3356.93	726.086
3356.02	2128.59	3356.02	1786.16	3356.02	925.952	3356.02	1939.57	3356.02	860.204	3356.02	712.271
3355.11	2141.94	3355.11	1791.34	3355.11	903.889	3355.11	2218.64	3355.11	838.151	3355.11	797.065
3354.2	2179.93	3354.2	1728.06	3354.2	876.355	3354.2	2108.73	3354.2	813.367	3354.2	769.55
3353.28	2083.74	3353.28	1779.81	3353.28	903.594	3353.28	2143.98	3353.28	832.402	3353.28	720.137
3352.37	2105.31	3352.37	1579.66	3352.37	897.972	3352.37	2181.96	3352.37	873.333	3352.37	793.939
3351.46	1973.57	3351.46	1719.01	3351.46	878.665	3351.46	2094.01	3351.46	908.775	3351.46	744.539
3350.54	2129.25	3350.54	1718.73	3350.54	949.679	3350.54	2134.73	3350.54	859.364	3350.54	717.049
3349.63	2065.97	3349.63	1710.24	3349.63	903.006	3349.63	2172.69	3349.63	941.316	3349.63	733.351
3348.71	2103.94	3348.71	1764.68	3348.71	870.028	3348.71	1978.08	3348.71	845.405	3348.71	711.344
3347.8	2095.39	3347.8	1813.63	3347.8	812.441	3347.8	2048.88	3347.8	916.39	3347.8	700.286
3346.89	2108.72	3346.89	1744.96	3346.89	943.591	3346.89	2133.34	3346.89	850.6	3346.89	719.317
3345.97	2105.64	3345.97	1747.41	3345.97	855.931	3345.97	2124.79	3345.97	844.992	3345.97	689.12
3345.06	1993.2	3345.06	1727.99	3345.06	869.462	3345.06	2198.26	3345.06	965.157	3345.06	730.02
3344.14	2102.22	3344.14	1719.5	3344.14	934.93	3344.14	2151.43	3344.14	902.125	3344.14	705.298
3343.23	2211.21	3343.23	1634.49	3343.23	907.445	3343.23	2241.28	3343.23	885.579	3343.23	754.382
3342.31	2038.69	3342.31	1743.54	3342.31	901.831	3342.31	2098.81	3342.31	836.244	3342.31	726.931
3341.4	2073.87	3341.4	1751.45	3341.4	893.487	3341.4	2128.52	3341.4	920.811	3341.4	704.953
3340.48	2114.52	3340.48	1767.56	3340.48	808.652	3340.48	2119.98	3340.48	896.074	3340.48	732.158
3339.57	2187.92	3339.57	1745.42	3339.57	874.076	3339.57	2152.41	3339.57	849.493	3339.57	696.529
3338.65	2138.41	3338.65	1797.03	3338.65	879.396	3338.65	2108.37	3338.65	832.968	3338.65	734.651
3337.74	2113.48	3337.74	1750.31	3337.74	944.787	3337.74	2129.87	3337.74	887.445	3337.74	759.107
3336.82	2091.3	3336.82	1780.06	3336.82	950.094	3336.82	2085.84	3336.82	933.713	3336.82	758.983
3335.91	2159.2	3335.91	1659.66	3335.91	851.67	3335.91	2033.63	3335.91	813.454	3335.91	753.4
3334.99	2087.89	3334.99	1640.29	3334.99	848.802	3334.99	2147.93	3334.99	889.741	3334.99	611.356
3334.07	2120.29	3334.07	1716.43	3334.07	867.765	3334.07	2125.75	3334.07	889.596	3334.07	679.477
3333.16	2051.74	3333.16	1707.96	3333.16	919.463	3333.16	2084.48	3333.16	900.364	3333.16	662.996
3332.24	2054.13	3332.24	1726.78	3332.24	872.939	3332.24	2056.86	3332.24	864.755	3332.24	750.182
3331.32	2184.72	3331.32	1712.86	3331.33	902.799	3331.33	2162.9	3331.33	840.067	3331.33	763.697
3330.41	2083.46	3330.41	1666.22	3330.41	848.111	3330.41	2102.55	3330.41	954.466	3330.41	752.664
3329.49	2151.29	3329.49	1739.57	3329.49	921.591	3329.49	2107.66	3329.49	932.497	3329.49	785.261
3328.57	2033.71	3328.57	1676.59	3328.57	888.727	3328.57	2126.4	3328.57	984.143	3328.57	771.502
3327.66	2085.17	3327.66	1766.26	3327.66	962.177	3327.66	2104.25	3327.66	918.565	3327.66	738.668
3326.74	2120.26	3326.74	1752.35	3326.74	891.163	3326.74	2068.48	3326.74	877.537	3326.74	795.779
3325.82	2079.04	3325.82	1749.34	3325.82	888.293	3325.82	2141.71	3325.82	904.642	3325.82	724.804
3324.9	2141.36	3324.9	1735.43	3324.9	948.085	3324.9	2046.01	3324.9	841.834	3324.9	730.134
3323.99	1980.3	3323.99	1620.74	3323.99	879.832	3323.99	2089.26	3323.99	964.274	3323.99	716.396
3323.07	2072.58	3323.07	1813.85	3323.07	860.624	3323.07	2075.3	3323.07	874.242	3323.07	716.279
3322.15	2118.53	3322.15	1838.06	3322.15	939.453	3322.15	2099.47	3322.15	895.884	3322.15	757.008
3321.23	2017.45	3321.23	1717.97	3321.23	909.351	3321.23	2063.74	3321.23	909.351	3321.23	686.097
3320.31	2142.34	3320.31	1780.3	3320.31	925.536	3320.31	2052.51	3320.31	903.759	3320.31	718.651
3319.4	2038.57	3319.4	1769.12	3319.4	808.351	3319.4	2071.23	3319.4	938.994	3319.4	792.021
3318.48	2108.99	3318.48	1744.34	3318.48	941.562	3318.48	2057.29	3318.48	854.481	3318.48	740.188
3317.56	2127.69	3317.56	1621.62	3317.56	933.246	3317.56	2154.9	3317.56	935.967	3317.56	699.255
3316.64	2100.14	3316.64	1711.13	3316.64	854.203	3316.64	2187.19	3316.64	895.009	3316.64	786.193
3315.72	2151.48	3315.72	1656.45	3315.72	889.423	3315.72	2078.04	3315.72	815.985	3315.72	731.666
3314.8	1982.52	3314.8	1653.46	3314.8	878.4	3314.8	2080.42	3314.8	883.839	3314.8	704.352
3313.88	2090.96	3313.88	1655.91	3313.88	886.414	3313.88	2101.84	3313.88	889.134	3313.88	715.114
3312.96	2223.83	3312.96	1674.67	3312.96	853.647	3312.96	2101.49	3312.96	951.517	3312.96	728.59
3312.04	2103.87	3312.04	1655.37	3312.04	888.844	3312.04	2117.46	3312.04	845.353	3312.04	736.626
3311.12	1975.79	3311.12	1676.84	3311.12	937.618	3311.12	2095.37	3311.12	907.723	3311.12	731.071
3310.2	2070.58	3310.2	1744.5	3310.2	975.508	3310.2	2135.79	3310.2	872.251	3310.2	747.255
3309.28	2097.41	3309.28	1635.54	3309.28	874.825	3309.28	2246.83	3309.28	882.976	3309.28	728.116
3308.36	2338.83	3308.36	1792.83	3308.36	817.638	3308.36	2118.8	3308.36	953.459	3308.36	708.982
3307.44	2180.92	3307.44	1730.07	3307.44	814.789	3307.44	2115.74	3307.44	966.883	3307.44	784.914
3306.52	2080.09	3306.52	1789.53	3306.52	936.855	3306.52	2131.68	3306.52	917.846	3306.52	727.76
3305.6	2163.92	3305.6	1789.24	3305.6	933.987	3305.6	2093.33	3305.6	942.133	3305.6	803.664
3304.68	2095.7	3304.68	1702.08	3304.68	808.962	3304.68	2196.14	3304.68	939.265	3304.68	817.106
3303.76	2174.07	3303.76	1709.94	3303.76	852.257	3303.76	2119.79	3303.76	930.969	3303.76	787.117
3302.84	2105.87	3302.84	1734.09	3302.84	917.248	3302.84	2076.02	3302.84	930.817	3302.84	797.843
3301.91	2143.52	3301.91	1712.1	3301.92	868.259	3301.92	2007.85	3301.92	879.113	3301.92	735.307
3300.99	2069.92	3300.99	1850.18	3300.99	889.821	3300.99	2213.7	3300.99	840.989	3300.99	710.772
3300.07	1993.63	3300.07	1654.58	3300.07	819.153	3300.07	2183.5	3300.07	867.977	3300.07	710.656
3299.15	2126.2	3299.15	1643.46	3299.15	816.307	3299.15	2126.2	3299.15	894.955	3299.15	800.036
3298.23	1992.98	3298.23	1705.56	3298.23	881.252	3298.23	2106.87	3298.23	913.79	3298.23	759.232
3297.31	2163.46	3297.31	1767.64	3297.31	878.397	3297.31	2046.88	3297.31	853.997	3297.31	786.219
3296.38	1984.2	3296.38	1805.3	3296.38	964.995	3296.38	2176.66	3296.38	891.807	3296.38	802.355
3295.46	2157.33	3295.46	1693.89	3295.46	899.792	3295.46	1994.72	3295.46	823.906	3295.46	772.412
3294.54	2156.98	3294.54	1707.16	3294.54	924.034	3294.54	2127.17	3294.54	818.352	3294.54	804.804
3293.62	2132.25	3293.62	1728.56	3293.62	937.43	3293.62	2064.51	3293.62	972.651	3293.62	680.043
3292.69	2115.65	3292.69	1720.15	3292.69	904.77	3292.69	2134.61	3292.69	891.226	3292.69	769.326
3291.77	2185.72	3291.77	1676.53	3291.77	863.996	3291.77	1985.3	3291.77	874.83	3291.77	769.2
3290.85	2074.34	3290.85	1771.04	3290.85	893.644	3290.85	2225.98	3290.85	888.228	3290.85	752.827
3289.92	2030.68	3289.92	1838.44	3289.92	958.48	3289.92	2114.61	3289.92	896.206	3289.92	701.261
3289	2133.22	3289	1648.64	3289	950.202	3289	2122.39	3289	915.009	3289	684.903
3288.08	2173.47	3288.08	1664.61	3288.08	955.461	3288.08	2149.11	3288.08	849.9	3288.08	830.953
3287.15	2129.82	3287.15	1728.56	3287.15	901.18	3287.15	2043.22	3287.15	876.824	3287.15	725.274
3286.23	2040.18	3286.23	1720.15	3286.23	863.152	3286.23	2140.29	3286.23	849.623	3286.23	760.331
3285.3	2131.83	3285.3	1676.53	3285.3	979.342	3285.3	2180.52	3285.3	876.538	3285.3	781.85
3284.38	2215.33	3284.38	1628.94	3284.38	843.936	3284.38	2280.25	3284.38	879.1	3284.38	700.575
3283.46	2101.38	3283.46	1838.44	3283.46	903.297	3283.46	2209.56	3283.46	987.136	3283.46	746.437
3282.53	2063.18	3282.53	1749.51	3282.53	943.711	3282.53	2287.62	3282.53	938.302	3282.53	678.714
3281.61	2052.03	3281.61	1719.49	3281.61	970.593	3281.61	2176.4	3281.61	943.557	3281.61	770.526
3280.68	2089.54	3280.68	1794.9	3280.68	902.856	3280.68	2111.17	3280.68	943.403	3280.68	732.556
3279.76	2197.31	3279.76	1810.82	3279.76	886.492	3279.76	2121.64	3279.76	967.574	3279.76	683.788
3278.83	2091.56	3278.83	1805.12	3278.83	953.905	3278.83	2118.59	3278.83	905.264	3278.83	689.081
3277.91	2034.48	3277.91	1626.51	3277.91	869.992	3277.91	2147.96	3277.91	921.327	3277.91	767.322
3276.98	2158.42	3276.98	1628.94	3276.98	910.371	3276.98	2117.9	3276.98	931.982	3276.98	710.468
3276.06	2163.47	3276.06	1677.29	3276.06	956.139	3276.06	2152.66	3276.06	869.709	3276.06	669.838
3275.13	2149.61	3275.13	1671.62	3275.13	880.369	3275.13	2101	3275.13	888.47	3275.13	721.038
3274.2	2214.06	3274.2	1814.45	3274.2	885.625	3274.2	2084.46	3274.2	966.628	3274.2	658.819
3273.28	2038.23	3273.28	1806.06	3273.28	942.174	3273.28	2157.01	3273.28	882.781	3273.28	745.1
3272.35	2102.67	3272.35	1730.19	3272.35	898.833	3272.35	2191.75	3272.35	923.126	3272.35	699.092
3271.42	2175.2	3271.42	1759.59	3271.43	904.084	3271.43	2210.28	3271.43	939.168	3271.43	761.05
3270.5	2158.65	3270.5	1735.02	3270.5	901.238	3270.5	2234.21	3270.5	933.618	3270.5	744.736
3269.57	2058.48	3269.57	1729.34	3269.57	884.904	3269.57	2107.04	3269.57	863.321	3269.57	787.78
3268.64	2050.05	3268.64	1658.92	3268.65	890.154	3268.65	2236.18	3268.65	952.196	3268.65	717.518
3267.72	2187.27	3267.72	1623.59	3267.72	957.434	3267.72	2233.11	3267.72	954.737	3267.72	738.977
3266.79	2114.1	3266.79	1704.22	3266.79	903.347	3266.79	2114.1	3266.79	943.795	3266.79	752.34
3265.86	2105.67	3265.86	1755.17	3265.86	946.338	3265.86	2162.29	3265.86	911.288	3265.86	768.394
3264.94	2046.02	3264.94	1779.15	3264.94	948.879	3264.94	2145.76	3264.94	932.705	3264.94	733.225
3264.01	2026.82	3264.01	1786.94	3264.01	940.639	3264.01	2107.68	3264.01	884.039	3264.01	711.543
3263.08	2064.22	3263.08	1684.25	3263.08	902.758	3263.08	2220.52	3263.08	891.979	3263.08	811.135
3262.15	2055.8	3262.15	1624.7	3262.15	924.166	3262.15	2279.43	3262.15	926.86	3262.15	724.783
3261.23	2066.24	3261.23	1764.52	3261.23	921.321	3261.23	2270.98	3261.23	899.77	3261.23	746.216
3260.3	2133.24	3260.3	1739.99	3260.3	991.201	3260.3	2200.58	3260.3	931.945	3260.3	657.21
3259.37	2103.27	3259.37	1793.57	3259.37	910.249	3259.37	2216.37	3259.37	939.872	3259.37	754.052
3258.44	2057.15	3258.44	1672.11	3258.44	861.633	3258.44	2191.78	3258.44	972.03	3258.44	708.155
3257.51	2129.5	3257.51	1652.99	3257.51	953.026	3257.51	2218.34	3257.51	961.103	3257.51	737.653
3256.58	2145.31	3256.58	1606.96	3256.58	942.104	3256.58	2172.22	3256.58	985.172	3256.58	742.916
3255.65	2123.43	3255.65	1741.26	3255.65	979.628	3255.65	2206.86	3255.65	987.702	3255.65	758.943
3254.72	2163.44	3254.72	1654.87	3254.72	957.942	3254.72	2244.17	3254.72	941.797	3254.72	702.311
3253.8	2138.88	3253.8	1700.34	3253.8	858.241	3253.8	2281.47	3253.8	1051.95	3253.8	677.983
3252.87	1971.75	3252.87	1718.89	3252.87	1062.54	3252.87	2251.51	3252.87	1086.75	3252.87	726.292
3251.94	2122.04	3251.94	1672.89	3251.94	1013.95	3251.94	2339.89	3251.94	1086.57	3251.94	728.863
3251.01	2143.21	3251.01	1715.64	3251.01	1048.75	3251.01	2320.69	3251.01	1062.19	3251.01	763.702
3250.08	2129.41	3250.08	1669.65	3250.08	962.538	3250.08	2339.13	3250.08	1032.44	3250.08	760.889
3249.15	2008.1	3249.15	1610.24	3249.15	1002.7	3249.15	2405.95	3249.15	1102.17	3249.15	741.948
3248.22	2222.79	3248.22	1709.43	3248.22	986.414	3248.22	2408.25	3248.22	1048.23	3248.22	712.261
3247.29	2211.68	3247.29	1701.09	3247.29	1115.25	3247.29	2362.17	3247.29	1104.5	3247.29	666.46
3246.36	2176.39	3246.36	1663.19	3246.36	1042.52	3246.36	2463.89	3246.36	1107	3246.36	738.898
3245.43	1953.06	3245.43	1732.77	3245.43	999.364	3245.43	2318.42	3245.43	1125.63	3245.43	701.167
3244.49	2036.01	3244.49	1759.35	3244.5	1034.12	3244.5	2352.96	3244.5	1112.01	3244.5	687.622
3243.56	2129.67	3243.56	1729.52	3243.56	1071.55	3243.56	2492.22	3243.56	1197.77	3243.56	698.252
3242.63	2153.49	3242.63	1713.12	3242.63	1106.28	3242.63	2395.15	3242.63	1127.76	3242.63	735.731
3241.7	2166.56	3241.7	1745.06	3241.7	1060.46	3241.7	2400.13	3241.7	1071.2	3241.7	655.069
3240.77	1999.78	3240.77	1664.25	3240.77	1060.29	3240.77	2313.84	3240.77	1250.87	3240.77	762.333
3239.84	2018.24	3239.84	1639.82	3239.84	1057.43	3239.84	2262.47	3239.84	1210.41	3239.84	767.577
3238.91	2254.05	3238.91	1709.32	3238.91	995.54	3238.91	2455.31	3238.91	1180.69	3238.91	729.884
3237.98	2183.93	3237.98	1620.51	3237.98	1024.89	3237.98	2438.81	3237.98	1242.21	3237.98	732.448
3237.04	2175.52	3237.04	1671.21	3237.04	1137.39	3237.04	2467.92	3237.04	1094.47	3237.04	748.423
3236.11	2142.98	3236.11	1676.3	3236.11	1003.1	3236.11	2408.51	3236.11	1198.89	3236.11	761.712
3235.18	2075.59	3235.18	1753.8	3235.18	1029.75	3235.18	2346.44	3235.18	1190.65	3235.18	761.587
3234.25	2120.84	3234.25	1619.45	3234.25	981.322	3234.25	2410.41	3234.25	1201.18	3234.25	753.42
3233.31	2203.59	3233.31	1616.5	3233.31	1064.27	3233.31	2385.89	3233.31	1200.99	3233.31	699.681
3232.38	2104.06	3232.38	1600.16	3232.38	1090.9	3232.38	2377.46	3232.38	1171.31	3232.38	769.256
3231.45	2076.92	3231.45	1835.73	3231.45	1082.68	3231.45	2347.59	3231.45	1192.55	3231.45	678.014
3230.52	2194.48	3230.52	1846.15	3230.52	1026.23	3230.52	2331.13	3230.52	1144.13	3230.52	685.941
3229.58	2068.2	3229.58	1765.48	3229.58	1060.89	3229.58	2336.11	3229.58	1162.7	3229.58	720.657
3228.65	2086.62	3228.65	1633.94	3228.65	1087.51	3228.65	2437.51	3228.65	1114.29	3228.65	720.539
3227.72	2019.32	3227.72	1601.53	3227.72	1111.43	3227.72	2362.13	3227.72	1194.45	3227.72	704.353
3226.78	2120.75	3226.78	1812.81	3226.78	1057.7	3226.78	2361.74	3226.78	1207.65	3226.78	685.494
3225.85	2024.02	3225.85	1783.06	3225.85	1073.59	3225.85	2200.72	3225.85	1108.39	3225.85	768.378
3224.91	2168.24	3224.91	1710.5	3224.91	1035.94	3224.91	2334.2	3224.91	1169.78	3224.91	744.161
3223.98	2100.97	3223.98	1801.22	3223.98	909.976	3223.98	2352.56	3223.98	1051.83	3223.98	773.48
3223.05	2111.33	3223.05	1640.37	3223.05	1024.89	3223.05	2344.14	3223.05	1126.58	3223.05	626.175
3222.11	2054.8	3222.11	1827.38	3222.11	955.163	3222.11	2172.53	3222.11	1102.32	3222.11	682.259
3221.18	2201.6	3221.18	1712.06	3221.18	1067.36	3221.18	2311.28	3221.18	1126.21	3221.18	698.198
3220.24	2195.89	3220.24	1711.78	3220.24	1008.34	3220.24	2217.29	3220.24	1120.68	3220.24	802.396
3219.31	2163.44	3219.31	1695.45	3219.31	1016.2	3219.31	2297.15	3219.31	1016.2	3219.31	756.803
3218.37	2200.52	3218.37	1748.65	3218.37	1021.38	3218.37	2157.74	3218.37	1082.88	3218.37	732.616
3217.44	2082.53	3217.44	1609.35	3217.44	1042.6	3217.44	2218.88	3217.44	1058.64	3217.44	836.757
3216.5	2108.92	3216.5	1651.86	3216.5	999.667	3216.5	2306.72	3216.5	1013.03	3216.5	764.452
3215.57	2060.48	3215.57	1718.4	3215.57	1015.54	3215.57	2306.34	3215.57	975.452	3215.57	764.327
3214.63	2089.53	3214.63	1624.6	3214.63	924.524	3214.63	2175.04	3214.63	977.965	3214.63	745.498
3213.7	2222.77	3213.7	1635.02	3213.7	919.03	3213.7	2284.22	3213.7	1023.22	3213.7	707.974
3212.76	2128.92	3212.76	1637.42	3212.76	918.88	3212.76	2214.39	3212.76	1047.1	3212.76	731.899
3211.82	2173.97	3211.82	1650.51	3211.82	1004.19	3211.82	2163.29	3211.82	1022.89	3211.82	731.779
3210.89	2069.48	3210.89	1639.56	3210.89	971.986	3210.89	2165.61	3210.89	1030.73	3210.89	691.605
3209.95	2141.22	3209.95	1754.09	3209.95	979.837	3209.95	2293.41	3209.95	958.478	3209.95	656.784
3209.01	2194.26	3209.01	1785.84	3209.01	912.941	3209.01	2210.28	3209.01	1043.74	3209.01	718.074
3208.08	2191.24	3208.08	1646.76	3208.08	998.2	3208.08	2287.32	3208.08	1043.57	3208.08	664.577
3207.14	2153.52	3207.14	1630.48	3207.14	1008.71	3207.14	2233.57	3207.14	1030.06	3207.14	763.205
3206.2	2153.17	3206.2	1662.23	3206.2	968.525	3206.2	2275.9	3206.2	1011.21	3206.2	752.408
3205.27	2142.14	3205.27	1680.64	3205.27	992.376	3205.27	2139.48	3205.27	963.031	3205.27	626.904
3204.33	2096.45	3204.33	1675.03	3204.33	1045.56	3204.33	2285.83	3204.33	1080.23	3204.33	794.838
3203.39	2101.44	3203.39	1717.42	3203.39	893.38	3203.39	2232.12	3203.39	976.051	3203.39	717.371
3202.45	2215.75	3202.45	1727.81	3202.45	957.227	3202.45	2213.09	3202.45	997.222	3202.45	677.258
3201.52	2154.07	3201.52	1748.85	3201.52	978.398	3201.52	2164.74	3201.52	901.086	3201.52	685.145
3200.58	1948.48	3200.58	1649.94	3200.58	996.897	3200.58	2239.02	3200.58	983.569	3200.58	735.678
3199.64	2078.75	3199.64	1601.7	3199.64	978.078	3199.64	2182.69	3199.64	916.782	3199.64	644.945
3198.7	2033.11	3198.7	1697.37	3198.7	996.571	3198.7	2153.02	3198.7	983.248	3198.7	676.816
3197.76	2168.65	3197.76	1630.49	3197.76	932.468	3197.76	2304.53	3197.76	999.073	3197.76	666.048
3196.83	2048.43	3196.83	1726.12	3196.83	969.608	3196.83	2322.8	3196.83	961.617	3196.83	804.455
3195.89	2141.31	3195.89	1763.12	3195.89	956.133	3195.89	2165.28	3195.89	953.47	3195.89	700.454
3194.95	2212.86	3194.95	1754.84	3194.95	918.697	3194.95	2194.22	3194.95	934.674	3194.95	687.025
3194.01	2084.7	3194.01	1546.89	3194.01	934.521	3194.01	2209.84	3194.01	886.597	3194.01	697.563
3193.07	1996.51	3193.07	1639.8	3193.07	907.748	3193.07	2095.01	3193.07	963.651	3193.07	782.634
3192.13	2182.5	3192.13	1687.44	3192.13	857.03	3192.13	2286.3	3192.13	894.292	3192.13	758.552
3191.19	2089	3191.19	1764.34	3191.19	971.32	3191.19	2160.85	3191.19	1008.58	3191.19	771.733
3190.25	2075.36	3190.25	1625.7	3190.25	971.161	3190.25	2152.52	3190.25	896.661	3190.25	649.214
3189.31	2146.85	3189.31	1710.56	3189.31	915.136	3189.31	2072.36	3189.31	957.701	3189.31	763.5
3188.37	2056.06	3188.37	1662.4	3188.37	885.729	3188.37	2266.19	3188.37	957.545	3188.37	696.88
3187.43	2037.11	3187.43	1558.42	3187.43	917.497	3187.43	2159.44	3187.43	896.222	3187.43	707.403
3186.49	2105.91	3186.49	1834.69	3186.49	951.914	3186.49	2305.33	3186.49	858.85	3186.49	678.039
3185.55	2126.83	3185.55	1706.78	3185.55	973.027	3185.55	2262.42	3185.55	970.368	3185.55	707.172
3184.61	2134.46	3184.61	1733.09	3184.61	935.654	3184.61	2238.13	3184.61	909.073	3184.61	736.296
3183.67	2065.01	3183.67	1687.62	3183.67	956.763	3183.67	2280.28	3183.67	988.655	3183.67	704.284
3182.73	2048.73	3182.73	1650.15	3182.73	1007.09	3182.73	2202.85	3182.73	911.433	3182.73	775.914
3181.79	2141.39	3181.79	1689.73	3181.79	924.569	3181.79	2332.68	3181.79	876.746	3181.79	778.444
3180.85	1973.68	3180.85	1766.49	3180.85	969.576	3180.85	2388.08	3180.85	916.448	3180.85	730.502
3179.91	2039.76	3179.91	1667.93	3179.91	934.89	3179.91	2143.34	3179.91	958.794	3179.91	764.91
3178.96	1991.63	3178.96	1667.66	3178.96	971.915	3178.96	2283.73	3178.96	929.427	3178.96	724.953
3178.02	2036.44	3178.02	1662.07	3178.02	910.689	3178.02	2216.98	3178.02	947.86	3178.02	754.04
3177.08	2176.8	3177.08	1693.66	3177.08	982.216	3177.08	2232.55	3177.08	947.705	3177.08	650.386
3176.14	2075.59	3176.14	1767.7	3176.14	921.008	3176.14	2264.04	3176.14	939.588	3176.14	655.588
3175.2	2125.67	3175.2	1677.18	3175.2	934.127	3175.2	2295.51	3175.2	960.665	3175.2	684.673
3174.25	2061.64	3174.25	1629.15	3174.25	923.361	3174.25	2212.88	3174.25	904.788	3174.25	700.481
3173.31	2066.61	3173.31	1692.55	3173.31	920.557	3173.31	2135.59	3173.31	952.392	3173.31	809.135
3172.37	2124.63	3172.37	1684.32	3172.37	1007.94	3172.37	2310.3	3172.37	1026.51	3172.37	732.081
3171.43	2081.85	3171.43	1694.65	3171.43	952.081	3171.43	2089.8	3171.43	880.476	3171.43	726.658
3170.48	2025.82	3170.48	1691.72	3170.48	901.545	3170.48	2190.22	3170.48	938.667	3170.48	768.965
3169.54	2208.42	3169.54	1572.14	3169.54	1015.4	3169.54	2229.63	3169.54	962.374	3169.54	729.071
3168.6	2096.73	3168.6	1757.44	3168.6	880.044	3168.6	2189.51	3168.6	909.202	3168.6	731.603
3167.65	2027.48	3167.65	1725.35	3167.65	930.256	3167.65	2146.75	3167.65	1004.46	3167.65	744.735
3166.71	2183.49	3166.71	1793.96	3166.71	908.905	3166.71	2231.19	3166.71	887.706	3166.71	752.563
3165.77	2077.16	3165.77	1671.79	3165.77	882.262	3165.77	2199.03	3165.77	884.912	3165.77	749.791
3164.82	2105.96	3164.82	1692.71	3164.82	860.926	3164.82	2211.92	3164.82	948.343	3164.82	744.37
3163.88	2190.37	3163.88	1620.93	3163.88	911.108	3163.88	2245.99	3163.88	916.405	3163.88	717.763
3162.94	2025.83	3162.94	1713.35	3162.94	969.218	3162.94	2195.31	3162.94	1030.13	3162.94	760.016
3161.99	2155.23	3161.99	1683.94	3161.99	971.708	3161.99	2382.93	3161.99	908.163	3161.99	680.46
3161.05	2075.46	3161.05	1694.25	3161.05	998.022	3161.05	2324.31	3161.05	847.127	3161.05	630.051
3160.1	2249.81	3160.1	1850.14	3160.1	939.628	3160.1	2265.69	3160.1	966.096	3160.1	767.584
3159.16	2162.11	3159.16	1706.93	3159.16	989.756	3159.16	2387.06	3159.16	960.646	3159.16	698.651
3158.21	1981.83	3158.21	1569.06	3158.21	960.489	3158.21	2185.57	3158.21	973.719	3158.21	674.724
3157.27	2108.5	3157.27	1664.05	3157.27	894.193	3157.27	2214.32	3157.27	976.205	3157.27	753.979
3156.32	2105.51	3156.32	1698.16	3156.32	925.788	3156.32	2208.67	3156.32	915.208	3156.32	674.503
3155.38	2121.03	3155.38	1676.73	3155.38	957.373	3155.38	2115.74	3155.38	915.058	3155.38	698.195
3154.43	2157.7	3154.43	1718.76	3154.43	920.197	3154.43	2141.84	3154.43	983.659	3154.43	708.658
3153.49	2175.86	3153.49	1673.53	3153.49	1009.94	3153.49	2244.6	3153.49	1017.87	3153.49	697.967
3152.54	2072.41	3152.54	1699.69	3152.54	946.33	3152.54	2249.52	3152.54	935.757	3152.54	705.783
3151.6	2222.72	3151.6	1638.63	3151.6	935.604	3151.6	2135.5	3151.6	874.816	3151.6	724.168
3150.65	2182.72	3150.65	1609.29	3150.65	869.388	3150.65	2259.35	3150.65	988.301	3150.65	710.837
3149.7	2134.8	3149.7	1751.7	3149.7	908.877	3149.7	2206.14	3149.7	919.445	3149.7	747.71
3148.76	2015.58	3148.76	1817.46	3148.76	1030.24	3148.76	2152.95	3148.76	879.67	3148.76	726.454
3147.81	2062.79	3147.81	1772.26	3147.81	971.969	3147.81	2300.5	3147.81	924.427	3147.81	771.236
3146.86	2094.15	3146.86	1658.42	3146.86	979.733	3146.86	2139.04	3146.86	897.868	3146.86	723.576
3145.92	2038.36	3145.92	1695.11	3145.92	887.16	3145.92	2286.55	3145.92	889.8	3145.92	660.089
3144.97	2061.78	3144.97	1562.84	3144.97	910.774	3144.97	2333.69	3144.97	945.093	3144.97	628.302
3144.02	2058.81	3144.02	1612.73	3144.02	921.183	3144.02	2246.21	3144.02	852.557	3144.02	675.71
3143.07	2076.94	3143.07	1694.28	3143.08	960.619	3143.08	2171.95	3143.08	936.867	3143.08	701.991
3142.13	1963.14	3142.13	1717.75	3142.13	976.293	3142.13	2322	3142.13	936.714	3142.13	712.43
3141.18	1944.35	3141.18	1683.17	3141.18	918.093	3141.18	2253.02	3141.18	889.073	3141.18	646.359
3140.23	2012.62	3140.23	1598.49	3140.23	886.29	3140.23	2215.73	3140.23	970.699	3140.23	677.906
3139.28	2070.31	3139.28	1745.92	3139.28	959.991	3139.28	2078.22	3139.28	901.969	3139.28	635.598
3138.34	2135.89	3138.34	1698.17	3138.34	909.732	3138.34	2064.7	3138.34	856.994	3138.34	675.048
3137.39	2159.27	3137.39	1708.44	3137.39	959.677	3137.39	2283.19	3137.39	928.039	3137.39	690.756
3136.44	2008.66	3136.44	1734.52	3136.44	890.983	3136.44	2124.65	3136.44	901.527	3136.44	669.555
3135.49	2150.66	3135.49	1678.88	3135.49	867.116	3135.49	2235	3135.49	933.007	3135.49	669.445
3134.54	2092.33	3134.54	1683.88	3134.54	888.056	3134.54	2147.67	3134.54	901.232	3134.54	671.971
3133.59	1912.83	3133.59	1617.74	3133.59	903.719	3133.59	2323.85	3133.59	922.162	3133.59	650.783
3132.64	2110.09	3132.64	1733.38	3132.64	953.624	3132.64	2268.15	3132.64	885.131	3132.64	729.706
3131.7	2046.53	3131.7	1532.92	3131.7	895.522	3131.7	2294.12	3131.7	985.074	3131.7	745.39
3130.75	2033.03	3130.75	1735.45	3130.75	950.678	3130.75	2183.14	3130.75	926.977	3130.75	732.101
3129.8	1998.47	3129.8	1619.31	3129.8	847.835	3129.8	2272.3	3129.8	937.358	3129.8	705.651
3128.85	2008.67	3128.85	1669.07	3128.85	1003.02	3128.85	2182.42	3128.85	950.367	3128.85	737.127
3127.9	2005.71	3127.9	1629.31	3127.9	894.936	3127.9	2279.46	3127.9	923.89	3127.9	731.742
3126.95	2065.91	3126.95	1647.47	3126.95	876.368	3126.95	2194.87	3126.95	886.895	3126.95	778.994
3126	2173.46	3126	1710.35	3126	831.492	3126	2236.61	3126	920.957	3126	765.71
3125.05	2086.28	3125.05	1657.45	3125.05	936.591	3125.05	2273.08	3125.05	894.497	3125.05	784
3124.1	2067.53	3124.1	1717.68	3124.1	931.177	3124.1	2288.49	3124.1	941.699	3124.1	760.198
3123.15	2011.96	3123.15	1688.47	3123.15	878.424	3123.15	2177.65	3123.15	949.435	3123.15	739.034
3122.19	2051.07	3122.19	1690.82	3122.2	907.206	3122.2	2169.41	3122.2	894.058	3122.2	783.616
3121.24	2061.26	3121.24	1669.51	3121.24	859.733	3121.24	2284.73	3121.24	1004.34	3121.24	662.547
3120.29	2039.89	3120.29	1669.24	3120.29	927.939	3120.29	2218.64	3120.29	901.652	3120.29	738.671
3119.34	2173.6	3119.34	1689.99	3119.34	925.159	3119.34	2063.21	3119.34	969.84	3119.34	720.152
3118.39	2107.55	3118.39	1726.51	3118.39	917.124	3118.39	2257.33	3118.39	946.031	3118.39	630.687
3117.44	2112.46	3117.44	1573.83	3117.44	885.445	3117.44	2170.26	3117.44	964.268	3117.44	777.72
3116.49	2017.54	3116.49	1660.27	3116.49	877.419	3116.49	2133.13	3116.49	890.554	3116.49	690.902
3115.54	2025.09	3115.54	1770.31	3115.54	887.782	3115.54	2222.08	3115.54	874.649	3115.54	669.776
3114.58	2066.77	3114.58	1678.11	3114.58	900.767	3114.58	2114.05	3114.58	955.916	3114.58	748.451
3113.63	2063.81	3113.63	1725.09	3113.63	924.251	3113.63	2158.34	3113.63	966.263	3113.63	722.071
3112.68	1989.97	3112.68	1648.68	3112.68	921.475	3112.68	2218.37	3112.68	897.847	3112.68	669.447
3111.73	2015.89	3111.73	1690.41	3111.73	913.449	3111.73	2262.62	3111.73	900.325	3111.73	682.462
3110.77	2133.66	3110.77	1792.48	3110.77	934.295	3110.77	2257.01	3110.77	921.173	3110.77	587.871
3109.82	2104.44	3109.82	1660.99	3109.82	902.655	3109.82	2298.62	3109.82	886.911	3109.82	658.623
3108.87	1988.66	3108.87	1655.47	3108.87	973.343	3108.87	2143.45	3108.87	886.765	3108.87	760.834
3107.92	2051.29	3107.92	1655.2	3107.92	868.258	3107.92	2182.45	3107.92	965.314	3107.92	703.001
3106.96	2087.68	3106.96	1673.29	3106.96	896.966	3106.96	2176.85	3106.96	902.211	3106.96	794.68
3106.01	2152.89	3106.01	1701.86	3106.01	925.664	3106.01	2231.56	3106.01	888.952	3106.01	697.526
3105.06	2076.5	3105.06	1649.14	3105.06	888.807	3105.06	2168.27	3105.06	928.135	3105.06	697.412
3104.1	2149.56	3104.1	1504.7	3104.1	833.612	3104.1	2157.43	3104.1	917.497	3104.1	621.277
3103.15	2073.2	3103.15	1517.55	3103.15	919.968	3103.15	2157.08	3103.15	969.767	3103.15	699.805
3102.19	2046.66	3102.19	1601.16	3102.19	911.956	3102.19	2127.9	3102.19	980.09	3102.19	707.552
3101.24	1986.06	3101.24	1750.25	3101.24	1016.61	3101.24	2114.45	3101.24	917.047	3101.24	746.738
3100.29	1967.4	3100.29	1598.02	3100.29	888.08	3100.29	2266.04	3100.29	864.503	3100.29	636.588
3099.33	1974.93	3099.33	1694.67	3099.33	990.086	3099.33	2297.1	3099.33	880.077	3099.33	712.443
3098.38	2144.84	3098.38	1783.43	3098.38	866.838	3098.38	2139.6	3098.38	958.498	3098.38	717.564
3097.42	2010.95	3097.42	1618.18	3097.42	895.499	3097.42	2113.06	3097.42	994.999	3097.42	730.539
3096.47	2128.43	3096.47	1683.37	3096.47	926.768	3096.47	2217.44	3096.47	942.476	3096.47	740.891
3095.51	2041.7	3095.51	1643.83	3095.51	973.733	3095.51	2112.37	3095.51	869.03	3095.51	748.623
3094.56	1968.08	3094.56	1630.47	3094.56	876.739	3094.56	2240.27	3094.56	952.636	3094.56	714.477
3093.6	2064.58	3093.6	1716.56	3093.6	926.313	3093.6	2276.53	3093.6	905.38	3093.6	735.294
3092.65	2064.24	3092.65	1677.03	3092.65	923.545	3092.65	2197.67	3092.65	934.011	3092.65	703.778
3091.69	2045.59	3091.69	1637.52	3091.69	923.394	3091.69	2291.48	3091.69	889.388	3091.69	792.602
3090.73	1977.26	3090.73	1600.64	3090.73	860.473	3090.73	2296.34	3090.73	910.166	3090.73	606.777
3089.78	2118.14	3089.78	1592.53	3089.78	941.397	3089.78	2152.14	3089.78	923.092	3089.78	648.518
3088.82	2047.2	3088.82	1615.8	3088.82	886.337	3088.82	2222.38	3088.82	988.305	3088.82	721.619
3087.87	2036.41	3087.87	1654.75	3087.87	928.018	3087.87	2216.79	3087.87	907.105	3087.87	705.816
3086.91	1905.39	3086.91	1719.82	3086.91	904.343	3086.91	2185.06	3086.91	891.274	3086.91	663.882
3085.95	2171.63	3085.95	1688.18	3085.95	964.3	3085.95	2307.53	3085.95	904.195	3085.95	791.824
3085	1962.25	3085	1698.35	3085	893.595	3085	2228.76	3085	862.241	3085	687.18
3084.04	1954.09	3084.04	1700.69	3084.04	969.209	3084.04	2142.19	3084.04	919.573	3084.04	726.254
3083.08	2039.97	3083.08	1619.44	3083.08	859.347	3083.08	2073.92	3083.08	1013.45	3083.08	705.239
3082.12	2003.07	3082.12	1627.01	3082.12	979.338	3082.12	2240.73	3082.12	927.107	3082.12	681.619
3081.17	2177.69	3081.17	1757.3	3081.17	963.511	3081.17	2313.47	3081.17	924.344	3081.17	736.342
3080.21	2036.36	3080.21	1663.02	3080.21	892.864	3080.21	2245.21	3080.21	918.971	3080.21	741.442
3079.25	1991.65	3079.25	1714.96	3079.25	882.276	3079.25	2184.81	3079.25	929.262	3079.25	655.182
3078.29	2051.35	3078.29	1675.53	3078.29	1028.28	3078.29	2145.3	3078.29	905.621	3078.29	675.953
3077.34	1936.2	3077.34	1662.21	3077.34	934.176	3077.34	2194.53	3077.34	895.035	3077.34	704.546
3076.38	1982.84	3076.38	1628.02	3076.38	894.888	3076.38	2303.75	3076.38	853.144	3076.38	701.822
3075.42	1992.95	3075.42	1669.49	3075.42	899.959	3075.42	2350.33	3075.42	928.653	3075.42	722.575
3074.46	2138.68	3074.46	1718.77	3074.46	941.542	3074.46	2180.41	3074.46	847.648	3074.46	753.755
3073.5	2065.32	3073.5	1749.78	3073.5	988.326	3073.5	2140.94	3073.5	769.278	3073.5	696.262
3072.54	2041.51	3072.54	1788.6	3072.54	982.95	3072.54	2135.37	3072.54	857.8	3072.54	714.399
3071.58	1916.05	3071.58	1631.9	3071.58	1006.25	3071.58	2301.86	3071.58	909.797	3071.58	724.709
3070.62	1988.71	3070.62	1649.88	3070.62	917.467	3070.62	2129.46	3070.62	935.712	3070.62	740.229
3069.66	2050.93	3069.66	1675.67	3069.67	935.559	3069.67	2181.23	3069.67	886.044	3069.67	654.109
3068.71	2115.74	3068.71	1753.56	3068.71	898.927	3068.71	2303.34	3068.71	911.955	3068.71	729.564
3067.75	1979.92	3067.75	1722.01	3067.75	917.016	3067.75	2193.54	3067.75	917.016	3067.75	692.972
3066.79	2094.21	3066.79	1724.33	3066.79	890.819	3066.79	2284.35	3066.79	984.589	3066.79	604.298
3065.83	2000.11	3065.83	1653.73	3065.83	958.385	3065.83	2276.16	3065.83	968.802	3065.83	721.393
3064.87	1924.27	3064.87	1635.24	3064.87	963.435	3064.87	2291.41	3064.87	958.228	3064.87	726.482
3063.91	2048.92	3063.91	1593.31	3063.91	921.622	3063.91	2353.52	3063.91	864.346	3063.91	671.691
3062.95	2072.01	3062.95	1639.91	3062.95	882.426	3062.95	2105.85	3062.95	968.326	3062.95	710.626
3061.98	2048.25	3061.98	1655.25	3061.98	955.154	3061.98	2264.26	3061.98	1002	3061.98	666.266
3061.02	2001.07	3061.02	1602.94	3061.02	913.363	3061.02	2222.26	3061.02	986.224	3061.02	699.985
3060.06	2133.43	3060.06	1607.88	3060.06	980.859	3060.06	2164.65	3060.06	866.382	3060.06	671.251
3059.1	1937.98	3059.1	1607.62	3059.1	985.901	3059.1	2234.53	3059.1	902.658	3059.1	743.978
3058.14	1992.29	3058.14	1667.17	3058.14	946.726	3058.14	2260.18	3058.14	892.107	3058.14	671.031
3057.18	1942.55	3057.18	1708.51	3057.18	1034.99	3057.18	2254.61	3057.18	910.164	3057.18	748.935
3056.22	1921.43	3056.22	1627.63	3056.22	946.415	3056.22	2223.04	3056.22	868.414	3056.22	694.211
3055.26	1941.91	3055.26	1606.56	3055.26	938.462	3055.26	2209.67	3055.26	894.268	3055.26	714.895
3054.29	1996.18	3054.29	1728.46	3054.29	881.126	3054.29	2196.32	3054.29	933.109	3054.29	756.364
3053.33	2021.84	3053.33	1613.83	3053.33	964.142	3053.33	2175.17	3053.33	951.148	3053.33	712.061
3052.37	2055.29	3052.37	1621.36	3052.37	891.23	3052.37	2265.75	3052.37	1000.36	3052.37	745.723
3051.41	2008.19	3051.41	1576.93	3051.41	893.682	3051.41	2280.97	3051.41	914.465	3051.41	685.849
3050.45	2148.12	3050.45	1685.77	3050.45	919.51	3050.45	2218.25	3050.45	968.863	3050.45	685.737
3049.48	2046.48	3049.48	1659.52	3049.48	893.389	3049.48	2272.43	3049.48	934.942	3049.48	696.012
3048.52	2095.49	3048.52	1586.54	3048.52	945.175	3048.52	2318.8	3048.52	898.436	3048.52	651.756
3047.56	2100.33	3047.56	1581.09	3047.56	880.115	3047.56	2178.22	3047.56	939.828	3047.56	732.131
3046.59	2040.29	3046.59	1650.92	3046.59	996.781	3046.59	2268.72	3046.59	952.653	3046.59	656.734
3045.63	2120.41	3045.63	1559.81	3045.63	895.399	3045.63	2229.41	3045.63	975.855	3045.63	700.747
3044.67	2011.07	3044.67	1671.14	3044.67	903.037	3044.67	2242.02	3044.67	903.037	3044.67	677.278
3043.7	2044.47	3043.7	1686.43	3043.7	965.157	3043.7	2322.09	3043.7	970.346	3043.7	716.084
3042.74	2036.36	3042.74	1712.09	3042.74	959.811	3042.74	2207.56	3042.74	879.394	3042.74	695.214
3041.78	2072.33	3041.78	1657.35	3041.78	990.777	3041.78	2261.67	3041.78	975.215	3041.78	684.726
3040.81	2007.16	3040.81	1675.23	3040.81	925.784	3040.81	2243.15	3040.81	956.903	3040.81	702.766
3039.85	1999.05	3039.85	1685.33	3039.85	871.183	3039.85	2310.19	3039.85	930.818	3039.85	694.873
3038.88	2063.54	3038.88	1731.71	3038.88	907.334	3038.88	2257.97	3038.88	871.041	3038.88	658.465
3037.92	1949.15	3037.92	1622.57	3037.92	922.737	3037.92	2192.8	3037.92	889.042	3037.92	705.013
3036.95	2049.9	3036.95	1653.4	3036.95	888.896	3036.95	2171.7	3036.95	896.67	3036.95	699.714
3035.99	2000.34	3035.99	1723.09	3035.99	997.577	3035.99	2262.04	3035.99	932.799	3035.99	725.51
3035.02	2002.6	3035.02	1639.9	3035.02	971.506	3035.02	2344.57	3035.02	945.599	3035.02	709.847
3034.06	1994.5	3034.06	1743.24	3034.06	966.166	3034.06	2310.51	3034.06	927.313	3034.06	624.252
3033.09	2077.05	3033.09	1613.47	3033.09	903.852	3033.09	2289.41	3033.09	960.828	3033.09	683.716
3032.13	1988.67	3032.13	1768.57	3032.13	952.903	3032.13	2115.55	3032.13	939.956	3032.13	717.266
3031.16	1908.08	3031.16	1633.65	3031.16	991.581	3031.16	2273.13	3031.16	856.954	3031.16	647.246
3030.2	1977.66	3030.2	1547.96	3030.2	983.653	3030.2	2298.64	3030.2	962.944	3030.2	735.151
3029.23	2148.15	3029.23	1682.29	3029.23	996.432	3029.23	2259.44	3029.23	931.729	3029.23	675.503
3028.27	1930.43	3028.27	1617.32	3028.27	947.102	3028.27	2344.47	3028.27	952.278	3028.27	711.621
3027.3	1966.34	3027.3	1637.75	3027.3	874.503	3027.3	2328.56	3027.3	993.518	3027.3	747.726
3026.33	2165.2	3026.33	1671.11	3026.33	941.618	3026.33	2147.1	3026.33	892.468	3026.33	669.997
3025.37	1957.93	3025.37	1632.04	3025.37	910.426	3025.37	2301.93	3025.37	936.291	3025.37	703.511
3024.4	1947.27	3024.4	1737.8	3024.4	928.379	3024.4	2211.04	3024.4	969.755	3024.4	721.498
3023.43	2130.53	3023.43	1566.87	3023.43	977.353	3023.43	2285.66	3023.43	946.326	3023.43	760.164
3022.47	1998.33	3022.47	1690.7	3022.47	925.49	3022.47	2303.38	3022.47	1034.07	3022.47	677.314
3021.5	1995.42	3021.5	1641.31	3021.5	925.338	3021.5	2215.12	3021.5	938.262	3021.5	607.414
3020.53	1961.5	3020.53	1586.77	3020.53	917.433	3020.53	2176	3020.53	997.547	3020.53	723.609
3019.56	2015.44	3019.56	1798.39	3019.56	906.947	3019.56	2229.9	3019.56	940.538	3019.56	697.652
3018.6	1968.6	3018.6	1632.75	3018.6	911.965	3018.6	2239.87	3018.6	924.883	3018.6	651.035
3017.63	1973.45	3017.63	1604.07	3017.63	834.324	3017.63	2265.33	3017.63	916.982	3017.63	710.338
3016.66	2017.03	3016.66	1557.32	3016.66	919.414	3016.66	2244.3	3016.66	891.005	3016.66	643.073
3015.69	2006.37	3015.69	1526.08	3015.69	924.428	3015.69	2189.71	3015.69	950.25	3015.69	717.852
3014.72	1990.55	3014.72	1662.66	3014.72	947.512	3014.72	2240.98	3014.72	1019.8	3014.72	676.425
3013.75	2132.2	3013.75	1683.04	3013.75	1032.54	3013.75	2165.76	3013.75	934.45	3013.75	678.896
3012.79	1938.28	3012.79	1695.67	3012.79	957.525	3012.79	2242.83	3012.79	929.135	3012.79	717.498
3011.82	2046.34	3011.82	1713.46	3011.82	867.05	3011.82	2252.78	3011.82	972.851	3011.82	704.478
3010.85	2102.77	3010.85	1584.17	3010.85	895.289	3010.85	2177.59	3010.85	1016.55	3010.85	696.622
3009.88	2001.82	3009.88	1658.72	3009.88	902.881	3009.88	2308.8	3009.88	938.996	3009.88	724.884
3008.91	1996.33	3008.91	1570.75	3008.91	990.427	3008.91	2189.77	3008.91	951.738	3008.91	688.656
3007.94	2042.42	3007.94	1634.97	3007.94	987.685	3007.94	2163.62	3007.94	1005.74	3007.94	595.706
3006.97	2000.83	3006.97	1663.06	3006.97	917.907	3006.97	2214.84	3006.97	876.653	3006.97	590.451
3006	1812.31	3006	1603.5	3006	912.6	3006	2271.19	3006	948.692	3006	670.271
3005.03	1995.02	3005.03	1757.89	3005.03	917.606	3005.03	2162.56	3005.03	907.296	3005.03	641.808
3004.06	1966.34	3004.06	1587.51	3004.06	984.46	3004.06	2270.44	3004.06	896.838	3004.06	716.44
3003.09	1922.22	3003.09	1592.4	3003.09	992.029	3003.09	2272.65	3003.09	899.268	3003.09	680.248
3002.12	2073.9	3002.12	1561.22	3002.12	999.595	3002.12	2254.24	3002.12	940.341	3002.12	695.594
3001.15	2040.08	3001.15	1607.33	3001.15	865.487	3001.15	2207.51	3001.15	937.61	3001.15	692.904
3000.18	2047.47	3000.18	1545.26	3000.18	880.797	3000.18	2243.2	3000.18	916.853	3000.18	667.036
2999.21	1938.98	2999.21	1676.33	2999.21	911.553	2999.21	2263.43	2999.21	862.628	2999.21	659.202
2998.24	2077.69	2998.24	1570.5	2998.24	950.022	2998.24	2270.78	2998.24	968.044	2998.24	641.072
2997.27	1922.9	2997.27	1611.43	2997.27	918.976	2997.27	2221.5	2997.27	949.866	2997.27	684.727
2996.29	1997.22	2996.29	1660.06	2996.29	988.316	2996.29	2179.96	2996.29	931.694	2996.29	635.714
2995.32	1937.71	2995.32	1636.63	2995.32	936.688	2995.32	2303.12	2995.32	913.528	2995.32	684.503
2994.35	2114.92	2994.35	1672.38	2994.35	928.815	2994.35	2210.12	2994.35	936.534	2994.35	622.641
2993.38	2166.02	2993.38	1605.22	2993.38	913.228	2993.38	2217.47	2993.38	974.967	2993.38	694.568
2992.41	2073.07	2992.41	1674.41	2992.41	954.231	2992.41	2273.69	2992.41	1059.69	2992.41	640.441
2991.44	1949.29	2991.44	1710.13	2991.44	923.215	2991.44	2239.89	2991.44	961.789	2991.44	702.055
2990.46	1943.83	2990.46	1591.58	2990.46	943.633	2990.46	2301.23	2990.46	930.777	2990.46	678.799
2989.49	2090.05	2989.49	1586.17	2989.49	964.044	2989.49	2223.73	2989.49	958.903	2989.49	668.404
2988.52	1976.61	2988.52	1647.6	2988.52	920.19	2988.52	2259.35	2988.52	876.494	2988.52	709.42
2987.55	1996.84	2987.55	1673.03	2987.55	894.339	2987.55	2225.57	2987.55	971.438	2987.55	606.506
2986.57	1947.7	2986.57	1665.05	2986.57	953.292	2986.57	2310	2986.57	971.278	2986.57	696.34
2985.6	1952.51	2985.6	1631.38	2985.6	1012.22	2985.6	2289.07	2985.6	1032.78	2985.6	688.518
2984.63	1926.51	2984.63	1692.76	2984.63	863.075	2984.63	2227.04	2984.63	1068.57	2984.63	629.325
2983.65	1931.33	2983.65	1725.87	2983.65	937.413	2983.65	2229.24	2983.65	986.209	2983.65	654.905
2982.68	1936.15	2982.68	1694.77	2982.68	991.183	2982.68	2257.12	2982.68	896.173	2982.68	721.561
2981.71	1938.39	2981.71	1702.19	2981.71	865.217	2981.71	2254.19	2981.71	985.886	2981.71	644.42
2980.73	2076.69	2980.73	1691.65	2980.73	939.518	2980.73	2243.55	2980.73	939.518	2980.73	646.881
2979.76	1883.86	2979.76	1604.1	2979.76	854.667	2979.76	2225.21	2979.76	893.166	2979.76	710.939
2978.78	2058.05	2978.78	1709.05	2978.78	934.077	2978.78	2242.81	2978.78	977.702	2978.78	692.86
2977.81	2003.83	2977.81	1577.92	2977.81	941.621	2977.81	2273.23	2977.81	962.147	2977.81	759.455
2976.83	1957.33	2976.83	1618.71	2976.83	954.293	2976.83	2295.95	2976.83	982.511	2976.83	684.936
2975.86	1985.22	2975.86	1628.7	2975.86	1033.65	2975.86	2205.8	2975.86	954.136	2975.86	751.511
2974.88	2072.08	2974.88	1659.21	2974.88	971.931	2974.88	2251.6	2974.88	920.642	2974.88	728.307
2973.91	1997.39	2973.91	1715.34	2973.91	1007.67	2973.91	2258.92	2973.91	917.926	2973.91	648.702
2972.93	2017.57	2972.93	1612.52	2972.93	945.976	2972.93	2281.62	2972.93	917.776	2972.93	715.25
2971.96	2032.62	2971.96	1696.84	2971.96	874.051	2971.96	2176.16	2971.96	958.636	2971.96	656.179
2970.98	1963.09	2970.98	1594.05	2970.98	907.223	2970.98	2137.36	2970.98	917.474	2970.98	684.262
2970.01	1947.39	2970.01	1691.16	2970.01	986.507	2970.01	2318.93	2970.01	1030.07	2970.01	702.086
2969.03	1916.33	2969.03	1657.57	2969.03	1027.34	2969.03	2216.07	2969.03	973.536	2969.03	660.979
2968.06	1936.51	2968.06	1626.56	2968.06	958.007	2968.06	2274.63	2968.06	991.306	2968.06	660.871
2967.08	1977.16	2967.08	1657.03	2967.08	978.338	2967.08	2340.84	2967.08	1006.51	2967.08	665.885
2966.1	2076.71	2966.1	1643.95	2966.1	921.843	2966.1	2337.9	2966.1	962.813	2966.1	724.671
2965.13	2101.97	2965.13	1536.15	2965.13	962.655	2965.13	2286.31	2965.13	1006.18	2965.13	704.07
2964.15	2027.39	2964.15	1748.37	2964.15	893.382	2964.15	2252.65	2964.15	982.976	2964.15	693.715
2963.17	2044.97	2963.17	1563.8	2963.17	913.71	2963.17	2306.03	2963.17	977.695	2963.17	716.635
2962.2	2175.14	2962.2	1773.38	2962.2	949.386	2962.2	2303.09	2962.2	982.653	2962.2	673.015
2961.22	1970.1	2961.22	1617.02	2961.22	977.374	2961.22	2366.68	2961.22	954.347	2961.22	713.841
2960.24	2000.47	2960.24	1665.36	2960.24	1010.47	2960.24	2281.87	2960.24	995.121	2960.24	606.282
2959.26	1966.9	2959.26	1629.27	2959.27	979.611	2959.27	2445.19	2959.27	997.515	2959.27	700.818
2958.29	1887.3	2958.29	1675.04	2958.29	912.96	2958.29	2258.11	2958.29	961.549	2958.29	664.901
2957.31	1953.46	2957.31	1651.75	2957.31	1007.41	2957.31	2285.86	2957.31	963.948	2957.31	687.804
2956.33	1927.58	2956.33	1498.09	2956.33	1025.14	2956.33	2247.14	2956.33	1017.48	2956.33	695.36
2955.35	2085.74	2955.35	1653.76	2955.35	968.743	2955.35	2359.23	2955.35	976.411	2955.35	664.573
2954.38	1886.06	2954.38	1610.05	2954.38	960.917	2954.38	2225.95	2954.38	1001.81	2954.38	605.684
2953.4	2026.28	2953.4	1561.23	2953.4	965.87	2953.4	2207.7	2953.4	942.873	2953.4	656.689
2952.42	2084.71	2952.42	1619.74	2952.42	1065.35	2952.42	2258.44	2952.42	1021.92	2952.42	728.115
2951.44	1974.53	2951.44	1634.8	2951.44	940.009	2951.44	2416.44	2951.44	1029.41	2951.44	720.333
2950.46	2030.39	2950.46	1698.38	2950.46	909.207	2950.46	2321.54	2950.46	952.624	2950.46	740.646
2949.48	1984.09	2949.48	1583.19	2949.48	993.324	2949.48	2344.14	2949.48	978.003	2949.48	663.918
2948.5	1971	2948.5	1559.95	2948.5	1011.03	2948.5	2244.19	2948.5	975.289	2948.5	748.062
2947.52	2024.29	2947.52	1597.99	2947.52	962.365	2947.52	2287.21	2947.52	1003.21	2947.52	684.122
2946.54	2075	2946.54	1646.22	2946.54	969.864	2946.54	2233.24	2946.54	972.416	2946.54	684.009
2945.56	1860.3	2945.56	1513.25	2945.56	990.119	2945.56	2212.46	2945.56	933.979	2945.56	737.486
2944.58	1951.85	2944.58	1602.3	2944.58	885.348	2944.58	2380.49	2944.58	954.237	2944.58	607.241
2943.6	1971.93	2943.6	1655.61	2943.6	959.182	2943.6	2397.95	2943.6	971.937	2943.6	678.57
2942.62	2009.87	2942.62	1507.4	2942.62	966.676	2942.62	2504.69	2942.62	1025.34	2942.62	691.212
2941.64	1943.23	2941.64	1647.41	2941.64	1002.22	2941.64	2272.21	2941.64	986.919	2941.64	703.849
2940.66	2016.86	2940.66	1578.3	2940.66	989.306	2940.66	2190.24	2940.66	1030.1	2940.66	688.435
2939.68	2034.37	2939.68	1669.82	2939.68	927.959	2939.68	2225.57	2939.68	922.861	2939.68	701.068
2938.7	1921.89	2938.7	1664.44	2938.7	960.943	2938.7	2250.7	2938.7	1009.37	2938.7	642.328
2937.72	2031.16	2937.72	1699.85	2937.72	1009.21	2937.72	2306.39	2937.72	968.43	2937.72	596.349
2936.74	2066.49	2936.74	1681.73	2936.74	960.627	2936.74	2262.7	2936.74	917.31	2936.74	624.28
2935.76	1992.27	2935.76	1594.84	2935.76	988.493	2935.76	2305.64	2935.76	983.398	2935.76	664.94
2934.78	2050.53	2934.78	1622.59	2934.78	1054.56	2934.78	2346.01	2934.78	960.311	2934.78	680.114
2933.8	1971.24	2933.8	1520.45	2933.8	881.202	2933.8	2434.77	2933.8	1067.12	2933.8	687.643
2932.81	2009.12	2932.81	1576.23	2932.81	980.367	2932.81	2383.44	2932.81	959.995	2932.81	639.148
2931.83	2021.51	2931.83	1560.69	2931.83	1026.03	2931.83	2380.5	2931.83	1023.49	2931.83	725.607
2930.85	1998.27	2930.85	1636.8	2930.85	1023.32	2930.85	2245.19	2930.85	967.317	2930.85	677.122
2929.87	1865.6	2929.87	1664.53	2929.87	949.342	2929.87	2295.73	2929.87	944.251	2929.87	692.281
2928.88	2030.7	2928.88	1582.82	2928.88	961.909	2928.88	2239.37	2928.88	979.722	2928.88	709.981
2927.9	1987.11	2927.9	1666.53	2927.9	946.485	2927.9	2325.5	2927.9	989.738	2927.9	709.864
2926.92	1953.71	2926.92	1640.81	2926.92	976.856	2926.92	2269.16	2926.92	933.61	2926.92	656.325
2925.94	2052.59	2925.94	1729.57	2925.94	974.152	2925.94	2324.74	2925.94	963.978	2925.94	651.13
2924.95	1846.26	2924.95	1668.25	2924.95	986.707	2924.95	2220.09	2924.95	938.389	2924.95	600.162
2923.97	2013.77	2923.97	1690.86	2923.97	905.181	2923.97	2331.6	2923.97	1019.6	2923.97	681.428
2922.99	2043.95	2922.99	1632.11	2922.99	976.214	2922.99	2303.25	2922.99	1019.43	2922.99	666.063
2922	1924.15	2922	1601.34	2922	907.425	2922	2305.42	2922	986.221	2922	724.415
2921.02	1987.37	2921.02	1636.65	2921.02	894.569	2921.02	2183.05	2921.02	998.765	2921.02	635.347
2920.04	2063.27	2920.04	1669.42	2920.04	1036.72	2920.04	2203.02	2920.04	1001.14	2920.04	650.488
2919.05	1928.28	2919.05	1643.74	2919.05	917.139	2919.05	2268.71	2919.05	980.653	2919.05	746.922
2918.07	2019.41	2918.07	1638.39	2918.07	967.791	2918.07	2321.68	2918.07	947.47	2918.07	627.413
2917.08	1904.79	2917.08	1582.24	2917.08	921.917	2917.08	2346.7	2917.08	1051.44	2917.08	667.945
2916.1	2023.82	2916.1	1673.4	2916.1	997.944	2916.1	2313.3	2916.1	972.551	2916.1	685.611
2915.11	1848.31	2915.11	1536.02	2915.11	916.536	2915.11	2302.77	2915.11	1035.86	2915.11	624.565
2914.13	1947	2914.13	1518	2914.13	918.924	2914.13	2411.54	2914.13	898.616	2914.13	713.308
2913.14	1977.14	2913.14	1629.43	2913.14	956.843	2913.14	2360.38	2913.14	979.686	2913.14	624.359
2912.16	1946.36	2912.16	1583.48	2912.16	992.213	2912.16	2403.13	2912.16	961.761	2912.16	644.558
2911.17	1951.12	2911.17	1593.37	2911.17	948.917	2911.17	2268.27	2911.17	1045.33	2911.17	690.122
2910.19	1978.7	2910.19	1486.56	2910.19	1088.28	2910.19	2252.67	2910.19	989.35	2910.19	700.155
2909.2	2057	2909.2	1610.6	2909.2	958.75	2909.2	2313.18	2909.2	943.532	2909.2	694.967
2908.22	2054.13	2908.22	1569.76	2908.22	890.122	2908.22	2406.63	2908.22	986.488	2908.22	699.925
2907.23	1929.55	2907.23	1635.42	2907.23	1004.07	2907.23	2284.52	2907.23	1026.89	2907.23	704.881
2906.24	1982.47	2906.24	1698.53	2906.24	968.418	2906.24	2210.63	2906.24	1016.59	2906.24	714.905
2905.26	2007.49	2905.26	1551.24	2905.26	988.536	2905.26	2273.63	2905.26	935.307	2905.26	648.885
2904.27	2037.57	2904.27	1715.72	2904.27	1031.46	2904.27	2225.11	2904.27	978.236	2904.27	734.945
2903.29	1951.08	2903.29	1581.14	2903.29	960.338	2903.29	2359.04	2903.29	1018.62	2903.29	656.273
2902.3	2112.9	2902.3	1598.61	2902.3	952.58	2902.3	2282.65	2902.3	914.578	2902.3	775.238
2901.31	2039.1	2901.31	1598.35	2901.31	1051.21	2901.31	2305.07	2901.31	1025.88	2901.31	638.326
2900.32	2064.09	2900.32	1552.5	2900.32	972.528	2900.32	2362.94	2900.32	1051.04	2900.32	620.493
2899.34	2063.75	2899.34	1676.32	2899.34	931.852	2899.34	2299.24	2899.34	947.046	2899.34	653.31
2898.35	1914.03	2898.35	1579.84	2898.35	926.635	2898.35	2278.61	2898.35	992.462	2898.35	713.965
2897.36	1944.1	2897.36	1501.1	2897.36	956.859	2897.36	2179.51	2897.36	1012.55	2897.36	653.095
2896.37	1958.96	2896.37	1518.57	2896.37	959.233	2896.37	2295.58	2896.37	1017.44	2896.37	645.394
2895.39	2001.66	2895.39	1591.71	2895.39	943.892	2895.39	2360.99	2895.39	1014.75	2895.39	645.288
2894.4	1912.77	2894.4	1631.93	2894.4	986.749	2894.4	2236.63	2894.4	979.158	2894.4	632.531
2893.41	1995.94	2893.41	1634.19	2893.41	958.76	2893.41	2205.91	2893.41	1044.77	2893.41	619.779
2892.42	1937.44	2892.42	1651.63	2892.42	1115.42	2892.42	2352.24	2892.42	986.424	2892.42	685.438
2891.43	2106.55	2891.43	1580.55	2891.43	1003.96	2891.43	2245.64	2891.43	1026.72	2891.43	705.556
2890.44	2015.18	2890.44	1620.74	2890.44	1006.33	2890.44	2250.33	2890.44	973.457	2890.44	682.684
2889.46	1951.65	2889.46	1721.6	2889.46	958.129	2889.46	2232.26	2889.46	998.577	2889.46	586.506
2888.47	1958.91	2888.47	1569.66	2888.47	975.664	2888.47	2231.9	2888.47	995.885	2888.47	725.429
2887.48	1908.04	2887.48	1604.78	2887.48	965.395	2887.48	2327.56	2887.48	990.667	2887.48	710.146
2886.49	1973.43	2886.49	1624.73	2886.49	985.45	2886.49	2370.13	2886.49	980.397	2886.49	651.913
2885.5	1983.21	2885.5	1611.83	2885.5	1025.71	2885.5	2324.27	2885.5	1000.45	2885.5	687.175
2884.51	1985.41	2884.51	1596.41	2884.51	1012.91	2884.51	2356.72	2884.51	975.022	2884.51	702.218
2883.52	2098.73	2883.52	1543.11	2883.52	931.927	2883.52	2227.53	2883.52	949.606	2883.52	704.628
2882.53	1909	2882.53	1603.46	2882.53	931.774	2882.53	2318.07	2882.53	964.601	2882.53	689.361
2881.54	1870.82	2881.54	1671.36	2881.54	1050.28	2881.54	2332.84	2881.54	1040.18	2881.54	658.951
2880.55	2004.3	2880.55	1504.48	2880.55	951.662	2880.55	2309.74	2880.55	1004.67	2880.55	623.502
2879.56	1887.87	2879.56	1537.05	2879.56	981.792	2879.56	2299.26	2879.56	893.456	2879.56	668.83
2878.57	1925.41	2878.57	1569.6	2878.57	883.215	2878.57	2223.18	2878.57	943.778	2878.57	633.391
2877.58	1889.77	2877.58	1549.16	2877.58	893.161	2877.58	2270.75	2877.58	999.13	2877.58	655.994
2876.58	1899.55	2876.58	1652.33	2876.58	1024.19	2876.58	2265.33	2876.58	983.829	2876.58	602.911
2875.59	2025.35	2875.59	1621.79	2875.59	991.234	2875.59	2320.45	2875.59	1006.37	2875.59	675.956
2874.6	1921.62	2874.6	1621.52	2874.6	953.244	2874.6	2357.89	2874.6	998.636	2874.6	617.843
2873.61	1860.79	2873.61	1613.69	2873.61	965.694	2873.61	2289.43	2873.61	922.83	2873.61	695.905
2872.62	1968.88	2872.62	1686.53	2872.62	859.654	2872.62	2228.54	2872.62	985.703	2872.62	637.808
2871.63	1976.12	2871.63	1580.39	2871.63	940.17	2871.63	2271.03	2871.63	930.088	2871.63	655.346
2870.63	1917.83	2870.63	1512.09	2870.64	869.451	2870.64	2396.66	2870.64	919.854	2870.64	720.762
2869.64	1912.48	2869.64	1579.87	2869.64	962.538	2869.64	2245.08	2869.64	992.775	2869.64	632.453
2868.65	1937.36	2868.65	1577.09	2868.65	924.59	2868.65	2211.96	2868.65	1088.35	2868.65	607.156
2867.66	2047.87	2867.66	1531.49	2867.66	1012.6	2867.66	2244.34	2867.66	992.448	2867.66	677.585
2866.67	1964.42	2866.67	1574.06	2866.67	969.618	2866.67	2324.57	2866.67	964.581	2866.67	594.363
2865.67	1981.72	2865.67	1578.83	2865.67	891.398	2865.67	2299	2865.67	992.121	2865.67	629.519
2864.68	2014.13	2864.68	1530.74	2864.68	906.357	2864.68	2293.59	2864.68	961.746	2864.68	596.685
2863.69	1955.9	2863.69	1535.52	2863.69	933.898	2863.69	2273.07	2863.69	1011.93	2863.69	662.035
2862.69	1880.07	2862.69	1593.15	2862.69	840.621	2862.69	2255.08	2862.69	1039.45	2862.69	656.893
2861.7	1930.09	2861.7	1577.79	2861.7	941.139	2861.7	2332.72	2861.7	1051.86	2861.7	651.752
2860.71	2002.74	2860.71	1532.24	2860.71	873.052	2860.71	2216.6	2860.71	983.756	2860.71	578.68
2859.71	2025.05	2859.71	1567.21	2859.71	1001.2	2859.71	2314.34	2859.71	920.705	2859.71	694.302
2858.72	1863.74	2858.72	1531.74	2858.72	943.19	2858.72	2301.38	2858.72	990.978	2858.72	669.036
2857.72	1994.2	2857.72	1629.56	2857.72	935.49	2857.72	2303.52	2857.72	932.975	2857.72	631.204
2856.73	1883.24	2856.73	1599.12	2856.73	950.422	2856.73	2383.6	2856.73	947.908	2856.73	573.27
2855.74	1892.99	2855.74	1553.61	2855.74	987.974	2855.74	2260.02	2855.74	1023.17	2855.74	615.913
2854.74	1907.76	2854.74	1651.38	2854.74	1002.89	2854.74	2267.19	2854.74	960.163	2854.74	633.406
2853.75	1907.44	2853.75	1598.33	2853.75	856.968	2853.75	2314.57	2853.75	947.439	2853.75	673.511
2852.75	2005.12	2852.75	1512.64	2852.75	1007.59	2852.75	2221.22	2852.75	949.796	2852.75	680.938
2851.76	1911.84	2851.76	1560.12	2851.76	909.443	2851.76	2240.95	2851.76	994.86	2851.76	715.998
2850.76	2089.87	2850.76	1615.13	2850.76	959.53	2850.76	2295.84	2850.76	909.293	2850.76	675.69
2849.77	1843.4	2849.77	1499.33	2849.77	941.792	2849.77	2217.61	2849.77	1014.62	2849.77	592.701
2848.77	1996.27	2848.77	1639.7	2848.77	949.17	2848.77	2393.01	2848.77	896.438	2848.77	615.203
2847.77	1960.79	2847.77	1594.24	2847.77	1006.76	2847.77	2402.66	2847.77	906.333	2847.77	718.037
2846.78	2058.37	2846.78	1591.47	2846.78	1011.61	2846.78	2314.41	2846.78	1026.67	2846.78	655.163
2845.78	1930.03	2845.78	1613.8	2845.78	908.544	2845.78	2228.69	2845.78	1001.41	2845.78	627.448
2844.79	1836.86	2844.79	1641.13	2844.79	991.204	2844.79	2313.65	2844.79	963.601	2844.79	664.985
2843.79	1946.96	2843.79	1495.34	2843.79	890.682	2843.79	2105.02	2843.79	1018.64	2843.79	689.965
2842.79	1956.67	2842.79	1472.52	2842.79	993.386	2842.79	2315.39	2842.79	953.249	2842.79	619.612
2841.8	1886.12	2841.8	1557.55	2841.8	847.75	2841.8	2141.95	2841.8	1008.27	2841.8	669.673
2840.8	1848.19	2840.8	1559.8	2840.8	965.474	2840.8	2224.35	2840.8	967.981	2840.8	579.284
2839.8	1945.67	2839.8	1609.69	2839.8	940.241	2839.8	2321.77	2839.8	925.198	2839.8	624.32
2838.8	1915.27	2838.8	1491.6	2838.8	1000.25	2838.8	2303.84	2838.8	992.731	2838.8	631.738
2837.81	1837.25	2837.81	1581.59	2837.81	894.815	2837.81	2240.8	2837.81	1027.66	2837.81	671.738
2836.81	1997.34	2836.81	1699.12	2836.81	949.801	2836.81	2185.29	2836.81	979.874	2836.81	671.627
2835.81	1919.33	2835.81	1573.55	2835.81	959.667	2835.81	2202.47	2835.81	939.622	2835.81	694.067
2834.81	2071.84	2834.81	1530.7	2834.81	962.014	2834.81	2337.39	2834.81	946.983	2834.81	601.259
2833.82	1986.33	2833.82	1598.08	2833.82	956.846	2833.82	2357.05	2833.82	1034.5	2833.82	631.218
2832.82	1930.91	2832.82	1577.78	2832.82	976.724	2832.82	2309.07	2832.82	911.609	2832.82	616.087
2831.82	1883.01	2831.82	1755.31	2831.82	916.466	2831.82	2306.19	2831.82	933.994	2831.82	691.106
2830.82	1887.71	2830.82	1497.15	2830.82	918.819	2830.82	2398.44	2830.82	1021.47	2830.82	638.416
2829.82	1907.42	2829.82	1459.35	2829.82	928.68	2829.82	2260.37	2829.82	1001.27	2829.82	610.776
2828.82	1982.19	2828.82	1651.83	2828.82	931.03	2828.82	2365.12	2828.82	968.571	2828.82	635.703
2827.82	1881.77	2827.82	1523.93	2827.82	915.862	2827.82	2394.75	2827.82	953.398	2827.82	643.105
2826.82	2026.57	2826.82	1608.75	2826.82	918.213	2826.82	2296.78	2826.82	925.719	2826.82	642.999
2825.83	1816.11	2825.83	1580.97	2825.83	1020.62	2825.83	2383.96	2825.83	975.597	2825.83	597.866
2824.83	1865.83	2824.83	1523.18	2824.83	1002.95	2824.83	2208.49	2824.83	1015.45	2824.83	670.3
2823.83	1973.06	2823.83	1547.94	2823.83	1005.28	2823.83	2268.14	2823.83	995.281	2823.83	670.189
2822.83	1940.23	2822.83	1475.17	2822.83	995.117	2822.83	2437.79	2822.83	1005.12	2822.83	655.077
2821.83	1942.41	2821.83	1514.93	2821.83	884.958	2821.83	2387.39	2821.83	999.953	2821.83	599.972
2820.83	2107.05	2820.83	1507.18	2820.83	932.302	2820.83	2279.52	2820.83	934.802	2820.83	674.857
2819.83	1991.75	2819.83	1639.38	2819.83	992.126	2819.83	2324.12	2819.83	919.653	2819.83	649.755
2818.82	1896.47	2818.82	1481.7	2818.82	939.491	2818.82	2341.23	2818.82	964.477	2818.82	777.079
2817.82	1866.18	2817.82	1578.88	2817.82	971.813	2817.82	2218.43	2817.82	971.813	2817.82	619.562
2816.82	1865.87	2816.82	1628.58	2816.82	1026.6	2816.82	2305.49	2816.82	971.652	2816.82	631.949
2815.82	1945.48	2815.82	1608.33	2815.82	934.031	2815.82	2315.1	2815.82	929.036	2815.82	721.751
2814.82	1877.74	2814.82	1615.56	2814.82	936.374	2814.82	2149.91	2814.82	973.829	2814.82	694.165
2813.82	1919.87	2813.82	1597.81	2813.82	1023.6	2813.82	2361.77	2813.82	983.655	2813.82	639.126
2812.82	1929.54	2812.82	1542.64	2812.82	971.012	2812.82	2328.93	2812.82	921.088	2812.82	606.57
2811.82	1946.69	2811.82	1587.3	2811.82	955.877	2811.82	2333.54	2811.82	980.834	2811.82	613.957
2810.81	1958.85	2810.81	1567.08	2810.81	1040.56	2810.81	2205.89	2810.81	1102.94	2810.81	713.67
2809.81	1971	2809.81	1509.44	2809.81	1002.97	2809.81	2310.31	2809.81	990.491	2809.81	658.664
2808.81	1920.79	2808.81	1581.53	2808.81	898.03	2808.81	2270.02	2808.81	1032.73	2808.81	576.236
2807.81	1932.94	2807.81	1568.8	2807.81	1032.56	2807.81	2314.54	2807.81	1030.07	2807.81	628.517
2806.81	1957.56	2806.81	1556.07	2806.81	987.507	2806.81	2376.5	2806.81	992.494	2806.81	698.237
2805.8	1902.38	2805.8	1583.24	2805.8	964.904	2805.8	2338.71	2805.8	1029.73	2805.8	693.135
2804.8	1951.93	2804.8	1550.57	2804.8	992.167	2804.8	2383.2	2804.8	1007.12	2804.8	688.035
2803.8	1949.11	2803.8	1570.26	2803.8	957.109	2803.8	2402.74	2803.8	994.496	2803.8	662.997
2802.79	1973.71	2802.79	1565.01	2802.79	1019.25	2802.79	2297.68	2802.79	1001.81	2802.79	598.094
2801.79	1968.4	2801.79	1637.01	2801.79	1004.13	2801.79	2329.69	2801.79	1026.56	2801.79	675.237
2800.79	1973.06	2800.79	1512.18	2800.79	1038.85	2800.79	2404.04	2800.79	964.109	2800.79	682.599
2799.78	1970.24	2799.78	1606.58	2799.78	909.152	2799.78	2368.78	2799.78	1006.29	2799.78	647.615
2798.78	1959.96	2798.78	1499.23	2798.78	993.676	2798.78	2355.93	2798.78	931.415	2798.78	669.922
2797.78	1840.11	2797.78	1533.84	2797.78	1043.31	2797.78	2365.5	2797.78	998.492	2797.78	570.211
2796.77	1969.27	2796.77	1570.93	2796.77	881.316	2796.77	2300.38	2796.77	1000.82	2796.77	664.721
2795.77	1986.37	2795.77	1650.33	2795.77	1025.54	2795.77	2324.9	2795.77	1013.1	2795.77	694.482
2794.76	1911.38	2794.76	1565.44	2794.76	948.222	2794.76	2369.31	2794.76	1017.91	2794.76	629.659
2793.76	1861.29	2793.76	1510.44	2793.76	1094.88	2793.76	2363.94	2793.76	1079.95	2793.76	646.974
2792.75	1821.18	2792.75	1542.53	2792.75	992.692	2792.75	2343.65	2792.75	1062.35	2792.75	609.548
2791.75	2044.76	2791.75	1539.79	2791.75	985.066	2791.75	2296	2791.75	1052.23	2791.75	621.885
2790.74	1927.53	2790.74	1574.35	2790.74	1042.11	2790.74	2318	2790.74	1059.52	2790.74	691.422
2789.74	1952.07	2789.74	1586.53	2789.74	1031.99	2789.74	2372.33	2789.74	1039.45	2789.74	626.653
2788.73	1902.03	2788.73	1539.03	2788.73	957.229	2788.73	2352.05	2788.73	1029.33	2788.73	663.844
2787.73	2035.95	2787.73	1643.18	2787.73	917.297	2787.73	2289.51	2787.73	991.873	2787.73	633.904
2786.72	1893.94	2786.72	1481.35	2786.72	981.768	2786.72	2378.61	2786.72	979.282	2786.72	623.858
2785.71	1916	2785.71	1466.2	2785.71	941.845	2785.71	2343.43	2785.71	1048.7	2785.71	583.993
2784.71	1928.1	2784.71	1545.46	2784.71	1016.23	2784.71	2467.28	2784.71	1008.78	2784.71	648.498
2783.7	1950.14	2783.7	1537.76	2783.7	1013.58	2783.7	2350.11	2783.7	1060.78	2783.7	588.769
2782.7	1974.66	2782.7	1579.73	2782.7	1020.86	2782.7	2386.98	2782.7	1073.02	2782.7	635.865
2781.69	1944.53	2781.69	1584.43	2781.69	961.09	2781.69	2461.09	2781.69	1055.46	2781.69	598.508
2780.68	1847.37	2780.68	1591.62	2780.68	1023.01	2780.68	2311.7	2780.68	1060.25	2780.68	623.24
2779.67	1881.82	2779.67	1439.92	2779.67	1022.84	2779.67	2331.18	2779.67	1074.97	2779.67	695.133
2778.67	1968.39	2778.67	1397.48	2778.67	943.239	2778.67	2412.71	2778.67	1074.8	2778.67	625.516
2777.66	1906.02	2777.66	1389.81	2777.66	972.865	2777.66	2459.46	2777.66	1067.17	2777.66	650.231
2776.65	1952.85	2776.65	1513.65	2776.65	923.077	2776.65	2409.43	2776.65	1032.26	2776.65	583.126
2775.64	1806.15	2775.64	1508.44	2775.65	1022.16	2775.65	2317.23	2775.65	1019.68	2775.65	692.193
2774.64	2053.91	2774.64	1547.88	2774.64	1049.28	2774.64	2450.8	2774.64	1009.59	2774.64	639.987
2773.63	1934.52	2773.63	1555.06	2773.63	1093.75	2773.63	2348.71	2773.63	1078.87	2773.63	622.52
2772.62	1996.2	2772.62	1527.53	2772.62	1006.78	2772.62	2449.99	2772.62	1063.81	2772.62	726.567
2771.61	1956.2	2771.61	1552.07	2771.61	922.315	2771.61	2263.64	2771.61	1125.62	2771.61	661.984
2770.6	2005.46	2770.6	1621.22	2770.6	1075.86	2770.6	2506.2	2770.6	1105.6	2770.6	634.606
2769.6	2042.3	2769.6	1583.78	2769.6	1003.8	2769.6	2409.12	2769.6	1075.68	2769.6	629.545
2768.59	2019.66	2768.59	1526.52	2768.59	991.245	2768.59	2366.6	2768.59	1122.59	2768.59	567.488
2767.58	1979.69	2767.58	1548.56	2767.58	973.737	2767.58	2450.45	2767.58	1060.46	2767.58	641.725
2766.57	2041.29	2766.57	1548.31	2766.57	963.667	2766.57	2447.57	2766.57	1102.4	2766.57	582.164
2765.56	1961.69	2765.56	1550.53	2765.56	1156.71	2765.56	2360.47	2765.56	1129.46	2765.56	653.898
2764.55	1892.03	2764.55	1525.51	2764.55	975.732	2764.55	2377.42	2764.55	1198.61	2764.55	619.119
2763.54	1936.28	2763.54	1569.83	2763.54	1035	2763.54	2533.02	2763.54	1094.42	2763.54	586.828
2762.53	1953.29	2762.53	1500.25	2762.53	982.836	2762.53	2411.29	2762.53	1029.87	2762.53	665.952
2761.52	1900.99	2761.52	1685.64	2761.52	1061.88	2761.52	2413.37	2761.52	1099.01	2761.52	668.317
2760.51	1967.5	2760.51	1539.35	2760.51	1027.06	2760.51	2554.04	2760.51	1234.95	2760.51	648.408
2759.5	1900.36	2759.5	1499.51	2759.5	979.875	2759.5	2533.82	2759.5	1153.09	2759.5	663.148
2758.49	1865.41	2758.49	1499.26	2758.49	999.505	2758.49	2619.99	2758.49	1264.23	2758.49	633.35
2757.48	1986.31	2757.48	1654.85	2757.48	974.604	2757.48	2478.56	2757.48	1167.55	2757.48	657.981
2756.47	2008.24	2756.47	1555.65	2756.47	1031.33	2756.47	2468.26	2756.47	1172.3	2756.47	687.551
2755.46	1923.84	2755.46	1456.48	2755.46	1053.41	2755.46	2507.42	2755.46	1157.27	2755.46	734.421
2754.45	2037.25	2754.45	1473.54	2754.45	1092.8	2754.45	2541.62	2754.45	1162.02	2754.45	623.042
2753.43	1994.89	2753.43	1495.55	2753.43	1045.65	2753.43	2467.04	2753.43	1240.93	2753.43	679.795
2752.42	1925.35	2752.42	1510.13	2752.42	1099.85	2752.42	2575.38	2752.42	1245.67	2752.42	622.836
2751.41	1986.82	2751.41	1443.16	2751.41	1104.61	2751.41	2631.79	2751.41	1228.17	2751.41	647.445
2750.4	1969.19	2750.4	1576.34	2750.4	1052.54	2750.4	2549.82	2750.4	1230.44	2750.4	575.686
2749.39	1993.57	2749.39	1519.26	2749.39	1114.13	2749.39	2687.74	2749.39	1245.05	2749.39	664.523
2748.37	1998.18	2748.37	1598.05	2748.38	1091.71	2748.38	2618.14	2748.38	1318.95	2748.38	654.534
2747.36	2052.18	2747.36	1597.79	2747.36	1138.45	2747.36	2679.44	2747.36	1353.3	2747.36	637.139
2746.35	1940.73	2746.35	1481.47	2746.35	1106.17	2746.35	2713.57	2746.35	1318.51	2746.35	664.194
2745.34	1987.32	2745.34	1656.51	2745.34	1103.52	2745.34	2705.71	2745.34	1328.17	2745.34	698.646
2744.32	2056.1	2744.32	1527.88	2744.32	1071.25	2744.32	2618.87	2744.32	1313.14	2744.32	663.975
2743.31	1961.98	2743.31	1525.16	2743.31	1068.6	2743.31	2714.69	2743.31	1349.94	2743.31	686.076
2742.3	2043.08	2742.3	1482.96	2742.3	1110.37	2742.3	2682.16	2742.3	1379.33	2742.3	641.548
2741.29	2040.28	2741.29	1514.79	2741.29	1191.6	2741.29	2765.6	2741.29	1408.7	2741.29	653.777
2740.27	2005.41	2740.27	1460.27	2740.27	1245.67	2740.27	2688.68	2740.27	1415.87	2740.27	643.802
2739.26	1992.74	2739.26	1531.55	2739.26	1220.8	2739.26	2772.09	2739.26	1494.56	2739.26	604.236
2738.24	1999.81	2738.24	1652.13	2738.24	1232.93	2738.24	2899.85	2738.24	1454.86	2738.24	552.353
2737.23	2051.26	2737.23	1457.08	2737.23	1208.07	2737.23	2677.48	2737.23	1503.93	2737.23	650.88
2736.22	1898.08	2736.22	1582.56	2736.22	1237.45	2736.22	2896.43	2736.22	1464.24	2736.22	640.912
2735.2	2122.05	2735.2	1508.36	2735.2	1210.14	2735.2	3001.93	2735.2	1643.91	2735.2	690.099
2734.19	2109.38	2734.19	1527.82	2734.19	1367.65	2734.19	2893.01	2734.19	1614.07	2734.19	539.666
2733.17	1980.91	2733.17	1584.24	2733.17	1318.15	2733.17	3008.33	2733.17	1670.47	2733.17	593.781
2732.16	2128.39	2732.16	1527.32	2732.16	1239.1	2732.16	3042.32	2732.16	1680.05	2732.16	620.781
2731.14	2137.89	2731.14	1460.56	2731.14	1362.04	2731.14	3022.11	2731.14	1743.81	2731.14	657.623
2730.13	2164.63	2730.13	1541.59	2730.13	1379.06	2730.13	3107.8	2730.13	1797.7	2730.13	642.739
2729.11	2166.73	2729.11	1632.43	2729.11	1440.38	2729.11	3117.14	2729.11	1787.55	2729.11	654.944
2728.1	2035.9	2728.1	1464.76	2728.1	1435.22	2728.1	3158.47	2728.1	1848.8	2728.1	659.759
2727.08	2148.79	2727.08	1639.28	2727.08	1405.45	2727.08	3192.41	2727.08	1870.65	2727.08	620.268
2726.06	1990.93	2726.06	1503.65	2726.07	1471.66	2726.07	3273.09	2726.07	1904.79	2726.07	654.619
2725.05	2044.73	2725.05	1444.35	2725.05	1555.08	2725.05	3311.92	2725.05	1973.37	2725.05	684.038
2724.03	2098.52	2724.03	1655.69	2724.03	1589.26	2724.03	3323.68	2724.03	1995.19	2724.03	597.819
2723.02	2142.44	2723.02	1537.35	2723.02	1623.44	2723.02	3401.84	2723.02	2083.41	2723.02	654.294
2722	2220.79	2722	1583.82	2722	1561.68	2722	3484.89	2722	2213.41	2722	595.162
2720.98	2124.52	2720.98	1460.61	2720.98	1600.77	2720.98	3572.84	2720.98	2264.68	2720.98	663.914
2719.97	2252.02	2719.97	1526.75	2719.97	1632.47	2719.97	3468.99	2719.97	2325.77	2719.97	649.053
2718.95	2160.69	2718.95	1501.92	2718.95	1568.28	2718.95	3714.23	2718.95	2492.54	2718.95	604.699
2717.93	2096.44	2717.93	1509.04	2717.93	1666.33	2717.93	3765.23	2717.93	2556.03	2717.93	611.972
2716.91	2290.22	2716.91	1540.74	2716.91	1666.06	2716.91	3872.73	2716.91	2592.47	2716.91	646.273
2715.9	2206.3	2715.9	1533.11	2715.9	1793.54	2715.9	3992.47	2715.9	2552.73	2715.9	643.71
2714.88	2368.07	2714.88	1626.2	2714.88	1842.38	2714.88	4013.92	2714.88	2780.76	2714.88	677.994
2713.86	2301.36	2713.86	1616.11	2713.86	1891.19	2713.86	4096.77	2713.86	2871.17	2713.86	611.568
2712.84	2180.65	2712.84	1534.81	2712.84	1981.74	2712.84	4172.21	2712.84	2922.27	2712.84	599.188
2711.83	2285.87	2711.83	1517.36	2711.83	2018.24	2711.83	4232.91	2711.83	3152.58	2711.83	599.089
2710.81	2278.12	2710.81	1507.29	2710.81	2062.1	2710.81	4465.42	2710.81	3159.43	2710.81	579.351
2709.79	2339.11	2709.79	1354.87	2709.79	2159.93	2709.79	4499.04	2709.79	3259.54	2709.79	616.072
2708.77	2446.7	2708.77	1597.6	2708.77	2184.12	2708.77	4601.37	2708.77	3339.98	2708.77	726.403
2707.75	2384.96	2707.75	1562.98	2707.75	2247.55	2707.75	4652.14	2707.75	3624.05	2707.75	691.932
2706.73	2394.37	2706.73	1545.55	2706.73	2242.27	2706.73	4670.99	2706.73	3763.29	2706.73	564.248
2705.71	2396.43	2705.71	1540.39	2705.71	2384.17	2705.71	4969.47	2705.71	3770.02	2705.71	657.363
2704.69	2435.27	2704.69	1557.3	2704.69	2307.75	2704.69	4953.93	2704.69	3938.62	2704.69	600.848
2703.67	2366.21	2703.67	1436.89	2703.67	2432.42	2703.67	5124.75	2703.67	3947.78	2703.67	639.981
2702.65	2490.86	2702.65	1468.53	2702.65	2444.27	2702.65	5202.36	2702.65	4096.67	2702.65	627.617
2701.63	2419.36	2701.63	1595.75	2701.63	2534.57	2701.63	5221.11	2701.63	4245.52	2701.63	603.001
2700.61	2539.05	2700.61	1556.27	2700.61	2661.59	2700.61	5448.17	2700.61	4269.32	2700.61	698.483
2699.59	2482.27	2699.59	1431.04	2699.59	2727.31	2699.59	5513.43	2699.59	4562.67	2699.59	627.306
2698.57	2503.91	2698.57	1487.15	2698.57	2699.91	2698.57	5593.37	2698.57	4655.01	2698.57	629.652
2697.55	2572.08	2697.55	1398.72	2697.55	2817.04	2697.55	5727.17	2697.55	4710.58	2697.55	644.245
2696.53	2664.73	2696.53	1611.57	2696.53	2816.58	2696.53	5704.18	2696.53	4895.94	2696.53	602.502
2695.51	2563.88	2695.51	1466.83	2695.51	2931.2	2695.51	5960.36	2695.51	5007.78	2695.51	614.647
2694.49	2707.91	2694.49	1481.27	2694.49	2945.41	2694.49	5969.16	2694.49	5028.98	2694.49	629.235
2693.47	2638.92	2693.47	1520.2	2693.47	2935.13	2693.47	6061.2	2693.47	5209.3	2693.47	634.027
2692.45	2755.97	2692.45	1409.8	2692.45	2998.28	2692.45	6165.44	2692.45	5157.04	2692.45	597.208
2691.43	2716.36	2691.43	1497.67	2691.43	2978.21	2691.43	6247.63	2691.43	5232.05	2691.43	631.37
2690.4	2662.08	2690.4	1597.74	2690.4	3117.18	2690.4	6322.44	2690.4	5461.18	2690.4	597.011
2689.38	2791.3	2689.38	1438.46	2689.38	3119.11	2689.38	6223.54	2689.38	5396.67	2689.38	699.659
2688.36	2798.17	2688.36	1440.67	2688.36	3169.96	2688.36	6376.61	2688.36	5662.39	2688.36	665.3
2687.34	2824.61	2687.34	1489.34	2687.34	3220.79	2687.34	6380.44	2687.34	5678.57	2687.34	667.635
2686.32	2936.62	2686.32	1435.3	2686.32	3242.26	2686.32	6203.33	2686.32	5758.32	2686.32	660.189
2685.29	2901.91	2685.29	1483.96	2685.29	3185.5	2685.29	6212.09	2685.29	5718.25	2685.29	608.741
2684.27	2920.98	2684.27	1469.05	2684.27	3263.19	2684.27	6294.17	2684.27	5648.86	2684.27	618.417
2683.25	2837.4	2683.25	1461.47	2683.25	3150.23	2683.25	6148.93	2683.25	5777.45	2683.25	679.413
2682.22	2851.6	2682.22	1478.33	2682.22	3279.21	2682.22	6184.57	2682.22	5759.39	2682.22	632.874
2681.2	2936.63	2681.2	1522.07	2681.2	3183.39	2681.2	6173.77	2681.2	5809.75	2681.2	598.565
2680.18	2897.06	2680.18	1512.04	2680.18	3270.8	2680.18	6045.73	2680.18	5674.43	2680.18	671.748
2679.15	3006.49	2679.15	1567.97	2679.15	3153.03	2679.15	6039.84	2679.15	5820.03	2679.15	632.559
2678.13	2986.46	2678.13	1518.87	2678.13	3091.46	2678.13	5853.26	2678.13	5550.46	2678.13	578.733
2677.11	2895.63	2677.11	1477.11	2677.11	3125.13	2677.11	5869.38	2677.11	5610.58	2677.11	629.908
2676.08	3175.87	2676.08	1479.31	2676.08	3202.72	2676.08	5797.61	2676.08	5592.56	2676.08	659.097
2675.06	2851.6	2675.06	1418.04	2675.06	3087.48	2675.06	5542.82	2675.06	5486.69	2675.06	585.767
2674.03	2919.6	2674.03	1547.15	2674.03	3211.43	2674.03	5436.97	2674.03	5466.26	2674.03	595.431
2673.01	3006.49	2673.01	1439.53	2673.01	3074.26	2673.01	5340.92	2673.01	5409.23	2673.01	646.57
2671.98	3023.39	2671.98	1510.04	2671.98	3007.88	2671.98	5313.2	2671.98	5276.61	2671.98	624.508
2670.96	2928.87	2670.96	1468.33	2670.96	3024.46	2670.96	5239.15	2670.96	5068.41	2670.96	621.966
2669.93	3067.86	2669.93	1482.72	2669.93	3148.33	2669.93	5145.61	2669.93	5065.13	2669.93	634.056
2668.91	3089.29	2668.91	1423.95	2668.91	2999.08	2668.91	4886.3	2668.91	5032.6	2668.91	636.389
2667.88	3030.27	2667.88	1523.67	2667.88	2942.51	2667.88	4770.91	2667.88	4895.24	2667.88	628.97
2666.86	2959.08	2666.86	1506.35	2666.86	2739.71	2666.86	4580	2666.86	4748.18	2666.86	587.429
2665.83	2919.6	2665.83	1491.48	2665.83	2778.25	2665.83	4567.05	2665.83	4569.49	2665.83	650.695
2664.8	3033.64	2664.8	1530.22	2664.8	2758.3	2664.8	4663.76	2664.8	4432.28	2664.8	609.164
2663.78	3023.39	2663.78	1478.81	2663.78	2801.69	2663.78	4480.27	2663.78	4365.77	2663.78	599.319
2662.75	2964.43	2662.75	1424.97	2662.75	2577.13	2662.75	4404.02	2662.75	4148.25	2662.75	630.885
2661.73	2854.34	2661.73	1558.69	2661.73	2569.4	2661.73	4371.63	2661.73	4132.95	2661.73	652.7
2660.7	2900.14	2660.7	1414.76	2660.7	2551.93	2660.7	4222.37	2660.7	4037.3	2660.7	623.371
2659.67	2928.87	2659.67	1429.13	2659.67	2507.68	2659.67	4060.98	2659.67	3863.77	2659.67	618.399
2658.65	2972.2	2658.65	1438.63	2658.65	2446.41	2658.65	4006.75	2658.65	3782.8	2658.65	572.046
2657.62	2752.67	2657.62	1406.76	2657.62	2516.58	2657.62	3933.08	2657.62	3599.64	2657.62	627.929
2656.59	3056.39	2656.59	1547.66	2656.59	2250.92	2656.59	3732.88	2656.59	3513.87	2656.59	491.553
2655.56	2815.01	2655.56	1481.71	2655.56	2209.19	2655.56	3690.9	2655.56	3561.95	2655.56	627.721
2654.54	2945.91	2654.54	1425.52	2654.54	2194.23	2654.54	3668.4	2654.54	3337.56	2654.54	595.993
2653.51	2716.79	2653.51	1471.49	2653.51	2181.7	2653.51	3565.64	2653.51	3256.74	2653.51	588.598
2652.48	2706.61	2652.48	1500.43	2652.48	2140	2652.48	3565.05	2652.48	3059.23	2652.48	598.227
2651.45	2655.11	2651.45	1580.42	2651.45	2134.78	2651.45	3384.53	2651.45	3068.45	2651.45	610.285
2650.42	2640.08	2650.42	1444.02	2650.42	1956.97	2650.42	3362.09	2650.42	2995.01	2650.42	568.857
2649.39	2583.74	2649.39	1526.42	2649.39	1949.35	2649.39	3329.94	2649.39	2819.51	2649.39	580.916
2648.37	2597.89	2648.37	1509.16	2648.37	1910.14	2648.37	3356.12	2648.37	2697.53	2648.37	558.948
2647.34	2536.72	2647.34	1460.31	2647.34	1815.06	2647.34	3251.08	2647.34	2701.94	2647.34	677.915
2646.31	2548.44	2646.31	1479.51	2646.31	1805.05	2646.31	3252.97	2646.31	2538.72	2646.31	563.621
2645.28	2523.73	2645.28	1544.84	2645.28	1739.16	2645.28	3157.7	2645.28	2511.59	2645.28	585.389
2644.25	2423.74	2644.25	1554.3	2644.25	1673.3	2644.25	3154.75	2644.25	2355.74	2644.25	626.578
2643.22	2542.32	2643.22	1495.77	2643.22	1617.18	2643.22	2996.39	2643.22	2212.08	2643.22	590.051
2642.19	2512.76	2642.19	1434.82	2642.19	1607.2	2642.19	3114.86	2642.19	2231.14	2642.19	602.092
2641.16	2344.86	2641.16	1572.95	2641.16	1509.84	2641.16	3034.24	2641.16	2245.34	2641.16	665.105
2640.13	2480.38	2640.13	1446.48	2640.13	1538.71	2640.13	2825.01	2640.13	2147.88	2640.13	633.444
2639.1	2385.33	2639.1	1395.29	2639.1	1570	2639.1	2950.73	2639.1	2101.42	2639.1	567.821
2638.07	2372.81	2638.07	1479.97	2638.07	1518.79	2638.07	2734.31	2638.07	1989.47	2638.07	606.546
2637.04	2314.19	2637.04	1482.15	2637.04	1385.12	2637.04	2648.95	2637.04	1889.68	2637.04	594.316
2636.01	2350.19	2636.01	1532.84	2636.01	1430.97	2636.01	2721.27	2636.01	1942.73	2636.01	645.151
2634.98	2303.73	2634.98	1462.26	2634.98	1428.31	2634.98	2769.32	2634.98	1811.46	2634.98	543.195
2633.95	2373.66	2633.95	1549.3	2633.95	1352.91	2633.95	2688.85	2633.95	1736	2633.95	598.87
2632.91	2283.57	2632.91	1507.84	2632.91	1330.87	2632.91	2693.26	2632.91	1772.07	2632.91	586.65
2631.88	2249.26	2631.88	1459.11	2631.88	1337.92	2631.88	2658.88	2631.88	1728.15	2631.88	596.247
2630.85	2234.35	2630.85	1391.01	2630.85	1323.16	2630.85	2680.25	2630.85	1538.84	2630.85	579.185
2629.82	2175.82	2629.82	1470.74	2629.82	1286.6	2629.82	2662.84	2629.82	1611.27	2629.82	571.82
2628.79	2156.08	2628.79	1521.37	2628.79	1339.68	2628.79	2633.33	2628.79	1615.85	2628.79	581.416
2627.76	2131.5	2627.76	1489.63	2627.76	1177.17	2627.76	2577.18	2627.76	1496.9	2627.76	651.562
2626.72	2106.93	2626.72	1421.57	2626.72	1140.65	2626.72	2639.72	2626.72	1479.7	2626.72	639.345
2625.69	2201.02	2625.69	1375.33	2625.69	1174.36	2625.69	2600.54	2625.69	1479.45	2625.69	593.233
2624.66	2123.18	2624.66	1592.99	2624.66	1239.53	2624.66	2604.95	2624.66	1496.15	2624.66	595.556
2623.63	2105.88	2623.63	1471.7	2623.63	1101.35	2623.63	2587.58	2623.63	1423.29	2623.63	648.709
2622.59	2175.72	2622.59	1565.84	2622.59	1280.26	2622.59	2543.58	2622.59	1333.51	2622.59	660.702
2621.56	2051.95	2621.56	1526.86	2621.56	1144.54	2621.56	2504.45	2621.56	1391.36	2621.56	624.297
2620.53	2058.87	2620.53	1500	2620.53	1221.77	2620.53	2317.74	2620.53	1333.06	2620.53	616.935
2619.49	2005.31	2619.49	1448.95	2619.49	1066.76	2619.49	2375.41	2619.49	1262.69	2619.49	609.576
2618.46	1975.96	2618.46	1526.11	2618.46	1127.04	2618.46	2471.76	2618.46	1269.74	2618.46	623.986
2617.42	2033.66	2617.42	1496.83	2617.42	1158.29	2617.42	2302.08	2617.42	1238.09	2617.42	643.228
2616.39	1977.72	2616.39	1547.36	2616.39	1049.3	2616.39	2400.82	2616.39	1249.98	2616.39	606.855
2615.36	2062	2615.36	1377.89	2615.36	1029.79	2615.36	2400.43	2615.36	1170	2615.36	582.581
2614.32	2085.82	2614.32	1421.16	2614.32	998.199	2614.32	2477.37	2614.32	1227.81	2614.32	623.572
2613.29	1981.57	2613.29	1428.18	2613.29	1036.7	2613.29	2563.95	2613.29	1140.61	2613.29	604.136
2612.25	1925.67	2612.25	1398.95	2612.25	1065.52	2612.25	2348.49	2612.25	1109.01	2612.25	630.614
2611.22	2092.03	2611.22	1393.88	2611.22	925.23	2611.22	2365.01	2611.22	1215.12	2611.22	647.419
2610.18	1956.43	2610.18	1367.08	2610.18	1053.09	2610.18	2427.42	2610.18	1125.55	2610.18	640.066
2609.15	2009.23	2609.15	1359.61	2609.15	1057.74	2609.15	2226.58	2609.15	1178.49	2609.15	586.831
2608.11	1992	2608.11	1414.92	2608.11	975.475	2608.11	2366.25	2608.11	1142.08	2608.11	560.174
2607.08	1907.17	2607.08	1366.4	2607.08	948.757	2607.08	2300.68	2607.08	1132.23	2607.08	569.737
2606.04	1923.75	2606.04	1530.31	2606.04	958.255	2606.04	2372.71	2606.04	1115.15	2606.04	656.537
2605.01	1945.15	2605.01	1462.48	2605.01	994.296	2605.01	2246.82	2605.01	1148.75	2605.01	581.615
2603.97	1947.24	2603.97	1469.48	2603.97	989.305	2603.97	2352.62	2603.97	1134.08	2603.97	583.931
2602.93	1838.35	2602.93	1486.12	2602.93	1073.58	2602.93	2381.18	2602.93	1078.4	2602.93	653.798
2601.9	1879.06	2601.9	1418.34	2601.9	1049.28	2601.9	2349.42	2601.9	1080.64	2601.9	668.162
2600.86	1864.27	2600.86	1468.75	2600.86	993.636	2600.86	2390.03	2600.86	1041.87	2600.86	595.699
2599.82	1933.89	2599.82	1408.22	2599.82	976.592	2599.82	2228.08	2599.82	1060.99	2599.82	612.48
2598.79	1851.6	2598.79	1403.17	2598.79	945.088	2598.79	2333.79	2598.79	1055.99	2598.79	571.392
2597.75	1933.25	2597.75	1431.86	2597.75	911.183	2597.75	2217.69	2597.75	1070.28	2597.75	621.919
2596.71	1860.63	2596.71	1434.03	2596.71	942.364	2596.71	2229.38	2596.71	1050.82	2596.71	551.922
2595.67	1898.87	2595.67	1402.47	2595.67	978.354	2595.67	2371.18	2595.67	978.354	2595.67	609.664
2594.64	1756.41	2594.64	1467.29	2594.64	966.145	2594.64	2284.05	2594.64	1021.56	2594.64	568.604
2593.6	1919.92	2593.6	1375.5	2593.6	932.259	2593.6	2327.03	2593.6	1047.89	2593.6	628.733
2592.56	1835.31	2592.56	1416.22	2592.56	927.287	2592.56	2326.65	2592.56	948.964	2592.56	609.36
2591.52	1820.55	2591.52	1497.86	2591.52	989.745	2591.52	2331.08	2591.52	929.541	2591.52	652.606
2590.48	1909.34	2590.48	1408.53	2590.48	900.494	2590.48	2186.23	2590.48	958.28	2590.48	606.75
2589.45	1827.17	2589.45	1509.4	2589.45	900.345	2589.45	2306.23	2589.45	958.121	2589.45	546.466
2588.41	1906.3	2588.41	1446.57	2588.41	943.52	2588.41	2264.93	2588.41	962.776	2588.41	582.479
2587.37	1763.99	2587.37	1455.96	2587.37	957.803	2587.37	2199.58	2587.37	931.331	2587.37	625.7
2586.33	1869.57	2586.33	1383.53	2586.33	960.05	2586.33	2254.55	2586.33	1008.17	2586.33	587.098
2585.29	1866.85	2585.29	1450.66	2585.29	1005.6	2585.29	2174.79	2585.29	1017.63	2585.29	635.116
2584.25	1844.9	2584.25	1438.39	2584.25	993.406	2584.25	2316.34	2584.25	995.811	2584.25	642.226
2583.21	1940.79	2583.21	1529.54	2583.21	974.002	2583.21	2234.19	2583.21	969.192	2583.21	625.285
2582.17	1849.09	2582.17	1510.05	2582.17	911.322	2582.17	2238.63	2582.17	932.963	2582.17	591.518
2581.13	1875.23	2581.13	1310.26	2581.13	1040.99	2581.13	2223.83	2581.13	942.424	2581.13	548.145
2580.09	1776.37	2580.09	1423.02	2580.09	930.249	2580.09	2237.89	2580.09	1040.82	2580.09	531.228
2579.05	1819.33	2579.05	1458.83	2579.05	966.145	2579.05	2324.03	2579.05	956.531	2579.05	600.836
2578.01	1847.87	2578.01	1482.62	2578.01	908.314	2578.01	2220.32	2578.01	990.014	2578.01	658.407
2576.97	1756.26	2576.97	1470.36	2576.97	917.773	2576.97	2270.41	2576.97	908.163	2576.97	591.027
2575.93	1772.79	2575.93	1470.11	2575.93	896.001	2575.93	2217.18	2575.93	932.033	2575.93	593.331
2574.89	1741.27	2574.89	1484.28	2574.89	915.066	2574.89	2284.06	2574.89	907.861	2574.89	629.258
2573.85	1731.37	2573.85	1491.24	2573.85	910.112	2573.85	2290.89	2573.85	962.941	2573.85	557.113
2572.81	1869.57	2572.81	1469.38	2572.81	854.739	2572.81	2235.29	2572.81	955.579	2572.81	607.441
2571.77	1866.85	2571.77	1481.14	2571.77	883.403	2571.77	2270.92	2571.77	974.624	2571.77	590.536
2570.72	1819.33	2570.72	1358.49	2570.72	964.862	2570.72	2275.35	2570.72	1063.27	2570.72	585.638
2569.68	1714.4	2569.68	1382.26	2569.68	931.105	2569.68	2157.38	2569.68	950.303	2569.68	643.134
2568.64	1857.1	2568.64	1480.4	2568.64	858.97	2568.64	2231.4	2568.64	964.541	2568.64	573.446
2567.6	1892.78	2567.6	1365.01	2567.6	880.418	2567.6	2305.4	2567.6	966.78	2567.6	546.962
2566.56	1849.29	2566.56	1446.33	2566.56	916.25	2566.56	2240.25	2566.56	964.221	2566.56	597.241
2565.51	1817.81	2565.51	1364.55	2565.51	846.551	2565.51	2311.83	2565.51	875.329	2565.51	585.151
2564.47	1714.4	2564.47	1347.54	2564.47	913.548	2564.47	2234.71	2564.47	908.752	2564.47	580.259
2563.43	1781.24	2563.43	1440.82	2563.43	973.33	2563.43	2323.05	2563.43	958.946	2563.43	637.699
2562.38	1828.89	2562.38	1407.02	2562.38	865.305	2562.38	2135.7	2562.38	903.656	2562.38	599.242
2561.34	1747.1	2561.34	1497.85	2561.34	939.455	2561.34	2202.45	2561.34	920.282	2561.34	625.504
2560.3	1849.84	2560.3	1416.14	2560.3	924.922	2560.3	2259.59	2560.3	905.752	2560.3	608.627
2559.25	1808.81	2559.25	1401.53	2559.25	939.143	2559.25	2194.53	2559.25	860.082	2559.25	634.88
2558.21	1686.34	2558.21	1406.08	2558.21	888.684	2558.21	2330.7	2558.21	864.73	2558.21	584.471
2557.17	1822.58	2557.17	1391.48	2557.17	888.536	2557.17	2258.46	2557.17	912.486	2557.17	548.449
2556.12	1690.57	2556.12	1415.2	2556.12	909.94	2556.12	2207.8	2556.12	864.443	2556.12	565.12
2555.08	1814.79	2555.08	1434.11	2555.08	921.759	2555.08	2286.44	2555.08	943.307	2555.08	612.91
2554.03	1840.82	2554.03	1426.69	2554.03	842.611	2554.03	2298.03	2554.03	890.487	2554.03	567.326
2552.99	1728.02	2552.99	1400.13	2552.99	885.552	2552.99	2237.81	2552.99	899.912	2552.99	648.607
2551.95	1912	2551.95	1445.36	2551.95	914.121	2551.95	2215.91	2551.95	897.37	2551.95	591.068
2550.9	1701.13	2550.9	1452.3	2550.9	909.184	2550.9	2124.62	2550.9	892.436	2550.9	617.288
2549.86	1813.28	2549.86	1397.04	2549.86	842.051	2549.86	2248.66	2549.86	947.308	2549.86	602.832
2548.81	1834.51	2548.81	1368.11	2548.81	846.695	2548.81	2241.11	2548.81	923.232	2548.81	557.288
2547.76	1786.37	2547.76	1430.05	2547.76	877.642	2547.76	2276.61	2547.76	851.337	2547.76	585.892
2546.72	1831.5	2546.72	1398.73	2546.72	863.15	2546.72	2278.62	2546.72	908.579	2546.72	595.359
2545.67	1874.23	2545.67	1431.97	2545.67	913.21	2545.67	2275.85	2545.67	927.553	2545.67	616.775
2544.63	1895.43	2544.63	1436.51	2544.63	760.085	2544.63	2244.4	2544.63	963.252	2544.63	604.722
2543.58	1770.85	2543.58	1484.07	2543.58	862.72	2543.58	2287.04	2543.58	927.245	2543.58	578.333
2542.53	1870.91	2542.53	1507.72	2542.53	958.153	2542.53	2255.6	2542.53	936.648	2542.53	606.91
2541.49	1772.65	2541.49	1364.13	2541.49	821.82	2541.49	2226.56	2541.49	876.767	2541.49	621.143
2540.44	1717.41	2540.44	1514.38	2540.44	833.627	2540.44	2235.74	2540.44	898.119	2540.44	544.604
2539.39	1743.4	2539.39	1409.05	2539.4	809.606	2539.4	2244.92	2539.4	893.193	2539.4	551.678
2538.35	1809.97	2538.35	1442.24	2538.35	907.372	2538.35	2213.51	2538.35	893.045	2538.35	568.301
2537.3	1754.76	2537.3	1449.17	2537.3	931.095	2537.3	2215.53	2537.3	921.545	2537.3	644.604
2536.25	1740.14	2536.25	1403.57	2536.25	892.748	2536.25	2334.51	2536.25	852.168	2536.25	575.273
2535.21	1718.37	2535.21	1434.36	2535.21	813.841	2535.21	2226.73	2535.21	880.666	2535.21	548.925
2534.16	1763.43	2534.16	1400.72	2534.16	832.795	2534.16	2252.6	2534.16	933.017	2534.16	615.648
2533.11	1858.57	2533.11	1371.86	2533.11	906.618	2533.11	2116.24	2533.11	861.287	2533.11	606.002
2532.06	1808.16	2532.06	1462.27	2532.06	894.54	2532.06	2275.71	2532.06	873.071	2532.06	572.505
2531.01	1719.62	2531.01	1431.03	2531.01	863.385	2531.01	2132.23	2531.01	887.236	2531.01	577.18
2529.97	1786.1	2529.97	1492.79	2529.97	870.396	2529.97	2210.57	2529.97	839.395	2529.97	653.393
2528.92	1840.64	2528.92	1328.03	2528.92	903.631	2528.92	2234.04	2528.92	956.084	2528.92	596.062
2527.87	1761.67	2527.87	1344.49	2527.87	855.803	2527.87	2135.93	2527.87	870.106	2527.87	643.64
2526.82	1766.14	2526.82	1425.31	2526.82	824.676	2526.82	2242.83	2526.82	869.962	2526.82	562.496
2525.77	1777.76	2525.77	1453.67	2525.77	862.668	2525.77	2235.31	2525.77	931.776	2525.77	612.446
2524.72	1801.29	2524.72	1479.63	2524.72	900.647	2524.72	2189.67	2524.72	936.387	2524.72	562.309
2523.67	1750.97	2523.67	1353.13	2523.67	867.145	2523.67	2272.68	2523.67	921.937	2523.67	602.714
2522.62	1843.57	2522.62	1464.85	2522.62	790.781	2522.62	2238.96	2522.62	926.548	2522.62	628.814
2521.57	1795.63	2521.57	1528.91	2521.57	888.29	2521.57	2252.88	2521.57	859.712	2521.57	564.41
2520.52	1690.57	2520.52	1381.03	2520.52	871.475	2520.52	2202.5	2520.52	859.569	2520.52	604.794
2519.47	1647.43	2519.47	1399.84	2519.47	852.284	2519.47	2125.95	2519.47	914.182	2519.47	592.79
2518.42	1739.99	2518.42	1475.78	2518.42	833.1	2518.42	2206.53	2518.42	916.41	2518.42	723.607
2517.37	1792.06	2517.37	1423.17	2517.37	847.241	2517.37	2284.69	2517.37	887.699	2517.37	625.911
2516.32	1796.52	2516.32	1382.49	2516.32	861.377	2516.32	2184.38	2516.32	825.685	2516.32	611.53
2515.27	1739.12	2515.27	1486.94	2515.27	832.685	2515.27	2224.46	2515.27	877.887	2515.27	630.461
2514.22	1762.62	2514.22	1467.66	2514.22	844.44	2514.22	2171.76	2514.22	949.102	2514.22	578.025
2513.17	1821.78	2513.17	1415.09	2513.17	872.839	2513.17	2306.96	2513.17	951.323	2513.17	620.738
2512.12	1811.97	2512.12	1429.12	2512.12	860.804	2512.12	2137.74	2512.12	865.56	2512.12	573.077
2511.07	1730.83	2511.07	1402.73	2511.07	893.946	2511.07	2270.53	2511.07	836.886	2511.07	611.022
2510.01	1794.73	2510.01	1431.03	2510.01	827.238	2510.01	2205.97	2510.01	831.992	2510.01	587.149
2508.96	1773.04	2508.96	1473.57	2508.96	881.765	2508.96	2291.16	2508.96	931.676	2508.96	537.14
2507.91	1770.37	2507.91	1409.16	2507.91	805.576	2507.91	2274.15	2507.91	895.876	2507.91	539.427
2506.86	1831.84	2506.86	1463.58	2506.86	914.734	2506.86	2266.64	2506.86	874.344	2506.86	627.246
2505.8	1677.13	2505.8	1477.58	2505.81	855.194	2505.81	2225.88	2505.81	902.704	2505.81	615.264
2504.75	1850.24	2504.75	1327.7	2504.75	828.925	2504.75	2232.63	2504.75	940.557	2504.75	593.786
2503.7	1847.55	2503.7	1420.1	2503.7	797.915	2503.7	2265.51	2503.7	819.288	2503.7	584.188
2502.65	1726.15	2502.65	1377.12	2502.65	828.649	2502.65	2172.53	2502.65	847.644	2502.65	593.588
2501.59	1823.2	2501.59	1457.61	2501.59	816.641	2501.59	2179.29	2501.59	906.852	2501.59	546.01
2500.54	1732.7	2500.54	1405.15	2500.54	849.735	2500.54	2228.77	2500.54	882.965	2500.54	607.632
2499.49	1936.5	2499.49	1426.27	2499.49	785.518	2499.49	2123.98	2499.49	989.611	2499.49	557.694
2498.43	1789.07	2498.43	1369.09	2498.43	816.233	2498.43	2228.03	2498.43	901.653	2498.43	619.293
2497.38	1784.03	2497.38	1459.01	2497.38	794.746	2497.38	2211.06	2497.38	960.813	2497.38	593.094
2496.33	1712.57	2496.33	1378.12	2496.33	851.541	2496.33	2267.61	2496.33	934.561	2496.33	588.252
2495.27	1750.23	2495.27	1392.12	2495.27	839.542	2495.27	2271.98	2495.27	884.602	2495.27	602.383
2494.22	1709.63	2494.22	1344.47	2494.22	799.092	2494.22	2172.01	2494.22	920.023	2494.22	583.313
2493.16	1794.69	2493.16	1424.85	2493.16	874.824	2493.16	2254.63	2493.16	889.049	2493.16	633.003
2492.11	1709.06	2492.11	1313.2	2492.11	817.789	2492.11	2273.22	2492.11	950.531	2492.11	516.748
2491.05	1687.45	2491.05	1393.56	2491.05	824.763	2491.05	2334.46	2491.05	891.123	2491.05	628.052
2490	1822.23	2490	1471.53	2490	777.233	2490	2163.46	2490	957.324	2490	627.948
2488.94	1729.53	2488.94	1336.24	2488.94	777.104	2488.94	2309.99	2488.94	886.088	2488.94	578.089
2487.89	1769.51	2487.89	1407.08	2487.89	826.72	2487.89	2169.84	2487.89	971.218	2487.89	554.305
2486.83	1726.59	2486.83	1340.53	2486.83	850.266	2486.83	2295.01	2486.83	907.109	2486.83	580.265
2485.78	1771.29	2485.78	1458.71	2485.78	888.013	2485.78	2252	2485.78	925.902	2485.78	584.905
2484.72	1678.66	2484.72	1451.36	2484.72	897.336	2484.72	2230.32	2484.72	961.262	2484.72	584.807
2483.66	1787.27	2483.66	1522.14	2483.66	906.656	2483.66	2303.33	2483.66	918.492	2483.66	549.201
2482.61	1803.54	2482.61	1498.22	2482.61	859.167	2482.61	2260.34	2482.61	932.54	2482.61	556.21
2481.55	1751.18	2481.55	1429.34	2481.55	809.329	2481.55	2267.07	2481.55	960.782	2481.55	601.08
2480.49	1850.26	2480.49	1495.35	2480.5	861.247	2480.5	2179.15	2480.5	955.89	2480.5	499.24
2479.44	1842.86	2479.44	1402.84	2479.44	863.47	2479.44	2230.83	2479.44	861.104	2479.44	537.007
2478.38	1662.79	2478.38	1376.59	2478.38	875.152	2478.38	2275.4	2478.38	953.206	2478.38	567.666
2477.32	1780.76	2477.32	1340.89	2477.32	929.399	2477.32	2159.14	2477.32	986.156	2477.32	591.221
2476.27	1700.07	2476.27	1312.29	2476.27	829.935	2476.27	2241.53	2476.27	915.057	2476.27	581.664
2475.21	1758.89	2475.21	1420.82	2475.21	834.525	2475.21	2127.68	2475.21	1018.92	2475.21	609.936
2474.15	1801.14	2474.15	1354.4	2474.15	832.023	2474.15	2295.15	2474.15	978.572	2474.15	564.924
2473.09	1763.03	2473.09	1295.09	2473.09	921.69	2473.09	2292.41	2473.09	945.323	2473.09	581.373
2472.04	1772.18	2472.04	1420.11	2472.04	871.915	2472.04	2209.32	2472.04	992.423	2472.04	543.47
2470.98	1793.15	2470.98	1389.16	2470.98	859.957	2470.98	2190.06	2470.98	935.558	2470.98	590.63
2469.92	1762.15	2469.92	1367.67	2469.92	873.987	2469.92	2272.36	2469.92	977.92	2469.92	647.222
2468.86	1799.64	2468.86	1272.97	2468.86	824.245	2468.86	2314.5	2468.86	975.395	2468.86	625.859
2467.8	1752.11	2467.8	1511.26	2467.8	894.947	2467.8	2210.21	2467.8	996.485	2467.8	628.116
2466.74	1855.7	2466.74	1291.44	2466.74	861.745	2466.74	2287.76	2466.74	1090.76	2466.74	642.177
2465.68	1777.5	2465.68	1418.69	2465.68	849.799	2465.68	2270.85	2465.68	1000.87	2465.68	564.172
2464.62	1793.72	2464.62	1286.29	2464.62	811.895	2464.62	2324.76	2464.62	1017.23	2464.62	590.04
2463.57	1609.36	2463.57	1420.58	2463.57	894.351	2463.57	2215.82	2463.57	969.863	2463.57	601.74
2462.51	1776.61	2462.51	1403.83	2462.51	858.811	2462.51	2269.72	2462.51	969.702	2462.51	575.687
2461.45	1783.39	2461.45	1349.34	2461.45	842.155	2461.45	2160.82	2461.45	1056.82	2461.45	606.258
2460.39	1787.81	2460.39	1434.02	2460.39	856.167	2460.39	2193.48	2460.39	1054.29	2460.39	620.308
2459.33	1846.46	2459.33	1381.9	2459.33	872.531	2459.33	2242.64	2459.33	1049.4	2459.33	598.981
2458.27	1758.92	2458.27	1360.45	2458.27	957.267	2458.27	2223.4	2458.27	1030.36	2458.27	556.441
2457.2	1831.7	2457.2	1329.58	2457.21	884.027	2457.21	2347.98	2457.21	1079.69	2457.21	565.778
2456.14	1819.61	2456.14	1447.21	2456.14	843.811	2456.14	2194.38	2456.14	1112.51	2456.14	558.612
2455.08	1809.88	2455.08	1385.69	2455.08	945.005	2455.08	2304.78	2455.08	1060.48	2455.08	608.008
2454.02	1712.98	2454.02	1467.93	2454.02	890.654	2454.02	2257.27	2454.02	1086.22	2454.02	574.92
2452.96	1700.91	2452.96	1411.15	2452.96	897.573	2452.96	2233.33	2452.96	1045.99	2452.96	591.315
2451.9	1691.21	2451.9	1399.13	2451.9	892.713	2451.9	2395.48	2451.9	1128.26	2451.9	577.083
2450.84	1768.64	2450.84	1401.25	2450.84	918.469	2450.84	2307.95	2450.84	1080.97	2450.84	539.306
2449.78	1735.38	2449.78	1431.63	2449.78	906.543	2449.78	2378.2	2449.78	1064.31	2449.78	602.792
2448.71	1843.39	2448.71	1407.85	2448.71	868.724	2448.71	2264.8	2448.71	1097.09	2448.71	546.189
2447.65	1765.4	2447.65	1414.68	2447.65	894.471	2447.65	2365.64	2447.65	1115.74	2447.65	529.621
2446.59	1807.47	2446.59	1437.98	2446.59	873.141	2446.59	2315.82	2446.59	1035.53	2446.59	630.733
2445.53	1818.94	2445.53	1414.21	2445.53	851.818	2445.53	2343.67	2445.53	1094.19	2445.53	604.743
2444.47	1820.99	2444.47	1369.27	2444.47	884.613	2444.47	2315.05	2444.47	1091.65	2444.47	618.759
2443.4	1844.21	2443.4	1441.96	2443.4	912.693	2443.4	2335.84	2443.4	1091.47	2443.4	550.439
2442.34	1723.95	2442.34	1394.68	2442.34	957.227	2442.34	2311.93	2442.34	1046.6	2442.34	616.2
2441.28	1716.61	2441.28	1382.69	2441.28	914.741	2441.28	2346.82	2441.28	1001.75	2441.28	559.661
2440.21	1784.5	2440.21	1361.3	2440.21	919.29	2440.21	2355.83	2440.21	1020.39	2440.21	583.079
2439.15	1779.51	2439.15	1330.52	2439.15	935.592	2439.15	2444.76	2439.15	1078.99	2439.15	524.214
2438.09	1772.16	2438.09	1382	2438.09	886.079	2438.09	2404.4	2438.09	1064.7	2438.09	643.994
2437.02	1807.11	2437.02	1341.82	2437.02	817.783	2437.02	2354.65	2437.02	963.479	2437.02	556.938
2435.96	1835	2435.96	1381.54	2435.96	946.872	2435.96	2307.27	2435.96	1040.85	2435.96	561.544
2434.89	1837.05	2434.89	1327.28	2434.89	942.016	2434.89	2299.83	2434.89	1028.93	2434.89	568.498
2433.83	1742.79	2433.83	1366.99	2433.83	984.136	2433.83	2280.66	2433.83	984.136	2433.83	683.493
2432.76	1768.33	2432.76	1312.75	2432.77	868.901	2432.77	2212.18	2432.77	1054.42	2432.77	598.838
2431.7	1742.21	2431.7	1432.27	2431.7	894.584	2431.7	2247.03	2431.7	1094.16	2431.7	551.778
2430.64	1767.74	2430.64	1354.56	2430.64	863.916	2430.64	2192.66	2430.64	1037.64	2430.64	631.504
2429.57	1826.13	2429.57	1520.99	2429.57	870.814	2429.57	2250.97	2429.57	1046.85	2429.57	577.413
2428.5	1743.68	2428.5	1466.76	2428.51	903.524	2428.51	2231.82	2428.51	1027.91	2428.51	584.357
2427.44	1785.63	2427.44	1337.46	2427.44	893.988	2427.44	2287.76	2427.44	1069.97	2427.44	631.188
2426.37	1693.84	2426.37	1339.58	2426.37	872.724	2426.37	2266.27	2426.37	959.527	2426.37	548.972
2425.31	1728.74	2425.31	1451.95	2425.31	806.901	2425.31	2265.89	2425.31	985.169	2425.31	630.978
2424.24	1791.77	2424.24	1432.95	2424.24	806.766	2424.24	2117.76	2424.24	961.553	2424.24	598.039
2423.18	1711.75	2423.18	1399.88	2423.18	816.011	2423.18	2199.48	2423.18	916.84	2423.18	539.318
2422.11	1741.94	2422.11	1282.42	2422.11	853.386	2422.11	2180.35	2422.11	947.165	2422.11	527.505
2421.04	1736.96	2421.04	1453.33	2421.04	848.556	2421.04	2161.24	2421.04	916.534	2421.04	616.492
2419.98	1860.89	2419.98	1431.99	2419.98	834.352	2419.98	2121.04	2419.98	960.911	2419.98	588.265
2418.91	1719.98	2418.91	1356.77	2418.91	756.884	2418.91	2092.56	2418.91	871.705	2418.91	543.644
2417.84	1698.6	2417.84	1351.86	2417.84	810.644	2417.84	2202.33	2417.84	937.161	2417.84	524.81
2416.78	1674.9	2416.78	1414.88	2416.78	787.084	2416.78	2204.3	2416.78	873.757	2416.78	590.313
2415.71	1756.59	2415.71	1332.67	2415.71	822.085	2415.71	2232.04	2415.71	880.638	2415.71	541.03
2414.64	1723.51	2414.64	1294.98	2414.64	892.199	2414.64	2088.82	2414.64	882.832	2414.64	510.497
2413.57	1821.56	2413.57	1355.64	2413.57	861.613	2413.57	2137.64	2413.57	838.199	2413.57	536.167
2412.5	1683.14	2412.5	1477.14	2412.5	821.673	2412.5	2207.51	2412.5	866.151	2412.5	557.146
2411.44	1736.69	2411.44	1310.71	2411.44	786.427	2411.44	2129.91	2411.44	861.325	2411.44	519.604
2410.37	1659.18	2410.37	1371.34	2410.37	772.255	2410.37	2202.1	2410.37	847.141	2410.37	552.279
2409.3	1679.96	2409.3	1336.01	2409.3	868.057	2409.3	2087.08	2409.3	905.494	2409.3	554.527
2408.23	1679.68	2408.23	1373.22	2408.23	863.233	2408.23	2126.5	2408.23	839.84	2408.23	580.168
2407.16	1850.15	2407.16	1277.09	2407.16	776.546	2407.16	2156.55	2407.16	813.97	2407.16	629.19
2406.09	1667.43	2406.09	1424.21	2406.09	710.936	2406.09	2146.84	2406.09	902.702	2406.09	622.069
2405.02	1559.59	2405.02	1386.56	2405.02	809.022	2405.02	2172.2	2405.02	855.787	2405.02	579.877
2403.95	1725.31	2403.95	1426.07	2403.95	738.752	2403.95	2171.84	2403.95	804.212	2403.95	614.848
2402.88	1713.34	2402.88	1376.75	2402.89	738.629	2402.89	2159.79	2402.89	762.003	2402.89	584.358
2401.82	1701.37	2401.82	1355.49	2401.82	796.932	2401.82	2077.63	2401.82	803.943	2401.82	619.317
2400.75	1703.42	2400.75	1366.94	2400.75	782.779	2400.75	2238.51	2400.75	848.205	2400.75	570.143
2399.68	1621.37	2399.68	1373.72	2399.68	820.028	2399.68	2055.91	2399.68	803.675	2399.68	588.738
2398.6	1705.19	2398.6	1310.42	2398.61	789.525	2398.61	2149	2398.61	782.517	2398.61	572.289
2397.53	1765.63	2397.53	1368.59	2397.53	780.051	2397.53	2090.26	2397.53	803.406	2397.53	520.813
2396.46	1739.64	2396.46	1438.42	2396.46	777.586	2396.46	2176.31	2396.46	842.969	2396.46	537.071
2395.39	1718.34	2395.39	1431.17	2395.39	735.431	2395.39	2171.27	2395.39	786.795	2395.39	494.957
2394.32	1673.7	2394.32	1379.58	2394.32	735.309	2394.32	2098.55	2394.32	784.329	2394.32	536.892
2393.25	1771.45	2393.25	1370.01	2393.25	737.52	2393.25	2109.87	2393.25	791.2	2393.25	534.468
2392.18	1701.15	2392.18	1302.11	2392.18	772.4	2392.18	2142.18	2392.18	737.397	2392.18	501.71
2391.11	1609.87	2391.11	1411.55	2391.11	755.939	2391.11	2179.16	2391.11	781.603	2391.11	555.288
2390.04	1700.58	2390.04	1420.65	2390.04	856.121	2390.04	2104.14	2390.04	786.138	2390.04	515.539
2388.96	1704.96	2388.96	1434.4	2388.96	837.319	2388.96	2208.75	2388.96	793.004	2388.96	559.767
2387.89	1779.3	2387.89	1319.9	2387.89	762.556	2387.89	2222.37	2387.89	848.839	2387.89	589.99
2386.82	1664.75	2386.82	1440.92	2386.82	718.128	2386.82	2224.33	2386.82	778.75	2386.82	564.244
2385.75	1680.79	2385.75	1405.71	2385.75	764.632	2385.75	2056.11	2385.75	862.542	2385.75	627.092
2384.68	1741.11	2384.68	1356.53	2384.68	738.866	2384.68	2179.3	2384.68	785.482	2384.68	608.34
2383.6	1591.67	2383.6	1489.14	2383.6	771.368	2383.6	2148.64	2383.6	859.924	2383.6	589.596
2382.53	1647.33	2382.53	1307.15	2382.53	901.721	2382.53	2134.31	2382.53	803.86	2382.53	573.187
2381.46	1612.11	2381.46	1313.92	2381.46	822.362	2381.46	2117.64	2381.46	694.232	2381.46	498.543
2380.38	1658.43	2380.38	1381.24	2380.38	719.738	2380.38	2152.23	2380.38	796.603	2380.38	572.995
2379.31	1739.66	2379.31	1429.92	2379.31	784.826	2379.31	2130.91	2379.31	819.759	2379.31	540.296
2378.24	1732.38	2378.24	1264.36	2378.24	738.125	2378.24	2179.45	2378.24	752.096	2378.24	603.074
2377.16	1680.88	2377.16	1438.75	2377.16	731.018	2377.16	1990.51	2377.16	772.923	2377.16	598.317
2376.09	1664.3	2376.09	1445.5	2376.09	821.676	2376.09	1983.19	2376.09	772.794	2376.09	586.579
2375.01	1652.39	2375.01	1452.24	2375.01	733.101	2375.01	2061.99	2375.01	749.392	2375.01	563.208
2373.94	1794.05	2373.94	1377.53	2373.94	732.978	2373.94	2040.7	2373.94	781.843	2373.94	528.21
2372.86	1747.22	2372.86	1361.02	2372.87	728.203	2372.87	2098.53	2372.87	774.733	2372.87	542.081
2371.79	1639.93	2371.79	1237.5	2371.79	795.539	2371.79	2007.46	2371.79	800.191	2371.79	548.968
2370.72	1674.54	2370.72	1339.63	2370.72	807.035	2370.72	2132.71	2370.72	814.012	2370.72	581.437
2369.64	1639.38	2369.64	1332.43	2369.64	741.79	2369.64	2004.46	2369.64	772.019	2369.64	567.388
2368.56	1718.15	2368.56	1343.83	2368.57	725.391	2368.57	2115.72	2368.57	762.591	2368.57	564.968
2367.49	1703.92	2367.49	1264.57	2367.49	778.735	2367.49	2024.71	2367.49	818.253	2367.49	539.303
2366.41	1596.72	2366.41	1266.69	2366.41	794.874	2366.41	2140.58	2366.41	734.445	2366.41	560.131
2365.34	1635.96	2365.34	1336.19	2365.34	666.932	2365.34	2107.69	2365.34	801.713	2365.34	580.951
2364.26	1612.45	2364.26	1440.52	2364.26	745.817	2364.26	2137.54	2364.26	803.902	2364.26	613.382
2363.19	1709.75	2363.19	1354.33	2363.19	745.692	2363.19	2158.09	2363.19	831.644	2363.19	511.066
2362.11	1649.07	2362.11	1407.52	2362.11	798.988	2362.11	2178.64	2362.11	826.86	2362.11	492.4
2361.03	1623.25	2361.03	1319.04	2361.03	696.676	2361.03	2145.76	2361.03	784.921	2361.03	559.663
2359.96	1641.56	2359.96	1349	2359.96	733.709	2359.96	2057.17	2359.96	789.434	2359.96	587.432
2358.88	1715.57	2358.88	1311.63	2358.88	726.622	2358.88	2154.33	2358.88	775.373	2358.88	517.689
2357.8	1766.35	2357.8	1309.09	2357.8	800.775	2357.8	2186.46	2357.8	719.537	2357.8	575.63
2356.72	1636.09	2356.72	1392.42	2356.73	800.641	2356.73	2090.95	2356.73	800.641	2356.73	570.892
2355.65	1700.79	2355.65	1310.98	2355.65	679.851	2355.65	2150.93	2355.65	863.156	2355.65	547.593
2354.57	1737.62	2354.57	1259.72	2354.57	758.615	2354.57	2106.49	2354.57	767.895	2354.57	508.063
2353.49	1716.46	2353.49	1282.7	2353.49	726.015	2353.49	2140.93	2353.49	742.251	2353.49	556.688
2352.41	1679.06	2352.41	1389.17	2352.41	614.574	2352.41	2156.81	2352.41	751.404	2352.41	579.787
2351.34	1664.87	2351.34	1335.61	2351.34	769.828	2351.34	2063.7	2351.34	779.103	2351.34	524.04
2350.26	1560.26	2350.26	1421.16	2350.26	758.108	2350.26	2093.49	2350.26	737.242	2350.26	591.185
2349.18	1564.64	2349.18	1318.93	2349.18	727.847	2349.18	2137.18	2349.18	702.349	2349.18	602.676
2348.1	1638.54	2348.1	1288.58	2348.1	767.124	2348.1	2060.34	2348.1	774.077	2348.1	528.412
2347.02	1629	2347.02	1388.01	2347.02	699.797	2347.02	2131.83	2347.02	801.754	2347.02	572.351
2345.94	1649.58	2345.94	1336.81	2345.94	748.333	2345.94	2094.41	2345.94	708.947	2345.94	546.77
2344.86	1640.03	2344.86	1364.38	2344.86	752.841	2344.86	2131.12	2344.86	817.701	2344.86	532.78
2343.78	1628.18	2343.78	1294.67	2343.78	734.187	2343.78	2126.13	2343.78	750.399	2343.78	588.276
2342.7	1722.85	2342.7	1359.29	2342.7	683.119	2342.7	2121.14	2342.7	773.43	2342.7	609.018
2341.62	1643.84	2341.62	1234.04	2341.62	692.266	2341.62	2222.66	2341.62	759.409	2341.62	527.882
2340.54	1657.46	2340.54	1347.26	2340.54	682.891	2340.54	2094.97	2340.54	773.171	2340.54	583.351
2339.46	1608.58	2339.46	1377.13	2339.46	779.985	2339.46	2029.81	2339.46	777.671	2339.46	576.31
2338.38	1649.96	2338.38	1321.36	2338.38	819.195	2338.38	2124.35	2338.38	749.772	2338.38	564.643
2337.3	1517.8	2337.3	1281.8	2337.3	761.215	2337.3	1962.04	2337.3	740.391	2337.3	506.705
2336.22	1610.08	2336.22	1350.99	2336.22	726.387	2336.22	2084.32	2336.22	777.281	2336.22	636.167
2335.14	1718.52	2335.14	1390.08	2335.14	740.143	2335.14	1993.76	2335.14	791.028	2335.14	578.237
2334.06	1715.92	2334.06	1385.22	2334.06	767.77	2334.06	2095.18	2334.06	825.584	2334.06	555.015
2332.98	1819.68	2332.98	1461.29	2332.98	779.203	2332.98	2127.2	2332.98	767.642	2332.98	587.292
2331.9	2362.58	2331.9	1613.63	2331.9	887.726	2331.9	2277.11	2331.9	873.856	2331.9	688.913
2330.82	1872.35	2330.82	1906.91	2330.82	1033.2	2330.82	2313.71	2330.82	940.74	2330.82	808.99
2329.73	1517.8	2329.73	2264.79	2329.73	1192.48	2329.73	2666.91	2329.73	1153.2	2329.73	1046.89
2328.65	1715.92	2328.65	2500.1	2328.65	1270.84	2328.65	2583.28	2328.65	1261.6	2328.65	988.948
2327.57	1700.65	2327.57	2331.03	2327.57	1132.02	2327.57	2428.06	2327.57	1138.95	2327.57	961.06
2326.49	2885.01	2326.49	1963.38	2326.49	1011.72	2326.49	2342.19	2326.49	993.237	2326.49	880.054
2325.41	2362.58	2325.41	1757.5	2325.41	944.572	2325.41	2187.07	2325.41	935.334	2325.41	702.078
2324.32	1932.7	2324.32	1491.67	2324.32	798.942	2324.32	2242.12	2324.32	902.85	2324.32	715.815
2323.24	1872.35	2323.24	1549.13	2323.24	840.365	2323.24	2133.23	2323.24	771.104	2323.24	607.187
2322.16	1705.84	2322.16	1414.99	2322.16	782.516	2322.16	2144.42	2322.16	828.682	2322.16	627.86
2321.07	1638.62	2321.07	1440.14	2321.07	784.693	2321.07	2058.67	2321.07	789.309	2321.07	576.98
2319.99	1700.65	2319.99	1370.68	2319.99	798.407	2319.99	1940.64	2319.99	798.407	2319.99	569.961
2318.91	1580.4	2318.91	1259.7	2318.91	752.13	2318.91	2000.3	2318.91	800.581	2318.91	586.016
2317.82	1637.8	2317.82	1280.25	2317.82	786.606	2317.82	2055.33	2317.82	784.299	2317.82	627.439
2316.74	1676.74	2316.74	1314.63	2316.74	800.312	2316.74	2230.27	2316.74	717.283	2316.74	544.305
2315.66	1639.56	2315.66	1316.72	2315.66	756.365	2315.66	2100.76	2315.66	691.797	2315.66	541.908
2314.57	1535.53	2314.57	1286.53	2314.57	747.016	2314.57	2114.24	2314.57	723.96	2314.57	592.54
2313.49	1482.25	2313.49	1309.36	2313.49	739.975	2313.49	2074.7	2313.49	723.838	2313.49	583.22
2312.4	1516.58	2312.4	1334.5	2312.4	774.423	2312.4	2099.7	2312.4	822.825	2312.4	580.818
2311.32	1590.07	2311.32	1345.8	2311.32	705.16	2311.32	2069.39	2311.32	695.943	2311.32	511.587
2310.23	1612.84	2310.23	1304.1	2310.23	721.171	2310.23	2115.13	2310.23	744.211	2310.23	589.839
2309.15	1619.48	2309.15	1329.22	2309.15	702.621	2309.15	2084.83	2309.15	787.857	2309.15	509.112
2308.06	1547.81	2308.06	1340.51	2308.06	780.815	2308.06	2019.98	2308.06	702.503	2308.06	550.486
2306.98	1653.48	2306.98	1298.84	2306.98	732.323	2306.98	2049.58	2306.98	778.381	2306.98	541.182
2305.89	1577.22	2305.89	1287.11	2305.89	704.57	2305.89	2056.15	2305.89	752.923	2305.89	568.722
2304.8	1616.1	2304.8	1335.24	2304.8	702.15	2304.8	1975.23	2304.8	768.912	2304.8	580.137
2303.72	1618.13	2303.72	1282.07	2303.72	743.464	2303.72	2193.56	2303.72	803.309	2303.72	545.514
2302.63	1558.02	2302.63	1304.87	2302.63	699.614	2302.63	2062.02	2302.63	706.518	2302.63	543.121
2301.54	1606.08	2301.54	1401.29	2301.55	717.904	2301.55	1988.04	2301.55	713.302	2301.55	510.816
2300.46	1672.53	2300.46	1281.43	2300.46	724.686	2300.46	2070.53	2300.46	805.206	2300.46	582.049
2299.37	1630.84	2299.37	1262.81	2299.37	752.167	2299.37	2123.09	2299.37	669.359	2299.37	519.846
2298.28	1630.57	2298.28	1435.09	2298.28	816.436	2298.28	2097.43	2298.28	811.836	2298.28	556.556
2297.2	1637.2	2297.2	1372.76	2297.2	705.926	2297.2	2080.99	2297.2	820.898	2297.2	519.672
2296.11	1641.52	2296.11	1370.23	2296.11	747.191	2296.11	2108.23	2296.11	790.873	2296.11	595.453
2295.02	1537.81	2295.02	1317.13	2295.02	698.794	2295.02	2192.92	2295.02	781.545	2295.02	581.562
2293.93	1666.25	2293.93	1167.53	2293.93	726.256	2293.93	2146.59	2293.93	825.082	2293.93	496.428
2292.85	1583.25	2292.85	1413.2	2292.85	673.283	2292.85	2100.27	2292.85	698.559	2292.85	507.834
2291.76	1750.7	2291.76	1307.28	2291.76	680.062	2291.76	2017.21	2291.76	705.335	2291.76	585.864
2290.67	1663.12	2290.67	1254.23	2290.67	762.645	2290.67	1966.34	2290.67	767.239	2290.67	571.984
2289.58	1711.07	2289.58	1279.28	2289.58	744.143	2289.58	2106.11	2289.58	764.814	2289.58	564.998
2288.49	1550.04	2288.49	1279.07	2288.49	753.204	2288.49	2098.87	2288.49	688.906	2288.49	537.347
2287.4	1545.19	2287.4	1205.38	2287.4	789.813	2287.4	2048	2287.4	757.67	2287.4	603.84
2286.31	1662	2286.31	1319.96	2286.31	759.838	2286.31	2114.23	2286.31	789.681	2286.31	479.777
2285.23	1661.72	2285.23	1289.9	2285.23	766.596	2285.23	2028.96	2285.23	706.921	2285.23	617.408
2284.14	1509.99	2284.14	1303.45	2284.14	727.456	2284.14	2072.22	2284.14	807.775	2284.14	548.461
2283.05	1629.04	2283.05	1255.05	2283.05	743.395	2283.05	2032.86	2283.05	809.934	2283.05	630.968
2281.96	1693.01	2281.96	1169.96	2281.96	750.153	2281.96	2133.46	2281.96	738.682	2281.96	568.923
2280.87	1635.38	2280.87	1403.72	2280.87	740.852	2280.87	2002.37	2280.87	711.035	2280.87	561.947
2279.78	1612.17	2279.78	1270.47	2279.78	724.675	2279.78	2052.48	2279.78	736.142	2279.78	541.213
2278.69	1549.99	2278.69	1288.61	2278.69	715.382	2278.69	2104.87	2278.69	722.261	2278.69	566.344
2277.6	1563.49	2277.6	1343.41	2277.6	701.507	2277.6	2040.33	2277.6	784.037	2277.6	557.079
2276.51	1622.82	2276.51	1292.76	2276.51	722.019	2276.51	2090.42	2276.51	749.524	2276.51	586.783
2275.41	1597.34	2275.41	1274.21	2275.41	735.648	2275.41	2060.27	2275.41	698.98	2275.41	600.436
2274.32	1613.11	2274.32	1267.12	2274.32	774.478	2274.32	2037.01	2274.32	756.147	2274.32	513.263
2273.23	1631.17	2273.23	1253.16	2273.23	756.02	2273.23	2025.22	2273.23	728.529	2273.23	607.107
2272.14	1603.41	2272.14	1282.73	2272.14	732.988	2272.14	2052.37	2272.14	726.116	2272.14	522.254
2271.05	1639.78	2271.05	1298.54	2271.05	728.284	2271.05	2058.89	2271.05	764.928	2271.05	545.068
2269.96	1678.44	2269.96	1364.73	2269.96	732.742	2269.96	2111.21	2269.96	760.22	2269.96	526.658
2268.87	1630.08	2268.87	1288.95	2268.87	645.62	2268.87	2065.07	2268.87	748.645	2268.87	554.043
2267.77	1586.31	2267.77	1316.2	2267.77	737.074	2267.77	2034.97	2267.77	771.41	2267.77	519.614
2266.68	1622.66	2266.68	1350.31	2266.68	791.879	2266.68	2052.93	2266.68	782.724	2266.68	546.991
2265.59	1608.66	2265.59	1320.34	2265.59	725.386	2265.59	2093.78	2265.59	743.692	2265.59	528.593
2264.5	1647.29	2264.5	1281.22	2264.5	787.037	2264.5	2093.43	2264.5	757.295	2264.5	526.217
2263.4	1566.95	2263.4	1379.37	2263.4	732.005	2263.4	2086.21	2263.4	791.48	2263.4	539.854
2262.31	1550.68	2262.31	1301.38	2262.31	809.645	2262.31	2076.72	2262.31	686.139	2262.31	546.624
2261.22	1545.84	2261.22	1250.85	2261.22	740.906	2261.22	2227.29	2261.22	715.752	2261.22	541.959
2260.12	1538.72	2260.12	1401.54	2260.12	667.618	2260.12	2069.16	2260.12	699.628	2260.12	509.859
2259.03	1579.61	2259.03	1335.01	2259.03	806.951	2259.03	2066.53	2259.03	724.656	2259.03	585.211
2257.94	1455.93	2257.94	1362.22	2257.94	724.534	2257.94	2073.04	2257.94	724.534	2257.94	573.685
2256.84	1668.21	2256.84	1240.87	2256.84	706.131	2256.84	2102.4	2256.84	744.98	2256.84	527.884
2255.75	1683.92	2255.75	1295.5	2255.75	708.298	2255.75	2099.76	2255.75	722.007	2255.75	516.372
2254.65	1626.53	2254.65	1208.47	2254.65	721.885	2254.65	2028.59	2254.65	731.023	2254.65	555.121
2253.56	1603.41	2253.56	1249.38	2253.56	730.901	2253.56	2131.03	2253.56	758.309	2253.56	534.471
2252.46	1662.52	2252.46	1333.67	2252.46	685.104	2252.46	2053.03	2252.46	753.615	2252.46	548.083
2251.37	1529.81	2251.37	1246.68	2251.37	666.723	2251.37	2077.8	2251.37	767.188	2251.37	547.991
2250.27	1488.46	2250.27	1289.85	2250.27	696.289	2250.27	1981.57	2250.27	725.967	2250.27	568.446
2249.18	1527.01	2249.18	1319.3	2249.18	776.061	2249.18	2054.28	2249.18	776.061	2249.18	513.57
2248.08	1670.53	2248.08	1344.19	2248.08	748.545	2248.08	2056.22	2248.08	743.981	2248.08	486.098
2246.99	1572.14	2246.99	1257.25	2246.99	734.729	2246.99	2014.8	2246.99	734.729	2246.99	543.06
2245.89	1533.09	2245.89	1304.95	2245.89	723.198	2245.89	2137.66	2245.89	746.012	2245.89	483.653
2244.8	1653.73	2244.8	1261.39	2244.8	727.639	2244.8	2018.69	2244.8	704.829	2244.8	506.382
2243.7	1532.57	2243.7	1315.92	2243.7	729.798	2243.7	2013.79	2243.7	729.798	2243.7	583.838
2242.6	1559.68	2242.6	1231.33	2242.6	702.312	2242.6	2004.33	2242.6	793.522	2242.6	567.778
2241.51	1561.7	2241.51	1281.28	2241.51	656.597	2241.51	2074.67	2241.51	752.351	2241.51	538.045
2240.41	1597.91	2240.41	1365.4	2240.41	695.238	2240.41	1978.58	2240.41	711.194	2240.41	551.632
2239.31	1581.69	2239.31	1178.29	2239.31	761.215	2239.31	2085.36	2239.31	727.029	2239.31	551.539
2238.22	1636.11	2238.22	1296.58	2238.22	708.677	2238.22	2123.75	2238.22	676.775	2238.22	530.938
2237.12	1576.6	2237.12	1243.96	2237.12	701.723	2237.12	2084.66	2237.12	745.011	2237.12	533.127
2236.02	1546.72	2236.02	1268.81	2236.02	699.327	2236.02	2102.54	2236.02	726.663	2236.02	523.926
2234.92	1582.9	2234.92	1257.21	2234.92	646.826	2234.92	2099.91	2234.92	749.316	2234.92	462.344
2233.83	1539.37	2233.83	1405.02	2233.83	696.815	2233.83	1992.53	2233.83	742.359	2233.83	528.304
2232.73	1545.94	2232.73	1300.05	2232.73	642.055	2232.73	2124.25	2232.73	703.529	2232.73	489.51
2231.63	1532.02	2231.63	1324.87	2231.63	673.817	2231.63	2153.48	2231.63	753.492	2231.63	559.997
2230.53	1536.32	2230.53	1279.13	2230.53	678.256	2230.53	2068.91	2230.53	748.813	2230.53	555.351
2229.43	1517.86	2229.43	1356.28	2229.43	744.136	2229.43	2007.12	2229.43	691.796	2229.43	512.02
2228.33	1469.82	2228.33	1351.51	2228.33	728.084	2228.33	2029.54	2228.33	723.534	2228.33	609.771
2227.23	1508.25	2227.23	1301.23	2227.23	696.114	2227.23	2047.39	2227.23	782.559	2227.23	532.322
2226.13	1542.11	2226.13	1280.54	2226.14	732.389	2226.14	2103.91	2226.14	721.016	2226.14	504.939
2225.04	1535.03	2225.04	1298.52	2225.04	736.814	2225.04	2112.66	2225.04	811.86	2225.04	459.372
2223.94	1625.72	2223.94	1336.96	2223.94	718.501	2223.94	2075.92	2223.94	707.132	2223.94	557.065
2222.84	1607.26	2222.84	1252.62	2222.84	677.46	2222.84	1930.08	2222.84	716.107	2222.84	618.352
2221.74	1622.9	2221.74	1218.31	2221.74	709.167	2221.74	2043.4	2221.74	763.719	2221.74	518.238
2220.64	1593.09	2220.64	1224.93	2220.64	709.048	2220.64	2115.78	2220.64	809.042	2220.64	536.331
2219.54	1445.12	2219.54	1297.43	2219.54	704.385	2219.54	2010.9	2219.54	747.557	2219.54	456.714
2218.44	1608.45	2218.44	1324.48	2218.44	726.985	2218.44	2101.44	2218.44	783.78	2218.44	581.588
2217.34	1501.43	2217.34	1310.62	2217.34	654.176	2217.34	2144.24	2217.34	645.091	2217.34	574.676
2216.23	1530.7	2216.23	1287.69	2216.23	758.535	2216.23	2093.92	2216.23	724.469	2216.23	520.074
2215.13	1655.33	2215.13	1269.31	2215.13	692.558	2215.13	2123.09	2215.13	726.618	2215.13	560.859
2214.03	1602.83	2214.03	1212.34	2214.03	756.01	2214.03	2029.65	2214.03	712.875	2214.03	519.899
2212.93	1588.94	2212.93	1355.14	2212.93	699.135	2212.93	2063.36	2212.93	789.932	2212.93	513.002
2211.83	1579.6	2211.83	1286.83	2211.83	703.557	2211.83	2133.37	2211.83	755.756	2211.83	540.15
2210.73	1565.72	2210.73	1214	2210.73	732.938	2210.73	2064.93	2210.73	723.861	2210.73	521.906
2209.63	1615.37	2209.63	1322.7	2209.63	730.546	2209.63	2107.69	2209.63	741.89	2209.63	517.281
2208.52	1499.41	2208.52	1247.62	2208.52	734.96	2208.52	2089.19	2208.52	791.67	2208.52	519.462
2207.42	1608.02	2207.42	1299.57	2207.42	766.589	2207.42	2143.27	2207.42	725.764	2207.42	494.427
2206.32	1560.13	2206.32	1240.4	2206.32	761.925	2206.32	2140.65	2206.32	748.319	2206.32	591.852
2205.22	1582.54	2205.22	1296.87	2205.22	757.262	2205.22	2013.32	2205.22	693.779	2205.22	519.201
2204.11	1550.54	2204.11	1434.93	2204.11	718.598	2204.11	2015.25	2204.11	673.261	2204.11	471.509
2203.01	1536.68	2203.01	1244.3	2203.01	657.282	2203.01	2128.23	2203.01	716.211	2203.01	553.024
2201.91	1493.37	2201.91	1303.01	2201.91	718.357	2201.91	2034.97	2201.91	711.558	2201.91	580.124
2200.8	1599.6	2200.8	1289.2	2200.8	636.67	2200.8	2093.53	2200.8	725.033	2200.8	527.915
2199.7	1572.15	2199.7	1211.96	2199.7	688.666	2199.7	2120.37	2199.7	770.218	2199.7	523.295
2198.6	1562.83	2198.6	1322.74	2198.6	636.456	2198.6	2067.91	2198.6	679.49	2198.6	502.823
2197.49	1562.56	2197.49	1295.34	2197.49	679.376	2197.49	1983.78	2197.49	677.111	2197.49	572.94
2196.39	1564.57	2196.39	1252.11	2196.39	720.017	2196.39	2103.45	2196.39	735.867	2196.39	534.352
2195.28	1625.43	2195.28	1156.81	2195.28	717.632	2195.28	2094.04	2195.28	774.228	2195.28	511.624
2194.18	1631.94	2194.18	1276.58	2194.18	733.356	2194.18	1996.36	2194.18	667.716	2194.18	464.006
2193.07	1615.83	2193.07	1226.58	2193.07	764.916	2193.07	2082.02	2193.07	744.548	2193.07	552.188
2191.97	1518.26	2191.97	1273.89	2191.97	719.533	2191.97	1997.95	2191.97	737.635	2191.97	545.307
2190.86	1570.04	2190.86	1337.02	2190.86	717.15	2190.86	2094.89	2190.86	701.314	2190.86	549.74
2189.76	1560.73	2189.76	1354.89	2189.76	723.815	2189.76	1949.78	2189.76	721.553	2189.76	540.6
2188.65	1528.8	2188.65	1284.56	2188.65	671.678	2188.65	2071.57	2188.65	694.293	2188.65	572.17
2187.55	1514.98	2187.55	1306.95	2187.55	671.565	2187.55	2016.96	2187.55	705.483	2187.55	501.978
2186.44	1609.68	2186.44	1275.08	2186.44	682.756	2186.44	2012.1	2186.44	655.627	2186.44	510.937
2185.34	1573.24	2185.34	1218.36	2185.34	784.359	2185.34	1957.51	2185.34	718.808	2185.34	485.986
2184.23	1566.2	2184.23	1317.59	2184.23	768.407	2184.23	2092.78	2184.23	729.987	2184.23	592.126
2183.12	1513.96	2183.12	1222.47	2183.12	736.643	2183.12	2115.02	2183.12	695.97	2183.12	519.718
2182.02	1509.19	2182.02	1305.85	2182.02	806.556	2182.02	2024.3	2182.02	689.075	2182.02	524.149
2180.91	1508.93	2180.91	1337.26	2180.91	781.573	2180.91	2107.54	2180.91	697.994	2180.91	492.436
2179.8	1610.31	2179.8	1257.99	2179.8	713.687	2179.8	2193.01	2179.8	720.462	2179.8	542.04
2178.7	1555.85	2178.7	1314.23	2178.7	704.534	2178.7	2091.02	2178.7	727.115	2178.7	499.045
2177.59	1630.09	2177.59	1232.73	2177.59	720.22	2177.59	2041	2177.59	742.797	2177.59	510.25
2176.48	1548.55	2176.48	1198.66	2176.48	632.062	2176.48	2002.28	2176.48	772.018	2176.48	534.995
2175.37	1478.32	2175.37	1284.22	2175.37	661.296	2175.37	2001.94	2175.37	744.804	2175.37	501.05
2174.27	1520.95	2174.27	1322.37	2174.27	717.6	2174.27	2080.59	2174.27	749.192	2174.27	541.585
2173.16	1604.18	2173.16	1326.66	2173.16	755.835	2173.16	2035.11	2173.16	717.479	2173.16	582.106
2172.05	1536.23	2172.05	1348.99	2172.05	683.521	2172.05	2115.98	2172.05	735.405	2172.05	536.891
2170.94	1526.95	2170.94	1276.59	2170.94	636.041	2170.94	2063.75	2170.94	766.858	2170.94	554.844
2169.83	1560.52	2169.83	1310.2	2169.83	714.862	2169.83	2036.34	2169.83	708.097	2169.83	496.119
2168.72	1456.54	2168.72	1242.34	2168.72	662.884	2168.72	1999.92	2168.72	680.921	2168.72	500.545
2167.62	1528.43	2167.62	1282.71	2167.62	730.402	2167.62	2073.98	2167.62	701.096	2167.62	581.616
2166.51	1568.75	2166.51	1266.72	2166.51	691.962	2166.51	2075.89	2166.51	743.803	2166.51	525.17
2165.4	1539.19	2165.4	1250.73	2165.4	770.72	2165.4	2046.24	2165.4	723.395	2165.4	540.856
2164.29	1586.25	2164.29	1223.48	2164.29	642.159	2164.29	2187.85	2164.29	691.729	2164.29	561.044
2163.18	1574.71	2163.18	1270.58	2163.18	687.107	2163.18	2061.32	2163.18	738.922	2163.18	551.938
2162.07	1495.61	2162.07	1227.57	2162.07	707.263	2162.07	2045.21	2162.07	698.254	2162.07	502.292
2160.96	1522.39	2160.96	1249.89	2160.96	650.843	2160.96	2085.4	2160.96	729.665	2160.96	477.435
2159.85	1603.19	2159.85	1254.18	2159.85	693.515	2159.85	1952.2	2159.85	691.264	2159.85	540.401
2158.74	1596.17	2158.74	1195.44	2158.74	650.624	2158.74	1990.14	2158.74	684.393	2158.74	535.808
2157.63	1555.38	2157.63	1328.04	2157.63	722.544	2157.63	2113.61	2157.63	697.784	2157.63	506.456
2156.52	1469.6	2156.52	1246.8	2156.52	731.424	2156.52	2077.24	2156.52	751.679	2156.52	470.362
2155.4	1593.11	2155.4	1323.09	2155.4	693.048	2155.4	2018.39	2155.4	711.05	2155.4	573.79
2154.29	1628.84	2154.29	1172.13	2154.29	701.931	2154.29	2207.03	2154.29	710.93	2154.29	490.452
2153.18	1513.85	2153.18	1279.91	2153.18	688.316	2153.18	1979.47	2153.18	719.808	2153.18	515.113
2152.07	1549.58	2152.07	1248.21	2152.07	692.699	2152.07	2170.31	2152.07	683.703	2152.07	571.251
2150.96	1517.83	2150.96	1337.94	2150.96	670.096	2150.96	2012.54	2150.96	652.106	2150.96	575.653
2149.85	1546.81	2149.85	1268.02	2149.85	762.162	2149.85	2041.42	2149.85	714.948	2149.85	546.328
2148.73	1573.52	2148.73	1265.56	2148.73	654.135	2148.73	2050.07	2148.73	730.563	2148.73	537.245
2147.62	1539.54	2147.62	1290.07	2147.62	645.035	2147.62	2022.76	2147.62	759.658	2147.62	543.897
2146.51	1449.4	2146.51	1186.48	2146.51	638.185	2146.51	2101.07	2146.51	689.869	2146.51	532.57
2145.4	1586.21	2145.4	1289.63	2145.4	743.674	2145.4	2111.95	2145.4	674.025	2145.4	572.921
2144.28	1514.05	2144.28	1273.69	2144.28	723.332	2144.28	2089.13	2144.28	718.839	2144.28	482.97
2143.17	1504.82	2143.17	1262.25	2143.17	680.536	2143.17	1963	2143.17	649.092	2143.17	521.071
2142.06	1598.88	2142.06	1199.16	2142.06	678.176	2142.06	2209.69	2142.06	709.615	2142.06	507.509
2140.94	1362.86	2140.94	1257.33	2140.94	745.419	2140.94	1953.36	2140.94	684.798	2140.94	525.386
2139.83	1553.44	2139.83	1171.82	2139.83	693.662	2139.83	2087.72	2139.83	725.09	2139.83	466.931
2138.72	1483.6	2138.72	1241.2	2138.72	693.545	2138.72	2145.72	2138.72	691.3	2138.72	592.543
2137.6	1593.31	2137.6	1236.5	2137.6	765.239	2137.6	2039.89	2137.6	749.531	2137.6	498.191
2136.49	1599.78	2136.49	1249.76	2136.49	747.161	2136.49	1943.07	2136.49	776.329	2136.49	542.982
2135.37	1399.85	2135.37	1204.68	2135.37	668.518	2135.37	2099.77	2135.37	666.274	2135.37	551.864
2134.26	1529.71	2134.26	1278.49	2134.26	661.676	2134.26	2121.85	2134.26	706.536	2134.26	453.08
2133.14	1421.8	2133.14	1309.67	2133.14	726.6	2133.14	2170.83	2133.14	751.268	2133.14	538.222
2132.03	1556.1	2132.03	1282.55	2132.03	744.415	2132.03	2116.65	2132.03	719.751	2132.03	529.163
2130.91	1560.32	2130.91	1230.77	2130.91	762.225	2130.91	1992.99	2130.91	690.486	2130.91	560.459
2129.8	1548.85	2129.8	1208.15	2129.8	676.921	2129.8	2133.87	2129.8	694.852	2129.8	511.053
2128.68	1537.38	2128.68	1286.38	2128.68	753.003	2128.68	2111.1	2128.68	681.289	2128.68	566.994
2127.57	1476.62	2127.57	1223.42	2127.57	705.822	2127.57	2054.73	2127.57	708.063	2127.57	537.769
2126.45	1518.94	2126.45	1171.69	2126.45	714.664	2126.45	2074.54	2126.45	716.905	2126.45	544.399
2125.34	1541.09	2125.34	1258.85	2125.34	696.624	2125.34	2009.23	2125.34	687.664	2125.34	584.627
2124.22	1453.48	2124.22	1198.17	2124.22	700.986	2124.22	2051.45	2124.22	723.382	2124.22	550.935
2123.1	1562.96	2123.1	1258.43	2123.1	689.672	2123.1	2048.86	2123.1	723.26	2123.1	515.015
2121.99	1511.2	2121.99	1233.59	2121.99	662.69	2121.99	2189.56	2121.99	716.422	2121.99	564.182
2120.87	1515.42	2120.87	1296.06	2120.87	770.023	2120.87	2184.72	2120.87	756.593	2120.87	559.61
2119.75	1488.31	2119.75	1237.65	2119.75	671.419	2119.75	2027.69	2119.75	783.322	2119.75	523.707
2118.63	1517.15	2118.63	1188.21	2118.64	671.306	2118.64	1957.98	2118.64	711.584	2118.64	532.569
2117.52	1543.74	2117.52	1277.5	2117.52	680.142	2117.52	2044.9	2117.52	698.04	2117.52	514.581
2116.4	1458.48	2116.4	1237.02	2116.4	648.71	2116.4	2118.37	2116.4	706.87	2116.4	518.968
2115.28	1630.45	2115.28	1259.18	2115.28	679.913	2115.28	2113.54	2115.28	773.848	2115.28	547.956
2114.16	1522.84	2114.16	1225.43	2114.16	706.632	2114.16	2126.61	2114.16	751.356	2114.16	541.155
2113.05	1520.34	2113.05	1238.63	2113.05	740.05	2113.05	2003.28	2113.05	679.683	2113.05	534.356
2111.93	1573.74	2111.93	1213.84	2111.93	739.925	2111.93	2052.12	2111.93	657.215	2111.93	496.264
2110.81	1535.48	2110.81	1276.21	2110.81	710.745	2110.81	2078.59	2110.81	706.275	2110.81	496.18
2109.69	1416.78	2109.69	1182.14	2109.69	692.748	2109.69	2098.36	2109.69	708.391	2109.69	505.036
2108.57	1577.41	2108.57	1224.39	2108.57	730.614	2108.57	2010.86	2108.57	741.786	2108.57	525.059
2107.45	1530.23	2107.45	1213.02	2107.45	728.257	2107.45	1910	2107.45	746.128	2107.45	462.421
2106.33	1483.07	2106.33	1306.62	2106.33	701.332	2106.33	1976.68	2106.33	741.535	2106.33	518.181
2105.21	1458.26	2105.21	1237.17	2105.21	669.949	2105.21	2130.44	2105.21	734.711	2105.21	540.426
2104.09	1451.31	2104.09	1167.75	2104.09	734.587	2104.09	1962.62	2104.09	730.122	2104.09	522.472
2102.97	1442.14	2102.97	1201.04	2102.97	649.632	2102.97	2109.63	2102.97	732.231	2102.97	471.039
2101.85	1497.7	2101.85	1238.78	2101.85	683.003	2101.85	2064.63	2101.85	741.036	2101.85	566.937
2100.73	1495.21	2100.73	1229.64	2100.73	694.046	2100.73	2006.26	2100.73	720.826	2100.73	557.915
2099.61	1586.44	2099.61	1187.04	2099.61	751.942	2099.61	2088.48	2099.61	720.704	2099.61	544.433
2098.49	1454.55	2098.49	1184.61	2098.49	700.504	2098.49	1998.89	2098.49	718.352	2098.49	573.343
2097.37	1463.23	2097.37	1233.48	2097.37	680.312	2097.37	2052.09	2097.37	762.841	2097.37	564.324
2096.25	1496.43	2096.25	1210.97	2096.25	684.657	2096.25	2080.73	2096.25	758.252	2096.25	504.015
2095.13	1518.48	2095.13	1282.12	2095.13	680.082	2095.13	2136.13	2095.13	700.15	2095.13	492.781
2094.01	1489.24	2094.01	1232.86	2094.01	650.985	2094.01	2080.03	2094.01	706.72	2094.01	521.68
2092.89	1473.39	2092.89	1230.42	2092.89	697.685	2092.89	2064.08	2092.89	717.746	2092.89	543.882
2091.76	1424.11	2091.76	1256.96	2091.77	753.283	2091.77	1981.27	2091.77	695.339	2091.77	572.763
2090.64	1492.94	2090.64	1174.3	2090.64	679.623	2090.64	2076.75	2090.64	724.189	2090.64	539.242
2089.52	1563.98	2089.52	1183.01	2089.52	637.179	2089.52	2145.47	2089.52	697.332	2089.52	548.063
2088.4	1474.62	2088.4	1187.27	2088.4	630.389	2088.4	2118.37	2088.4	715.034	2088.4	503.42
2087.28	1481.05	2087.28	1133.62	2087.28	665.917	2087.28	2042.29	2087.28	757.23	2087.28	530.061
2086.15	1483.03	2086.15	1244.76	2086.15	719.247	2086.15	2055.31	2086.15	663.578	2086.15	460.941
2085.03	1540.67	2085.03	1188.89	2085.03	763.653	2085.03	2144.02	2085.03	699.088	2085.03	485.354
2083.91	1466.95	2083.91	1244.34	2083.91	665.58	2083.91	1987.84	2083.91	698.97	2083.91	532.019
2082.78	1551.27	2082.78	1255.26	2082.78	667.693	2082.78	1989.73	2082.78	725.56	2082.78	445.129
2081.66	1510.96	2081.66	1132.66	2081.66	765.492	2081.66	2082.85	2081.66	725.437	2081.66	591.921
2080.54	1470.65	2080.54	1248.16	2080.54	711.966	2080.54	2015.75	2080.54	756.463	2080.54	533.974
2079.41	1537.14	2079.41	1207.91	2079.41	718.519	2079.41	2135.54	2079.41	765.234	2079.41	553.905
2078.29	1501.3	2078.29	1261.09	2078.29	662.794	2078.29	2124.06	2078.29	711.725	2078.29	556.035
2077.16	1425.43	2077.16	1198.61	2077.17	716.053	2077.17	2112.58	2077.17	711.605	2077.17	578.179
2076.04	1458.54	2076.04	1205.08	2076.04	744.836	2076.04	2134.46	2076.04	729.272	2076.04	524.72
2074.92	1491.64	2074.92	1169.31	2074.92	622.444	2074.92	2022.94	2074.92	715.811	2074.92	597.991
2073.79	1406.93	2073.79	1262.46	2073.79	702.355	2073.79	2082.61	2073.79	693.464	2073.79	580.109
2072.67	1500.03	2072.67	1200.02	2072.67	797.793	2072.67	2024.48	2072.67	691.125	2072.67	548.9
2071.54	1479.78	2071.54	1226.48	2071.54	726.558	2071.54	2024.14	2071.54	702.117	2071.54	559.916
2070.42	1528.4	2070.42	1226.28	2070.42	626.467	2070.42	1939.38	2070.42	693.113	2070.42	468.74
2069.29	1534.81	2069.29	1226.07	2069.29	655.236	2069.29	2003.47	2069.29	715.207	2069.29	541.958
2068.16	1499.02	2068.16	1268.06	2068.16	728.411	2068.16	1992.03	2068.16	686.217	2068.16	539.646
2067.04	1536.51	2067.04	1130.18	2067.04	681.66	2067.04	1951.72	2067.04	734.949	2067.04	561.759
2065.91	1522.93	2065.91	1198.81	2065.91	701.525	2065.91	2124.56	2065.91	763.686	2065.91	546.124
2064.79	1489.38	2064.79	1209.7	2064.79	668.112	2064.79	2010.99	2064.79	783.533	2064.79	448.368
2063.66	1502.44	2063.66	1222.82	2063.66	676.876	2063.66	2063.92	2063.66	721.262	2063.66	532.624
2062.53	1564.32	2062.53	1171.57	2062.53	727.797	2062.53	2076.88	2062.53	749.985	2062.53	505.907
2061.41	1477.53	2061.41	1173.6	2061.41	696.614	2061.41	2025.51	2061.41	696.614	2061.41	528.007
2060.28	1577.1	2060.28	1153.43	2060.28	714.242	2060.28	2040.69	2060.28	692.061	2060.28	523.482
2059.15	1403.85	2059.15	1246.39	2059.15	734.081	2059.15	2151.24	2059.15	716.339	2059.15	481.256
2058.02	1505.61	2058.02	1181.87	2058.02	674.088	2058.02	2195.22	2058.02	702.914	2058.02	580.957
2056.9	1536.39	2056.9	1192.76	2056.9	662.889	2056.9	2157.16	2056.9	747.135	2056.9	483.31
2055.77	1540.57	2055.77	1199.2	2055.77	642.827	2055.77	2030.45	2055.77	766.959	2055.77	503.178
2054.64	1533.66	2054.64	1216.73	2054.64	695.909	2054.64	2065.56	2054.64	671.53	2054.64	480.931
2053.51	1504.59	2053.51	1218.74	2053.51	689.144	2053.51	2080.73	2053.51	673.632	2053.51	440.963
2052.38	1411.29	2052.38	1183.09	2052.38	660.226	2052.38	2018.34	2052.38	726.691	2052.38	494.061
2051.26	1574.97	2051.26	1162.95	2051.26	719.923	2051.26	2013.57	2051.26	724.353	2051.26	542.711
2050.13	1583.56	2050.13	1253.56	2050.13	719.801	2050.13	2073.03	2050.13	739.734	2050.13	542.62
2049	1503.58	2049	1337.5	2049	737.395	2049	2039.46	2049	708.608	2049	584.601
2047.87	1414.76	2047.87	1237.64	2047.87	684.134	2047.87	2140.96	2047.87	681.92	2047.87	502.584
2046.74	1514.14	2046.74	1157.74	2046.74	699.514	2046.74	2076.41	2046.74	741.573	2046.74	487.003
2045.61	1451.91	2045.61	1223.94	2045.61	701.609	2045.61	2082.69	2045.61	690.543	2045.61	548.893
2044.48	1506.99	2044.48	1212.67	2044.48	752.387	2044.48	2091.19	2044.48	770.091	2044.48	546.587
2043.35	1367.34	2043.35	1261.14	2043.35	679.247	2043.35	2026.68	2043.35	769.96	2043.35	559.77
2042.22	1420.2	2042.22	1225.53	2042.22	668.071	2042.22	2072.79	2042.22	754.345	2042.22	513.22
2041.09	1508.44	2041.09	1240.81	2041.09	703.347	2041.09	2063.59	2041.09	683.441	2041.09	515.345
2039.96	1514.81	2039.96	1214.06	2039.96	632.463	2039.96	2056.61	2039.96	659	2039.96	488.721
2038.83	1530.04	2038.83	1300.09	2038.83	658.888	2038.83	2115.96	2038.83	793.762	2038.83	526.226
2037.7	1465.67	2037.7	1237.97	2037.7	689.726	2037.7	2040.44	2037.7	676.462	2037.7	530.559
2036.57	1509.63	2036.57	1175.87	2036.57	705.082	2036.57	2029.04	2036.57	643.194	2036.57	512.787
2035.44	1531.47	2035.44	1235.34	2035.44	716.012	2035.44	1997.76	2035.44	731.482	2035.44	508.28
2034.3	1442.83	2034.3	1157.8	2034.3	676.12	2034.3	2163.14	2034.3	684.958	2034.3	494.937
2033.17	1464.68	2033.17	1197.37	2033.17	706.934	2033.17	2058.94	2033.17	706.934	2033.17	541.246
2032.04	1537.32	2032.04	1199.38	2032.04	706.814	2032.04	2027.67	2032.04	753.199	2032.04	552.199
2030.91	1453.14	2030.91	1179.3	2030.91	691.236	2030.91	2089.17	2030.91	704.486	2030.91	472.602
2029.78	1501.47	2029.78	1154.81	2029.78	728.656	2029.78	2088.81	2029.78	735.28	2029.78	540.972
2028.64	1510.05	2028.64	1231.88	2028.64	675.548	2028.64	2050.93	2028.64	708.663	2028.64	494.519
2027.51	1447.99	2027.51	1258.16	2027.51	715.166	2027.51	2167.57	2027.51	688.678	2027.51	569.484
2026.38	1469.81	2026.38	1313.12	2026.38	712.838	2026.38	2010.51	2026.38	715.045	2026.38	567.181
2025.25	1496.04	2025.25	1229.05	2025.25	675.206	2025.25	2019	2025.25	690.652	2025.25	509.714
2024.11	1553.15	2024.11	1228.84	2024.11	686.123	2024.11	2018.66	2024.11	736.865	2024.11	509.628
2022.98	1407.31	2022.98	1310.25	2022.98	732.329	2022.98	2080.08	2022.98	763.21	2022.98	542.629
2021.84	1504.11	2021.84	1157.85	2021.85	683.685	2021.85	2095.16	2021.85	780.724	2021.85	454.32
2020.71	1439.91	2020.71	1177.5	2020.71	699.005	2020.71	2092.61	2020.71	800.438	2020.71	553.471
2019.58	1496.98	2019.58	1236.83	2019.58	690.068	2019.58	2105.48	2019.58	705.501	2019.58	526.921
2018.44	1514.37	2018.44	1183.72	2018.44	694.36	2018.44	2140.39	2018.44	747.264	2018.44	506.993
2017.31	1478.85	2017.31	1174.7	2017.31	676.611	2017.31	2126.81	2017.31	711.874	2017.31	498.092
2016.17	1522.67	2016.17	1203.15	2016.17	617	2016.17	2161.7	2016.17	797.693	2016.17	528.857
2015.04	1506.99	2015.04	1183.12	2015.04	663.163	2015.04	2095.24	2015.04	663.163	2015.04	519.955
2013.9	1370.16	2013.9	1202.74	2013.9	658.645	2013.9	2077.27	2013.9	821.655	2013.9	493.433
2012.77	1416.18	2012.77	1228.97	2012.77	695.976	2012.77	2006.44	2012.77	711.393	2012.77	508.767
2011.63	1451.17	2011.63	1149.49	2011.63	715.677	2011.63	2129.41	2011.63	709.07	2011.63	484.458
2010.5	1334.24	2010.5	1237.36	2010.5	686.933	2010.5	2054.2	2010.5	741.976	2010.5	559.234
2009.36	1413.26	2009.36	1272.37	2009.36	684.616	2009.36	2095.67	2009.36	660.401	2009.36	510.71
2008.23	1435.03	2008.23	1129.09	2008.23	660.289	2008.23	2066.71	2008.23	708.711	2008.23	512.825
2007.09	1346.76	2007.09	1203.72	2007.09	682.184	2007.09	2114.77	2007.09	684.384	2007.09	550.148
2005.95	1566.56	2005.95	1256.33	2005.96	622.662	2005.96	2138.61	2005.96	712.871	2005.96	508.251
2004.82	1447.5	2004.82	1238.51	2004.82	699.552	2004.82	2125.05	2004.82	754.548	2004.82	492.766
2003.68	1401.07	2003.68	1249.3	2003.68	673.04	2003.68	1999.32	2003.68	690.635	2003.68	477.286
2002.55	1462.4	2002.55	1297.47	2002.55	646.537	2002.55	2045.17	2002.55	774.085	2002.55	486.002
2001.41	1508.33	2001.41	1284.06	2001.41	725.582	2001.41	2095.39	2001.41	699.197	2001.41	435.349
2000.27	1455.31	2000.27	1118.97	2000.27	619.938	2000.27	2031.28	2000.27	734.252	2000.27	441.87
1999.13	1415.5	1999.13	1224.28	1999.13	723.138	1999.13	2180.4	1999.13	707.752	1999.13	545.101
1998	1397.68	1998	1186.71	1998	692.249	1998	2028.4	1998	707.632	1998	450.511
1996.86	1485.34	1996.86	1206.29	1996.86	749.26	1996.86	2122.54	1996.86	729.485	1996.86	478.999
1995.72	1485.09	1995.72	1166.54	1995.72	700.802	1995.72	2058.47	1995.72	731.559	1995.72	558.006
1994.58	1517.78	1994.58	1252.01	1994.58	746.81	1994.58	2075.69	1994.58	698.487	1994.58	478.837
1993.44	1480.19	1993.44	1098.06	1993.44	663.231	1993.44	2125.85	1993.44	685.192	1993.44	458.991
1992.3	1501.9	1992.3	1172.53	1992.31	676.293	1992.31	2057.42	1992.31	737.774	1992.31	478.675
1991.17	1440.17	1991.17	1220.63	1991.17	691.547	1991.17	2074.64	1991.17	671.788	1991.17	434.686
1990.03	1442.12	1990.03	1220.43	1990.03	667.284	1990.03	2012.83	1990.03	757.28	1990.03	480.708
1988.89	1354.09	1988.89	1128.05	1988.89	656.198	1988.89	2005.9	1988.89	719.843	1988.89	535.493
1987.75	1413.11	1987.75	1239.76	1987.75	664.864	1987.75	2082.36	1987.75	645.116	1987.75	515.654
1986.61	1349.25	1986.61	1224.2	1986.61	653.782	1986.61	2090.79	1986.61	677.915	1986.61	522.148
1985.47	1467.47	1985.47	1230.57	1985.47	721.671	1985.47	2053.14	1985.47	756.767	1985.47	497.931
1984.33	1440.9	1984.33	1166.76	1984.33	704.003	1984.33	2057.18	1984.33	699.617	1984.33	453.984
1983.19	1456.01	1983.19	1212.61	1983.19	668.8	1983.19	2028.33	1983.19	627.137	1983.19	552.582
1982.05	1471.11	1982.05	1159.79	1982.05	734.459	1982.05	1938.09	1982.05	719.112	1982.05	559.066
1980.91	1387.56	1980.91	1128.9	1980.91	642.269	1980.91	2047.37	1980.91	644.461	1980.91	539.243
1979.77	1584.58	1979.77	1185.69	1979.77	670.652	1979.77	2084.28	1979.77	736.402	1979.77	565.451
1978.63	1619.37	1978.63	1233.7	1978.63	694.643	1978.63	2101.46	1978.63	762.573	1978.63	512.765
1977.49	1513.93	1977.49	1187.48	1977.49	701.098	1977.49	2147.11	1977.49	655.088	1977.49	475.432
1976.34	1474.25	1976.34	1198.24	1976.35	619.928	1976.35	2061.32	1976.35	722.885	1976.35	565.164
1975.2	1397.34	1975.2	1195.84	1975.2	672.388	1975.2	2036.88	1975.2	617.633	1975.2	569.449
1974.06	1460.61	1974.06	1219.73	1974.06	645.996	1974.06	1979.6	1974.06	656.945	1974.06	494.899
1972.92	1521.67	1972.92	1188.87	1972.92	608.666	1972.92	1998.96	1972.92	613.045	1972.92	521.088
1971.78	1396.63	1971.78	1140.51	1971.78	687.37	1971.78	2189.08	1971.78	678.614	1971.78	503.487
1970.64	1442.36	1970.64	1219.11	1970.64	755.103	1970.64	2085.84	1970.64	717.895	1970.64	531.855
1969.49	1514.33	1969.49	1194.83	1969.49	665.254	1969.49	2194.9	1969.49	678.384	1969.49	422.349
1968.35	1481.25	1968.35	1255.89	1968.35	645.449	1968.35	2093.88	1968.35	706.712	1968.35	511.984
1967.21	1424.12	1967.21	1222.86	1967.21	660.653	1967.21	2104.46	1967.21	684.717	1967.21	492.208
1966.06	1437.01	1966.06	1229.22	1966.07	680.226	1966.07	2042.87	1966.07	680.226	1966.07	404.636
1964.92	1517.68	1964.92	1235.57	1964.92	651.682	1964.92	2033.77	1964.92	642.935	1964.92	524.845
1963.78	1414.65	1963.78	1327.19	1963.78	655.945	1963.78	1985.33	1963.78	682.182	1963.78	533.502
1962.63	1442.83	1962.63	1138.96	1962.63	631.786	1962.63	1978.43	1962.63	703.928	1962.63	500.62
1961.49	1401.06	1961.49	1219.64	1961.49	673.208	1961.49	2010.88	1961.49	708.18	1961.49	533.321
1960.35	1435.79	1960.35	1134.21	1960.35	694.948	1960.35	2036.77	1960.35	686.206	1960.35	515.747
1959.2	1431.18	1959.2	1140.57	1959.2	716.68	1959.2	2088.86	1959.2	756.01	1959.2	498.18
1958.06	1363.21	1958.06	1190.62	1958.06	672.866	1958.06	2057.92	1958.06	714.374	1958.06	533.05
1956.91	1437.24	1956.91	1138	1956.91	688.042	1956.91	1998.6	1956.91	727.359	1956.91	532.959
1955.77	1463.21	1955.77	1166.2	1955.77	650.799	1955.77	2103.09	1955.77	701.029	1955.77	478.272
1954.62	1502.26	1954.62	1270.81	1954.62	683.442	1954.62	2015.39	1954.62	681.258	1954.62	504.393
1953.48	1453.98	1953.48	1093.76	1953.48	659.311	1953.48	2019.41	1953.48	694.242	1953.48	510.857
1952.33	1477.74	1952.33	1087.02	1952.33	665.748	1952.33	2128.21	1952.33	691.941	1952.33	530.416
1951.19	1494.95	1951.19	1272.35	1951.19	707.101	1951.19	2051.47	1951.19	718.013	1951.19	519.414
1950.04	1420.51	1950.04	1200.12	1950.04	687.343	1950.04	2066.39	1950.04	691.707	1950.04	600.061
1948.9	1378.82	1948.9	1117.02	1948.9	665.409	1948.9	2044.23	1948.9	691.59	1948.9	549.781
1947.75	1411.3	1947.75	1228.07	1947.75	715.467	1947.75	1991.53	1947.75	682.747	1947.75	488.611
1946.6	1415.42	1946.6	1136.26	1946.6	695.717	1946.6	2019.54	1946.6	660.822	1946.6	488.529
1945.46	1508.95	1945.46	1225.48	1945.46	641.085	1945.46	2021.38	1945.46	671.613	1945.46	538.599
1944.31	1410.58	1944.31	1107.54	1944.31	682.4	1944.31	2069	1944.31	730.364	1944.31	470.921
1943.16	1401.63	1943.16	1155.31	1943.16	691.004	1943.16	2001.08	1943.16	695.363	1943.16	534.056
1942.02	1484.21	1942.02	1185.62	1942.02	721.399	1942.02	1911.38	1942.02	634.221	1942.02	566.658
1940.87	1429.48	1940.87	1183.24	1940.87	695.127	1940.87	2054.88	1940.87	721.276	1940.87	464.145
1939.72	1407.45	1939.72	1174.33	1939.72	638.363	1939.72	2004.42	1939.72	684.116	1939.72	464.066
1938.57	1461.67	1938.57	1119.67	1938.57	670.93	1938.57	2056.36	1938.57	627.363	1938.57	496.662
1937.43	1496.27	1937.43	1202.24	1937.43	625.079	1937.43	2119.17	1937.43	707.842	1937.43	559.74
1936.28	1356.65	1936.28	1117.11	1936.28	670.702	1936.28	2007.75	1936.28	705.544	1936.28	489.961
1935.13	1334.65	1935.13	1147.4	1935.13	707.602	1935.13	2013.94	1935.13	698.893	1935.13	446.333
1933.98	1421.49	1933.98	1236.46	1933.98	666.121	1933.98	2107.21	1933.98	646.53	1933.98	481.088
1932.83	1443.02	1932.83	1179.66	1932.83	735.656	1932.83	2054.61	1932.83	698.656	1932.83	500.595
1931.68	1416.66	1931.68	1149	1931.68	696.361	1931.68	2025.98	1931.68	670.248	1931.68	524.447
1930.54	1516.5	1930.54	1148.8	1930.54	635.322	1930.54	2112.66	1930.54	644.025	1930.54	485.194
1929.39	1344.39	1929.39	1122.5	1929.39	667.845	1929.39	2020.94	1929.39	752.685	1929.39	495.989
1928.24	1455.09	1928.24	1144.06	1928.24	702.532	1928.24	1996.67	1928.24	659.032	1928.24	526.355
1927.09	1459.19	1927.09	1213.46	1927.09	682.841	1927.09	1961.54	1927.09	665.444	1927.09	480.598
1925.94	1424.16	1925.94	1111.06	1925.94	713.165	1925.94	2082.96	1925.94	680.551	1925.94	473.994
1924.79	1378.26	1924.79	1156.52	1924.79	710.87	1924.79	1997.83	1924.79	704.349	1924.79	534.783
1923.64	1412.81	1923.64	1212.84	1923.64	706.403	1923.64	2149.64	1923.64	708.576	1923.64	493.395
1922.49	1477.76	1922.49	1225.67	1922.49	691.071	1922.49	2131.89	1922.49	706.283	1922.49	528.082
1921.34	1536.18	1921.34	1218.95	1921.34	706.163	1921.34	2090.24	1921.34	669.225	1921.34	514.956
1920.19	1379.5	1920.19	1134.01	1920.19	706.043	1920.19	2165.92	1920.19	706.043	1920.19	523.558
1919.03	1500.9	1919.03	1201.16	1919.03	645.105	1919.03	2069.98	1919.03	679.859	1919.03	506.093
1917.88	1518.02	1917.88	1172.72	1917.88	690.602	1917.88	2011	1917.88	697.117	1917.88	460.401
1916.73	1474.34	1916.73	1270.23	1916.73	631.858	1916.73	1906.43	1916.73	690.485	1916.73	536.32
1915.58	1387.25	1915.58	1163.64	1915.58	686.025	1915.58	2029.85	1915.58	709.906	1915.58	471.1
1914.43	1413.06	1914.43	1198.17	1914.43	679.397	1914.43	2079.43	1914.43	738.003	1914.43	505.749
1913.28	1382.44	1913.28	1241.37	1913.28	685.793	1913.28	2079.08	1913.28	774.772	1913.28	529.536
1912.12	1475.51	1912.12	1156.54	1912.12	657.468	1912.12	2137.31	1912.12	655.298	1912.12	503.408
1910.97	1455.73	1910.97	1206.24	1910.97	685.56	1910.97	2052.34	1910.97	687.729	1910.97	518.509
1909.82	1386.07	1909.82	1166.99	1909.82	631.215	1909.82	2030.3	1909.82	711.473	1909.82	481.546
1908.67	1320.77	1908.67	1145.1	1908.67	685.327	1908.67	2105.86	1908.67	739.546	1908.67	520.502
1907.51	1422.46	1907.51	1177.44	1907.51	696.053	1907.51	1906.01	1907.51	700.39	1907.51	459.698
1906.36	1491.6	1906.36	1229.27	1906.36	726.287	1906.36	2003.25	1906.36	685.095	1906.36	437.94
1905.21	1508.69	1905.21	1172.7	1905.21	737.002	1905.21	2033.26	1905.21	715.325	1905.21	442.201
1904.05	1471.59	1904.05	1170.33	1904.05	680.527	1904.05	2065.42	1904.05	682.695	1904.05	446.461
1902.9	1484.34	1902.9	1176.64	1902.9	667.41	1902.9	2229.76	1902.9	699.914	1902.9	491.89
1901.75	1490.59	1901.75	1256.6	1901.75	693.296	1901.75	2179.55	1901.75	671.63	1901.75	480.974
1900.59	1397.19	1900.59	1180.57	1900.59	654.187	1900.59	2094.7	1900.59	686.679	1900.59	513.385
1899.44	1438.1	1899.44	1141.38	1899.44	645.412	1899.44	2111.67	1899.44	716.884	1899.44	495.971
1898.28	1470.34	1898.28	1158.51	1898.28	718.928	1898.28	2020.36	1898.28	688.612	1898.28	459.075
1897.13	1370.49	1897.13	1130.17	1897.13	651.689	1897.13	2046	1897.13	692.825	1897.13	506.628
1895.97	1519.63	1895.97	1255.53	1895.97	640.754	1895.97	1978.55	1895.97	688.378	1895.97	517.366
1894.82	1404.66	1894.82	1212.03	1894.82	642.81	1894.82	2027.99	1894.82	677.439	1894.82	525.935
1893.66	1497.47	1893.66	1209.66	1893.66	662.176	1893.66	2068.76	1893.66	716.276	1893.66	476.075
1892.51	1415	1892.51	1090.46	1892.51	713.991	1892.51	2133.32	1892.51	711.827	1892.51	532.248
1891.35	1466.68	1891.35	1183.29	1891.35	694.4	1891.35	2048.59	1891.35	666.278	1891.35	534.32
1890.2	1334.49	1890.2	1235	1890.2	702.934	1890.2	2054.73	1890.2	629.396	1890.2	501.787
1889.04	1401.3	1889.04	1107.2	1889.04	653.077	1889.04	2030.59	1889.04	674.702	1889.04	490.889
1887.88	1437.82	1887.88	1081.07	1887.88	717.83	1887.88	2064.84	1887.88	728.641	1887.88	516.751
1886.73	1457.03	1886.73	1072.24	1886.73	741.488	1886.73	1990.99	1886.73	706.899	1886.73	538.281
1885.57	1368.17	1885.57	1156.35	1885.57	752.169	1885.57	2049.01	1885.57	706.779	1885.57	523.06
1884.41	1482.47	1884.41	1151.83	1884.41	685.049	1884.41	1996.8	1884.41	691.532	1884.41	527.293
1883.26	1404.44	1883.26	1225.1	1883.26	717.342	1883.26	2013.74	1883.26	704.378	1883.26	529.364
1882.1	1529.49	1882.1	1276.74	1882.1	684.816	1882.1	2043.65	1882.1	712.9	1882.1	453.664
1880.94	1414.76	1880.94	1151.25	1880.94	600.462	1880.94	2010.9	1880.94	678.22	1880.94	559.423
1879.78	1453.39	1879.78	1155.37	1879.79	706.179	1879.79	2040.79	1879.79	686.743	1879.79	492.382
1878.63	1377.57	1878.63	1172.45	1878.63	768.676	1878.63	1999.42	1878.63	719.014	1878.63	533.323
1877.47	1452.9	1877.47	1193.84	1877.47	647.651	1877.47	2115.66	1877.47	738.322	1877.47	494.373
1876.31	1456.97	1876.31	1180.68	1876.31	740.355	1876.31	2102.35	1876.31	712.295	1876.31	498.606
1875.15	1413.56	1875.15	1161.06	1875.15	735.913	1875.15	2119.26	1875.15	740.229	1875.15	511.47
1873.99	1581.62	1873.99	1219.12	1873.99	679.686	1873.99	2125.37	1873.99	753.049	1873.99	474.702
1872.83	1488.58	1872.83	1145.56	1872.84	664.469	1872.84	1939.47	1872.84	746.449	1872.84	511.296
1871.68	1417.15	1871.68	1158.31	1871.68	666.513	1871.68	2036.21	1871.68	672.985	1871.68	446.499
1870.52	1455.73	1870.52	1056.75	1870.52	668.557	1870.52	2044.49	1870.52	739.726	1870.52	502.496
1869.36	1408.04	1869.36	1166.54	1869.36	690.006	1869.36	2016.11	1869.36	720.194	1869.36	489.473
1868.2	1381.93	1868.2	1207.31	1868.2	638.147	1868.2	2091.22	1868.2	696.356	1868.2	452.739
1867.04	1390.32	1867.04	1086.39	1867.04	668.216	1867.04	2084.4	1867.04	722.104	1867.04	502.24
1865.88	1461.2	1865.88	1148.71	1865.88	653.016	1865.88	2071.12	1865.88	709.051	1865.88	484.913
1864.72	1516.98	1864.72	1092.49	1864.72	719.704	1864.72	2133.25	1864.72	646.441	1864.72	474.057
1863.56	1400.38	1863.56	1167.7	1863.56	756.207	1863.56	2012.24	1863.56	687.265	1863.56	551.536
1862.4	1365.68	1862.4	1137.35	1862.4	654.837	1862.4	2035.6	1862.4	663.454	1862.4	458.817
1861.24	1386.99	1861.24	1100.54	1861.24	611.652	1861.24	2043.87	1861.24	697.8	1861.24	506.12
1860.07	1425.51	1860.07	1180.03	1860.08	587.861	1860.08	2097.35	1860.08	691.222	1860.08	482.348
1858.91	1401.58	1858.91	1166.91	1858.91	628.668	1858.91	1950.59	1858.91	680.339	1858.91	490.878
1857.75	1459.47	1857.75	1177.48	1857.75	714.665	1857.75	2006.23	1857.75	695.292	1857.75	447.742
1856.59	1474.28	1856.59	1216.02	1856.59	645.672	1856.59	2040.32	1856.59	701.63	1856.59	449.818
1855.43	1452.51	1855.43	1168.47	1855.43	669.233	1855.43	1958.21	1855.43	658.473	1855.43	456.197
1854.27	1452.27	1854.27	1189.78	1854.27	731.513	1854.27	1983.69	1854.27	714.301	1854.27	518.513
1853.1	1482.14	1853.1	1178.83	1853.11	656.098	1853.11	1987.66	1853.11	673.308	1853.11	494.763
1851.94	1417.36	1851.94	1241	1851.94	546.297	1851.94	2120.67	1851.94	718.359	1851.94	488.226
1850.78	1404.22	1850.78	1240.79	1850.78	632.221	1850.78	2017.09	1850.78	683.831	1850.78	516.099
1849.62	1423.33	1849.62	1130.92	1849.62	677.264	1849.62	2061.89	1849.62	718.115	1849.62	576.212
1848.45	1328.5	1848.45	1113.53	1848.45	668.55	1848.45	2104.54	1848.45	670.7	1848.45	436.385
1847.29	1360.52	1847.29	1121.94	1847.29	623.301	1847.29	2084.83	1847.29	666.287	1847.29	511.537
1846.13	1353.84	1846.13	1089.52	1846.13	655.429	1846.13	2114.56	1846.13	715.6	1846.13	507.152
1844.96	1413.77	1844.96	1147.34	1844.96	629.535	1844.96	2139.99	1844.96	657.466	1844.96	504.917
1843.8	1368.41	1843.8	1106.33	1843.8	698.171	1843.8	1959.17	1843.8	678.837	1843.8	524.165
1842.64	1376.77	1842.64	1172.73	1842.64	676.573	1842.64	2023.28	1842.64	670.13	1842.64	461.788
1841.47	1402.31	1841.47	1209.03	1841.47	646.393	1841.47	2063.73	1841.47	794.57	1841.47	481.037
1840.31	1389.19	1840.31	1092.88	1840.31	611.929	1840.31	2011.85	1840.31	678.49	1840.31	515.309
1839.14	1391.1	1839.14	1182.86	1839.14	691.255	1839.14	2013.66	1839.14	701.989	1839.14	491.607
1837.98	1461.69	1837.98	1088.22	1837.98	611.721	1837.98	2009.02	1837.98	714.748	1837.98	487.231
1836.81	1444.27	1836.81	1113.79	1836.81	671.706	1836.81	1985.07	1836.81	725.357	1836.81	504.316
1835.65	1356.06	1835.65	1160.8	1835.65	607.222	1835.65	2051.25	1835.65	725.233	1835.65	474.191
1834.48	1437.35	1834.48	1121.99	1834.48	662.896	1834.48	2065.92	1834.48	671.477	1834.48	506.29
1833.32	1392.06	1833.32	1248.35	1833.32	617.74	1833.32	2123.48	1833.32	630.609	1833.32	439.711
1832.15	1391.82	1832.15	1220.26	1832.15	714.14	1832.15	2067.36	1832.15	711.996	1832.15	499.684
1830.99	1408.74	1830.99	1162.16	1830.99	651.837	1830.99	1994.11	1830.99	724.74	1830.99	529.617
1829.82	1429.94	1829.82	1151.24	1829.82	709.609	1829.82	1944.46	1829.82	636.719	1829.82	422.336
1828.65	1433.98	1828.65	1114.6	1828.65	677.337	1828.65	2049.16	1828.65	640.898	1828.65	516.576
1827.49	1470.17	1827.49	1112.27	1827.49	597.926	1827.49	2108.82	1827.49	640.789	1827.49	450.052
1826.32	1459.21	1826.32	1182.79	1826.32	732.817	1826.32	2044.17	1826.32	647.108	1826.32	516.4
1825.15	1469.67	1825.15	1201.87	1825.15	679.133	1825.15	2013.83	1825.15	681.276	1825.15	494.889
1823.99	1302.34	1823.99	1167.4	1823.99	694.012	1823.99	2073.47	1823.99	666.165	1823.99	516.225
1822.82	1383.5	1822.82	1199.32	1822.82	633.927	1822.82	2085.96	1822.82	661.769	1822.82	471.162
1821.65	1488.19	1821.65	1173.42	1821.65	689.493	1821.65	2124.15	1821.65	663.797	1821.65	458.234
1820.48	1372.33	1820.48	1091.87	1820.48	637.993	1820.48	1961.08	1820.48	695.798	1820.48	471.002
1819.32	1357.11	1819.32	1192.29	1819.32	650.728	1819.32	2063.49	1819.32	676.415	1819.32	515.873
1818.15	1433.93	1818.15	1106.48	1818.15	646.337	1818.15	2144.47	1818.15	669.879	1818.15	500.804
1816.98	1452.94	1816.98	1168.34	1816.98	614.13	1816.98	2073.49	1816.98	706.142	1816.98	500.719
1815.81	1362.84	1815.81	1106.1	1815.81	684.627	1815.81	2053.88	1815.81	723.137	1815.81	472.821
1814.64	1454.58	1814.64	1133.72	1814.64	622.477	1814.64	2015.03	1814.64	684.511	1814.64	502.687
1813.47	1475.72	1813.47	1133.53	1813.47	671.562	1813.47	1984.74	1813.47	590.29	1813.47	489.769
1812.3	1362.14	1812.3	1150.44	1812.3	643.648	1812.3	2080.63	1812.3	714.215	1812.3	519.623
1811.13	1417.5	1811.13	1178.04	1811.13	611.469	1811.13	2071.72	1811.13	735.473	1811.13	538.777
1809.97	1252.66	1809.97	1139.36	1809.97	598.539	1809.97	2069.23	1809.97	671.219	1809.97	466.005
1808.8	1348.62	1808.8	1079.32	1808.8	630.496	1808.8	2038.96	1808.8	668.967	1808.8	512.946
1807.63	1337.71	1807.63	1164.62	1807.63	675.264	1807.63	2057.85	1807.63	707.317	1807.63	459.436
1806.46	1401.57	1806.46	1134.51	1806.46	640.964	1806.46	2061.77	1806.46	668.739	1806.46	546.956
1805.29	1416.29	1805.29	1125.77	1805.29	651.536	1805.29	2134.05	1805.29	653.672	1805.29	484.914
1804.11	1302.85	1804.11	1206.74	1804.11	627.931	1804.11	2169.99	1804.11	728.314	1804.11	416.485
1802.94	1390.18	1802.94	1180.91	1802.94	704.7	1802.94	2032.95	1802.94	659.856	1802.94	503.967
1801.77	1464.67	1801.77	1148.68	1801.77	681.094	1801.77	2064.63	1801.77	710.985	1801.77	467.585
1800.6	1374.76	1800.6	1178.37	1800.6	702.325	1800.6	2036.53	1800.6	653.227	1800.6	505.93
1799.43	1387.34	1799.43	1122.68	1799.43	680.862	1799.43	2027.65	1799.43	691.534	1799.43	441.813
1798.26	1372.16	1798.26	1109.68	1798.26	727.694	1798.26	2087.05	1798.26	704.22	1798.26	486.552
1797.09	1461.54	1797.09	1122.29	1797.09	637.957	1797.09	2071.76	1797.09	708.367	1797.09	484.336
1795.92	1397.29	1795.92	1173.3	1795.92	588.783	1795.92	2062.88	1795.92	680.514	1795.92	550.384
1794.74	1441.85	1794.74	1094.18	1794.74	659.069	1794.74	2120.11	1794.74	684.664	1794.74	484.171
1793.57	1424.54	1793.57	1157.97	1793.57	684.547	1793.57	2136.81	1793.57	722.933	1793.57	488.353
1792.4	1441.36	1792.4	1044.77	1792.4	667.373	1792.4	2095.94	1792.4	692.959	1792.4	490.402
1791.23	1417.66	1791.23	1132	1791.23	686.446	1791.23	2010.31	1791.23	631.019	1791.23	513.768
1790.05	1370.53	1790.05	1089.17	1790.05	643.7	1790.05	2056.86	1790.05	656.489	1790.05	479.578
1788.88	1423.57	1788.88	1206.2	1788.88	688.343	1788.88	2060.77	1788.88	673.425	1788.88	494.414
1787.71	1402.02	1787.71	1082.41	1787.71	698.879	1787.71	2017.8	1787.71	728.71	1787.71	553.99
1786.53	1489.13	1786.53	1024.71	1786.53	683.848	1786.53	2074.98	1786.53	645.501	1786.53	472.941
1785.36	1399.41	1785.36	1209.84	1785.36	690.121	1785.36	2044.8	1785.36	651.781	1785.36	489.901
1784.19	1380.01	1784.19	1054.17	1784.19	683.615	1784.19	2003.99	1784.19	753.893	1784.19	472.78
1783.01	1401.06	1783.01	1160.46	1783.01	674.981	1783.01	2063.27	1783.01	706.92	1783.01	470.57
1781.84	1447.66	1781.84	1117.68	1781.84	625.901	1781.84	2090.59	1781.84	668.479	1781.84	470.49
1780.66	1400.59	1780.66	1172.83	1780.66	640.694	1780.66	1975.3	1780.66	685.394	1780.66	502.338
1779.49	1385.45	1779.49	1074.74	1779.49	700.174	1779.49	2004.75	1779.49	693.789	1779.49	459.689
1778.31	1368.19	1778.31	1255.42	1778.31	621.325	1778.31	2012.92	1778.31	702.182	1778.31	489.4
1777.14	1414.76	1777.14	1127.56	1777.14	651.004	1777.14	1961.52	1777.14	729.72	1777.14	536.121
1775.96	1416.65	1775.96	1176.29	1775.96	712.579	1775.96	2076.05	1775.96	714.706	1775.96	487.106
1774.79	1439.8	1774.79	1169.71	1774.79	599.74	1774.79	2037.41	1774.79	667.796	1774.79	487.023
1773.61	1377.89	1773.61	1122.73	1773.61	737.852	1773.61	1979.65	1773.61	674.061	1773.61	533.72
1772.44	1424.43	1772.44	1192.69	1772.44	652.686	1772.44	2100.5	1772.44	663.316	1772.44	480.479
1771.26	1375.3	1771.26	1103.21	1771.26	654.7	1771.26	2047	1771.26	671.705	1771.26	480.397
1770.08	1270.92	1770.08	1211.41	1770.08	603.582	1770.08	2055.15	1770.08	743.85	1770.08	554.7
1768.91	1332.33	1768.91	1143.21	1768.91	750.098	1768.91	2110.05	1768.91	675.726	1768.91	509.982
1767.73	1317.23	1767.73	1166.38	1767.73	626.746	1767.73	2128.81	1767.73	718.102	1767.73	518.393
1766.55	1387.1	1766.55	1106.71	1766.55	658.502	1766.55	2064.72	1766.55	709.483	1766.55	403.598
1765.38	1348.64	1765.38	1057.67	1765.38	664.761	1765.38	2149.32	1765.38	743.343	1765.38	488.483
1764.2	1384.51	1764.2	1157.29	1764.2	666.771	1764.2	2140.46	1764.2	700.747	1764.2	486.276
1763.02	1350.3	1763.02	1093.4	1763.02	653.919	1763.02	2076.4	1763.02	702.75	1763.02	426.746
1761.84	1405.26	1761.84	1195.11	1761.84	704.753	1761.84	2071.8	1761.84	655.93	1761.84	537.056
1760.67	1330.74	1760.67	1163.07	1760.67	734.346	1760.67	2065.08	1760.67	685.532	1760.67	445.702
1759.49	1377.2	1759.49	1107.7	1759.49	657.828	1759.49	2090.2	1759.49	670.56	1759.49	475.334
1758.31	1349.38	1758.31	1094.78	1758.31	661.959	1758.31	1988	1758.31	700.149	1758.31	530.416
1757.13	1361.88	1757.13	1109.44	1757.13	731.849	1757.13	2072.51	1757.13	687.302	1757.13	553.66
1755.95	1457.09	1755.95	1160.15	1755.95	657.492	1755.95	1995.81	1755.95	665.975	1755.95	477.212
1754.77	1378.38	1754.77	1113.3	1754.77	621.33	1754.77	2082.41	1754.77	684.947	1754.77	538.627
1753.59	1390.86	1753.59	1108.87	1753.59	631.825	1753.59	1906.07	1753.59	680.59	1753.59	428.284
1752.41	1462.7	1752.41	1174.4	1752.41	712.271	1752.41	1994.78	1752.41	716.511	1752.41	479.087
1751.23	1335.28	1751.23	1136.05	1751.23	652.804	1751.23	1943.58	1751.23	663.401	1751.23	470.528
1750.05	1474.92	1750.05	1159.16	1750.05	665.407	1750.05	2030.13	1750.05	724.743	1750.05	470.447
1748.87	1440.76	1748.87	1040.32	1748.88	633.512	1748.88	2000.12	1748.88	720.382	1748.88	453.417
1747.69	1429.93	1747.69	1101.57	1747.69	641.878	1747.69	2073.92	1747.69	667.299	1747.69	394.024
1746.51	1414.86	1746.51	1059.02	1746.51	705.31	1746.51	2037.56	1746.51	698.955	1746.51	429.963
1745.33	1452.73	1745.33	1103.31	1745.33	694.601	1745.33	2128.27	1745.33	720.013	1745.33	453.185
1744.15	1342.38	1744.15	1088.3	1744.15	626.728	1744.15	2026.28	1744.15	683.896	1744.15	467.929
1742.97	1333.69	1742.97	1111.41	1742.97	652.024	1742.97	2085.21	1742.97	808.68	1742.97	465.732
1741.79	1346.16	1741.79	1090.05	1741.79	690.012	1741.79	2152.58	1741.79	766.21	1741.79	499.518
1740.61	1455.97	1740.61	1119.49	1740.61	685.662	1740.61	2063.33	1740.61	763.962	1740.61	450.759
1739.43	1428.22	1739.43	1076.98	1739.43	668.618	1739.43	2077.79	1739.43	704.587	1739.43	503.579
1738.25	1413.17	1738.25	1121.22	1738.25	689.659	1738.25	2111.29	1738.25	710.814	1738.25	499.262
1737.06	1406.58	1737.06	1110.46	1737.06	643.007	1737.06	2123.62	1737.06	714.923	1737.06	497.062
1735.88	1302.71	1735.88	1184.28	1735.88	702.112	1735.88	2055.58	1735.88	697.882	1735.88	467.37
1734.7	1444.16	1734.7	1095.28	1734.7	727.365	1734.7	2091.17	1734.7	706.221	1734.7	450.374
1733.52	1410.09	1733.52	1048.58	1733.52	739.925	1733.52	2059.11	1733.52	706.1	1733.52	482.009
1732.33	1331.64	1732.33	1137.18	1732.33	627.772	1732.33	2086.23	1732.33	798.983	1732.33	458.675
1731.15	1498.37	1731.15	1149.66	1731.15	748.126	1731.15	2123.92	1731.15	722.766	1731.15	420.557
1729.97	1392.46	1729.97	1126.22	1729.97	589.524	1729.97	1969.31	1729.97	682.496	1729.97	526.134
1728.79	1411.24	1728.79	1168.28	1728.79	697.167	1728.79	2055.59	1728.79	703.505	1728.79	449.99
1727.6	1343.4	1727.6	1079.37	1727.6	665.364	1727.6	2023.55	1727.6	720.283	1727.6	462.587
1726.42	1336.84	1726.42	994.708	1726.42	667.363	1726.42	1989.42	1726.42	680.034	1726.42	492.074
1725.23	1307.05	1725.23	1104.34	1725.23	709.48	1725.23	2109.43	1725.23	665.137	1725.23	510.994
1724.05	1340.6	1724.05	1152.71	1724.05	656.579	1724.05	2066.85	1724.05	700.914	1724.05	447.571
1722.87	1477.58	1722.87	1103.96	1722.87	715.57	1722.87	1948.29	1722.87	643.802	1722.87	506.598
1721.68	1373.91	1721.68	1036.24	1721.68	666.907	1721.68	2004.94	1721.68	709.116	1721.68	500.18
1720.5	1428.54	1720.5	1095.14	1720.5	677.343	1720.5	1991.94	1720.5	690.004	1720.5	470.553
1719.31	1348.13	1719.31	1183.57	1719.31	725.752	1719.31	2038.01	1719.31	717.313	1719.31	489.46
1718.13	1333.13	1718.13	1126.41	1718.13	658.127	1718.13	1940.63	1718.13	723.518	1718.13	445.08
1716.94	1360.32	1716.94	1075.6	1716.94	755.03	1716.94	2102.7	1716.94	708.632	1716.94	468.203
1715.75	1440.22	1715.75	1134.46	1715.76	790.748	1715.76	2144.51	1715.76	733.814	1715.76	535.6
1714.57	1315.58	1714.57	1115.29	1714.57	697.848	1714.57	2123.06	1714.57	693.631	1714.57	446.96
1713.38	1325.9	1713.38	1068.73	1713.38	651.354	1713.38	2032.06	1713.38	729.348	1713.38	455.315
1712.2	1289.84	1712.2	1062.22	1712.2	741.869	1712.2	2086.51	1712.2	716.578	1712.2	507.927
1711.01	1388.66	1711.01	1158.97	1711.01	680.632	1711.01	2088.26	1711.01	701.705	1711.01	503.626
1709.82	1363.14	1709.82	1116.64	1709.82	714.226	1709.82	2031.01	1709.82	733.188	1709.82	469.83
1708.64	1402.93	1708.64	1164.89	1708.64	690.932	1708.64	2100.18	1708.64	602.459	1708.64	444.472
1707.45	1373.2	1707.45	1080.45	1707.45	665.54	1707.45	1988.2	1707.45	682.39	1707.45	438.077
1706.26	1412.98	1706.26	1120.28	1706.26	711.754	1706.26	1985.75	1706.26	684.379	1706.26	448.531
1705.08	1263.25	1705.08	1059.03	1705.08	736.897	1705.08	1985.41	1705.08	732.686	1705.08	503.196
1703.89	1383.02	1703.89	1149.36	1703.89	700.985	1703.89	2029.28	1703.89	722.036	1703.89	479.954
1702.7	1279.66	1702.7	1100.76	1702.7	673.504	1702.7	2052.08	1702.7	690.342	1702.7	463.034
1701.51	1424.64	1701.51	1159.49	1701.51	717.58	1701.51	2110.65	1701.51	715.476	1701.51	465.059
1700.32	1390.73	1700.32	1089.86	1700.32	742.705	1700.32	2097.67	1700.32	738.498	1700.32	500.748
1699.14	1451.5	1699.14	1146.47	1699.14	711.024	1699.14	2082.59	1699.14	706.817	1699.14	540.631
1697.95	1436.53	1697.95	1118.94	1697.95	706.696	1697.95	2117.98	1697.95	689.87	1697.95	504.783
1696.76	1352.17	1696.76	1202.86	1696.76	679.237	1696.76	2060.84	1696.76	675.032	1696.76	456.33
1695.57	1360.35	1695.57	1122.76	1695.57	666.506	1695.57	2033.16	1695.57	735.89	1695.57	458.354
1694.38	1330.68	1694.38	1156.2	1694.38	681.107	1694.38	2032.81	1694.38	674.801	1694.38	504.524
1693.19	1416.63	1693.19	1076.13	1693.19	704.111	1693.19	2087.11	1693.19	714.62	1693.19	443.485
1692	1313.42	1692	1176.82	1692	687.179	1692	2126.68	1692	666.164	1692	512.757
1690.81	1380.43	1690.81	1147.2	1690.81	724.881	1690.81	2056.98	1690.81	733.286	1690.81	468.546
1689.62	1300.36	1689.62	1151.21	1689.62	756.268	1689.62	2083.94	1689.62	695.347	1689.62	472.668
1688.43	1463.97	1688.43	1153.11	1688.43	796.046	1688.43	2066.78	1688.43	684.726	1688.43	432.68
1687.24	1440.62	1687.24	1102.51	1687.24	693.009	1687.24	2045.43	1687.24	751.81	1687.24	501.906
1686.05	1354.29	1686.05	1104.43	1686.05	650.897	1686.05	2112.27	1686.05	734.884	1686.05	512.319
1684.86	1438.03	1684.86	1127.33	1684.86	743.155	1684.86	1979.65	1684.86	738.957	1684.86	466.047
1683.67	1408.4	1683.67	1091.45	1683.67	705.247	1683.67	2094.75	1683.67	732.533	1683.67	495.352
1682.48	1454.32	1682.48	1139.53	1682.48	734.507	1682.48	2121.68	1682.48	734.507	1682.48	442.803
1681.28	1382.73	1681.28	1078.49	1681.28	650.452	1681.28	2079.35	1681.28	723.89	1681.28	465.807
1680.09	1313.27	1680.09	1124.46	1680.09	757.332	1680.09	2120.95	1680.09	683.906	1680.09	457.336
1678.9	1373.87	1678.9	1222.85	1678.9	700.57	1678.9	2122.68	1678.9	761.397	1678.9	436.283
1677.71	1323.3	1677.71	1090.52	1677.71	748.684	1677.71	2164.26	1677.71	721.421	1677.71	446.694
1676.52	1499.21	1676.52	1081.95	1676.52	750.653	1676.52	2075.83	1676.52	687.749	1676.52	488.553
1675.32	1341.72	1675.32	1178.2	1675.32	714.885	1675.32	2056.6	1675.32	723.271	1675.32	490.566
1674.13	1368.74	1674.13	1119.31	1674.13	721.051	1674.13	2003.85	1674.13	792.318	1674.13	450.657
1672.94	1425.09	1672.94	1173.6	1672.94	804.756	1672.94	1997.22	1672.94	733.502	1672.94	475.728
1671.75	1408.08	1671.75	1091.68	1671.75	771.093	1671.75	2122.6	1671.75	766.902	1671.75	463.075
1670.55	1414.13	1670.55	1097.78	1670.55	775.151	1670.55	2048.91	1670.55	829.621	1670.55	498.611
1669.36	1325.91	1669.36	1131.11	1669.36	860.899	1669.36	2048.56	1669.36	775.018	1669.36	471.295
1668.16	1386.42	1668.16	1151.86	1668.17	760.226	1668.17	2140.36	1668.17	758.131	1668.17	454.46
1666.97	1371.52	1666.97	1172.6	1666.97	739.156	1666.97	2129.52	1666.97	816.631	1666.97	489.979
1665.78	1254.05	1665.78	1120.06	1665.78	757.872	1665.78	2095.66	1665.78	749.498	1665.78	525.486
1664.58	1394.08	1664.58	1157.55	1664.58	732.624	1664.58	2107.86	1664.58	736.81	1664.58	468.879
1663.39	1366.63	1663.39	1159.44	1663.39	761.798	1663.39	2088.67	1663.39	768.077	1663.39	514.842
1662.19	1416.62	1662.19	1205.28	1662.19	778.408	1662.19	2098.77	1662.19	719.818	1662.19	529.401
1661	1372.44	1661	1094.19	1661	723.879	1661	2165.36	1661	807.564	1661	468.638
1659.8	1345.01	1659.8	1119.1	1659.8	763.499	1659.8	2158.71	1659.8	742.581	1659.8	476.925
1658.61	1382.43	1658.61	1116.82	1658.61	782.191	1658.61	2139.52	1658.61	830.293	1658.61	416.192
1657.41	1398.92	1657.41	1099.9	1657.41	830.151	1657.41	2107.79	1657.41	819.696	1657.41	503.946
1656.22	1425.86	1656.22	1099.71	1656.22	756.834	1656.22	2151.33	1656.22	842.553	1656.22	491.315
1655.02	1377.54	1655.02	1078.62	1655.02	811.054	1655.02	2222.04	1655.02	838.228	1655.02	491.231
1653.82	1308.33	1653.82	1180.84	1653.82	781.655	1653.82	2083.72	1653.82	741.945	1653.82	495.327
1652.63	1450.2	1652.63	1069.89	1652.63	804.507	1652.63	2169.03	1652.63	802.417	1652.63	484.794
1651.43	1429.06	1651.43	1096.87	1651.43	777.209	1651.43	2137.32	1651.43	783.477	1651.43	530.675
1650.23	1481.04	1650.23	1163.52	1650.23	764.542	1650.23	2218.43	1650.23	814.676	1650.23	503.428
1649.04	1430.66	1649.04	1086.05	1649.04	847.953	1649.04	2151.21	1649.04	847.953	1649.04	526.316
1647.84	1476.36	1647.84	1152.69	1647.84	837.367	1647.84	2196.78	1647.84	831.103	1647.84	517.873
1646.64	1488.63	1646.64	1210.95	1646.64	891.508	1646.64	2121.25	1646.64	807.994	1646.64	461.413
1645.45	1434.1	1645.45	1120.98	1645.45	864.218	1645.45	2329.63	1645.45	820.381	1645.45	482.208
1644.25	1394.2	1644.25	1170.88	1644.25	826.501	1644.25	2260.36	1644.25	843.198	1644.25	432.035
1643.05	1416.91	1643.05	1249.97	1643.05	884.789	1643.05	2163.98	1643.05	893.136	1643.05	479.956
1641.85	1372.86	1641.85	1139.18	1641.85	930.539	1641.85	2199.08	1641.85	838.737	1641.85	452.751
1640.65	1410.17	1640.65	1136.9	1640.65	888.658	1640.65	2169.49	1640.65	863.626	1640.65	531.943
1639.45	1391.16	1639.45	1193.02	1639.45	969.848	1639.45	2225.44	1639.45	890.592	1639.45	425.482
1638.26	1382.58	1638.26	1067.69	1638.26	950.914	1638.26	2289.7	1638.26	911.292	1638.26	492.14
1637.06	1374	1637.06	1173.84	1637.06	927.816	1637.06	2287.22	1637.06	909.051	1637.06	452.441
1635.86	1367.51	1635.86	1163.22	1635.86	1000.62	1635.86	2257.65	1635.86	963.096	1635.86	431.517
1634.66	1469.41	1634.66	1085.9	1634.66	912.908	1634.66	2288.52	1634.66	937.92	1634.66	487.718
1633.46	1473.32	1633.46	1091.97	1633.46	1044.04	1633.46	2179.77	1633.46	966.933	1633.46	525.145
1632.26	1464.74	1632.26	1152.2	1632.26	1018.86	1632.26	2375.25	1632.26	1062.61	1632.26	443.796
1631.06	1547.81	1631.06	1060.35	1631.06	1074.93	1631.06	2254.02	1631.06	1008.27	1631.06	495.8
1629.86	1510.06	1629.86	1114.32	1629.86	1078.91	1629.86	2474.41	1629.86	1033.09	1629.86	456.141
1628.66	1495.22	1628.66	1070.39	1628.66	1109.96	1628.66	2353.2	1628.66	1064.15	1628.66	506.043
1627.46	1455.4	1627.46	1084.79	1627.46	1113.94	1627.46	2379.87	1627.46	1186.81	1627.46	468.478
1626.26	1490.54	1626.26	1015.9	1626.26	1097.09	1626.26	2585.55	1626.26	1090.85	1626.26	455.907
1625.05	1494.45	1625.05	1126.04	1625.05	1123.96	1625.05	2545.56	1625.05	1198.89	1625.05	537.004
1623.85	1452.57	1623.85	1096.71	1623.85	1144.58	1623.85	2538.88	1623.85	1248.63	1623.85	457.832
1622.65	1456.49	1622.65	1075.72	1622.65	1183.92	1622.65	2594.63	1622.65	1163.11	1622.65	449.43
1621.45	1493.68	1621.45	1135.87	1621.45	1142.11	1621.45	2438.16	1621.45	1221.16	1621.45	526.326
1620.25	1499.67	1620.25	1173.11	1620.25	1164.79	1620.25	2385.74	1620.25	1214.71	1620.25	482.556
1619.05	1543.08	1619.05	1137.56	1619.05	1137.56	1619.05	2564.18	1619.05	1235.3	1619.05	478.314
1617.84	1544.9	1617.84	1189.34	1617.84	1322.42	1617.84	2534.63	1617.84	1328.65	1617.84	474.073
1616.64	1467.71	1616.64	1145.48	1616.64	1299.32	1616.64	2602.8	1616.64	1245.27	1616.64	528.044
1615.44	1550.6	1615.44	1124.5	1615.44	1334.43	1615.44	2585.72	1615.44	1396.79	1615.44	469.754
1614.24	1510.85	1614.24	1192.89	1614.24	1342.52	1614.24	2653.86	1614.24	1273.94	1614.24	532.019
1613.03	1518.9	1613.03	1132.42	1613.03	1350.6	1613.03	2661.72	1613.03	1317.35	1613.03	477.904
1611.83	1605.9	1611.83	1117.69	1611.83	1371.14	1611.83	2686.19	1611.83	1346.21	1611.83	475.745
1610.62	1645.09	1610.62	1140.34	1610.63	1402.06	1610.63	2764.66	1610.63	1352.21	1610.63	471.509
1609.42	1559.66	1609.42	1169.22	1609.42	1472.43	1609.42	2695.65	1609.42	1314.6	1609.42	548.268
1608.22	1615.45	1608.22	1193.94	1608.22	1438.96	1608.22	2803.16	1608.22	1438.96	1608.22	469.271
1607.01	1685.76	1607.01	1195.81	1607.01	1484.38	1607.01	2852.51	1607.01	1361.9	1607.01	496.179
1605.81	1733.21	1605.81	1164.47	1605.81	1573.39	1605.81	2793.9	1605.81	1359.59	1605.81	458.731
1604.6	1643.68	1604.6	1106.16	1604.6	1643.68	1604.6	2949.07	1604.6	1442.37	1604.6	466.954
1603.4	1722.24	1603.4	1120.5	1603.4	1680.74	1603.4	2954.79	1603.4	1487.77	1603.4	477.249
1602.19	1740.62	1602.19	1159.72	1602.19	1759.29	1602.19	3010.3	1602.19	1493.74	1602.19	491.689
1600.99	1763.14	1600.99	1097.3	1600.99	1777.66	1600.99	2953.78	1600.99	1539.12	1600.99	477.085
1599.78	1858.24	1599.78	1155.18	1599.78	1868.61	1599.78	3142	1599.78	1646.7	1599.78	398.194
1598.58	1814.37	1598.58	1150.83	1598.58	1963.67	1598.58	3166.34	1598.58	1615.31	1598.58	470.7
1597.37	1928.09	1597.37	1042.83	1597.37	2108.46	1597.37	3304.7	1597.37	1726.99	1597.37	458.18
1596.17	2000.31	1596.17	1104.83	1596.17	2282.22	1596.17	3355.96	1596.17	1745.35	1596.17	489.195
1594.96	1946.08	1594.96	1077.7	1594.96	2426.9	1594.96	3660.04	1594.96	1933.65	1594.96	472.531
1593.75	2099.08	1593.75	1065.08	1593.75	2666.85	1593.75	3825.18	1593.75	1943.67	1593.75	518.037
1592.55	2102.87	1592.55	1104.26	1592.55	2844.57	1592.55	3888.75	1592.55	2088.37	1592.55	484.799
1591.34	2056.94	1591.34	1126.86	1591.34	2958.01	1591.34	4165.66	1591.34	2027.94	1591.34	528.216
1590.13	2106.29	1590.13	1095.6	1590.13	3282.66	1590.13	4405.19	1590.13	2220.2	1590.13	497.059
1588.93	2002.39	1588.93	1076.78	1588.93	3439.47	1588.93	4425.14	1588.93	2439.31	1588.93	399.65
1587.72	2099.35	1587.72	1037.26	1587.72	3679.05	1587.72	4662.47	1587.72	2416.12	1587.72	490.678
1586.51	2152.81	1586.51	1078.48	1586.51	3856.44	1586.51	4885.23	1586.51	2552.33	1586.51	447.123
1585.3	2094.49	1585.3	1206.61	1585.3	3938.56	1585.3	4963.04	1585.3	2746.44	1585.3	461.534
1584.09	2154.14	1584.09	1121.56	1584.09	4080.67	1584.09	5022.2	1584.09	2801.84	1584.09	455.247
1582.89	2089.64	1582.89	1142.06	1582.89	4160.65	1582.89	5108.23	1582.89	2892.39	1582.89	492.41
1581.68	2014.81	1581.68	1160.48	1581.68	4302.67	1581.68	5289.39	1581.68	3040.83	1581.68	432.336
1580.47	2072.37	1580.47	1114.78	1580.47	4279.18	1580.47	5300.89	1580.47	2996.88	1580.47	483.968
1579.26	1962.42	1579.26	1100.11	1579.26	4286.72	1579.26	5184.18	1579.26	3045.99	1579.26	432.187
1578.05	2024.11	1578.05	1143.34	1578.05	4275.65	1578.05	5098.52	1578.05	3107.49	1578.05	518.949
1576.84	1961.75	1576.84	1052.19	1576.84	4208.76	1576.84	4992.22	1576.84	3096.62	1576.84	460.979
1575.63	1816.73	1575.63	1099.55	1575.63	3945.55	1575.63	4826.02	1575.63	3044.42	1575.63	483.635
1574.42	1777.16	1574.42	1175.82	1574.42	3880.82	1574.42	4730.13	1574.42	2975.71	1574.42	481.486
1573.21	1793.38	1573.21	1167.35	1573.21	3718.99	1573.21	4522.71	1573.21	2894.62	1573.21	518.593
1572	1832.32	1572	1150.62	1572	3503.52	1572	4292.63	1572	2805.29	1572	479.255
1570.79	1778.31	1570.79	1154.56	1570.79	3337.68	1570.79	4068.83	1570.79	2716	1570.79	475.042
1569.58	1778	1569.58	1131.64	1569.58	3112.02	1569.58	3896.74	1569.58	2566.85	1569.58	448.114
1568.37	1792.15	1568.37	1189.26	1568.37	2812.11	1568.37	3796.96	1568.37	2428.07	1568.37	439.779
1567.16	1680.37	1567.16	1127.13	1567.16	2650.6	1567.16	3709.61	1567.16	2250.12	1567.16	516.083
1565.95	1611.97	1565.95	1081.53	1565.95	2565.53	1565.95	3521.15	1565.95	2202.27	1565.95	540.763
1564.74	1665.34	1564.74	1112.29	1564.74	2393.8	1564.74	3458.63	1564.74	2045.05	1564.74	487.015
1563.52	1724.89	1563.52	1070.84	1563.52	2240.71	1563.52	3169.18	1563.52	1951.85	1563.52	569.463
1562.31	1681.28	1562.31	1101.6	1562.31	2110.36	1562.31	3067.56	1562.31	1935.01	1562.31	453.841
1561.1	1753.18	1561.1	1078.72	1561.1	2025.44	1561.1	3067.03	1561.1	1757.3	1561.1	538.328
1559.89	1614.71	1559.89	1148.65	1559.89	1886.92	1559.89	2868.53	1559.89	1670.39	1559.89	490.805
1558.67	1692.78	1558.67	1301.03	1558.68	1818.55	1558.68	2925.77	1558.68	1674.22	1558.68	583.504
1557.46	1700.74	1557.46	1354.4	1557.46	1838.86	1557.46	2867.54	1557.46	1605.91	1557.46	492.698
1556.25	1883.89	1556.25	1376.84	1556.25	1745.79	1556.25	2846.44	1556.25	1517	1556.25	643.077
1555.04	1955.69	1555.04	1450.8	1555.04	1700.15	1555.04	2870.68	1555.04	1516.74	1555.04	632.662
1553.82	1852.33	1553.82	1471.15	1553.82	1584.47	1553.82	2816.62	1553.82	1464.97	1553.82	609.889
1552.61	1874.67	1552.61	1312.27	1552.61	1590.38	1552.61	2754.33	1552.61	1396.74	1552.61	537.681
1551.4	1641.6	1551.4	1250.25	1551.4	1421.21	1551.4	2632.33	1551.4	1258.49	1551.4	558.186
1550.18	1620.73	1550.18	1177.96	1550.18	1369.48	1550.18	2652.47	1550.18	1272.69	1550.18	531.318
1548.97	1566.91	1548.97	1264.24	1548.97	1435.14	1548.97	2520.24	1548.97	1202.47	1548.97	518.873
1547.75	1478.12	1547.75	1140.5	1547.75	1350.48	1547.75	2385.99	1547.75	1161.09	1547.75	469.376
1546.54	1564.32	1546.54	1185.59	1546.54	1280.27	1546.54	2439.1	1546.54	1142.36	1546.54	461.062
1545.32	1411.76	1545.32	1185.38	1545.32	1249.18	1545.32	2463.38	1545.32	1144.22	1545.32	434.229
1544.11	1456.78	1544.11	1244.85	1544.11	1263.37	1544.11	2489.7	1544.11	1170.78	1544.11	438.27
1542.89	1446.25	1542.89	1168.52	1542.89	1250.81	1542.89	2472.81	1542.89	1139.72	1542.89	495.797
1541.68	1425.43	1541.68	1108.67	1541.68	1147.75	1541.68	2272.87	1541.68	1127.18	1541.68	493.655
1540.46	1464.26	1540.46	1143.44	1540.46	1104.36	1540.46	2387.65	1540.46	1059.12	1540.46	487.401
1539.25	1455.78	1539.25	1130.9	1539.25	1110.34	1539.25	2255.64	1539.25	1017.81	1539.25	462.642
1538.03	1490.48	1538.03	1122.49	1538.03	1153.32	1538.03	2386.82	1538.03	1019.69	1538.03	524.238
1536.81	1430.62	1536.81	1130.51	1536.81	1105.85	1536.81	2328.86	1536.81	1013.35	1536.81	501.538
1535.6	1541.35	1535.6	1216.64	1535.6	1050.17	1535.6	2336.68	1535.6	965.91	1535.6	491.176
1534.38	1506.15	1534.38	1107.52	1534.38	1158.89	1534.38	2330.11	1534.38	1019.17	1534.38	534.241
1533.16	1534.65	1533.16	1220.33	1533.16	1092.95	1533.16	2319.44	1533.16	1049.81	1533.16	466.354
1531.95	1464.55	1531.95	1183.14	1531.95	1115.36	1531.95	2280.02	1531.95	944.871	1531.95	458.057
1530.73	1398.58	1530.73	1191.15	1530.73	1109.01	1530.73	2176.94	1530.73	1004.27	1530.73	439.495
1529.51	1474.31	1529.51	1137.56	1529.51	1080.07	1529.51	2324.41	1529.51	985.614	1529.51	468.166
1528.29	1441.21	1528.29	1102.47	1528.29	1073.72	1528.29	2272.68	1528.29	1022.4	1528.29	451.662
1527.08	1453.28	1527.08	1198.75	1527.08	1170.01	1527.08	2309.24	1527.08	960.643	1527.08	463.9
1525.86	1440.72	1525.86	1178.02	1525.86	1067.2	1525.86	2280.11	1525.86	913.274	1525.86	459.716
1524.64	1428.16	1524.64	1151.14	1524.64	1083.43	1524.64	2216.1	1524.64	958.26	1524.64	474
1523.42	1423.81	1523.42	1066.83	1523.42	1118.12	1523.42	2361.39	1523.42	931.425	1523.42	475.97
1522.2	1495.36	1522.2	1128.18	1522.2	1052.29	1522.2	2278.93	1522.2	1007.16	1522.2	492.298
1520.98	1499.2	1520.98	1177.21	1520.98	963.918	1520.98	2245.72	1520.98	929.053	1520.98	475.806
1519.76	1505.09	1519.76	1142.15	1519.76	1084.73	1519.76	2315.06	1519.76	924.792	1519.76	481.876
1518.55	1476.13	1518.55	1166.55	1518.55	996.389	1518.55	2294.16	1518.55	945.135	1518.55	526.897
1517.33	1377.49	1517.33	1182.75	1517.33	1057.71	1517.33	2334.76	1517.33	949.072	1517.33	567.803
1516.11	1393.65	1516.11	1254.28	1516.11	975.552	1516.11	2363.05	1516.11	912.018	1516.11	471.38
1514.89	1430.29	1514.89	1168	1514.89	979.482	1514.89	2194.61	1514.89	965.138	1514.89	518.429
1513.67	1491.51	1513.67	1180.09	1513.67	1003.9	1513.67	2196.28	1513.67	938.338	1513.67	469.169
1512.45	1376.54	1512.45	1089.76	1512.45	1001.68	1512.45	2255.31	1512.45	940.225	1512.45	510.057
1511.22	1439.79	1511.22	1097.76	1511.22	870.429	1511.22	2281.55	1511.22	884.765	1511.22	452.623
1510	1390.4	1510	1220.44	1510	1062.76	1510	2195.15	1510	909.186	1510	456.641
1508.78	1388.11	1508.78	1212.04	1508.78	974.545	1508.78	2348.33	1508.78	947.929	1508.78	487.272
1507.56	1381.73	1507.56	1123.81	1507.56	1003.04	1507.56	2216.91	1507.56	958.001	1507.56	468.765
1506.34	1408.1	1506.34	1201.39	1506.34	998.769	1506.34	2290.21	1506.34	902.576	1506.34	489.151
1505.12	1485.62	1505.12	1139.79	1505.12	967.903	1505.12	2287.77	1505.12	937.208	1505.12	470.65
1503.9	1423.98	1503.9	1203.02	1503.9	957.506	1503.9	2332.39	1503.9	935.001	1503.9	462.385
1502.67	1407.37	1502.67	1180.31	1502.67	947.113	1502.67	2211.29	1502.67	930.748	1502.67	488.899
1501.45	1407.13	1501.45	1198.52	1501.45	912.181	1501.45	2221.14	1501.45	899.909	1501.45	511.312
1500.23	1460.06	1500.23	1204.44	1500.23	899.755	1500.23	2230.98	1500.23	997.91	1500.23	501
1499.01	1359.62	1499.01	1144.94	1499.01	958.891	1499.01	2210.15	1499.01	903.689	1499.01	486.602
1497.78	1467.73	1497.78	1118.17	1497.78	979.168	1497.78	2140.27	1497.78	928.063	1497.78	470.164
1496.56	1461.35	1496.56	1124.11	1496.56	931.991	1496.56	2131.73	1496.56	942.21	1496.56	457.82
1495.34	1385.49	1495.34	1148.44	1495.34	970.657	1495.34	2278.49	1495.34	1009.48	1495.34	566.046
1494.11	1391.38	1494.11	1207.49	1494.11	958.231	1494.11	2182.07	1494.11	927.584	1494.11	467.878
1492.89	1438.12	1492.89	1162.34	1492.89	962.152	1492.89	2238.89	1492.89	902.911	1492.89	502.525
1491.67	1486.89	1491.67	1249.97	1491.67	982.41	1491.67	2089.41	1491.67	919.095	1491.67	482.014
1490.44	1427.41	1490.44	1190.53	1490.44	959.778	1490.44	2205.45	1490.44	867.884	1490.44	516.646
1489.22	1451.67	1489.22	1247.5	1489.22	1004.53	1489.22	2192.82	1489.22	867.735	1489.22	528.808
1487.99	1402.43	1487.99	1173.79	1487.99	975.778	1487.99	2261.85	1487.99	955.365	1487.99	520.551
1486.77	1455.25	1486.77	1112.36	1486.77	1002.14	1486.77	2220.64	1486.77	959.282	1486.77	493.928
1485.54	1467.24	1485.54	1106.05	1485.54	1032.58	1485.54	2201.89	1485.54	881.571	1485.54	463.233
1484.32	1522.08	1484.32	1187.47	1484.32	967.113	1484.32	2266.8	1484.32	891.621	1484.32	475.395
1483.09	1462.66	1483.09	1126.06	1483.09	1042.43	1483.09	2307.21	1483.09	928.187	1483.09	524.273
1481.87	1462.41	1481.87	1205.41	1481.87	946.383	1481.87	2304.77	1481.87	903.551	1481.87	544.578
1480.64	1437.68	1480.64	1176.66	1480.64	1052.26	1480.64	2171.82	1480.64	989.045	1480.64	489.424
1479.41	1433.36	1479.41	1160.14	1479.41	968.485	1479.41	2149.02	1479.41	858.384	1479.41	485.262
1478.19	1420.88	1478.19	1151.79	1478.19	1060.05	1478.19	2195.53	1478.19	980.55	1478.19	485.178
1476.96	1438.98	1476.96	1212.74	1476.96	1023.18	1476.96	2172.74	1476.96	868.279	1476.96	458.598
1475.73	1605.84	1475.73	1110.64	1475.73	982.25	1475.73	2198.85	1475.73	876.281	1475.73	460.557
1474.51	1485.35	1474.51	1228.62	1474.51	1022.83	1474.51	2239.22	1474.51	955.593	1474.51	507.34
1473.28	1491.2	1473.28	1232.48	1473.28	1063.4	1473.28	2244.95	1473.28	939.131	1473.28	501.141
1472.05	1480.76	1472.05	1191.53	1472.05	965.447	1472.05	2175.31	1472.05	959.337	1472.05	523.46
1470.82	1486.61	1470.82	1215.77	1470.82	1032.48	1470.82	2207.52	1470.82	948.989	1470.82	488.75
1469.6	1390.66	1469.6	1166.69	1469.6	1056.74	1469.6	2139.95	1469.6	946.79	1469.6	531.424
1468.37	1465.74	1468.37	1217.38	1468.37	1068.77	1468.37	2094.79	1468.37	922.197	1468.37	502.832
1467.14	1518.41	1467.14	1247.7	1467.14	964.782	1467.14	2232.84	1467.14	901.684	1467.14	514.957
1465.91	1491.69	1465.91	1219	1465.91	964.615	1465.91	2187.68	1465.91	907.634	1465.91	510.799
1464.68	1546.37	1464.68	1127.23	1464.68	976.657	1464.68	2240.21	1464.68	923.755	1464.68	518.849
1463.45	1548.14	1463.45	1247.06	1463.45	986.661	1463.45	2164.55	1463.45	901.218	1463.45	537.069
1462.23	1488.89	1462.23	1269.22	1462.23	949.879	1462.23	2190.62	1462.23	931.573	1462.23	490.194
1461	1445.93	1461	1248.66	1461	955.816	1461	2220.75	1461	904.974	1461	500.278
1459.77	1472.11	1459.77	1339.94	1459.77	923.118	1459.77	2212.23	1459.77	925.151	1459.77	504.258
1458.54	1510.48	1458.54	1197.41	1458.54	1002.24	1458.54	2146.79	1458.54	951.42	1458.54	552.962
1457.31	1542.74	1457.31	1237.85	1457.31	916.702	1457.31	2132.2	1457.31	871.985	1457.31	556.932
1456.08	1593.28	1456.08	1209.19	1456.08	1044.58	1456.08	2255.8	1456.08	981.576	1456.08	485.707
1454.85	1570.66	1454.85	1223.2	1454.85	1017.98	1454.85	2373.26	1454.85	928.577	1454.85	522.198
1453.62	1507.41	1453.62	1253.46	1453.62	924.354	1453.62	2155.47	1453.62	987.332	1453.62	526.171
1452.38	1559.96	1452.38	1251.22	1452.38	909.976	1452.38	2165.26	1452.38	940.444	1452.38	469.206
1451.15	1655.14	1451.15	1265.22	1451.15	1027.61	1451.15	2296.89	1451.15	944.343	1451.15	532.082
1449.92	1555.36	1449.92	1269.06	1449.92	962.455	1449.92	2170.6	1449.92	940.12	1449.92	560.417
1448.69	1583.51	1448.69	1262.75	1448.69	990.711	1448.69	2137.74	1448.69	978.53	1448.69	527.838
1447.46	1516.26	1447.46	1246.29	1447.46	1025.05	1447.46	2285.55	1447.46	945.885	1447.46	523.687
1446.23	1580.94	1446.23	1343.49	1446.23	1041.11	1446.23	2206.01	1446.23	923.398	1446.23	566.215
1445	1564.43	1445	1215.43	1445	1042.95	1445	2232	1445	982.082	1445	515.39
1443.76	1582.42	1443.76	1251.74	1443.76	1056.98	1443.76	2251.91	1443.76	985.97	1443.76	535.589
1442.53	1549.69	1442.53	1292.09	1442.53	985.8	1442.53	2296.14	1442.53	947.26	1442.53	529.411
1441.3	1602.16	1441.3	1324.31	1441.3	1050.53	1441.3	2293.72	1441.3	1003.88	1441.3	547.572
1440.06	1599.85	1440.06	1190.26	1440.07	1021.96	1440.07	2210.19	1440.07	975.321	1440.07	567.755
1438.83	1670.53	1438.83	1230.6	1438.83	960.961	1438.83	2294.95	1438.83	1011.65	1438.83	567.657
1437.6	1542.54	1437.6	1236.47	1437.6	1052.01	1437.6	2217.53	1437.6	991.2	1437.6	524.992
1436.36	1487.56	1436.36	1258.55	1436.37	1078.18	1436.37	2215.12	1436.37	964.683	1436.37	589.754
1435.13	1594.69	1435.13	1290.75	1435.13	1082.04	1435.13	2121.53	1435.13	1007.07	1435.13	543.047
1433.9	1620.76	1433.9	1341.18	1433.9	1031.21	1433.9	2313.63	1433.9	994.739	1433.9	589.55
1432.66	1529.32	1432.66	1310.56	1432.66	1079.64	1432.66	2226.13	1432.66	1010.77	1432.66	532.732
1431.43	1599.94	1431.43	1360.97	1431.43	1057.18	1431.43	2124.48	1431.43	1006.55	1431.43	627.826
1430.19	1625.99	1430.19	1326.31	1430.19	1059.02	1430.19	2118.04	1430.19	1020.55	1430.19	526.473
1428.96	1601.42	1428.96	1309.88	1428.96	1079.08	1428.96	2220.93	1428.96	1024.42	1428.96	516.259
1427.72	1564.7	1427.72	1366.33	1427.72	1066.75	1427.72	2198.28	1427.72	973.639	1427.72	542.485
1426.49	1562.41	1426.49	1244.67	1426.49	1024.07	1426.49	2163.49	1426.49	1030.14	1426.49	607.154
1425.25	1606.66	1425.25	1347.65	1425.25	1123.04	1425.25	2227.87	1425.25	999.608	1425.25	501.828
1424.02	1549.73	1424.02	1290.77	1424.02	1007.53	1424.02	2215.35	1424.02	1054.06	1424.02	530.065
1422.78	1624.31	1422.78	1341.12	1422.78	1076.13	1422.78	2314.08	1422.78	1076.13	1422.78	499.632
1421.55	1670.54	1421.55	1383.36	1421.55	1082.01	1421.55	2210.54	1421.55	1045.61	1421.55	590.555
1420.31	1601.5	1420.31	1205.17	1420.31	1089.91	1420.31	2220.27	1420.31	1035.32	1420.31	576.299
1419.07	1609.31	1419.07	1297.96	1419.07	1091.75	1419.07	2205.73	1419.07	1033.12	1419.07	533.742
1417.84	1631.27	1417.84	1261.36	1417.84	1059.21	1417.84	2247.8	1417.84	1059.21	1417.84	547.8
1416.6	1598.65	1416.6	1315.71	1416.6	1119.66	1416.6	2265.6	1416.6	1050.95	1416.6	553.769
1415.36	1663.04	1415.36	1297.29	1415.36	1111.39	1415.36	2186.4	1415.36	1052.79	1415.36	547.611
1414.12	1551.63	1414.12	1390	1414.12	1125.34	1414.12	2274.92	1414.12	1074.83	1414.12	569.74
1412.89	1676.61	1412.89	1294.82	1412.89	1147.36	1412.89	2215.95	1412.89	1094.84	1412.89	559.542
1411.65	1599.57	1411.65	1429.92	1411.65	1173.42	1411.65	2324.63	1411.65	1054.26	1411.65	543.288
1410.41	1601.31	1410.41	1282.26	1410.41	1080.33	1410.41	2322.2	1410.41	1015.71	1410.41	557.329
1409.17	1659.58	1409.17	1348.66	1409.17	1130.62	1409.17	2307.67	1409.17	1041.78	1409.17	569.347
1407.93	1518	1407.93	1354.49	1407.93	1150.61	1407.93	2202.3	1407.93	1005.27	1407.93	581.36
1406.7	1612.59	1406.7	1372.42	1406.7	1134.26	1406.7	2359.35	1406.7	1037.39	1406.7	595.387
1405.46	1549.76	1405.46	1333.84	1405.46	1178.46	1405.46	2231.81	1405.46	1119.94	1405.46	625.553
1404.22	1634.23	1404.22	1363.87	1404.22	1081.41	1404.22	2247.57	1404.22	1069.31	1404.22	532.637
1402.98	1738.84	1402.98	1349.52	1402.98	1087.28	1402.98	2273.4	1402.98	1123.59	1402.98	558.769
1401.74	1651.81	1401.74	1375.5	1401.74	1081.04	1401.74	2277.04	1401.74	1099.19	1401.74	613.128
1400.5	1808.82	1400.5	1312.75	1400.5	1107.07	1400.5	2288.75	1400.5	1064.72	1400.5	562.609
1399.26	1643.18	1399.26	1322.61	1399.26	1147.2	1399.26	2318.6	1399.26	1141.15	1399.26	524.204
1398.02	1652.97	1398.02	1334.47	1398.02	1195.38	1398.02	2257.72	1398.02	1142.97	1398.02	578.541
[truncated: 857 more rows]
