# Supplementary material for: Graphene overcoats for ultra-high storage density magnetic media
Source: Nat Commun. 2021 May 17;12:2854. doi: 10.1038/s41467-021-22687-y (PMC8129078; doi:10.1038/s41467-021-22687-y)
Supplement: Supplementary file 2 — Source Data [file 41467_2021_22687_MOESM2_ESM.zip › source data file HD/Fig2c-Raman.dat]

Raman shift	Intensity	Raman shift	Intensity	Raman shift	Intensity	Raman shift	Intensity	Raman shift	Intensity
cm\+(-1)	arb. units	cm\+(-1)	arb. units	cm\+(-1)	arb. units	cm\+(-1)	arb. units	cm\+(-1)	arb. units
	1.3mW/�m�		3.1mW/�m�		6.3mW/�m�		15.7mW/�m�		31.5mW/�m�
2040.55	-3.94661	2040.55	11.81159	2040.55	19.44959	2040.55	-1.16597	2040.55	-3.33378
2039.35	18.07251	2039.35	6.63466	2039.35	7.27023	2039.35	12.00585	2039.35	-5.61997
2038.14	11.72717	2038.14	-4.97355	2038.14	2.92769	2038.14	-3.25291	2038.14	0
2036.94	6.19229	2036.94	-4.09519	2036.94	4.10266	2036.94	0	2036.94	-3.881
2035.73	-6.71615	2035.73	-7.19028	2035.73	20.12843	2035.73	-5.47621	2035.73	-7.99288
2034.53	10.4255	2034.53	-4.55625	2034.53	-2.04338	2034.53	7.52405	2034.53	0.72165
2033.32	-12.0268	2033.32	6.33941	2033.32	16.49912	2033.32	-4.07278	2033.32	4.53314
2032.12	-33.97869	2032.12	12.45949	2032.12	5.22184	2032.12	1.87442	2032.12	-5.21851
2030.91	-6.04563	2030.91	22.93326	2030.91	-4.53449	2030.91	5.12559	2030.91	-1.61341
2029.71	-10.28119	2029.71	5.60218	2029.71	10.82233	2029.71	6.15061	2029.71	-5.24953
2028.5	2.89307	2028.5	-9.8105	2028.5	9.7645	2028.5	6.04794	2028.5	-4.47634
2027.29	-2.01401	2027.29	-4.27528	2027.29	-2.30976	2027.29	8.64197	2027.29	4.63982
2026.09	-21.15238	2026.09	10.2828	2026.09	0.81461	2026.09	-5.55024	2026.09	-2.16517
2024.88	-22.00805	2024.88	-11.76366	2024.88	-10.46064	2024.88	-4.33214	2024.88	-2.36456
2023.67	-17.43195	2023.67	-14.5999	2023.67	0	2023.67	1.67236	2023.67	-5.01743
2022.46	-9.55154	2022.46	0.18691	2022.46	15.44973	2022.46	-4.89973	2022.46	1.52626
2021.26	-18.01123	2021.26	7.14323	2021.26	4.93008	2021.26	-5.19645	2021.26	-4.92482
2020.05	2.67071	2020.05	-3.38058	2020.05	21.57607	2020.05	1.36883	2020.05	-3.23197
2018.84	-26.49801	2018.84	-6.53923	2018.84	5.21925	2018.84	-9.73005	2018.84	5.08956
2017.63	-13.08495	2017.63	-0.69905	2017.63	12.56484	2017.63	-1.90932	2017.63	-4.6617
2016.42	15.59317	2016.42	4.10246	2016.42	4.08485	2016.42	-15.38889	2016.42	-1.0566
2015.21	6.789	2015.21	-12.28468	2015.21	17.90251	2015.21	-3.76871	2015.21	-1.74709
2014	19.65367	2014	6.17512	2014	22.10954	2014	-7.5605	2014	-2.24516
2012.79	4.90852	2012.79	-2.42933	2012.79	7.40398	2012.79	-7.50908	2012.79	-0.04287
2011.58	-17.40462	2011.58	8.85157	2011.58	0.53739	2011.58	3.27921	2011.58	3.41874
2010.37	12.61941	2010.37	9.80502	2010.37	31.06857	2010.37	-2.05275	2010.37	-0.13278
2009.16	-7.25506	2009.16	16.20594	2009.16	14.01249	2009.16	-2.77638	2009.16	0.33457
2007.95	0.32932	2007.95	11.79566	2007.95	15.70995	2007.95	-4.56555	2007.95	5.383
2006.74	-11.00068	2006.74	6.44541	2006.74	4.76932	2006.74	-1.85156	2006.74	2.6682
2005.53	0.63397	2005.53	11.74193	2005.53	20.4422	2005.53	-14.53625	2005.53	-0.38097
2004.31	17.21213	2004.31	13.131	2004.31	17.7726	2004.31	-2.30052	2004.31	0.70564
2003.1	-2.30949	2003.1	14.04236	2003.1	19.07119	2003.1	2.25851	2003.1	2.18406
2001.89	25.90755	2001.89	13.69799	2001.89	16.90689	2001.89	-9.74689	2001.89	1.81464
2000.68	-14.68942	2000.68	22.37646	2000.68	10.90316	2000.68	6.92277	2000.68	-1.13016
1999.46	30.07198	1999.46	5.70441	1999.46	24.25151	1999.46	5.78745	1999.46	-4.27561
1998.25	-1.73385	1998.25	6.54009	1998.25	8.19451	1998.25	5.05706	1998.25	1.34342
1997.03	31.83682	1997.03	4.0724	1997.03	15.81448	1997.03	-5.12136	1997.03	-3.73004
1995.82	2.16958	1995.82	1.2061	1995.82	13.0056	1995.82	4.41594	1995.82	-3.84519
1994.61	0.66449	1994.61	11.1034	1994.61	28.86706	1994.61	0.06256	1994.61	0.28045
1993.39	-4.473	1993.39	3.66011	1993.39	10.1009	1993.39	2.02224	1993.39	1.90759
1992.18	8.7061	1992.18	1.27989	1992.18	-3.56889	1992.18	-6.70096	1992.18	0.50546
1990.96	3.95153	1990.96	7.44705	1990.96	11.12876	1990.96	-5.63438	1990.96	-0.26451
1989.75	-1.05816	1989.75	3.3655	1989.75	14.9456	1989.75	4.25103	1989.75	-2.19225
1988.53	-41.24632	1988.53	-7.05609	1988.53	13.21313	1988.53	-6.28611	1988.53	-3.14558
1987.31	1.0547	1987.31	-2.1253	1987.31	11.57221	1987.31	-0.10957	1987.31	-0.31309
1986.1	19.26477	1986.1	16.32723	1986.1	16.39077	1986.1	-3.55929	1986.1	-4.07513
1984.88	14.70292	1984.88	-0.34945	1984.88	9.99654	1984.88	-4.59851	1984.88	2.82326
1983.66	10.10104	1983.66	-11.84257	1983.66	5.21703	1983.66	0.40681	1983.66	2.96682
1982.45	-8.2107	1982.45	15.17654	1982.45	19.65183	1982.45	21.39534	1982.45	2.47437
1981.23	17.77208	1981.23	7.41221	1981.23	10.3369	1981.23	14.60572	1981.23	-4.10381
1980.01	36.35176	1980.01	18.29524	1980.01	15.86906	1980.01	18.31757	1980.01	-2.16
1978.79	-0.97379	1978.79	16.08176	1978.79	12.30281	1978.79	1.4787	1978.79	0.88307
1977.58	15.65243	1977.58	3.09347	1977.58	7.13089	1977.58	2.43656	1977.58	0.08177
1976.36	-6.86929	1976.36	19.41526	1976.36	14.95441	1976.36	2.55471	1976.36	0.15984
1975.14	20.23622	1975.14	15.54157	1975.14	14.71265	1975.14	5.89004	1975.14	-4.24788
1973.92	14.80191	1973.92	14.79875	1973.92	22.89114	1973.92	12.22414	1973.92	-1.76321
1972.7	8.41581	1972.7	27.53446	1972.7	17.91975	1972.7	0.36824	1972.7	5.34076
1971.48	12.45996	1971.48	7.35321	1971.48	6.75466	1971.48	7.81948	1971.48	-2.1159
1970.26	5.79544	1970.26	15.21063	1970.26	14.01135	1970.26	-4.06545	1970.26	2.64982
1969.04	1.11085	1969.04	17.48609	1969.04	10.29443	1969.04	2.16409	1969.04	-1.87866
1967.82	12.39391	1967.82	5.72959	1967.82	21.09613	1967.82	-2.61666	1967.82	-5.13714
1966.6	17.02619	1966.6	5.75234	1966.6	3.58626	1966.6	10.9532	1966.6	-1.88756
1965.38	9.72797	1965.38	16.73318	1965.38	13.21936	1965.38	2.93725	1965.38	-0.372
1964.16	-0.79278	1964.16	9.81105	1964.16	13.44337	1964.16	3.84267	1964.16	2.59696
1962.93	13.09094	1962.93	15.61498	1962.93	4.77714	1962.93	6.71944	1962.93	4.08902
1961.71	14.59427	1961.71	-7.24018	1961.71	5.13096	1961.71	-4.78342	1961.71	0.56081
1960.49	-16.03234	1960.49	8.67805	1960.49	12.26859	1960.49	-3.82554	1960.49	1.72185
1959.27	30.6664	1959.27	-8.79529	1959.27	3.22676	1959.27	-2.46655	1959.27	2.27603
1958.04	5.92924	1958.04	11.94628	1958.04	1.34338	1958.04	-2.3547	1958.04	-1.58316
1956.82	-13.35347	1956.82	4.81054	1956.82	-10.28182	1956.82	-4.01583	1956.82	1.72941
1955.6	5.62884	1955.6	0.89605	1955.6	6.01037	1955.6	1.94057	1955.6	2.2836
1954.37	6.95437	1954.37	0.02986	1954.37	-4.38668	1954.37	-4.54226	1954.37	-1.5756
1953.15	-3.63961	1953.15	-0.18223	1953.15	-4.97267	1953.15	-3.03124	1953.15	-2.12476
1951.92	16.97648	1951.92	2.99182	1951.92	2.66609	1951.92	-5.05406	1951.92	2.29118
1950.7	4.54655	1950.7	4.34517	1950.7	17.12959	1950.7	-1.22217	1950.7	1.19034
1949.47	4.47478	1949.47	12.4048	1949.47	17.4161	1949.47	-3.62229	1949.47	-2.11718
1948.25	-2.98469	1948.25	11.31562	1948.25	19.67931	1948.25	0.98295	1948.25	0.64371
1947.02	0.58333	1947.02	12.23323	1947.02	12.68526	1947.02	-5.50129	1947.02	1.19792
1945.8	1.69446	1945.8	12.96441	1945.8	6.91586	1945.8	4.48032	1945.8	1.75211
1944.57	9.14941	1944.57	10.9961	1944.57	10.26507	1944.57	3.85032	1944.57	-2.65876
1943.34	13.09251	1943.34	20.09252	1943.34	8.54652	1943.34	2.32027	1943.34	2.30886
1942.12	5.36352	1942.12	1.25954	1942.12	-0.22933	1942.12	3.36286	1942.12	-0.44701
1940.89	1.83915	1940.89	8.18637	1940.89	17.88206	1940.89	0.84626	1940.89	-0.85501
1939.66	23.3256	1939.66	11.74723	1939.66	7.75178	1939.66	-1.92471	1939.66	4.8979
1938.44	9.0501	1938.44	16.92475	1938.44	7.28963	1938.44	8.49401	1938.44	1.78622
1937.21	22.34659	1937.21	17.60149	1937.21	6.80041	1937.21	2.59046	1937.21	-1.20652
1935.98	0.71858	1935.98	7.36417	1935.98	5.8138	1935.98	5.50975	1935.98	0.52385
1934.75	-1.9011	1934.75	12.53524	1934.75	-0.91342	1934.75	-7.21051	1934.75	2.17454
1933.52	11.29604	1933.52	5.85284	1933.52	0.58174	1933.52	4.25063	1933.52	1.23116
1932.29	1.10374	1932.29	-9.23882	1932.29	0.96473	1932.29	9.22045	1932.29	-0.11875
1931.06	-9.94951	1931.06	9.24846	1931.06	-2.981	1931.06	-6.46596	1931.06	-0.42112
1929.83	-10.31092	1929.83	1.99482	1929.83	-4.86586	1929.83	-3.99501	1929.83	-0.48759
1928.6	-11.62896	1928.6	2.66442	1928.6	2.20316	1928.6	-0.57331	1928.6	-1.39771
1927.38	4.74836	1927.38	2.78995	1927.38	0.37575	1927.38	-1.42205	1927.38	-0.33372
1926.14	-11.44589	1926.14	5.24012	1926.14	5.91823	1926.14	-0.33169	1926.14	-0.68171
1924.91	19.97	1924.91	6.41778	1924.91	-1.3191	1924.91	-0.37381	1924.91	0.70149
1923.68	13.29715	1923.68	10.13584	1923.68	-10.73323	1923.68	-0.85252	1923.68	1.4549
1922.45	4.57474	1922.45	6.05306	1922.45	-8.54631	1922.45	-0.77994	1922.45	-1.01281
1921.22	-13.08772	1921.22	13.36228	1921.22	6.79701	1921.22	-2.39267	1921.22	-2.43227
1919.99	-10.52261	1919.99	-0.8691	1919.99	6.44025	1919.99	-9.86069	1919.99	-3.31058
1918.75	-10.99587	1918.75	0.06507	1918.75	4.13807	1918.75	-13.36461	1918.75	-1.16967
1917.52	12.40798	1917.52	12.96473	1917.52	11.8211	1917.52	4.6777	1917.52	2.23069
1916.29	10.77144	1916.29	8.33938	1916.29	10.99714	1916.29	-3.28284	1916.29	-1.37788
1915.06	-10.02653	1915.06	20.52083	1915.06	1.95789	1915.06	1.72195	1915.06	-0.96742
1913.82	1.9706	1913.82	9.00323	1913.82	5.18522	1913.82	0.59282	1913.82	4.02403
1912.59	7.41515	1912.59	14.19076	1912.59	-1.58894	1912.59	-3.90481	1912.59	1.25235
1911.36	19.88584	1911.36	0.77291	1911.36	16.52185	1911.36	6.00116	1911.36	-1.85371
1910.12	15.88407	1910.12	14.76285	1910.12	9.02185	1910.12	-7.98383	1910.12	-0.81343
1908.89	1.16789	1908.89	-2.54072	1908.89	-2.07257	1908.89	4.41843	1908.89	0.68323
1907.65	7.38157	1907.65	17.66646	1907.65	0.46314	1907.65	-0.73863	1907.65	0.33195
1906.42	-4.34312	1906.42	17.17572	1906.42	9.55329	1906.42	9.33033	1906.42	-0.11963
1905.18	12.46708	1905.18	7.89262	1905.18	10.91266	1905.18	0.83918	1905.18	-0.80798
1903.95	8.22761	1903.95	4.37914	1903.95	-2.99848	1903.95	7.59864	1903.95	1.56664
1902.71	12.17661	1902.71	-2.71177	1902.71	1.82168	1902.71	6.93891	1902.71	2.11308
1901.47	2.98073	1901.47	-2.26057	1901.47	13.02587	1901.47	8.56305	1901.47	1.4957
1900.24	-2.08523	1900.24	8.02273	1900.24	14.17594	1900.24	-0.76166	1900.24	8.18764
1899	-6.39546	1899	-12.24338	1899	-3.02669	1899	7.35277	1899	1.08802
1897.76	-0.34659	1897.76	-2.40898	1897.76	-2.46701	1897.76	-2.53621	1897.76	2.44841
1896.52	-17.57708	1896.52	6.59421	1896.52	5.65384	1896.52	-3.20976	1896.52	-0.78813
1895.29	5.80062	1895.29	4.02431	1895.29	13.70068	1895.29	8.76569	1895.29	-1.64928
1894.05	-1.35834	1894.05	11.78319	1894.05	-2.20609	1894.05	-1.16176	1894.05	-11.85295
1892.81	14.05465	1892.81	10.00011	1892.81	-3.47675	1892.81	2.75878	1892.81	-3.38667
1891.57	9.28463	1891.57	1.82855	1891.57	-0.28692	1891.57	6.84462	1891.57	-2.45594
1890.33	3.68385	1890.33	10.71693	1890.33	1.70123	1890.33	-4.15558	1890.33	-1.00705
1889.09	7.80166	1889.09	5.99183	1889.09	4.5173	1889.09	-3.50803	1889.09	3.46293
1887.85	33.43173	1887.85	8.18988	1887.85	4.23047	1887.85	-2.97269	1887.85	3.04188
1886.61	32.2794	1886.61	1.97677	1886.61	10.6335	1886.61	-0.9285	1886.61	-0.59134
1885.37	3.09816	1885.37	16.90562	1885.37	7.66278	1885.37	-9.13046	1885.37	2.76417
1884.13	-0.13309	1884.13	8.24676	1884.13	-1.61703	1884.13	-3.3454	1884.13	-5.85052
1882.89	23.68738	1882.89	0.60278	1882.89	8.78193	1882.89	3.05608	1882.89	-5.64146
1881.65	25.1774	1881.65	13.94085	1881.65	1.09224	1881.65	5.88637	1881.65	-4.49636
1880.41	14.17733	1880.41	2.40691	1880.41	7.88716	1880.41	2.97594	1880.41	0.3827
1879.17	-4.33792	1879.17	11.37979	1879.17	17.21663	1879.17	3.64358	1879.17	1.47957
1877.93	7.54435	1877.93	0.37232	1877.93	6.0704	1877.93	-0.21082	1877.93	-1.70628
1876.68	-7.36489	1876.68	-2.13799	1876.68	4.87597	1876.68	-2.46695	1876.68	-5.81198
1875.44	0.03635	1875.44	13.69843	1875.44	15.17628	1875.44	3.5399	1875.44	2.25298
1874.2	13.30325	1874.2	-7.42675	1874.2	11.76596	1874.2	5.10056	1874.2	2.58812
1872.96	3.60946	1872.96	2.54727	1872.96	1.09325	1872.96	-1.24566	1872.96	-6.82897
1871.71	1.63653	1871.71	-1.82666	1871.71	13.92353	1871.71	5.15594	1871.71	4.36182
1870.47	-3.63769	1870.47	3.1935	1870.47	-5.31826	1870.47	2.51243	1870.47	-3.84961
1869.22	-16.76285	1869.22	11.71094	1869.22	14.50886	1869.22	1.6629	1869.22	-2.39495
1867.98	-13.29363	1867.98	5.87285	1867.98	-15.5289	1867.98	-0.89189	1867.98	2.5229
1866.74	-20.68779	1866.74	10.18369	1866.74	0.66626	1866.74	-2.99683	1866.74	-5.6592
1865.49	0.66691	1865.49	14.64833	1865.49	16.53621	1865.49	-1.19263	1865.49	3.96821
1864.25	-6.15328	1864.25	4.26055	1864.25	4.5441	1864.25	8.78289	1864.25	3.2324
1863	11.6547	1863	-1.94581	1863	2.38779	1863	1.5649	1863	3.73543
1861.75	16.58288	1861.75	4.2839	1861.75	-6.12037	1861.75	-3.60734	1861.75	4.58032
1860.51	1.43098	1860.51	6.48891	1860.51	-2.53003	1860.51	2.23537	1860.51	1.32355
1859.26	-1.93063	1859.26	3.1054	1859.26	1.63163	1859.26	-4.35623	1859.26	6.40273
1858.02	0.53081	1858.02	4.44709	1858.02	13.17136	1858.02	3.99518	1858.02	-4.84593
1856.77	7.14262	1856.77	0.43889	1856.77	0.66148	1856.77	3.74206	1856.77	9.50615
1855.52	20.98894	1855.52	16.83122	1855.52	6.10833	1855.52	-2.90384	1855.52	1.36834
1854.27	15.07338	1854.27	10.48252	1854.27	12.61747	1854.27	-5.50303	1854.27	4.37227
1853.03	17.93577	1853.03	7.41002	1853.03	3.3221	1853.03	7.23231	1853.03	1.58553
1851.78	2.76798	1851.78	8.48681	1851.78	3.22152	1851.78	4.68217	1851.78	-1.78494
1850.53	10.87905	1850.53	8.93193	1850.53	15.42089	1850.53	1.55396	1850.53	-1.69179
1849.28	25.65403	1849.28	-0.47745	1849.28	9.85566	1849.28	-3.3661	1849.28	4.32551
1848.03	-1.60756	1848.03	0.13376	1848.03	8.79069	1848.03	8.09681	1848.03	6.22902
1846.78	18.28582	1846.78	5.70989	1846.78	-1.80382	1846.78	9.68996	1846.78	8.94707
1845.53	10.89632	1845.53	3.21856	1845.53	6.87669	1845.53	4.27559	1845.53	9.67668
1844.28	-8.43353	1844.28	1.87243	1844.28	-7.42493	1844.28	6.02305	1844.28	7.31449
1843.03	5.36294	1843.03	10.08284	1843.03	-3.65597	1843.03	8.72239	1843.03	7.575
1841.78	-8.08891	1841.78	5.58405	1841.78	-7.56661	1841.78	-1.58788	1841.78	3.41658
1840.53	-2.09881	1840.53	10.75974	1840.53	1.66166	1840.53	2.85866	1840.53	-3.55871
1839.28	-6.84489	1839.28	9.39776	1839.28	6.7158	1839.28	1.57806	1839.28	2.71869
1838.03	7.0407	1838.03	10.26815	1838.03	-0.06621	1838.03	-3.41367	1838.03	6.21755
1836.78	-4.03761	1836.78	-3.38586	1836.78	-2.14043	1836.78	-0.10202	1836.78	1.3845
1835.52	-7.64492	1835.52	3.19873	1835.52	0.63013	1835.52	7.00129	1835.52	6.03779
1834.27	3.50241	1834.27	-1.95332	1834.27	8.56158	1834.27	-0.80442	1834.27	12.22216
1833.02	26.29713	1833.02	-1.94155	1833.02	0.09702	1833.02	-6.59063	1833.02	4.28705
1831.77	7.47492	1831.77	-3.21746	1831.77	3.4904	1831.77	12.12489	1831.77	-5.06527
1830.51	-0.7953	1830.51	9.61362	1830.51	0.82463	1830.51	0.57965	1830.51	-2.90947
1829.26	-5.29269	1829.26	5.83647	1829.26	0.59996	1829.26	-4.33967	1829.26	4.13016
1828.01	13.59075	1828.01	5.02057	1828.01	1.89347	1828.01	2.69912	1828.01	-0.80774
1826.75	4.62433	1826.75	0.45698	1826.75	-1.94421	1826.75	-4.21483	1826.75	2.67747
1825.5	13.67446	1825.5	1.38816	1825.5	-4.97016	1825.5	4.09403	1825.5	-2.84699
1824.24	0.38622	1824.24	8.81661	1824.24	7.0814	1824.24	-1.43883	1824.24	-1.48855E-4
1822.99	1.57414	1822.99	0.38542	1822.99	14.76167	1822.99	5.28103	1822.99	-4.68998
1821.73	7.4191	1821.73	5.71563	1821.73	-1.432	1821.73	-0.20389	1821.73	-3.47641
1820.48	-0.81669	1820.48	7.16879	1820.48	-0.27701	1820.48	0.747	1820.48	-1.36725
1819.22	17.34687	1819.22	1.15474	1819.22	6.72506	1819.22	5.46605	1819.22	1.31816
1817.96	2.80586	1817.96	4.01876	1817.96	-0.69505	1817.96	-2.93859	1817.96	3.47289
1816.71	6.54753	1816.71	10.64552	1816.71	-7.69062	1816.71	1.38909	1816.71	4.00542
1815.45	0.26328	1815.45	6.30947	1815.45	10.95087	1815.45	-5.53253	1815.45	4.3818
1814.19	6.72404	1814.19	-8.88898	1814.19	15.87075	1814.19	0.8572	1814.19	13.18004
1812.94	8.79371	1812.94	13.65418	1812.94	4.82726	1812.94	5.92003	1812.94	8.90827
1811.68	-0.1727	1811.68	6.44579	1811.68	9.53731	1811.68	12.04984	1811.68	0.1997
1810.42	13.71163	1810.42	-0.63211	1810.42	5.64848	1810.42	2.8848	1810.42	8.41286
1809.16	4.76904	1809.16	7.32703	1809.16	5.94666	1809.16	9.71894	1809.16	6.65771
1807.9	-2.28066	1807.9	4.81863	1807.9	11.6272	1807.9	6.46476	1807.9	10.64623
1806.65	-10.05999	1806.65	9.95386	1806.65	-6.54128	1806.65	0.19463	1806.65	7.85005
1805.39	-5.58472	1805.39	3.67834	1805.39	3.90107	1805.39	14.04907	1805.39	7.59124
1804.13	9.66624	1804.13	4.1529	1804.13	1.75327	1804.13	7.2692	1804.13	4.28719
1802.87	-13.3404	1802.87	-1.93857	1802.87	-5.0196	1802.87	0.97803	1802.87	3.15655
1801.61	2.14582	1801.61	8.89852	1801.61	6.71612	1801.61	5.79568	1801.61	-2.36061
1800.35	13.30498	1800.35	-7.91911	1800.35	6.08337	1800.35	8.72569	1800.35	0.072
1799.09	1.36736	1799.09	3.76894	1799.09	5.83772	1799.09	4.35953	1799.09	-2.9046
1797.82	-3.30419	1797.82	2.13364	1797.82	-7.27984	1797.82	3.2572	1797.82	-6.24375
1796.56	18.0028	1796.56	-3.19327	1796.56	8.05846	1796.56	-7.89564	1796.56	-5.27319
1795.3	9.91156	1795.3	-8.95522	1795.3	-1.24469	1795.3	-0.45964	1795.3	-7.04825
1794.04	6.64774	1794.04	3.95359	1794.04	5.60867	1794.04	-4.61029	1794.04	-3.73104
1792.78	1.12373	1792.78	3.81695	1792.78	-1.78725	1792.78	3.16049	1792.78	-1.3248
1791.51	9.40883	1791.51	6.02365	1791.51	5.53706	1791.51	7.70254	1791.51	-6.09407
1790.25	6.06405	1790.25	17.59093	1790.25	1.89162	1790.25	-2.84011	1790.25	-5.23626
1788.99	8.30538	1788.99	3.74859	1788.99	6.32323	1788.99	-3.20066	1788.99	4.43746
1787.72	11.1118	1787.72	-4.05212	1787.72	12.54766	1787.72	-9.09324	1787.72	0.86064
1786.46	5.14896	1786.46	3.60394	1786.46	11.55716	1786.46	-13.34596	1786.46	-2.03001
1785.2	-6.65974	1785.2	1.2815	1785.2	3.41235	1785.2	-6.88411	1785.2	7.81822
1783.93	12.89248	1783.93	10.32243	1783.93	3.81275	1783.93	-3.27617	1783.93	7.14903
1782.67	0.61635	1782.67	-10.60923	1782.67	1.43683	1782.67	7.8634	1782.67	7.18751
1781.4	11.92951	1781.4	11.53684	1781.4	11.68258	1781.4	7.78197	1781.4	4.26585
1780.14	0.0951	1780.14	11.22643	1780.14	9.9854	1780.14	8.3165	1780.14	0.97633
1778.87	6.55578	1778.87	6.26839	1778.87	7.76809	1778.87	6.53923	1778.87	8.72452
1777.61	14.14268	1777.61	16.35389	1777.61	4.48566	1777.61	10.27647	1777.61	-6.59086
1776.34	11.77092	1776.34	-3.9361	1776.34	3.26791	1776.34	2.24099	1776.34	1.46536
1775.07	-4.6482	1775.07	3.49241	1775.07	16.91979	1775.07	4.75402	1775.07	-4.92242
1773.81	-0.08487	1773.81	-1.27861	1773.81	-1.21731	1773.81	3.68267	1773.81	-3.26428
1772.54	2.44049	1772.54	-0.43688	1772.54	-2.46243	1772.54	-2.62672	1772.54	5.0064
1771.27	-6.71795	1771.27	-5.80154	1771.27	6.53845	1771.27	3.10561	1771.27	-3.03171
1770.01	17.8077	1770.01	-0.09623	1770.01	1.91426	1770.01	-1.88689	1770.01	-4.11567
1768.74	6.7498	1768.74	0.95223	1768.74	-4.54342	1768.74	-1.90063	1768.74	0.46397
1767.47	13.28314	1767.47	-3.28904	1767.47	15.64723	1767.47	4.79509	1767.47	-7.59642
1766.2	5.59053	1766.2	6.97404	1766.2	4.69605	1766.2	7.19152	1766.2	5.69487
1764.93	15.10369	1764.93	-4.53857	1764.93	5.60862	1764.93	5.23135	1764.93	1.1104
1763.66	15.30022	1763.66	2.76209	1763.66	1.75244	1763.66	-1.49782	1763.66	0.94552
1762.39	-4.26053	1762.39	9.96956	1762.39	5.63247	1762.39	5.30355	1762.39	10.17024
1761.12	-13.66208	1761.12	13.18032	1761.12	0.51194	1761.12	8.62325	1761.12	10.29742
1759.85	6.00142	1759.85	-0.35794	1759.85	8.04608	1759.85	4.56437	1759.85	6.85374
1758.58	5.51004	1758.58	19.12867	1758.58	3.21303	1758.58	1.31875	1758.58	3.34716
1757.31	5.93521	1757.31	2.92021	1757.31	3.2167	1757.31	14.75307	1757.31	0.45703
1756.04	10.64468	1756.04	-0.64031	1756.04	7.78381	1756.04	1.68352	1756.04	9.37171
1754.77	15.5979	1754.77	1.80612	1754.77	5.21615	1754.77	5.10248	1754.77	5.92001
1753.5	0.95815	1753.5	13.08838	1753.5	5.48746	1753.5	4.59998	1753.5	5.73642
1752.22	-1.99114	1752.22	6.81255	1752.22	-1.07441	1752.22	7.87838	1752.22	-1.93375
1750.95	-1.48015	1750.95	-1.51076	1750.95	10.9168	1750.95	-1.0459	1750.95	-2.32004
1749.68	9.35696	1749.68	3.83492	1749.68	6.36089	1749.68	0.65323	1749.68	1.31003
1748.41	20.00783	1748.41	6.97325	1748.41	-0.65015	1748.41	5.38639	1748.41	-0.97712
1747.13	-7.79255	1747.13	7.64549	1747.13	-1.47154	1747.13	-1.28244	1747.13	4.64185
1745.86	25.50739	1745.86	6.32899	1745.86	9.66594	1745.86	-6.89565	1745.86	0.75989
1744.59	3.0718	1744.59	3.76419	1744.59	0.05026	1744.59	8.09323	1744.59	-3.35333
1743.31	13.81567	1743.31	-3.55102	1743.31	4.89451	1743.31	2.02529	1743.31	5.36059
1742.04	-6.0847	1742.04	8.77241	1742.04	-4.89457	1742.04	-6.05652	1742.04	9.17073
1740.76	7.17872	1740.76	1.5932	1740.76	-11.90681	1740.76	-2.38061	1740.76	-0.58153
1739.49	-3.9478	1739.49	5.029	1739.49	-4.41386	1739.49	-1.99915	1739.49	3.02223
1738.21	11.41013	1738.21	-6.8062	1738.21	-7.05959	1738.21	-1.34491	1738.21	2.49687
1736.94	9.81924	1736.94	3.02622	1736.94	-1.64565	1736.94	0.10468	1736.94	1.99083
1735.66	0.05343	1735.66	-0.71314	1735.66	-12.77152	1735.66	-2.62594	1735.66	-0.26704
1734.39	-7.0008	1734.39	1.89482	1734.39	0	1734.39	-1.64972	1734.39	-3.27153
1733.11	9.58891	1733.11	3.4292	1733.11	2.24267	1733.11	-0.54327	1733.11	-4.31752
1731.83	9.28193	1731.83	6.00722	1731.83	9.43052	1731.83	16.00236	1731.83	0.57545
1730.55	-1.98246	1730.55	11.02313	1730.55	0.59595	1730.55	-0.08443	1730.55	0.88478
1729.28	16.61085	1729.28	4.40905	1729.28	4.50542	1729.28	8.1004	1729.28	-0.12897
1728	3.11293	1728	13.2902	1728	9.38115	1728	-1.79783	1728	2.67822
1726.72	17.38684	1726.72	8.59566	1726.72	6.21532	1726.72	8.37632	1726.72	2.15529
1725.44	6.96168	1725.44	2.71809	1725.44	5.01656	1725.44	4.53242	1725.44	-0.14843
1724.16	-0.33664	1724.16	0.64956	1724.16	1.59496	1724.16	9.93677	1724.16	2.30471
1722.89	14.30081	1722.89	3.49656	1722.89	9.15794	1722.89	11.73115	1722.89	-4.34414
1721.61	8.65706	1721.61	-3.62013	1721.61	5.07092	1721.61	4.38526	1721.61	3.92481
1720.33	-3.13226	1720.33	0.90918	1720.33	2.49378	1720.33	5.62803	1720.33	0.74444
1719.05	7.25673	1719.05	7.11012	1719.05	13.48443	1719.05	6.28268	1719.05	2.43207
1717.77	1.81098	1717.77	7.03045	1717.77	-2.3112	1717.77	-5.71851	1717.77	1.44137
1716.49	18.677	1716.49	12.29024	1716.49	5.72786	1716.49	8.37109	1716.49	8.86208
1715.21	7.60656	1715.21	5.02236	1715.21	4.97254	1715.21	7.71646	1715.21	0.84572
1713.92	6.96698	1713.92	9.17037	1713.92	-3.01421	1713.92	2.16317	1713.92	-0.48314
1712.64	3.39748	1712.64	2.804	1712.64	-4.57904	1712.64	1.51136	1712.64	6.2589
1711.36	-12.95376	1711.36	1.33182	1711.36	-7.69795	1711.36	-5.89633	1711.36	1.05917
1710.08	6.54638	1710.08	-4.52372	1710.08	-0.76342	1710.08	-0.18486	1710.08	3.11783
1708.8	5.22722	1708.8	3.5181	1708.8	-5.39576	1708.8	1.16481	1708.8	4.00949
1707.51	5.28147	1707.51	7.75876	1707.51	-3.73008	1707.51	0.04135	1707.51	-1.61517
1706.23	-2.18166	1706.23	3.01787	1706.23	-12.1533	1706.23	-0.22398	1706.23	-1.61366
1704.95	1.06765	1704.95	14.10661	1704.95	-2.48734	1704.95	0.80302	1704.95	-2.39776
1703.66	7.93798	1703.66	1.00133	1703.66	4.27851	1703.66	2.67048	1703.66	1.24661
1702.38	-5.59137	1702.38	-8.57146	1702.38	-4.10726	1702.38	7.15139	1702.38	-3.20832
1701.09	-0.3319	1701.09	7.60134	1701.09	-0.42602	1701.09	-2.02488	1701.09	-0.52073
1699.81	1.81392	1699.81	-6.66995	1699.81	3.18902	1699.81	2.1946	1699.81	4.22779
1698.53	6.71579	1698.53	-2.10227	1698.53	-9.23979	1698.53	5.32043	1698.53	0.54832
1697.24	14.64532	1697.24	3.0291	1697.24	6.18055	1697.24	5.58579	1697.24	0.06433
1695.95	12.81531	1695.95	1.04222	1695.95	0.59161	1695.95	9.4126	1695.95	-1.668
1694.67	2.40707	1694.67	-1.85205	1694.67	-6.09788	1694.67	15.7855	1694.67	2.89413
1693.38	5.89243	1693.38	5.73507	1693.38	4.4569	1693.38	6.77647	1693.38	-3.0709
1692.1	-10.36418	1692.1	5.65528	1692.1	-4.0782	1692.1	-1.86216	1692.1	-3.05334
1690.81	-8.30077	1690.81	14.52379	1690.81	-9.19248	1690.81	-0.885	1690.81	2.29193
1689.52	-0.06092	1689.52	-5.12031	1689.52	-3.74737	1689.52	8.04356	1689.52	1.62028
1688.24	19.72567	1688.24	-4.26733	1688.24	-1.41879	1688.24	1.42864	1688.24	-4.56274
1686.95	13.83677	1686.95	1.30091	1686.95	5.00932	1686.95	-0.68471	1686.95	-1.99744
1685.66	0.4227	1685.66	10.13999	1685.66	-7.31648	1685.66	9.80204	1685.66	-5.26214
1684.37	-10.61986	1684.37	3.82749	1684.37	-1.18394	1684.37	-2.85939	1684.37	1.44703
1683.08	5.48872	1683.08	7.36905	1683.08	-5.62703	1683.08	3.14274	1683.08	-0.17192
1681.79	3.02268	1681.79	0.52397	1681.79	-12.67447	1681.79	-4.06077	1681.79	2.03164
1680.5	6.9093	1680.5	-0.14311	1680.5	-1.3665	1680.5	1.66977	1680.5	4.26894
1679.21	9.24008	1679.21	0.24827	1679.21	4.75503	1679.21	8.25436	1679.21	0.625
1677.93	4.49825	1677.93	6.18565	1677.93	0.32265	1677.93	0.56088	1677.93	8.2641
1676.63	9.47028	1676.63	12.69555	1676.63	-6.29658	1676.63	-4.27632	1676.63	-1.38062
1675.34	-4.12684	1675.34	17.68994	1675.34	-2.81767	1675.34	5.38746	1675.34	4.56581
1674.05	-0.05614	1674.05	0.34789	1674.05	-6.64771	1674.05	10.8802	1674.05	-3.8175
1672.76	13.94864	1672.76	12.39569	1672.76	6.0221	1672.76	2.91588	1672.76	0.76046
1671.47	8.05914	1671.47	10.59138	1671.47	3.04491	1671.47	2.19836	1671.47	3.91782
1670.18	-1.94279	1670.18	-4.60165	1670.18	2.59707	1670.18	5.70677	1670.18	7.71795
1668.89	9.1094	1668.89	14.98062	1668.89	8.35133	1668.89	3.30543	1668.89	7.44224
1667.6	12.98133	1667.6	0.34624	1667.6	0.10804	1667.6	7.3109	1667.6	-1.16331
1666.3	6.6568	1666.3	9.10038	1666.3	13.36128	1666.3	8.18582	1666.3	3.94615
1665.01	9.93289	1665.01	2.994	1665.01	10.4476	1665.01	8.5884	1665.01	0.54682
1663.72	11.62057	1663.72	11.81866	1663.72	4.02174	1663.72	13.44198	1663.72	3.72403
1662.42	23.67872	1662.42	4.96905	1662.42	-1.1167	1662.42	5.64796	1662.42	5.75029
1661.13	7.40585	1661.13	4.45491	1661.13	0.53536	1661.13	-2.16248	1661.13	2.36348
1659.83	14.32009	1659.83	10.05621	1659.83	7.48813	1659.83	12.20007	1659.83	3.15208
1658.54	12.4611	1658.54	5.37659	1658.54	1.4655	1658.54	7.58887	1658.54	1.62352
1657.24	-0.9788	1657.24	6.76501	1657.24	-2.57301	1657.24	5.74717	1657.24	-0.29959
1655.95	8.5575	1655.95	3.41205	1655.95	-7.11107	1655.95	5.99119	1655.95	5.84743
1654.65	0.15745	1654.65	8.37841	1654.65	0.56581	1654.65	6.82101	1654.65	-0.23935
1653.36	6.65838	1653.36	1.73251	1653.36	-3.4392	1653.36	2.59358	1653.36	-2.92695
1652.06	13.26796	1652.06	3.01756	1652.06	-5.93516	1652.06	2.96222	1652.06	-1.00765
1650.77	3.10554	1650.77	12.00201	1650.77	2.79905	1650.77	-1.50966	1650.77	-4.75022
1649.47	6.93155	1649.47	6.4238	1649.47	5.62014	1649.47	5.11975	1649.47	1.01612
1648.17	-6.60072	1648.17	6.31945	1648.17	-1.19582	1648.17	-1.34276	1648.17	4.3062
1646.87	15.37057	1646.87	10.33535	1646.87	-3.70562	1646.87	4.17609	1646.87	-2.54089
1645.58	0.93573	1645.58	-1.46662	1645.58	-2.06915	1645.58	0.61689	1645.58	-1.55444
1644.28	3.53062	1644.28	1.17343	1644.28	-6.10038	1644.28	4.36416	1644.28	-0.15153
1642.98	16.79126	1642.98	5.31247	1642.98	6.50744	1642.98	3.75756	1642.98	1.79928
1641.68	-12.00738	1641.68	7.13961	1641.68	9.97349	1641.68	2.88013	1641.68	-6.47668
1640.38	0.03225	1640.38	-3.61799	1640.38	-2.44787	1640.38	-0.07153	1640.38	1.39928
1639.08	1.95641	1639.08	14.36824	1639.08	0.48841	1639.08	2.80785	1639.08	8.09345
1637.78	13.40593	1637.78	11.66421	1637.78	3.59638	1637.78	6.71648	1637.78	1.91572
1636.48	16.81371	1636.48	3.99941	1636.48	7.04942	1636.48	7.76448	1636.48	7.54981
1635.18	5.05023	1635.18	8.87398	1635.18	12.60885	1635.18	8.95743	1635.18	2.35643
1633.88	12.9299	1633.88	10.2903	1633.88	5.84451	1633.88	5.59922	1633.88	7.86956
1632.58	10.15812	1632.58	6.31199	1632.58	1.1085	1632.58	5.35301	1632.58	4.24049
1631.28	15.78808	1631.28	10.26948	1631.28	2.42307	1631.28	11.68826	1631.28	5.75913
1629.98	18.74979	1629.98	5.11691	1629.98	10.37054	1629.98	6.17589	1629.98	5.20702
1628.68	7.64652	1628.68	13.84249	1628.68	-2.49949	1628.68	0.8594	1628.68	0.89593
1627.38	11.36502	1627.38	7.74878	1627.38	-2.05419	1627.38	11.84618	1627.38	8.03777
1626.07	6.69753	1626.07	12.43398	1626.07	-2.13815	1626.07	6.64963	1626.07	7.03201
1624.77	15.49026	1624.77	7.529	1624.77	-1.66909	1624.77	3.12274	1624.77	0.33197
1623.47	13.53331	1623.47	5.71398	1623.47	5.15779	1623.47	10.19969	1623.47	-0.89442
1622.16	6.60587	1622.16	6.68461	1622.16	2.07754	1622.16	0.61038	1622.16	1.58319
1620.86	1.63375	1620.86	14.49834	1620.86	1.77032	1620.86	3.17833	1620.86	1.13766
1619.56	5.01654	1619.56	4.24622	1619.56	9.39126	1619.56	3.00999	1619.56	2.04782
1618.25	10.04724	1618.25	10.35647	1618.25	1.42102	1618.25	5.10826	1618.25	0.5107
1616.95	15.38252	1616.95	6.85215	1616.95	6.00442	1616.95	6.5678	1616.95	1.61259
1615.64	16.75363	1615.64	6.11586	1615.64	1.16652	1615.64	7.66143	1615.64	6.03961
1614.34	12.3993	1614.34	12.99512	1614.34	2.23619	1614.34	10.41465	1614.34	15.22075
1613.03	15.29855	1613.03	10.95834	1613.03	-0.38817	1613.03	10.71664	1613.03	13.48998
1611.73	22.50014	1611.73	5.81395	1611.73	1.69705	1611.73	9.25924	1611.73	9.13219
1610.42	21.57139	1610.42	13.08294	1610.42	14.31534	1610.42	14.03652	1610.42	17.75801
1609.11	19.01896	1609.11	14.39625	1609.11	8.31041	1609.11	13.47427	1609.11	17.67978
1607.81	24.00523	1607.81	8.89719	1607.81	5.20715	1607.81	11.79232	1607.81	23.68815
1606.5	8.48488	1606.5	14.40663	1606.5	9.65488	1606.5	17.73168	1606.5	18.41477
1605.19	28.44339	1605.19	24.75499	1605.19	6.87461	1605.19	17.41441	1605.19	26.63763
1603.88	13.79401	1603.88	20.37773	1603.88	19.4336	1603.88	18.28354	1603.88	20.07512
1602.58	22.39529	1602.58	33.16304	1602.58	21.749	1602.58	23.60528	1602.58	21.22446
1601.27	35.96097	1601.27	22.57074	1601.27	20.63655	1601.27	28.0665	1601.27	23.75936
1599.96	43.03373	1599.96	28.89614	1599.96	20.37641	1599.96	33.8835	1599.96	27.44609
1598.65	53.61584	1598.65	42.58086	1598.65	31.6928	1598.65	36.93582	1598.65	40.67485
1597.34	48.68806	1597.34	46.29447	1597.34	46.94526	1597.34	38.16276	1597.34	44.04746
1596.03	73.54231	1596.03	57.70406	1596.03	60.34191	1596.03	51.38258	1596.03	43.23732
1594.72	90.57636	1594.72	81.63772	1594.72	70.05885	1594.72	63.79065	1594.72	51.17851
1593.41	137.09699	1593.41	125.32046	1593.41	100.45514	1593.41	84.22805	1593.41	70.24423
1592.1	191.91507	1592.1	174.24105	1592.1	151.51482	1592.1	119.525	1592.1	91.91885
1590.79	269.61469	1590.79	245.89735	1590.79	209.51074	1590.79	170.44719	1590.79	123.60726
1589.48	349.11837	1589.48	338.1262	1589.48	304.54218	1589.48	238.59235	1589.48	167.72149
1588.17	397.42487	1588.17	396.31279	1588.17	377.62814	1588.17	312.34854	1588.17	237.34621
1586.85	335.41173	1586.85	392.35223	1586.85	400.3433	1586.85	382.5133	1586.85	299.87579
1585.54	241.47167	1585.54	333.73943	1585.54	351.07698	1585.54	398.72228	1585.54	363.6358
1584.23	154.70355	1584.23	233.08709	1584.23	267.62047	1584.23	375.45653	1584.23	391.59266
1582.92	118.6516	1582.92	151.36388	1582.92	179.91314	1582.92	308.14557	1582.92	393.34375
1581.6	82.99468	1581.6	115.48825	1581.6	125.4656	1581.6	238.05149	1581.6	355.66792
1580.29	49.36564	1580.29	77.05027	1580.29	87.59975	1580.29	169.35204	1580.29	298.61275
1578.97	42.01573	1578.97	62.14491	1578.97	71.17795	1578.97	120.56133	1578.97	226.5534
1577.66	33.25295	1577.66	46.16362	1577.66	53.85934	1577.66	87.33238	1577.66	166.50773
1576.35	43.58669	1576.35	31.43798	1576.35	42.62621	1576.35	72.20154	1576.35	130.05489
1575.03	36.265	1575.03	29.63521	1575.03	35.03298	1575.03	59.9137	1575.03	90.76657
1573.72	9.35971	1573.72	35.58335	1573.72	27.02734	1573.72	47.12111	1573.72	78.12009
1572.4	18.15285	1572.4	21.26985	1572.4	23.83962	1572.4	39.34976	1572.4	65.37818
1571.08	15.83519	1571.08	13.72513	1571.08	30.90626	1571.08	34.48029	1571.08	52.32255
1569.77	18.00501	1569.77	20.74923	1569.77	13.72281	1569.77	30.73767	1569.77	45.04573
1568.45	13.61161	1568.45	21.15447	1568.45	19.925	1568.45	26.48477	1568.45	40.69472
1567.14	21.53686	1567.14	17.88452	1567.14	13.03386	1567.14	22.89968	1567.14	32.96438
1565.82	11.72031	1565.82	11.78666	1565.82	9.3686	1565.82	13.23448	1565.82	31.55689
1564.5	12.25206	1564.5	9.97906	1564.5	12.83631	1564.5	12.70559	1564.5	19.29142
1563.18	10.86288	1563.18	17.07131	1563.18	8.58863	1563.18	17.65453	1563.18	15.57178
1561.87	4.36879	1561.87	10.54829	1561.87	2.28643	1561.87	14.58953	1561.87	15.95193
1560.55	10.41856	1560.55	7.52213	1560.55	3.05188	1560.55	9.86184	1560.55	7.89802
1559.23	6.10201	1559.23	9.84168	1559.23	5.49199	1559.23	13.65083	1559.23	10.21048
1557.91	-1.62262	1557.91	10.24541	1557.91	2.29518	1557.91	6.54977	1557.91	6.01449
1556.59	13.54852	1556.59	9.38548	1556.59	8.41006	1556.59	9.58785	1556.59	1.05078
1555.27	15.99738	1555.27	14.31572	1555.27	2.27174	1555.27	13.33522	1555.27	0.16371
1553.95	6.29023	1553.95	10.64873	1553.95	-6.5084	1553.95	10.5502	1553.95	0.76459
1552.63	17.4926	1552.63	1.97582	1552.63	-1.94418	1552.63	10.27313	1552.63	-2.21346
1551.31	13.37183	1551.31	9.70892	1551.31	3.05658	1551.31	6.35855	1551.31	3.09939
1549.99	1.92774	1549.99	11.18177	1549.99	2.50947	1549.99	5.12997	1549.99	5.1918
1548.67	4.79323	1548.67	15.5051	1548.67	-1.02902	1548.67	8.80728	1548.67	3.97748
1547.35	1.88228	1547.35	8.02151	1547.35	3.77855	1547.35	10.14151	1547.35	-0.05998
1546.02	3.35951	1546.02	9.75653	1546.02	2.56946	1546.02	10.08529	1546.02	6.60859
1544.7	15.65471	1544.7	7.73694	1544.7	9.43144	1544.7	6.03512	1544.7	0.20816
1543.38	15.10459	1543.38	14.60373	1543.38	2.49253	1543.38	5.02519	1543.38	2.86122
1542.06	11.60362	1542.06	1.49004	1542.06	2.43727	1542.06	4.54618	1542.06	6.43031
1540.73	1.57214	1540.73	11.99322	1540.73	16.11136	1540.73	6.16079	1540.73	0.79504
1539.41	-3.80667	1539.41	3.96596	1539.41	1.06059	1539.41	10.11319	1539.41	1.67897
1538.09	2.90962	1538.09	9.04979	1538.09	2.20604	1538.09	5.25796	1538.09	1.72669
1536.76	11.87928	1536.76	5.66449	1536.76	10.03359	1536.76	10.34698	1536.76	4.05743
1535.44	11.40045	1535.44	5.65215	1535.44	8.3413	1535.44	6.40653	1535.44	2.00091
1534.11	20.05205	1534.11	3.46388	1534.11	4.47433	1534.11	6.78833	1534.11	0.20362
1532.79	2.53616	1532.79	7.46141	1532.79	-3.0955	1532.79	9.88087	1532.79	3.60638
1531.46	3.49636	1531.46	0.65329	1531.46	-13.33724	1531.46	3.24469	1531.46	1.01599
1530.14	6.41573	1530.14	4.75703	1530.14	3.41451	1530.14	-0.85109	1530.14	-2.40134
1528.81	15.90979	1528.81	10.39632	1528.81	6.10934	1528.81	4.47555	1528.81	-4.8334
1527.48	-0.51475	1527.48	1.70316	1527.48	-5.63374	1527.48	4.35323	1527.48	-4.93524
1526.16	12.84591	1526.16	-2.41788	1526.16	-0.18894	1526.16	1.46478	1526.16	-9.04585
1524.83	-1.24075	1524.83	7.53219	1524.83	-5.89916	1524.83	-1.3553	1524.83	-3.42101
1523.5	1.25965	1523.5	8.42523	1523.5	-0.5647	1523.5	5.81284	1523.5	1.48029
1522.17	16.17417	1522.17	1.66901	1522.17	-2.96558	1522.17	-0.33751	1522.17	-4.81871
1520.85	-4.92626	1520.85	11.05935	1520.85	-3.14153	1520.85	7.25163	1520.85	-0.36699
1519.52	13.3266	1519.52	6.5755	1519.52	-3.93202	1519.52	4.70401	1519.52	-2.76834
1518.19	9.7322	1518.19	2.27307	1518.19	-0.9877	1518.19	1.10346	1518.19	-2.15495
1516.86	17.4972	1516.86	4.52092	1516.86	3.72648	1516.86	-2.72792	1516.86	-0.53212
1515.53	12.58803	1515.53	0.22701	1515.53	6.56815	1515.53	6.76818	1515.53	0
1514.2	7.07318	1514.2	1.58614	1514.2	3.242	1514.2	4.47742	1514.2	2.76689
1512.87	9.18989	1512.87	5.30533	1512.87	1.6413	1512.87	3.76621	1512.87	1.24474
1511.54	14.19901	1511.54	1.59875	1511.54	-1.36309	1511.54	5.11687	1511.54	2.78723
1510.21	5.60153	1510.21	6.5507	1510.21	-1.54117	1510.21	-1.17028	1510.21	-1.05144
1508.88	1.67513	1508.88	8.56933	1508.88	6.4591	1508.88	0.25932	1508.88	5.57864
1507.55	5.71428	1507.55	10.00079	1507.55	0.96736	1507.55	-0.80067	1507.55	-1.02677
1506.22	-5.62027	1506.22	5.50048	1506.22	1.30661	1506.22	0.64514	1506.22	-0.0909
1504.88	-6.54251	1504.88	7.24216	1504.88	0.60782	1504.88	0.17213	1504.88	-0.16216
1503.55	3.95811	1503.55	5.45997	1503.55	-2.55078	1503.55	6.47844	1503.55	3.32419
1502.22	5.58402	1502.22	8.92303	1502.22	2.8836	1502.22	0.88661	1502.22	5.4595
1500.89	7.10961	1500.89	2.18723	1500.89	-4.72546	1500.89	2.15742	1500.89	2.83066
1499.55	7.15708	1499.55	0.1785	1499.55	3.10017	1499.55	-2.37118	1499.55	2.9479
1498.22	10.28596	1498.22	-0.33191	1498.22	-1.99944	1498.22	-1.65056	1498.22	2.47784
1496.89	1.03761	1496.89	1.20019	1496.89	0.78369	1496.89	0.50299	1496.89	-1.08382
1495.55	4.994	1495.55	3.70077	1495.55	0	1495.55	-3.59542	1495.55	-1.8832
1494.22	-2.04812	1494.22	-0.92662	1494.22	6.94009	1494.22	2.29852	1494.22	-1.50359
1492.88	9.83912	1492.88	8.35899	1492.88	0.19132	1492.88	-2.95141	1492.88	2.07301
1491.55	14.15797	1491.55	-1.05123	1491.55	1.85356	1491.55	-4.71583	1491.55	1.78986
1490.21	1.82605	1490.21	1.87627	1490.21	6.4597	1490.21	-3.12392	1490.21	3.49038
1488.87	-2.60256	1488.87	4.9222	1488.87	11.01441	1488.87	-1.06663	1488.87	0.01506
1487.54	10.55717	1487.54	3.63292	1487.54	-0.2643	1487.54	-0.55577	1487.54	-2.96034
1486.2	8.01842	1486.2	6.29052	1486.2	-5.81679	1486.2	-3.65119	1486.2	4.17279
1484.86	8.69575	1484.86	2.4779	1484.86	5.87525	1484.86	-4.31719	1484.86	2.96505
1483.53	8.59791	1483.53	0.98476	1483.53	-0.07279	1483.53	0.48034	1483.53	1.68328
1482.19	15.21859	1482.19	-0.50687	1482.19	0.02089	1482.19	0.63348	1482.19	-0.39792
1480.85	8.99192	1480.85	12.47901	1480.85	1.70617	1480.85	3.06163	1480.85	2.16953
1479.51	12.58248	1479.51	5.18629	1479.51	4.1276	1479.51	-0.27443	1479.51	-1.64879
1478.18	6.66659	1478.18	1.85001	1478.18	-1.10497	1478.18	2.50775	1478.18	-0.73275
1476.84	9.93518	1476.84	4.87398	1476.84	7.95763	1476.84	0.745	1476.84	-1.89081
1475.5	-0.26215	1475.5	4.12788	1475.5	0.32991	1475.5	1.65511	1475.5	0.73662
1474.16	11.63836	1474.16	-0.55553	1474.16	3.9237	1474.16	-0.62913	1474.16	3.1295
1472.82	5.37092	1472.82	-0.62083	1472.82	5.49534	1472.82	-0.93192	1472.82	3.09827
1471.48	8.71445	1471.48	9.16974	1471.48	1.90869	1471.48	-2.4016	1471.48	2.85258
1470.14	16.57767	1470.14	4.51505	1470.14	6.44986	1470.14	5.26687	1470.14	4.72063
1468.8	0.10211	1468.8	3.69949	1468.8	7.27518	1468.8	2.73136	1468.8	4.38769
1467.46	11.06833	1467.46	12.66542	1467.46	8.47142	1467.46	-4.31516	1467.46	-0.83237
1466.11	10.12243	1466.11	5.6937	1466.11	3.09774	1466.11	-4.99637	1466.11	-3.48256
1464.77	8.08762	1464.77	8.33282	1464.77	3.12698	1464.77	-1.18639	1464.77	-4.99975
1463.43	2.92873	1463.43	8.08918	1463.43	0.35885	1463.43	1.77904	1463.43	-2.24463
1462.09	6.46283	1462.09	4.85421	1462.09	2.07989	1462.09	-1.64515	1462.09	-7.40743
1460.74	6.43799	1460.74	11.33523	1460.74	3.0665	1460.74	-0.43403	1460.74	1.88718
1459.4	9.38198	1459.4	9.01899	1459.4	6.51131	1459.4	3.35018	1459.4	2.75257
1458.06	0.09677	1458.06	3.19534	1458.06	-0.32796	1458.06	-3.40704	1458.06	2.64782
1456.71	11.1491	1456.71	13.65902	1456.71	0.28907	1456.71	-1.00508	1456.71	5.92448
1455.37	0.76032	1455.37	6.52974	1455.37	-0.96055	1455.37	1.78707	1455.37	1.29571
1454.03	4.15194	1454.03	10.65995	1454.03	-4.33805	1454.03	2.46755	1454.03	3.99447
1452.68	9.10533	1452.68	5.00582	1452.68	7.71452	1452.68	-2.14233	1452.68	-3.03521
1451.34	16.4788	1451.34	2.80544	1451.34	3.90948	1451.34	3.65329	1451.34	1.72412
1449.99	3.90773	1449.99	1.76283	1449.99	1.7119	1449.99	-0.09506	1449.99	3.48679
1448.64	6.85681	1448.64	8.18352	1448.64	7.01957	1448.64	-0.80707	1448.64	6.28679
1447.3	13.16028	1447.3	7.63011	1447.3	9.73678	1447.3	1.34606	1447.3	3.47028
1445.95	10.18258	1445.95	9.37883	1445.95	9.78915	1445.95	6.22479	1445.95	1.5066
1444.61	14.56417	1444.61	0.30509	1444.61	2.06805	1444.61	-0.85833	1444.61	0.38778
1443.26	11.56182	1443.26	5.4162	1443.26	9.123	1443.26	-4.03916	1443.26	6.31569
1441.91	-0.52079	1441.91	-0.77503	1441.91	8.24623	1441.91	4.3674	1441.91	3.13298
1440.56	5.47694	1440.56	7.8807	1440.56	-2.56267	1440.56	-2.50517	1440.56	-0.16824
1439.21	15.07744	1439.21	3.22278	1439.21	3.97874	1439.21	-4.50409	1439.21	2.38294
1437.87	8.31812	1437.87	5.55176	1437.87	2.09855	1437.87	-3.5921	1437.87	1.19532
1436.52	10.87793	1436.52	10.9809	1436.52	-1.03157	1436.52	2.20894	1436.52	-1.70947
1435.17	2.87455	1435.17	5.16154	1435.17	0.57189	1435.17	0.59683	1435.17	3.35741
1433.82	7.54159	1433.82	5.31332	1433.82	10.26518	1433.82	-4.72671	1433.82	-2.80043
1432.47	8.46087	1432.47	-6.25642	1432.47	2.48869	1432.47	-0.87992	1432.47	-1.10565
1431.12	0.6826	1431.12	9.5558	1431.12	-5.04034	1431.12	1.33574	1431.12	0.07585
1429.77	3.85962	1429.77	3.79145	1429.77	4.34686	1429.77	-0.70957	1429.77	-1.31712
1428.42	11.81389	1428.42	2.83668	1428.42	1.20712	1428.42	-1.09183	1428.42	-0.42229
1427.07	1.82488	1427.07	8.7246	1427.07	10.84464	1427.07	-0.99027	1427.07	4.13779
1425.72	6.25986	1425.72	1.95888	1425.72	2.31225	1425.72	-0.91241	1425.72	-1.68185
1424.36	2.13042	1424.36	7.4349	1424.36	-8.41025	1424.36	-0.3498	1424.36	2.97743
1423.01	2.84252	1423.01	0.82272	1423.01	-3.69561	1423.01	5.96752	1423.01	0.86861
1421.66	2.492	1421.66	2.66221	1421.66	0.80993	1421.66	3.86375	1421.66	-1.35176
1420.31	7.92447	1420.31	7.62739	1420.31	6.64167	1420.31	3.20441	1420.31	3.21506
1418.95	1.92572	1418.95	3.10039	1418.95	1.50038	1418.95	2.92	1418.95	-0.35758
1417.6	2.13933	1417.6	3.41812	1417.6	-0.48656	1417.6	0.34968	1417.6	-0.33331
1416.25	5.03309	1416.25	4.60863	1416.25	4.83177	1416.25	3.62625	1416.25	1.3563
1414.89	2.10691	1414.89	6.69056	1414.89	7.21683	1414.89	-1.9849	1414.89	3.43659
1413.54	6.41175	1413.54	3.12027	1413.54	-1.31642	1413.54	3.48982	1413.54	5.15369
1412.18	-5.9342	1412.18	10.35083	1412.18	0.60471	1412.18	0.95827	1412.18	0.52363
1410.83	-2.74005	1410.83	3.95397	1410.83	3.06748	1410.83	0.68589	1410.83	1.45561
1409.47	7.95468	1409.47	7.42005	1409.47	6.89763	1409.47	-1.96733	1409.47	2.58942
1408.12	9.78842	1408.12	7.67794	1408.12	8.8349	1408.12	-1.17978	1408.12	3.74085
1406.76	3.69217	1406.76	-2.91449	1406.76	-2.34772	1406.76	-1.10932	1406.76	5.1197
1405.4	-4.45727	1405.4	3.092	1405.4	-0.74027	1405.4	-1.1184	1405.4	3.10694
1404.05	8.75458	1404.05	8.34951	1404.05	0.46812	1404.05	-2.30331	1404.05	1.51739
1402.69	9.63862	1402.69	6.04564	1402.69	-0.06171	1402.69	4.95516	1402.69	-3.04073
1401.33	-1.34319	1401.33	4.20854	1401.33	3.05795	1401.33	4.05513	1401.33	0.06007
1399.97	-0.41055	1399.97	-1.79984	1399.97	-2.80071	1399.97	-0.71638	1399.97	-0.41698
1398.62	0.61532	1398.62	-3.57208	1398.62	5.96299	1398.62	-0.1126	1398.62	-0.5589
1397.26	-0.33049	1397.26	-2.69658	1397.26	2.88322	1397.26	0.70619	1397.26	1.33022
1395.9	-7.80227	1395.9	3.60781	1395.9	2.8051	1395.9	4.51927	1395.9	-1.11584
1394.54	4.34423	1394.54	5.34326	1394.54	5.97745	1394.54	0.74449	1394.54	-3.8861
1393.18	6.77093	1393.18	-0.90406	1393.18	1.85739	1393.18	1.3395	1393.18	-0.78105
1391.82	8.27186	1391.82	8.61544	1391.82	2.96646	1391.82	3.24138	1391.82	-2.42099
1390.46	3.43656	1390.46	4.24155	1390.46	-0.08676	1390.46	3.40606	1390.46	0.95229
1389.1	4.05503	1389.1	-1.99598	1389.1	6.05213	1389.1	2.84723	1389.1	-0.80284
1387.74	5.04819	1387.74	5.90552	1387.74	-2.44508	1387.74	3.84057	1387.74	0.81243
1386.38	6.00649	1386.38	5.93275	1386.38	1.72578	1386.38	-1.29429	1386.38	1.39605
1385.02	22.28605	1385.02	6.2916	1385.02	4.79482	1385.02	3.10681	1385.02	1.68821
1383.65	12.55527	1383.65	3.30924	1383.65	0.5217	1383.65	1.34719	1383.65	0.99222
1382.29	-0.44277	1382.29	0.84807	1382.29	8.45674	1382.29	1.45044	1382.29	4.24202
1380.93	5.34696	1380.93	8.35388	1380.93	5.07845	1380.93	3.00609	1380.93	1.61164
1379.57	6.23495	1379.57	6.61084	1379.57	1.88257	1379.57	3.76354	1379.57	3.64676
1378.2	6.49869	1378.2	2.82757	1378.2	7.2828	1378.2	2.23317	1378.2	-0.15321
1376.84	-0.14295	1376.84	-0.82495	1376.84	-4.03219	1376.84	4.20324	1376.84	2.14127
1375.48	11.35929	1375.48	5.00364	1375.48	8.42617	1375.48	5.31522	1375.48	2.01803
1374.11	11.5674	1374.11	3.45389	1374.11	4.22092	1374.11	-0.03745	1374.11	0.35866
1372.75	8.22036	1372.75	3.49466	1372.75	4.12342	1372.75	2.29428	1372.75	3.93226
1371.38	2.13033	1371.38	3.21764	1371.38	0.24776	1371.38	0.61793	1371.38	-2.9676
1370.02	5.54	1370.02	2.45832	1370.02	-1.05563	1370.02	0.11933	1370.02	0.01867
1368.65	2.21268	1368.65	8.37825	1368.65	-1.43137	1368.65	1.31212	1368.65	0.28654
1367.29	5.02801	1367.29	5.04974	1367.29	1.59549	1367.29	-1.42152	1367.29	-2.92509
1365.92	1.47081	1365.92	2.58856	1365.92	-2.17178	1365.92	2.08481	1365.92	-0.73822
1364.55	5.04334	1364.55	0.43686	1364.55	5.93458	1364.55	2.09237	1364.55	0.15306
1363.19	14.78745	1363.19	1.37594	1363.19	3.90341	1363.19	3.81914	1363.19	-4.94024
1361.82	12.43881	1361.82	-3.82008E-4	1361.82	5.64639	1361.82	4.14708	1361.82	-0.90496
1360.45	6.52604	1360.45	5.6806	1360.45	6.53091	1360.45	0.11392	1360.45	-0.37558
1359.08	6.00603	1359.08	0.94137	1359.08	0.1481	1359.08	1.54862	1359.08	0.49312
1357.72	3.86588	1357.72	-2.03402	1357.72	3.78476	1357.72	2.15638	1357.72	0
1356.35	5.98433	1356.35	5.28178	1356.35	2.2981	1356.35	3.88782	1356.35	1.99314
1354.98	2.47461	1354.98	0.56749	1354.98	0.70343	1354.98	-0.64178	1354.98	1.66109
1353.61	-2.56242	1353.61	2.72103	1353.61	4.42544	1353.61	0.56762	1353.61	2.1604
1352.24	7.5192	1352.24	5.10281	1352.24	2.88584	1352.24	6.11186	1352.24	1.36722
1350.87	16.42817	1350.87	13.0034	1350.87	1.99881	1350.87	4.25728	1350.87	-2.11343
1349.5	0.54471	1349.5	7.88046	1349.5	6.16917	1349.5	5.76689	1349.5	3.13019
1348.13	7.79071	1348.13	6.13266	1348.13	5.8615	1348.13	1.88228	1348.13	1.79239
1346.76	5.8917	1346.76	-1.8851	1346.76	-1.15863	1346.76	3.82118	1346.76	-0.78614
1345.39	6.38553	1345.39	3.65499	1345.39	6.18958	1345.39	4.66483	1345.39	4.55749
1344.01	2.15233	1344.01	4.95682	1344.01	-0.9382	1344.01	1.02628	1344.01	0.40267
1342.64	-2.51538	1342.64	-1.44408	1342.64	5.32626	1342.64	3.43393	1342.64	0.95538
1341.27	8.15527	1341.27	0.44712	1341.27	7.3743	1341.27	1.9262	1341.27	-3.12689
1339.9	1.35055	1339.9	6.47909	1339.9	1.31154	1339.9	1.15017	1339.9	2.16669
1338.52	2.08241	1338.52	-2.81111	1338.52	5.82731	1338.52	2.32294	1338.52	-2.68757
1337.15	13.23147	1337.15	0.90781	1337.15	5.49761	1337.15	3.65394	1337.15	-1.21949
1335.78	4.00763	1335.78	3.48046	1335.78	-2.64013	1335.78	2.44582	1335.78	0.42175
1334.4	15.1909	1334.4	5.89645	1334.4	-0.81717	1334.4	3.07689	1334.4	0.56994
1333.03	11.62115	1333.03	-0.58481	1333.03	3.31001	1333.03	2.40192	1333.03	-2.04096
1331.65	-1.43599	1331.65	8.60016	1331.65	6.05972	1331.65	-0.3095	1331.65	1.99639
1330.28	3.20218	1330.28	4.30147	1330.28	0.81077	1330.28	2.76941	1330.28	-0.34634
1328.9	14.82767	1328.9	3.34919	1328.9	-0.67198	1328.9	4.28341	1328.9	-1.14984
1327.53	9.43818	1327.53	4.10856	1327.53	-2.65603	1327.53	4.02991	1327.53	-0.03338
1326.15	-0.4773	1326.15	2.67619	1326.15	-2.20619	1326.15	3.52916	1326.15	-1.35084
1324.77	3.48296	1324.77	4.75006	1324.77	0.33436	1324.77	2.63056	1324.77	3.50719
1323.4	4.05356	1323.4	2.66014	1323.4	11.02653	1323.4	5.97772	1323.4	0.47847
1322.02	4.62257	1322.02	8.77598	1322.02	9.41173	1322.02	6.01603	1322.02	-1.15151
1320.64	1.49326	1320.64	7.88318	1320.64	6.83249	1320.64	1.50686	1320.64	1.77135
1319.27	5.37891	1319.27	-1.04521	1319.27	4.28362	1319.27	8.19104	1319.27	0.85727
1317.89	6.59043	1317.89	5.11101	1317.89	5.68481	1317.89	6.75555	1317.89	0.57301
1316.51	9.09249	1316.51	8.90741	1316.51	6.01312	1316.51	5.46143	1316.51	-0.41023
1315.13	13.66261	1315.13	7.13132	1315.13	2.75315	1315.13	6.85668	1315.13	1.99686
1313.75	-3.14947	1313.75	4.4572	1313.75	8.13754	1313.75	3.0834	1313.75	1.15898
1312.37	11.52154	1312.37	0.54753	1312.37	3.20133	1312.37	7.98911	1312.37	3.88133
1310.99	0.56743	1310.99	4.36828	1310.99	2.26386	1310.99	6.9706	1310.99	-1.33254
1309.61	9.47192	1309.61	3.9936	1309.61	7.94531	1309.61	4.77059	1309.61	0.78295
1308.23	16.08738	1308.23	3.03823	1308.23	1.44472	1308.23	7.46402	1308.23	-0.96403
1306.85	8.95613	1306.85	5.00678	1306.85	1.30212	1306.85	2.28321	1306.85	-1.80697
1305.47	-0.64346	1305.47	2.07479	1305.47	4.21651	1305.47	1.35133	1305.47	-0.70515
1304.09	5.15771	1304.09	0.10236	1304.09	7.61611	1304.09	3.7803	1304.09	-1.45318
1302.7	0.97156	1302.7	10.05062	1302.7	2.9064	1302.7	7.88365	1302.7	-0.90642
1301.32	4.18325	1301.32	5.65592	1301.32	3.92851	1301.32	4.08644	1301.32	3.01508
1299.94	5.52039	1299.94	7.11711	1299.94	12.32965	1299.94	2.88799	1299.94	0.69411
1298.56	9.61266	1298.56	8.70281	1298.56	4.54614	1298.56	4.98825	1298.56	0.99072
1297.17	0.9527	1297.17	7.52352	1297.17	4.2407	1297.17	2.63074	1297.17	1.92861
1295.79	-5.38881	1295.79	1.34467	1295.79	7.97468	1295.79	6.25435	1295.79	3.30313
1294.41	-2.19043	1294.41	6.34779	1294.41	10.70549	1294.41	11.92108	1294.41	0.91352
1293.02	15.45844	1293.02	11.73533	1293.02	4.34318	1293.02	5.15573	1293.02	4.99558
1291.64	5.21928	1291.64	5.06615	1291.64	1.47896	1291.64	8.73833	1291.64	2.99588
1290.25	16.12526	1290.25	5.58352	1290.25	6.69167	1290.25	5.16712	1290.25	2.16473
1288.87	13.08021	1288.87	7.03914	1288.87	7.83267	1288.87	0.695	1288.87	4.38183
1287.48	7.61142	1287.48	8.38194	1287.48	4.85032	1287.48	1.4806	1287.48	4.68899
1286.09	6.70933	1286.09	12.68325	1286.09	4.81907	1286.09	8.21212	1286.09	0.14733
1284.71	2.7773	1284.71	4.50483	1284.71	-4.52704	1284.71	2.69765	1284.71	1.99755
1283.32	9.96797	1283.32	7.53373	1283.32	0.70524	1283.32	4.56285	1283.32	1.09774
1281.93	-0.78818	1281.93	4.75329	1281.93	1.11797	1281.93	1.96811	1281.93	1.10502
1280.55	2.07139	1280.55	3.23622	1280.55	4.31719	1280.55	5.81372	1280.55	1.33738
1279.16	3.9667	1279.16	3.00993	1279.16	3.87137	1279.16	1.61262	1279.16	-1.2814
1277.77	4.96185	1277.77	1.63334	1277.77	0.68209	1277.77	4.4097	1277.77	-2.19385
1276.38	-2.40559	1276.38	3.29377	1276.38	-0.3794	1276.38	3.89542	1276.38	-4.41287
1274.99	0.2328	1274.99	4.15001	1274.99	-3.73983	1274.99	3.52453	1274.99	-0.58141
1273.6	5.91495	1273.6	4.28265	1273.6	0	1273.6	3.75314	1273.6	1.5842
1272.21	1.76817	1272.21	11.3045	1272.21	5.79482	1272.21	6.49387	1272.21	0.70926
1270.82	2.10998	1270.82	6.3702	1270.82	3.16597	1270.82	3.95677	1270.82	-0.03101
1269.43	1.99582	1269.43	4.66847	1269.43	1.77833	1269.43	3.56995	1269.43	0.55586
1268.04	4.15091	1268.04	8.63253	1268.04	5.16983	1268.04	3.87791	1268.04	-1.04793
1266.65	-9.50771	1266.65	0.26883	1266.65	2.07524	1266.65	4.41003	1266.65	0.51965
1265.26	5.26929	1265.26	0.94837	1265.26	2.87392	1265.26	4.63738	1265.26	1.19123
1263.87	8.41961	1263.87	14.12247	1263.87	-1.59691	1263.87	4.2823	1263.87	3.01678
1262.48	2.07167	1262.48	6.91848	1262.48	7.29031	1262.48	1.42348	1262.48	0.61314
1261.09	1.86876	1261.09	7.70253	1261.09	4.27409	1261.09	5.27731	1261.09	-0.14031
1259.69	11.0295	1259.69	2.62613	1259.69	-2.88093	1259.69	3.00336	1259.69	-0.00799
1258.3	7.21233	1258.3	3.56097	1258.3	-3.67565	1258.3	5.78943	1258.3	4.30009
1256.91	6.39125	1256.91	2.44843	1256.91	5.82697	1256.91	1.40916	1256.91	4.38851
1255.51	5.75627	1255.51	5.87682	1255.51	1.97305	1255.51	1.94789	1255.51	3.71647
1254.12	11.23905	1254.12	-0.70477	1254.12	-0.00237	1254.12	2.87504	1254.12	-1.19663
1252.72	-1.83828	1252.72	2.62521	1252.72	9.50747	1252.72	7.86739	1252.72	-0.30754
1251.33	4.76867	1251.33	0.33651	1251.33	2.29148	1251.33	2.77025	1251.33	-0.10168
1249.93	-2.6558	1249.93	1.35233	1249.93	-0.68535	1249.93	0.69742	1249.93	-1.79636
1248.54	-1.83962	1248.54	3.92597	1248.54	-1.16862	1248.54	4.58252	1248.54	2.06107
1247.14	-1.11729	1247.14	5.19244	1247.14	3.92261	1247.14	2.90417	1247.14	0.73207
1245.75	5.81603	1245.75	5.04999	1245.75	-0.61826	1245.75	-0.56741	1245.75	-0.05533
1244.35	-4.21481	1244.35	3.92462	1244.35	-1.00631	1244.35	2.51732	1244.35	-3.79641
1242.95	9.6017	1242.95	-2.46355	1242.95	5.88197	1242.95	4.8592	1242.95	-1.12606
1241.56	-1.02998	1241.56	5.34471	1241.56	1.43255	1241.56	4.12903	1241.56	-0.07583
1240.16	-0.20688	1240.16	2.60275	1240.16	-0.75415	1240.16	2.11567	1240.16	-1.27325
1238.76	7.42562	1238.76	2.55198	1238.76	-3.99792	1238.76	4.06354	1238.76	-3.34218
1237.36	-10.53576	1237.36	5.49745	1237.36	1.86019	1237.36	3.1689	1237.36	-3.80585
1235.96	0.44615	1235.96	1.29415	1235.96	2.25521	1235.96	7.40296	1235.96	2.11649
1234.56	4.25374	1234.56	3.99609	1234.56	7.03587	1234.56	1.08398	1234.56	-2.45188
1233.17	2.94611	1233.17	5.91428	1233.17	1.94047	1233.17	2.58939	1233.17	-1.52014
1231.77	5.73679	1231.77	7.46295	1231.77	-0.69007	1231.77	1.35104	1231.77	-0.01265
1230.37	-0.34891	1230.37	3.60746	1230.37	-1.43036	1230.37	0.46958	1230.37	2.06894
1228.97	6.35371	1228.97	5.63416	1228.97	-0.43465	1228.97	0.47578	1228.97	2.68437
1227.56	1.5874	1227.56	3.74513	1227.56	-0.0323	1227.56	5.79097	1227.56	0.5005
1226.16	-4.19447	1226.16	1.02275	1226.16	3.94884	1226.16	3.42501	1226.16	3.74987
1224.76	3.76095	1224.76	1.78284	1224.76	0.93557	1224.76	3.09256	1224.76	1.06395
1223.36	-0.34963	1223.36	3.29169	1223.36	-1.27966	1223.36	4.88859	1223.36	-0.74089
1221.96	-2.82299	1221.96	-0.95769	1221.96	5.66327	1221.96	0.54866	1221.96	3.10346
1220.56	8.2152	1220.56	2.31808	1220.56	4.48402	1220.56	5.70776	1220.56	-1.00256
1219.15	9.40972	1219.15	1.07045	1219.15	-1.51728	1219.15	3.07887	1219.15	-3.32486
1217.75	4.53239	1217.75	5.77307	1217.75	0.86147	1217.75	0.04717	1217.75	1.15183
1216.35	1.64272	1216.35	4.01957	1216.35	-2.57262	1216.35	2.70698	1216.35	2.50082
1214.94	-0.57364	1214.94	8.00806	1214.94	1.78349	1214.94	2.67958	1214.94	0.74063
1213.54	1.74357	1213.54	-2.13515	1213.54	4.92825	1213.54	3.81251	1213.54	-4.21351
1212.13	3.72438	1212.13	4.9353	1212.13	-0.15813	1212.13	-2.48501	1212.13	0.23857
1210.73	2.26162	1210.73	-3.34556	1210.73	8.98534	1210.73	-1.00032	1210.73	-2.57984
1209.32	-3.84015	1209.32	1.44308	1209.32	-0.38173	1209.32	4.46554	1209.32	2.55126
1207.92	-0.79499	1207.92	3.0936	1207.92	5.05227	1207.92	0.14292	1207.92	-1.33888
1206.51	3.58767	1206.51	2.63901	1206.51	-4.8149	1206.51	3.11461	1206.51	5.00078
1205.1	-3.81618	1205.1	2.16766	1205.1	-1.10261	1205.1	6.14673	1205.1	1.5793
1203.7	4.09046	1203.7	4.82784	1203.7	0	1203.7	0.73051	1203.7	1.99967
1202.29	8.72981	1202.29	-0.92826	1202.29	1.57547	1202.29	3.74553	1202.29	-1.93745
1200.88	-3.17673	1200.88	2.88433	1200.88	-5.47985	1200.88	4.26582	1200.88	3.36697
1199.48	5.12068	1199.48	4.09563	1199.48	4.16925	1199.48	5.14483	1199.48	-3.21996
1198.07	14.40414	1198.07	5.97011	1198.07	4.91172	1198.07	5.42789	1198.07	1.99154
1196.66	-2.58245	1196.66	8.321	1196.66	0.12374	1196.66	-1.05036	1196.66	3.05469
1195.25	-5.33425	1195.25	5.00607	1195.25	0.41959	1195.25	3.35988	1195.25	0
1193.84	-2.33868	1193.84	3.61051	1193.84	10.821	1193.84	3.50435	1193.84	-1.20683
1192.43	4.69084	1192.43	10.57937	1192.43	1.27384	1192.43	3.3702	1192.43	3.0993
1191.02	3.40124	1191.02	8.60286	1191.02	4.01391	1191.02	-0.37528	1191.02	1.6735
1189.61	-0.08653	1189.61	5.43646	1189.61	7.71183	1189.61	9.74355	1189.61	1.28049
1188.2	-11.24673	1188.2	11.66665	1188.2	7.37911	1188.2	2.10687	1188.2	-0.46979
1186.79	10.74822	1186.79	2.38254	1186.79	2.68697	1186.79	0.11123	1186.79	-0.69414
1185.38	1.37756	1185.38	0.56002	1185.38	0.133	1185.38	8.58928	1185.38	-3.76794
1183.97	2.12576	1183.97	2.44684	1183.97	3.60059	1183.97	3.797	1183.97	-0.9063
1182.55	15.53312	1182.55	7.9565	1182.55	2.63403	1182.55	2.39098	1182.55	1.01631
1181.14	5.77438	1181.14	4.8158	1181.14	3.01406	1181.14	3.20589	1181.14	0.97811
1179.73	11.81295	1179.73	6.91679	1179.73	-0.84061	1179.73	1.74934	1179.73	-2.75634
1178.32	0.66604	1178.32	6.73036	1178.32	5.09377	1178.32	3.52855	1178.32	-1.60658
1176.9	7.54648	1176.9	6.47335	1176.9	-0.18576	1176.9	1.52628	1176.9	-4.85161
1175.49	4.16997	1175.49	9.81241	1175.49	3.17708	1175.49	0.70561	1175.49	-1.84869
1174.08	4.59411	1174.08	0.91153	1174.08	4.15814	1174.08	1.4146	1174.08	2.55637
1172.66	14.59796	1172.66	6.30513	1172.66	5.32073	1172.66	5.642	1172.66	1.55554
1171.25	6.04444	1171.25	0.81667	1171.25	1.83414	1171.25	-0.3201	1171.25	-0.37568
1169.83	2.12112	1169.83	7.4947	1169.83	4.20348	1169.83	3.16622	1169.83	-1.959
1168.42	1.5992	1168.42	3.16894	1168.42	7.63175	1168.42	-0.16375	1168.42	2.64815
1167	2.53687	1167	3.27303	1167	-0.08597	1167	4.52817	1167	1.92957
1165.58	13.71463	1165.58	-1.78907	1165.58	0.18754	1165.58	3.90824	1165.58	2.59027
1164.17	4.12883	1164.17	8.16347	1164.17	1.00148	1164.17	2.38415	1164.17	2.35177
1162.75	-0.7929	1162.75	-1.65818	1162.75	4.90098	1162.75	3.30642	1162.75	1.39612
1161.33	3.80212	1161.33	11.88381	1161.33	1.13697	1161.33	5.68808	1161.33	1.78501
1159.91	6.1025	1159.91	3.08616	1159.91	6.29712	1159.91	3.73574	1159.91	0.693
1158.5	4.64691	1158.5	4.70089	1158.5	-2.35918	1158.5	4.82667	1158.5	-0.04164
1157.08	-0.15657	1157.08	0.55426	1157.08	-1.50579	1157.08	1.60908	1157.08	-2.30062
1155.66	1.93805	1155.66	5.29761	1155.66	2.10065	1155.66	1.28398	1155.66	2.21642
1154.24	4.47966	1154.24	7.19772	1154.24	4.65741	1154.24	3.28281	1154.24	2.4912
1152.82	4.25716	1152.82	2.83854	1152.82	4.45859	1152.82	3.29891	1152.82	-1.11535
1151.4	5.89386	1151.4	6.87743	1151.4	6.45052	1151.4	-0.38074	1151.4	-0.16919
1149.98	3.81074	1149.98	2.38962	1149.98	1.84494	1149.98	-1.2221	1149.98	0.83793
1148.56	-2.75582	1148.56	7.58487	1148.56	8.69742	1148.56	-1.06277	1148.56	0.90074
1147.14	-4.7403	1147.14	9.00441	1147.14	4.35886	1147.14	-0.59151	1147.14	-0.56804
1145.72	5.15269	1145.72	7.96477	1145.72	10.27077	1145.72	2.2193	1145.72	-0.49698
1144.3	1.48206	1144.3	5.75029	1144.3	3.67496	1144.3	-0.94647	1144.3	-1.5295
1142.87	-0.26458	1142.87	8.2006	1142.87	2.70796	1142.87	3.46893	1142.87	2.26228
1141.45	-3.23474	1141.45	8.23643	1141.45	4.98597	1141.45	3.11208	1141.45	-0.09454
1140.03	-0.85273	1140.03	2.22293	1140.03	8.22682	1140.03	1.49154	1140.03	1.08385
1138.61	2.8011	1138.61	2.35141	1138.61	3.2308	1138.61	0.38121	1138.61	1.94784
1137.18	5.66469	1137.18	5.46867	1137.18	1.71358	1137.18	2.12948	1137.18	3.12682
1135.76	2.35055	1135.76	-1.12861	1135.76	0.6086	1135.76	-0.23885	1135.76	-0.40893
1134.33	-5.39284	1134.33	2.38926	1134.33	1.88506	1134.33	0.00717	1134.33	0.84682
1132.91	0.9704	1132.91	-1.07633	1132.91	0	1132.91	2.75465	1132.91	4.45369
1131.48	1.65587	1131.48	11.63636	1131.48	1.07977	1131.48	0.85667	1131.48	5.03609
1130.06	-0.28521	1130.06	2.68226	1130.06	1.90994	1130.06	1.29517	1130.06	1.1098
1128.63	4.9412	1128.63	2.71568	1128.63	3.00289	1128.63	1.47168	1128.63	-0.00765
1127.21	-0.49454	1127.21	-1.24808	1127.21	0.59793	1127.21	2.49921	1127.21	0.72424
1125.78	4.28853	1125.78	8.26485	1125.78	5.86052	1125.78	2.47707	1125.78	-0.83877
1124.35	1.54497	1124.35	5.92513	1124.35	0.41491	1124.35	-0.94619	1124.35	1.06555
1122.93	6.0489	1122.93	-1.07047	1122.93	6.34246	1122.93	-0.46643	1122.93	-3.33146
1121.5	-4.95635	1121.5	2.73012	1121.5	12.78891	1121.5	0.25978	1121.5	0.93438
1120.07	0.47352	1120.07	6.99105	1120.07	5.49453	1120.07	3.64284	1120.07	-1.24747
1118.64	-0.45133	1118.64	0.3095	1118.64	3.50482	1118.64	0.17094	1118.64	-2.13804
1117.22	4.96453	1117.22	3.93405	1117.22	2.81286	1117.22	-0.52872	1117.22	0.38291
1115.79	0.01752	1115.79	-2.95373	1115.79	-1.25503	1115.79	-0.61606	1115.79	1.85256
1114.36	-7.26679	1114.36	2.45104	1114.36	5.53424	1114.36	1.9808	1114.36	2.56341
1112.93	-1.70809	1112.93	9.60411	1112.93	0.65209	1112.93	2.98152	1112.93	3.88256
1111.5	4.19692	1111.5	3.1764	1111.5	0.16997	1111.5	1.8718	1111.5	-0.20097
1110.07	6.50376	1110.07	6.88414	1110.07	7.07477	1110.07	-3.34847	1110.07	-0.38774
1108.64	4.47926	1108.64	-0.27174	1108.64	1.65417	1108.64	2.51306	1108.64	-1.67188
1107.21	7.30787	1107.21	3.43639	1107.21	9.31718	1107.21	1.57284	1107.21	0.36954
1105.77	0.31325	1105.77	1.91501	1105.77	6.93175	1105.77	2.13768	1105.77	3.43082
1104.34	11.12923	1104.34	0.44493	1104.34	4.73846	1104.34	0.96602	1104.34	-0.60899
1102.91	-3.64173	1102.91	4.64331	1102.91	4.09099	1102.91	2.27974	1102.91	-0.40314
1101.48	6.56162	1101.48	7.32106	1101.48	8.91398	1101.48	0.02101	1101.48	2.6486
1100.04	4.80672	1100.04	7.24082	1100.04	5.4522	1100.04	2.66817	1100.04	1.00363
1098.61	-2.57241	1098.61	4.34116	1098.61	5.30404	1098.61	1.91855	1098.61	-0.3081
1097.18	-3.35674	1097.18	1.53683	1097.18	4.14375	1097.18	4.16872	1097.18	-2.777
1095.74	5.32687	1095.74	2.24948	1095.74	-1.02968	1095.74	0.30956	1095.74	0.11538
1094.31	8.67297	1094.31	5.7836	1094.31	8.39903	1094.31	-2.33738	1094.31	-0.15317
1092.88	6.91463	1092.88	5.03477	1092.88	0.39096	1092.88	-0.52225	1092.88	2.16478
1091.44	9.25042	1091.44	6.0927	1091.44	2.12428	1091.44	0.84134	1091.44	1.52738
1090	-2.10089	1090	5.54343	1090	6.26194	1090	0.58693	1090	4.42679
1088.57	-0.13745	1088.57	5.93873	1088.57	-1.07233	1088.57	-0.86636	1088.57	4.24879
1087.13	-3.28475	1087.13	7.82123	1087.13	6.69899	1087.13	2.19723	1087.13	-0.12979
1085.7	-6.58271	1085.7	7.37622	1085.7	4.06988	1085.7	3.45462	1085.7	-0.18283
1084.26	16.08742	1084.26	8.14201	1084.26	1.37434	1084.26	1.698	1084.26	-0.9617
1082.82	-0.89588	1082.82	2.99823	1082.82	2.1598	1082.82	1.27272	1082.82	1.95288
1081.38	3.61961	1081.38	7.50154	1081.38	4.37797	1081.38	3.54069	1081.38	-1.80295
1079.95	2.19945	1079.95	-0.36773	1079.95	4.71755	1079.95	-2.17015	1079.95	-0.17456
1078.51	0.22201	1078.51	4.56707	1078.51	4.71513	1078.51	-2.17925	1078.51	3.79174
1077.07	-0.73341	1077.07	8.40954	1077.07	4.80628	1077.07	-1.91896	1077.07	3.78023
1075.63	-3.53805	1075.63	4.14057	1075.63	7.15619	1075.63	2.18371	1075.63	1.10181
1074.19	1.46322	1074.19	12.0455	1074.19	6.17581	1074.19	0.02633	1074.19	-0.04868
1072.75	10.02566	1072.75	7.13198	1072.75	-1.20311	1072.75	0.39348	1072.75	0.17592
1071.31	-7.31059	1071.31	6.68482	1071.31	-2.5013	1071.31	4.77491	1071.31	2.28666
1069.87	1.65702	1069.87	6.3568	1069.87	4.88679	1069.87	-0.44171	1069.87	2.67061
1068.43	-3.20959	1068.43	4.04829	1068.43	4.68189	1068.43	0.80295	1068.43	6.51923
1066.99	5.8531	1066.99	-0.23073	1066.99	4.36699	1066.99	0.27731	1066.99	-1.17978
1065.55	-4.62757	1065.55	1.71462	1065.55	5.08771	1065.55	-1.13093	1065.55	0.1595
1064.1	-0.82604	1064.1	4.30339	1064.1	11.30982	1064.1	-1.19644	1064.1	-0.85221
1062.66	1.383	1062.66	0.7365	1062.66	4.08383	1062.66	3.15102	1062.66	-0.18396
1061.22	-4.37133	1061.22	3.00725	1061.22	7.34222	1061.22	0.58017	1061.22	0.59443
1059.78	9.5916	1059.78	3.06597	1059.78	2.24609	1059.78	0.31479	1059.78	-1.52454
1058.33	5.83172	1058.33	1.92647	1058.33	3.13628	1058.33	-1.3951	1058.33	-0.98948
1056.89	-9.36886	1056.89	10.27677	1056.89	5.33408	1056.89	-0.11259	1056.89	-2.68303
1055.45	2.51389	1055.45	10.89582	1055.45	11.78006	1055.45	-2.28467	1055.45	-0.2291
1054	-4.92227	1054	6.37849	1054	-0.07264	1054	0.38153	1054	0.98874
1052.56	6.25052	1052.56	6.28073	1052.56	1.19312	1052.56	0.45036	1052.56	-3.0016
1051.11	2.03784	1051.11	5.86659	1051.11	-2.47805	1051.11	-0.57939	1051.11	-0.66352
1049.67	1.74274	1049.67	9.70108	1049.67	1.89043	1049.67	-2.60317	1049.67	3.00488
1048.22	-4.03407	1048.22	7.53043	1048.22	5.61734	1048.22	-1.79511	1048.22	-0.76335
1046.77	2.80086	1046.77	8.24223	1046.77	2.75061	1046.77	2.47136	1046.77	-0.71317
1045.33	5.41713	1045.33	2.76655	1045.33	1.96016	1045.33	-3.43091	1045.33	0.66861
1043.88	5.11577	1043.88	11.82352	1043.88	2.53046	1043.88	1.69874	1043.88	-0.47751
1042.43	2.84335	1042.43	9.53688	1042.43	4.20275	1042.43	-0.42791	1042.43	-2.58939
1040.98	1.0814	1040.98	6.90606	1040.98	8.94318	1040.98	-1.08439	1040.98	1.79408
1039.54	-0.01262	1039.54	3.52466	1039.54	8.3217	1039.54	-3.69401	1039.54	0.71778
1038.09	0.91731	1038.09	1.97103	1038.09	1.50661	1038.09	1.99568	1038.09	-2.8302
1036.64	2.46147	1036.64	0.10253	1036.64	-2.54726	1036.64	-2.44403	1036.64	-3.95446
1035.19	5.26196	1035.19	6.49058	1035.19	1.58666	1035.19	-0.28013	1035.19	-4.41167
1033.74	-8.72654	1033.74	8.722	1033.74	4.94943	1033.74	-5.42691	1033.74	-4.76858
1032.29	1.76013	1032.29	4.91535	1032.29	5.50456	1032.29	-1.99557	1032.29	-4.80781
1030.84	-1.64654	1030.84	3.64405	1030.84	3.07489	1030.84	3.6036	1030.84	-4.77035
1029.39	3.20979	1029.39	14.54165	1029.39	0.18553	1029.39	-0.79458	1029.39	-5.97292
1027.94	2.64618	1027.94	7.27064	1027.94	3.11302	1027.94	-1.77338	1027.94	0
1026.49	-10.6745	1026.49	8.66097	1026.49	-1.59055	1026.49	-4.16524	1026.49	-0.79422
1025.03	-6.89534	1025.03	3.53264	1025.03	6.03842	1025.03	2.98595	1025.03	-0.15671
1023.58	6.01448	1023.58	8.12458	1023.58	3.98038	1023.58	-0.14117	1023.58	3.71893
1022.13	-1.01685	1022.13	6.046	1022.13	4.35031	1022.13	1.19238	1022.13	1.69954
1020.67	3.5718	1020.67	12.20877	1020.67	0.34022	1020.67	3.27065	1020.67	3.01351
1019.22	3.95032	1019.22	5.15951	1019.22	3.44081	1019.22	2.67612	1019.22	1.79628
1017.77	4.62684	1017.77	9.55115	1017.77	9.10966	1017.77	0.75666	1017.77	3.23257
1016.31	0.55546	1016.31	2.99668	1016.31	3.63449	1016.31	1.76995	1016.31	4.33448
1014.86	2.03686	1014.86	1.46323	1014.86	3.89727	1014.86	-1.05388	1014.86	5.73374
1013.4	2.93163	1013.4	-7.68897	1013.4	6.61093	1013.4	5.67455	1013.4	-0.20704
1011.95	7.22363	1011.95	3.90624	1011.95	-2.03145	1011.95	1.31838	1011.95	2.50968
1010.49	0.29826	1010.49	8.61797	1010.49	-0.75895	1010.49	4.9516	1010.49	5.07331
1009.04	7.15403	1009.04	4.24864	1009.04	-0.20269	1009.04	1.95819	1009.04	4.39662
1007.58	5.74231	1007.58	12.21404	1007.58	2.90743	1007.58	2.96896	1007.58	-0.06104
1006.12	-0.77966	1006.12	10.38547	1006.12	2.19607	1006.12	3.31849	1006.12	2.19654
1004.67	4.59885	1004.67	1.35902	1004.67	3.23348	1004.67	-3.00012	1004.67	-2.03973
1003.21	8.09436	1003.21	2.10977	1003.21	-5.65205	1003.21	3.71542	1003.21	-2.58155
1001.75	-2.4437	1001.75	11.88004	1001.75	11.31617	1001.75	-2.77324	1001.75	-2.86627
1000.29	-9.51054	1000.29	4.40151	1000.29	4.01151	1000.29	-1.46827	1000.29	-0.62311
998.835	-0.99332	998.835	5.88734	998.835	-0.40618	998.835	1.73215	998.835	-2.25461
997.376	-3.91082	997.376	1.16655	997.376	-1.80744	997.376	3.19676	997.376	-3.78803
995.917	-9.77129	995.917	-5.11737	995.917	1.80374	995.917	0.69139	995.917	2.14022
994.457	-23.54169	994.457	0.30765	994.457	-10.08464	994.457	5.28442	994.457	-5.18249
992.997	-9.04313	992.997	0.85532	992.997	4.41036	992.997	4.51323	992.997	4.01098
991.537	3.17935	991.537	15.98505	991.537	-1.99192	991.537	-1.8362	991.537	2.09643
990.076	-0.91773	990.076	5.9255	990.076	8.52862	990.076	0.94592	990.076	5.10051
988.614	2.36857	988.614	5.0723	988.614	-5.56899	988.614	-0.38228	988.614	0.65649
987.153	-13.00377	987.153	5.87969	987.153	1.44768	987.153	7.86266	987.153	3.02435
985.691	-7.98579	985.691	0.54812	985.691	5.47907	985.691	-0.16404	985.691	-2.19496
984.229	-8.83212	984.229	-1.98549	984.229	5.51207	984.229	-1.29905	984.229	-4.80573
982.766	-12.62728	982.766	1.13584	982.766	8.27741	982.766	-0.17677	982.766	-1.25986
981.303	14.37597	981.303	10.22289	981.303	-4.69993	981.303	4.26887	981.303	3.09913
979.84	3.65619	979.84	1.49951	979.84	3.64237	979.84	4.34115	979.84	1.85341
978.376	8.89719	978.376	-12.25905	978.376	-2.31562	978.376	-1.93353	978.376	1.37987
976.912	-0.31216	976.912	7.02931	976.912	1.52687	976.912	-1.69543	976.912	-3.41495
975.447	-11.58255	975.447	3.02281	975.447	2.23525	975.447	4.62204	975.447	2.27257
973.982	-8.42032	973.982	10.61613	973.982	4.61892	973.982	0.19841	973.982	3.26667
972.517	5.33877	972.517	15.96693	972.517	10.22616	972.517	4.34729	972.517	3.37526
971.051	-9.48973	971.051	9.74042	971.051	3.07198	971.051	4.69035	971.051	-1.07137
969.585	0.8522	969.585	5.71279	969.585	-4.45369	969.585	-1.4506	969.585	6.16315
968.119	-8.17056	968.119	0.58617	968.119	-2.16371	968.119	1.79773	968.119	2.44978
966.651	-0.05938	966.651	1.77445	966.651	0.01115	966.651	5.8628	966.651	1.33356
965.184	1.06772	965.184	10.46591	965.184	5.39055	965.184	2.63042	965.184	6.8904
963.717	7.307	963.717	-3.73625	963.717	2.98392	963.717	-4.55522	963.717	-5.61089
962.249	-7.49428	962.249	12.12088	962.249	-0.95407	962.249	5.21389	962.249	4.15413
960.781	20.35777	960.781	-0.64033	960.781	4.47268	960.781	-3.02401	960.781	-0.34334
959.312	10.06886	959.312	13.46132	959.312	2.43557	959.312	8.08436	959.312	1.18987
957.843	9.32116	957.843	11.76576	957.843	8.18159	957.843	-0.90731	957.843	-3.32205
956.374	-0.70229	956.374	-1.47151	956.374	8.32098	956.374	-1.4907	956.374	-1.34094
954.903	-1.66376	954.903	10.46911	954.903	3.70015	954.903	1.97956	954.903	3.37409
953.434	-13.82221	953.434	-2.21741	953.434	0.58957	953.434	2.0723	953.434	5.1394
951.963	-2.90355	951.963	16.30562	951.963	4.19698	951.963	-1.1412	951.963	-0.3291
950.492	2.54993	950.492	1.62138	950.492	-9.61954	950.492	-3.53603	950.492	2.06764
949.02	-3.16543	949.02	15.27511	949.02	4.4247	949.02	-0.42271	949.02	7.14457
947.549	-20.13655	947.549	1.05494	947.549	0.14959	947.549	-3.2267	947.549	1.76121
946.076	-13.10908	946.076	3.87251	946.076	0.43376	946.076	3.4913	946.076	-4.68564
944.604	-8.48989	944.604	0.67526	944.604	-4.63407	944.604	3.77572	944.604	-10.17657
943.131	14.66927	943.131	10.86245	943.131	-2.40751	943.131	-1.6948	943.131	-3.93169
941.658	1.13193	941.658	5.45239	941.658	14.12202	941.658	-2.95665	941.658	-5.3831
940.184	19.68322	940.184	4.40019	940.184	11.87423	940.184	-2.07117	940.184	8.85754
938.711	0.86386	938.711	3.13874	938.711	6.73676	938.711	-2.21596	938.711	0.76303
937.236	8.30659	937.236	2.98089	937.236	6.04904	937.236	2.22392	937.236	-1.07937
935.761	-11.13149	935.761	-3.40662	935.761	-4.9586	935.761	2.47021	935.761	-1.699
934.286	10.07513	934.286	-2.40066	934.286	-5.04533	934.286	0.89818	934.286	1.40219
932.811	7.04502	932.811	8.6896	932.811	8.39608	932.811	-2.68686	932.811	0.81936
931.335	7.13194	931.335	-11.61621	931.335	0.19944	931.335	0.87207	931.335	0.64323
929.859	2.90212	929.859	-3.16126	929.859	9.47586	929.859	3.61733	929.859	-1.24106
928.382	6.97222	928.382	-2.06397	928.382	2.37454	928.382	-1.85242	928.382	-1.67306
926.905	10.46966	926.905	5.62893	926.905	5.4665	926.905	-1.46884	926.905	-1.21591
925.428	14.08733	925.428	0.51157	925.428	5.51792	925.428	0.75106	925.428	7.59356
923.95	2.15167	923.95	8.15945	923.95	6.35135	923.95	-0.97788	923.95	1.27766
922.472	0.46946	922.472	7.04071	922.472	6.18351	922.472	3.71597	922.472	2.87094
920.993	3.79472	920.993	6.0793	920.993	5.93623	920.993	-0.46933	920.993	4.05898
919.514	4.34672	919.514	1.42742	919.514	-1.80096	919.514	0.66606	919.514	4.26358
918.035	-0.61831	918.035	4.60757	918.035	0.69917	918.035	0.46531	918.035	1.16831
916.556	-3.7442	916.556	12.68385	916.556	4.7708	916.556	1.36223	916.556	0.92488
915.075	2.25262	915.075	-0.13877	915.075	-2.0035	915.075	4.76498	915.075	-1.42213
913.595	4.13457	913.595	-2.44684	913.595	-9.18835	913.595	1.55081	913.595	2.50952
912.114	5.01776	912.114	-1.04197	912.114	9.30195	912.114	2.42821	912.114	-1.16292
910.633	10.13162	910.633	-3.93983	910.633	5.05916	910.633	-5.15033	910.633	-3.63216
909.152	4.85833	909.152	6.06797	909.152	-1.73145	909.152	3.5224	909.152	0.53509
907.669	-7.40736	907.669	5.91125	907.669	0.51128	907.669	0.04988	907.669	-1.16064
906.187	-0.18552	906.187	2.80047	906.187	4.91	906.187	5.12015	906.187	0.88679
904.704	2.61277	904.704	-1.73537	904.704	6.2174	904.704	-0.84303	904.704	6.28137
903.222	0.40592	903.222	1.83767	903.222	4.26679	903.222	-3.09324	903.222	0.8822
901.738	-5.03993	901.738	8.47619	901.738	6.35382	901.738	2.79051	901.738	2.07384
900.254	16.18739	900.254	1.05181	900.254	-1.66544	900.254	1.34088	900.254	2.80184
898.77	8.07552	898.77	3.98397	898.77	6.2549	898.77	0.53513	898.77	-0.92852
897.285	6.90142	897.285	0.28077	897.285	0.16708	897.285	1.73496	897.285	1.73206
895.8	11.79496	895.8	4.15543	895.8	9.84126	895.8	-4.45691	895.8	2.92831
894.315	6.45549	894.315	2.96605	894.315	-0.7061	894.315	0.64183	894.315	-0.77607
892.829	-4.96353	892.829	3.52581	892.829	2.51823	892.829	-1.81269	892.829	0.97194
891.342	1.1878	891.342	6.58495	891.342	1.26584	891.342	2.95257	891.342	3.2401
889.856	1.61271	889.856	7.51513	889.856	-3.1118	889.856	-1.03423	889.856	-0.01265
888.369	-3.98267	888.369	8.24864	888.369	-2.66229	888.369	0.85933	888.369	2.25967
886.883	3.29473	886.883	5.13936	886.883	7.38464	886.883	0.05256	886.883	0.32936
885.395	6.43756	885.395	-3.60643	885.395	7.37036	885.395	5.8716	885.395	3.03
883.907	3.78156	883.907	-3.48087	883.907	4.90351	883.907	-0.3134	883.907	2.31368
882.418	9.0702	882.418	-0.97029	882.418	3.47559	882.418	2.81873	882.418	2.01073
880.929	-8.96856	880.929	12.65619	880.929	12.04814	880.929	-1.53498	880.929	-0.58226
879.439	-3.39311	879.439	-4.47245	879.439	0.64658	879.439	2.14952	879.439	2.84973
877.95	-4.03958	877.95	4.06146	877.95	9.16476	877.95	-0.21641	877.95	-0.93394
876.46	2.13753	876.46	5.52803	876.46	4.35603	876.46	1.32883	876.46	2.85028
874.97	11.09866	874.97	8.78663	874.97	4.09632	874.97	0.45573	874.97	3.66232
873.479	4.50395	873.479	8.24621	873.479	-1.34663	873.479	-0.93958	873.479	-1.18095
871.988	-8.30581	871.988	3.75948	871.988	6.96585	871.988	2.52193	871.988	4.78585
870.496	8.25029	870.496	1.51245	870.496	-1.07849	870.496	3.37631	870.496	2.37769
869.005	4.33761	869.005	1.27078	869.005	7.40982	869.005	2.49063	869.005	2.65981
867.512	-4.12921	867.512	1.11592	867.512	4.91143	867.512	-0.9284	867.512	1.84652
866.02	13.89024	866.02	7.69581	866.02	5.93386	866.02	-2.14639	866.02	-0.41717
864.527	-1.02988	864.527	6.58871	864.527	3.68511	864.527	0.88835	864.527	-1.1552
863.033	1.98719	863.033	5.58783	863.033	7.36926	863.033	2.87546	863.033	3.52975
861.539	5.71855	861.539	1.54779	861.539	0.10912	861.539	-0.71111	861.539	1.96864
860.045	-1.36846	860.045	1.58215	860.045	-1.09303	860.045	-1.67756	860.045	5.56345
858.55	2.38813	858.55	0.14581	858.55	6.83591	858.55	0.1928	858.55	-1.87259
857.056	-4.63708	857.056	7.96447	857.056	-2.40094	857.056	-0.22011	857.056	-1.0944
855.56	-2.67353	855.56	12.04964	855.56	6.53401	855.56	1.93781	855.56	0
854.064	0.32968	854.064	5.98716	854.064	7.03587	854.064	4.6715	854.064	3.01812
852.568	4.63438	852.568	-0.84951	852.568	4.42247	852.568	2.06692	852.568	1.77209
851.072	0.3137	851.072	4.9467	851.072	-0.38631	851.072	0.14128	851.072	-1.72111
849.575	-3.43002	849.575	9.28204	849.575	4.31464	849.575	-3.79221	849.575	1.47045
848.077	-2.31702	848.077	0.55216	848.077	0.93966	848.077	5.97341	848.077	-0.25993
846.58	-2.47951	846.58	-2.50055	846.58	4.88257	846.58	0.33186	846.58	2.57426
845.082	-4.4169	845.082	-1.84054	845.082	6.51109	845.082	-2.82822	845.082	-0.18157
843.583	5.38423	843.583	7.99014	843.583	9.744	843.583	1.70081	843.583	2.68758
842.084	2.6871	842.084	6.94757	842.084	3.26963	842.084	1.30623	842.084	2.66473
840.585	-3.28245	840.585	1.43443	840.585	7.11154	840.585	2.3542	840.585	2.24257
839.085	8.27332	839.085	9.12638	839.085	7.10299	839.085	4.01501	839.085	-0.97312
837.585	-3.75265	837.585	9.13682	837.585	6.78348	837.585	-1.54246	837.585	1.07357
836.085	-4.71848	836.085	-0.33022	836.085	9.93031	836.085	2.47399	836.085	0.47146
834.584	0.54939	834.584	-2.95154	834.584	0.14531	834.584	3.11168	834.584	-0.68647
833.083	-4.06186	833.083	4.74913	833.083	2.83211	833.083	4.63512	833.083	-3.88932
831.582	10.13116	831.582	11.47604	831.582	6.81383	831.582	-1.18424	831.582	0.89388
830.079	-0.23761	830.079	2.48418	830.079	6.42116	830.079	0.02826	830.079	-1.86407
828.577	-8.1097	828.577	4.60638	828.577	6.36014	828.577	-0.49122	828.577	0.7191
827.074	-10.7898	827.074	7.71265	827.074	7.21582	827.074	2.78773	827.074	2.85647
825.571	0.37869	825.571	8.16922	825.571	7.92785	825.571	-2.92257	825.571	-1.97869
824.068	-10.58562	824.068	3.04941	824.068	9.12233	824.068	-1.1019	824.068	-1.70048
822.564	13.43178	822.564	6.31613	822.564	8.11498	822.564	-1.49481	822.564	-2.32626
821.06	-2.91572	821.06	3.56693	821.06	6.39411	821.06	-2.68921	821.06	-1.81109
819.555	-4.61406	819.555	11.87926	819.555	10.77522	819.555	2.85056	819.555	4.89445
818.05	-6.41588	818.05	9.42203	818.05	4.20296	818.05	4.26794	818.05	2.62214
816.544	3.66476	816.544	-2.31304	816.544	9.16259	816.544	-1.9512	816.544	2.67333
815.039	2.47222	815.039	11.13381	815.039	-0.66672	815.039	5.8998	815.039	0.76945
813.532	3.79048	813.532	4.22278	813.532	6.78757	813.532	4.00298	813.532	1.74638
812.026	-1.54056	812.026	7.06329	812.026	9.98588	812.026	0.5555	812.026	3.30585
810.518	-3.80352	810.518	-3.25306	810.518	7.10295	810.518	4.33082	810.518	0.40401
809.011	0.11014	809.011	2.18665	809.011	8.26858	809.011	4.77231	809.011	5.72172
807.503	10.60177	807.503	10.85983	807.503	10.33223	807.503	2.01157	807.503	5.77419
805.995	5.9813	805.995	11.75577	805.995	7.39788	805.995	2.61318	805.995	0.67565
804.487	-11.87452	804.487	0.55006	804.487	-0.04626	804.487	3.11364	804.487	7.41436
802.977	3.85082	802.977	16.02546	802.977	5.80214	802.977	3.6378	802.977	2.30239
801.469	-10.98229	801.469	10.27576	801.469	9.26287	801.469	1.32905	801.469	1.59698
799.958	1.89746	799.958	1.61898	799.958	-0.73207	799.958	3.57204	799.958	-0.38494
798.448	-1.96446	798.448	4.30445	798.448	3.60475	798.448	7.07533	798.448	3.34111
796.938	5.78234	796.938	4.22331	796.938	3.96219	796.938	-1.09941	796.938	4.15675
795.427	-5.52697	795.427	8.10735	795.427	-0.74404	795.427	1.72157	795.427	0.70942
793.915	-4.03207	793.915	3.67571	793.915	2.81101	793.915	1.73447	793.915	0.23816
792.404	1.73476	792.404	8.06936	792.404	8.60462	792.404	-0.50361	792.404	3.52817
790.892	-6.4824	790.892	-2.24653	790.892	7.49501	790.892	1.98131	790.892	-0.15569
789.379	-3.45526	789.379	2.07719	789.379	6.08393	789.379	0.99261	789.379	1.40968
787.867	-6.12296	787.867	2.13222	787.867	6.96355	787.867	1.97801	787.867	2.81089
786.353	2.99701	786.353	8.14427	786.353	5.13712	786.353	1.82603	786.353	6.79799
784.839	-8.94493	784.839	8.80032	784.839	8.80012	784.839	-1.47656	784.839	-0.3468
783.325	-6.37958	783.325	7.4557	783.325	-1.36009	783.325	1.64166	783.325	3.68031
781.811	-2.4383	781.811	8.02467	781.811	4.91514	781.811	5.29509	781.811	3.87519
780.296	-4.59937	780.296	11.80726	780.296	4.77686	780.296	-2.12501	780.296	4.72297
778.78	0.26559	778.78	8.88479	778.78	5.47703	778.78	-2.28768	778.78	2.807
777.265	-7.7524	777.265	8.51923	777.265	2.77435	777.265	4.52738	777.265	6.43118
775.748	-1.23423	775.748	9.63755	775.748	5.71385	775.748	8.58266	775.748	5.33375
774.233	-10.47788	774.233	2.75324	774.233	16.09532	774.233	-0.59235	774.233	3.99392
772.716	-7.73131	772.716	12.315	772.716	4.0737	772.716	3.99158	772.716	3.28654
771.198	9.45153	771.198	8.87679	771.198	6.48205	771.198	-1.26544	771.198	1.42117
769.681	-3.74227	769.681	1.24737	769.681	5.23718	769.681	1.24237	769.681	0.53043
768.162	-2.66523	768.162	-0.38051	768.162	-2.01063	768.162	-0.42542	768.162	1.76376
766.644	-2.87131	766.644	1.87102	766.644	6.99985	766.644	2.57998	766.644	0.98736
765.126	-6.60399	765.126	3.21614	765.126	2.5627	765.126	3.94352	765.126	-1.5088
763.607	5.37891	763.607	4.83048	763.607	-0.49971	763.607	-0.02004	763.607	1.61803
762.087	-8.14038	762.087	6.71622	762.087	0.07508	762.087	4.34034	762.087	6.49602
760.567	0.16382	760.567	0.05001	760.567	7.15788	760.567	4.23269	760.567	-1.1605
759.046	0.68145	759.046	2.8155	759.046	7.88824	759.046	5.40073	759.046	1.05125
757.525	-3.87041	757.525	4.89434	757.525	8.26342	757.525	-0.65927	757.525	2.94596
756.004	-5.45477	756.004	4.23044	756.004	8.57689	756.004	0.26308	756.004	-0.28242
754.483	9.22974	754.483	7.83339	754.483	6.21582	754.483	1.34739	754.483	-0.02665
752.961	-2.54276	752.961	4.85164	752.961	4.76135	752.961	-1.46553	752.961	2.36473
751.438	4.3516	751.438	3.41443	751.438	3.82293	751.438	-2.88238	751.438	-0.56705
749.915	2.63948	749.915	-0.69107	749.915	6.93323	749.915	1.83342	749.915	1.68305
748.392	-6.88201	748.392	12.19579	748.392	4.44071	748.392	2.04258	748.392	7.04952
746.869	-2.15948	746.869	6.14696	746.869	4.9794	746.869	4.26083	746.869	5.35758
745.345	-9.07248	745.345	5.03318	745.345	1.28181	745.345	0.59107	745.345	2.11297
743.82	-8.90067	743.82	8.16882	743.82	8.1263	743.82	-3.94971	743.82	8.14803
742.296	-4.20733	742.296	3.01857	742.296	4.09008	742.296	3.40652	742.296	0.85218
740.771	-10.08169	740.771	-0.39963	740.771	4.24262	740.771	-0.29666	740.771	0.31809
739.245	-7.4491	739.245	2.94114	739.245	1.93651	739.245	1.45154	739.245	1.21894
737.719	0	737.719	8.70293	737.719	0.88695	737.719	3.43717	737.719	0.26318
736.193	-1.74468	736.193	1.40543	736.193	2.43054	736.193	-3.64826	736.193	-1.38926
734.666	-14.07496	734.666	9.8525	734.666	1.52596	734.666	2.92046	734.666	-1.11441
733.139	-1.87477	733.139	-1.23687	733.139	-3.49839	733.139	-1.84697	733.139	2.57624
731.612	2.57937	731.612	4.13974	731.612	5.30135	731.612	5.45106	731.612	2.70524
730.083	-6.55994	730.083	6.37234	730.083	2.38388	730.083	0.54183	730.083	1.95032
728.555	-6.41364	728.555	2.40563	728.555	5.84247	728.555	-1.85302	728.555	3.91884
727.026	-2.08972	727.026	8.10563	727.026	7.9461	727.026	6.40804	727.026	2.6926
725.497	-9.16554	725.497	0.67153	725.497	8.9018	725.497	3.14298	725.497	8.01168
723.968	-17.15485	723.968	4.32939	723.968	2.46764	723.968	3.35273	723.968	-3.26613
722.438	-5.61092	722.438	7.64314	722.438	1.92933	722.438	6.24041	722.438	3.94305
720.907	-8.32397	720.907	7.22892	720.907	3.46843	720.907	3.28933	720.907	1.79451
719.377	-7.27669	719.377	1.90071	719.377	-1.55037	719.377	3.52027	719.377	-0.67637
717.846	1.19569	717.846	4.73218	717.846	6.04706	717.846	2.85656	717.846	5.2985
716.314	-6.89317	716.314	7.62019	716.314	6.00175	716.314	6.52513	716.314	2.9268
714.783	-1.89482	714.783	6.86906	714.783	4.15803	714.783	4.971	714.783	1.87371
713.25	-7.96044	713.25	6.3359	713.25	-0.45461	713.25	-0.52034	713.25	1.41335
711.717	2.32072	711.717	11.57132	711.717	1.59493	711.717	1.50846	711.717	-3.28263
710.184	-9.5279	710.184	8.1968	710.184	7.23979	710.184	1.59049	710.184	2.27651
708.65	0.10913	708.65	0.9393	708.65	-2.47824	708.65	2.26479	708.65	3.9312
707.117	0.36477	707.117	10.09311	707.117	9.89355	707.117	0.1267	707.117	-0.99717
705.583	-2.86217	705.583	8.27852	705.583	8.84426	705.583	1.54142	705.583	1.84144
704.048	-3.22526	704.048	1.72599	704.048	5.39614	704.048	5.25346	704.048	0.80824
702.512	0.00769	702.512	-5.81915	702.512	5.29362	702.512	-1.09118	702.512	1.72979
700.977	-5.46473	700.977	10.57849	700.977	1.96778	700.977	2.38448	700.977	4.54631
699.441	-9.64369	699.441	0.95573	699.441	2.17626	699.441	1.93218	699.441	-1.00242
697.905	5.45837	697.905	10.42534	697.905	5.42822	697.905	-1.88356	697.905	0.9902
696.368	-6.95675	696.368	-0.90464	696.368	2.7615	696.368	1.01775	696.368	-0.26158
694.831	-3.88089	694.831	5.63708	694.831	0.01394	694.831	4.31973	694.831	4.60622
693.293	-13.08991	693.293	8.99277	693.293	-0.42379	693.293	2.7289	693.293	-0.1155
691.756	-3.52332	691.756	14.79796	691.756	-3.59699	691.756	1.28051	691.756	1.7431
690.217	0.38068	690.217	3.80962	690.217	7.26213	690.217	2.98864	690.217	-1.20316
688.678	-3.64989	688.678	10.55358	688.678	5.13201	688.678	3.04657	688.678	-0.79752
687.139	-6.658	687.139	0.99358	687.139	-0.76786	687.139	-1.0207	687.139	1.36102
685.6	4.85274	685.6	-0.50414	685.6	-7.67763	685.6	2.31517	685.6	-0.60561
684.06	-0.68124	684.06	4.77642	684.06	4.17692	684.06	3.68764	684.06	0.3668
682.519	-11.08664	682.519	10.10723	682.519	9.53008	682.519	0.86181	682.519	0.33062
680.979	5.82732	680.979	7.29685	680.979	2.80697	680.979	3.58794	680.979	-0.64949
679.437	-11.93374	679.437	6.22609	679.437	1.5622	679.437	4.65184	679.437	6.05529
677.896	-11.95328	677.896	5.61187	677.896	0	677.896	0.6619	677.896	0
