# Supplementary material for: Graphene overcoats for ultra-high storage density magnetic media
Source: Nat Commun. 2021 May 17;12:2854. doi: 10.1038/s41467-021-22687-y (PMC8129078; doi:10.1038/s41467-021-22687-y)
Supplement: Supplementary file 2 — Source Data [file 41467_2021_22687_MOESM2_ESM.zip › source data file HD/Fig2d-Raman.dat]

	2.5%sub		5% sub		10% sub		25% sub		50% sub
2040.55	-0.12366303217573	2040.55	-0.202093362688616	2040.55	0.248486548071442	2040.55	0.401563125107264	2040.55	-0.11044939825115
2039.35	0.771191266543588	2039.35	-0.263094313600821	2039.35	-0.244518983600564	2039.35	0.210702715409278	2039.35	-0.0653886481815744
2038.14	0.960311965723807	2038.14	-0.267344523017288	2038.14	-0.444845842738505	2038.14	0.0917631096696763	2038.14	-0.0530973710248317
2036.94	0.189525611266952	2036.94	-0.193892208801337	2036.94	-0.441445031248845	2036.94	0.0610179740321888	2036.94	0.00796350457033984
2035.73	-0.566970576708099	2035.73	-0.162339785607942	2035.73	-0.194713051906857	2035.73	-0.0999376355134813	2035.73	-0.113354899269312
2034.53	-0.390892231721381	2034.53	0.0970951645527087	2034.53	-0.130466028359748	2034.53	-0.167787586335785	2034.53	-7.42940871593434E-4
2033.32	0.125980310356249	2033.32	0.523311606179282	2033.32	-0.117871130482875	2033.32	-0.325720778299037	2033.32	0.113617126626334
2032.12	0.261094139522628	2032.12	0.31997684205422	2032.12	-0.133984586500651	2032.12	-0.0149981816687923	2032.12	0.0757202588184118
2030.91	0.0703899447103288	2030.91	-0.592345610328421	2030.91	-0.36528875599524	2030.91	0.240857157836487	2030.91	-0.119041420726426
2029.71	0.221309621145103	2029.71	-0.908313842392401	2029.71	-0.396311245165476	2029.71	0.428927332031761	2029.71	-0.156585904149706
2028.5	0.54787263115423	2028.5	-0.743180586416865	2028.5	-0.391767903749468	2028.5	0.270215652842761	2028.5	-0.171557804070897
2027.29	0.70100657969036	2027.29	-0.127501855786952	2027.29	-0.498554751098651	2027.29	0.0725103273001157	2027.29	3.56811021561209E-4
2026.09	0.905523543517664	2026.09	0.299582766790797	2026.09	-0.274779096876773	2026.09	-0.170979972887632	2026.09	-0.0677002925666666
2024.88	1.20872081687321	2024.88	0.359067218421886	2024.88	0.252586576254626	2024.88	0.00762731409978708	2024.88	0.00974716186948882
2023.67	1.30731296457977	2023.67	-0.325386655954077	2023.67	0.311656410126229	2023.67	0.263815948883842	2023.67	-0.0133556135690908
2022.46	0.881302855126189	2022.46	-0.547928361005016	2022.46	0.482641831094799	2022.46	0.317109429677455	2022.46	0.104257882723296
2021.26	0.487571254641496	2021.26	-0.251816383588558	2021.26	0.311012841550211	2021.26	0.0758798287904051	2021.26	-0.0899983837402733
2020.05	0.547530573736988	2020.05	0.367355422881241	2020.05	0.523877246388927	2020.05	0.17726082207153	2020.05	0.0384783336622142
2018.84	0.942997677284472	2018.84	0.473976412363596	2018.84	0.217378428377723	2018.84	0.160499731723312	2018.84	0.106925212853955
2017.63	1.17135430058169	2017.63	0.495033611326389	2017.63	0.410157552925795	2017.63	0.360288936222841	2017.63	0.260207861325698
2016.42	1.05904493505898	2016.42	0.203502976187799	2016.42	0.405536933647913	2016.42	0.359813125737355	2016.42	0.222637770943937
2015.21	1.08447925089695	2015.21	0.472532820311883	2015.21	0.294727226650136	2015.21	0.452084248318801	2015.21	0.173857889843341
2014	1.55802751641102	2014	0.424608212823063	2014	0.301000507805669	2014	0.300174671599548	2014	0.0478395010084406
2012.79	2.23713744959521	2012.79	0.476224268928713	2012.79	0.433525710028595	2012.79	0.650633046928248	2012.79	0.0107866444756333
2011.58	2.28841734176149	2011.58	0.0187946844813672	2011.58	0.401354677153364	2011.58	0.73419799568352	2011.58	0.1606189926744
2010.37	1.5609847903677	2010.37	0.685105597729875	2010.37	0.451226675915765	2010.37	0.569037110272959	2010.37	0.22941923896234
2009.16	0.863687029605745	2009.16	0.855468234480686	2009.16	0.0328177514453953	2009.16	0.410700041046214	2009.16	0.197189858316703
2007.95	0.857345044455337	2007.95	1.15855756247574	2007.95	0.067201897086354	2007.95	0.500324929861427	2007.95	0.182029849827572
2006.74	1.148509647043	2006.74	0.627790583822194	2006.74	0.204898890632046	2006.74	0.713365488149761	2006.74	0.227908267579316
2005.53	1.08924324994272	2005.53	0.399114133803327	2005.53	1.03583914085871	2005.53	0.440684182588972	2005.53	0.191521687884645
2004.31	0.974508015486339	2004.31	0.195752628045173	2004.31	0.238672057031523	2004.31	0.298973031635917	2004.31	0.182019502429096
2003.1	1.05321688022638	2003.1	0.68044189231202	2003.1	-0.140715841279247	2003.1	0.216698998802401	2003.1	0.296661275782651
2001.89	1.07191536036552	2001.89	0.425745716133701	2001.89	-0.098288251413762	2001.89	0.187080181608812	2001.89	0.206521850439511
2000.68	0.985849146599239	2000.68	0.0481703793178239	2000.68	0.256326969779164	2000.68	0.216883751172898	2000.68	0.156858510053302
1999.46	1.07941051556396	1999.46	-0.54515602484834	1999.46	0.0674674427068846	1999.46	0.276195782180477	1999.46	0.110983140283579
1998.25	1.19969441371147	1998.25	-0.00934975378490373	1998.25	-0.363575258389643	1998.25	0.321485285240688	1998.25	0.127158196844695
1997.03	1.1348632068325	1997.03	-0.181554987251174	1997.03	-0.191467231876471	1997.03	-0.015565920514969	1997.03	0.0195669035080932
1995.82	1.20309580379443	1995.82	0.181500970969914	1995.82	0.103461219986549	1995.82	0.0770711806601003	1995.82	-9.13864334191168E-5
1994.61	1.56618219442912	1994.61	0.0721813531541357	1994.61	0.475859467855348	1994.61	0.203779170946059	1994.61	0.00214480952133804
1993.39	1.79115568409641	1993.39	0.315609569299309	1993.39	0.266913228302403	1993.39	0.157856836319273	1993.39	-0.0949370388653086
1992.18	1.60549720372731	1992.18	0.0386286054401176	1992.18	0.168718929483431	1992.18	0.281144421297566	1992.18	-0.142382073296002
1990.96	1.18569366828943	1990.96	-0.0610891949203121	1990.96	0.413146542679275	1990.96	0.446844589310734	1990.96	-0.0534255682352231
1989.75	1.07368635432548	1989.75	0.22162135466881	1989.75	0.533040854083385	1989.75	0.35282672488103	1989.75	0.169124402282874
1988.53	1.36780715434406	1988.53	-0.197686584361762	1988.53	0.446343687940824	1988.53	0.212238235838281	1988.53	0.187359822545099
1987.31	1.8209349426944	1987.31	-0.534046541825515	1987.31	0.317735917158168	1987.31	0.225354282260068	1987.31	0.0695676540903091
1986.1	1.92193942724541	1986.1	-0.030423391230475	1986.1	0.360727585551739	1986.1	0.107499499890898	1986.1	0.0204112282833135
1984.88	1.72606268709902	1984.88	0.34919891858688	1984.88	0.568992232615603	1984.88	0.179282239619379	1984.88	-0.0680676371687462
1983.66	1.39804924438314	1983.66	0.615318039464142	1983.66	0.908099264246477	1983.66	0.490704859467739	1983.66	0.0651696029296941
1982.45	1.21366091707894	1982.45	0.359298056418629	1982.45	1.01362373114434	1982.45	0.620423623552116	1982.45	0.0842909933192404
1981.23	1.37138503105795	1981.23	0.862044524845587	1981.23	0.649734694014697	1981.23	0.41472876602045	1981.23	0.202875267483851
1980.01	1.57490329562455	1980.01	0.455808511661001	1980.01	0.175655037307421	1980.01	0.51375619534636	1980.01	0.24832467119138
1978.79	1.43738169346832	1978.79	0.50974961603266	1978.79	-0.113627519053972	1978.79	0.641211307844665	1978.79	0.513625160096664
1977.58	0.926412205645417	1977.58	0.458917522388069	1977.58	-0.264027389302365	1977.58	0.587708804806187	1977.58	0.494295012724609
1976.36	0.994253434487245	1976.36	0.997472875607654	1976.36	-0.0953550574509595	1976.36	0.535312352556996	1976.36	0.355823235933807
1975.14	1.39180756171693	1975.14	0.796440191539586	1975.14	-0.038032250072657	1975.14	0.815777879420963	1975.14	0.156639619112421
1973.92	1.6015879226322	1973.92	0.327344384975132	1973.92	0.136362801624079	1973.92	0.992301515277442	1973.92	0.0533187779404645
1972.7	1.22281889111238	1972.7	0.152496486244778	1972.7	0.305771171744867	1972.7	0.694585068755028	1972.7	-0.0444877411204832
1971.48	1.11746784159465	1971.48	0.253576476915346	1971.48	0.674243562218935	1971.48	0.366561008364306	1971.48	-0.0500566259685103
1970.26	1.4108480252832	1970.26	0.664610827032919	1970.26	0.78688268556761	1970.26	0.242968756165392	1970.26	0.0747102125683582
1969.04	1.67542225780485	1969.04	0.646062983602105	1969.04	0.673792964772603	1969.04	-0.00365718234720789	1969.04	0.223616377765828
1967.82	1.63239820503995	1967.82	0.47210380376576	1967.82	0.518907486620103	1967.82	0.14228806795138	1967.82	0.0839191580679376
1966.6	1.39618366293034	1966.6	-0.0973863806788788	1966.6	0.436922955512761	1966.6	0.230319711856362	1966.6	-0.057849290019397
1965.38	1.36123303357338	1965.38	0.479547261688852	1965.38	0.350320204096446	1965.38	0.43949601157704	1965.38	-0.0234182927575756
1964.16	1.15032760091332	1964.16	0.118707889810403	1964.16	-0.0656867047195095	1964.16	0.313620121130329	1964.16	0.024607616066019
1962.93	0.89645164130282	1962.93	0.131580462491983	1962.93	-0.00250182316469895	1962.93	0.477334892569214	1962.93	-0.0816767305527928
1961.71	0.484232640806984	1961.71	-0.20304659602241	1961.71	0.322373540544203	1961.71	0.432463677447177	1961.71	-0.0539913130849767
1960.49	0.478187423734099	1960.49	0.436770762558611	1960.49	0.531329628324311	1960.49	0.250577639976558	1960.49	0.0478608219736793
1959.27	0.794112836347503	1959.27	0.449644570403664	1959.27	0.354058442258419	1959.27	-0.116449339381243	1959.27	0.0700309346189292
1958.04	1.27902293213346	1958.04	0.490449659214277	1958.04	0.591134551701392	1958.04	-0.046235307203098	1958.04	0.0411528118399719
1956.82	1.47064027947882	1956.82	0.686700012765708	1956.82	0.225640234984043	1956.82	0.518015436187864	1956.82	0.0609883300750982
1955.6	1.6330546383541	1955.6	1.07503873498073	1955.6	0.158551124283521	1955.6	0.736254031726679	1955.6	-0.00879236598765142
1954.37	2.15139589558507	1954.37	0.671413549221228	1954.37	0.190731343377578	1954.37	0.436978394046194	1954.37	-0.0622553832343879
1953.15	2.81954007059372	1953.15	0.23983429866473	1953.15	0.683168792707518	1953.15	0.40117450970733	1953.15	0.0403190786054616
1951.92	3.08346270792108	1951.92	0.686657031883492	1951.92	0.547228076904346	1951.92	0.784098313057326	1951.92	0.186611031973559
1950.7	2.68407865137425	1950.7	0.996382149990589	1950.7	0.381431768573029	1950.7	0.901620622524655	1950.7	0.179964594822865
1949.47	2.05500684720194	1949.47	0.155313012241608	1949.47	0.201296011056592	1949.47	0.959726603696829	1949.47	0.231945392594966
1948.25	1.68975767113796	1948.25	0.153342664910916	1948.25	0.294881607509842	1948.25	0.762278044033288	1948.25	0.12030113924773
1947.02	1.8248312769262	1947.02	1.17469968384396	1947.02	0.580725871545203	1947.02	0.502014554675991	1947.02	0.19038905257943
1945.8	1.93213724395903	1945.8	1.49490496056066	1945.8	0.458545011163602	1945.8	0.2008376038751	1945.8	0.157886208453196
1944.57	1.62662654570894	1944.57	1.6535657210079	1944.57	0.223303281477404	1944.57	0.22863553074402	1944.57	0.212781834551588
1943.34	0.984596947712329	1943.34	1.51974489620168	1943.34	0.416168613914093	1943.34	0.398015955115437	1943.34	0.184750690859261
1942.12	0.624476120318713	1942.12	1.78490169647468	1942.12	0.563127984621497	1942.12	0.613596687103269	1942.12	0.155005052132373
1940.89	0.662737045052337	1940.89	1.06363914025198	1940.89	0.521851328921873	1940.89	0.654638729856306	1940.89	0.187147630005106
1939.66	0.949850817592287	1939.66	1.00196070705158	1939.66	0.500093411252332	1939.66	0.300086446935017	1939.66	0.0410181423637353
1938.44	1.09952004066553	1938.44	0.557245206926269	1938.44	0.861697839493517	1938.44	0.239689956145625	1938.44	0.0290307565940803
1937.21	1.05457122943819	1937.21	0.715815423634712	1937.21	0.970789441465713	1937.21	0.3303333979711	1937.21	-0.0833012708708754
1935.98	1.02194631055736	1935.98	0.364442852925214	1935.98	0.650595596737682	1935.98	0.558378435842971	1935.98	-0.0380714454417506
1934.75	1.15036959060175	1934.75	0.248829776817477	1934.75	0.492237445459495	1934.75	0.505151426233836	1934.75	-0.0286961343585023
1933.52	1.27692272486645	1933.52	-0.309473474405467	1933.52	0.521543111976838	1933.52	0.268312188852472	1933.52	-0.0932829706819875
1932.29	1.00440975049822	1932.29	-0.273158421480945	1932.29	0.386141639682249	1932.29	0.341148475946633	1932.29	-0.0473599616915515
1931.06	0.616804175345302	1931.06	-0.192311534455041	1931.06	-0.0224185797526476	1931.06	0.525664603200634	1931.06	-0.085058499561898
1929.83	0.488324213318651	1929.83	0.373118438614262	1929.83	0.091239804430684	1929.83	0.695408342371208	1929.83	0.117580752618819
1928.6	0.957339446904749	1928.6	0.824183720307958	1928.6	0.589988205113198	1928.6	0.730402993458932	1928.6	0.177830607532283
1927.38	1.64007357768865	1927.38	1.14952237944279	1927.38	0.872948316731858	1927.38	0.729803264022143	1927.38	0.214450578509194
1926.14	2.09388484080324	1926.14	0.939620148737647	1926.14	0.555062029522066	1926.14	0.718586896318583	1926.14	0.147270401673301
1924.91	1.92629656501914	1924.91	0.366463129575022	1924.91	0.120087870347086	1924.91	0.553278965273327	1924.91	0.17817833908102
1923.68	1.27166434241838	1923.68	0.361732681709599	1923.68	0.118980400876013	1923.68	0.521633055036329	1923.68	0.109624668120484
1922.45	0.612492681701644	1922.45	0.646894001915227	1922.45	0.302660847031327	1922.45	0.378303907565056	1922.45	0.103481325882531
1921.22	0.128816025725761	1921.22	0.388959627782523	1921.22	0.501834972937156	1921.22	0.415562932392995	1921.22	0.21802516174638
1919.99	0.141028165374419	1919.99	-0.0305115926308756	1919.99	0.340012521149302	1919.99	0.43954359322737	1919.99	0.458407611195848
1918.75	0.513357485104584	1918.75	0.584682723602561	1918.75	0.205745673652499	1918.75	0.449897093769519	1918.75	0.599305291561479
1917.52	1.31775047995275	1917.52	1.1195491068758	1917.52	0.587989099250555	1917.52	0.548459972386112	1917.52	0.332993801065542
1916.29	1.73520702242212	1916.29	0.457341176653611	1916.29	0.629363091496514	1916.29	0.266966670012763	1916.29	0.01204283140972
1915.06	1.790383407639	1915.06	-0.210113472331216	1915.06	0.856057407482944	1915.06	0.138377820357628	1915.06	0.0227793481931279
1913.82	1.37651763731124	1913.82	-0.069912778217595	1913.82	0.69366006881592	1913.82	0.27100832389678	1913.82	0.272809767412263
1912.59	1.08335220682276	1912.59	0.992339145740353	1912.59	0.769445398248794	1912.59	0.59369527890849	1912.59	0.183044090140967
1911.36	0.605229645823383	1911.36	1.04261149366143	1911.36	0.170346453899056	1911.36	0.428018677476642	1911.36	0.094312225426541
1910.12	0.161933925337132	1910.12	0.850146945049628	1910.12	0.640374920418088	1910.12	0.364555507995796	1910.12	0.219179304094158
1908.89	-0.0516706697596136	1908.89	-0.264371691558832	1908.89	0.683998962579647	1908.89	0.584298292974829	1908.89	0.17438621675061
1907.65	0.425980398185504	1907.65	-0.50660402667487	1907.65	0.531379079376941	1907.65	0.503334824752996	1907.65	0.273742147769347
1906.42	1.22079165426174	1906.42	-0.87807934531098	1906.42	0.00399089629842149	1906.42	0.227075565113247	1906.42	0.263611589998136
1905.18	1.462667804167	1905.18	-0.00442216890628037	1905.18	0.117073800756122	1905.18	0.320267472840612	1905.18	0.336591215284389
1903.95	1.12509501205653	1903.95	0.0371097489948542	1903.95	0.226706247848785	1903.95	0.418471349741266	1903.95	0.286459427971669
1902.71	1.01620186325802	1902.71	0.0829999777363708	1902.71	0.367324607586373	1902.71	0.573071934899887	1902.71	0.185289568572385
1901.47	1.63798035339467	1901.47	-0.063208116102757	1901.47	0.359877076476675	1901.47	0.750391720857708	1901.47	-0.0151823108450991
1900.24	1.85630184249597	1900.24	0.531903738796451	1900.24	0.18371178426657	1900.24	0.633196302074312	1900.24	-0.067205445988682
1899	1.42416747949285	1899	0.204088890711158	1899	0.572315726616221	1899	0.261225963177254	1899	0.0238614632506874
1897.76	1.03154243748798	1897.76	-0.00237710009990912	1897.76	0.371345209002186	1897.76	0.178823026756129	1897.76	-0.123875387658521
1896.52	1.33038797960577	1896.52	-0.469023376756631	1896.52	0.530657507457079	1896.52	0.0813129475993297	1896.52	-0.252280725916877
1895.29	1.50047209063414	1895.29	0.0684647546402737	1895.29	0.505015879498849	1895.29	-0.0279272264288224	1895.29	-0.00587106761187008
1894.05	1.24691756439138	1894.05	-0.207834259343637	1894.05	0.913512498796925	1894.05	0.191807929179613	1894.05	0.126749144630229
1892.81	0.753205546798864	1892.81	-0.0798811795160761	1892.81	0.8600907199895	1892.81	0.648868514257254	1892.81	0.13004986308761
1891.57	0.528894545399233	1891.57	0.0288576621943512	1891.57	0.945560081543333	1891.57	0.68042502842607	1891.57	0.0200800162436987
1890.33	0.67780614946538	1890.33	0.45543104768358	1890.33	0.944372177863888	1890.33	0.771033051086393	1890.33	0.246641707161389
1889.09	1.15213009168522	1889.09	-0.041787419361752	1889.09	0.135151480371234	1889.09	0.53455751730316	1889.09	0.0961543352947309
1887.85	1.65382735967444	1887.85	0.183094555989229	1887.85	0.09378557217067	1887.85	0.569904640862584	1887.85	0.0670449434098742
1886.61	1.91209838349706	1886.61	0.255167314750347	1886.61	0.436931497674533	1886.61	0.595404811375055	1886.61	0.0408669800964456
1885.37	1.9693555358328	1885.37	0.21897048825801	1885.37	1.18867228949946	1885.37	0.671257509360055	1885.37	0.367254148721143
1884.13	1.71992077496403	1884.13	-0.106237988003912	1884.13	1.21502062458946	1884.13	0.61498481273966	1884.13	0.482096931540563
1882.89	1.41830035280925	1882.89	0.0671243375774834	1882.89	1.08470658089132	1882.89	0.65790668155383	1882.89	0.552288576962349
1881.65	1.21545761179349	1881.65	0.113881465002196	1881.65	0.853395797973322	1881.65	0.873443695223143	1881.65	0.179289075747362
1880.41	1.47858238006214	1880.41	0.33442311375183	1880.41	0.379344358235406	1880.41	0.681264345256094	1880.41	0.0690060202232847
1879.17	1.68469787759235	1879.17	0.420465823992643	1879.17	0.151470060184491	1879.17	0.262707317986613	1879.17	0.174774504422956
1877.93	1.5916913921399	1877.93	0.465809330712047	1877.93	0.107797298637816	1877.93	0.348753242663859	1877.93	0.331609205257898
1876.68	1.2280124621249	1876.68	0.607492963827847	1876.68	0.612171242987445	1876.68	0.610454057417252	1876.68	0.239564867798868
1875.44	1.2337598493617	1875.44	0.964562450912566	1875.44	0.930620629277943	1875.44	0.47920815392267	1875.44	0.0985987044381923
1874.2	1.49252219421448	1874.2	0.737603054691428	1874.2	0.735461468324921	1874.2	0.371463219580527	1874.2	-0.0609621955138204
1872.96	1.70375523890594	1872.96	0.454708984908931	1872.96	0.462237182141551	1872.96	0.645273779622408	1872.96	-0.0265916527780459
1871.71	1.67713054592261	1871.71	0.429411527434261	1871.71	0.250989121955692	1871.71	0.447769344645797	1871.71	0.21449607280212
1870.47	1.65499227093944	1870.47	0.489672578503331	1870.47	0.464403405932628	1870.47	0.15031738712418	1870.47	0.229539212149286
1869.22	1.74903710132858	1869.22	0.0871757477567708	1869.22	0.255461481210353	1869.22	0.212138826273444	1869.22	0.159425773034276
1867.98	1.94530818873107	1867.98	0.254845782554009	1867.98	0.221546087406597	1867.98	0.671835365356549	1867.98	0.201384344961152
1866.74	1.87914949629482	1866.74	0.978725771268297	1866.74	0.35692393442888	1866.74	0.568977418925168	1866.74	0.245419058835253
1865.49	1.26789509429477	1865.49	1.44412341056782	1865.49	0.643793501777652	1865.49	0.349906790142363	1865.49	0.217895355843991
1864.25	0.0579602432605407	1864.25	1.17956862151616	1864.25	0.468680838922849	1864.25	-0.0274154320942728	1864.25	0.149844850132941
1863	-0.761248374414422	1863	1.07653800839537	1863	0.411214768834409	1863	0.234262050930055	1863	0.20402009498146
1861.75	-0.502454080952401	1861.75	0.92985714642664	1861.75	0.789916876463314	1861.75	0.488748884603734	1861.75	0.0468281696752924
1860.51	0.482008295646506	1860.51	0.57623537119987	1860.51	0.772073929253958	1860.51	0.638766602427038	1860.51	0.166874552044315
1859.26	0.887798022634911	1859.26	0.414728230286501	1859.26	0.645177723494115	1859.26	0.771002851786356	1859.26	0.0690160756963837
1858.02	0.608258300259498	1858.02	0.426956040313187	1858.02	0.72487067675217	1858.02	0.606413656522747	1858.02	0.14820393213274
1856.77	0.265736088535662	1856.77	0.534355430389634	1856.77	0.74603746321433	1856.77	0.336966449257629	1856.77	0.156526041477183
1855.52	0.126006169645329	1855.52	0.253195741374767	1855.52	0.626006621684181	1855.52	0.302241683345102	1855.52	0.190340212253726
1854.27	0.0950711966783803	1854.27	0.68280342638209	1854.27	0.394649939326761	1854.27	0.6710507391628	1854.27	0.101078736520826
1853.03	0.118436093238471	1853.03	1.01810358061985	1853.03	0.538055107204593	1853.03	0.989417708875666	1853.03	0.114404139891687
1851.78	0.159312081511857	1851.78	0.603356150419797	1851.78	0.298113930991475	1851.78	0.740135723989695	1851.78	0.211516858881261
1850.53	0.191446685816197	1850.53	0.364118427735818	1850.53	0.588976092931277	1850.53	0.421669947339682	1850.53	0.109136238102772
1849.28	0.490860050519111	1849.28	0.569312367235261	1849.28	0.932053593685639	1849.28	0.131685135837291	1849.28	0.337606940418933
1848.03	0.956504804066419	1848.03	0.722090306734704	1848.03	1.28718733076192	1848.03	0.350115269389846	1848.03	0.352463011251928
1846.78	0.958433722630912	1846.78	0.241835619506037	1846.78	0.89456291340631	1846.78	0.373945442902439	1846.78	0.115437662612676
1845.53	0.798735490675938	1845.53	0.0785571166091666	1845.53	0.436514032653065	1845.53	0.507562309721727	1845.53	-0.163831835253146
1844.28	1.04808301428683	1844.28	-0.035826086748533	1844.28	0.301566179247488	1844.28	0.381864810906648	1844.28	-0.0384616606894874
1843.03	1.87128620016911	1843.03	0.07156381588455	1843.03	0.447832736719789	1843.03	0.43069718222144	1843.03	0.0765612163309507
1841.78	1.86431391366604	1841.78	0.213004741559108	1841.78	0.437418379090535	1841.78	0.298950532557211	1841.78	0.0196989978099871
1840.53	0.992914813987744	1840.53	-0.153727014793983	1840.53	0.174493637098232	1840.53	0.41591605072515	1840.53	0.0911074981243286
1839.28	-0.107304955388439	1839.28	0.00517772654877809	1839.28	0.362638088069301	1839.28	0.268640130331651	1839.28	0.168552795526932
1838.03	-0.127294609497241	1838.03	-0.117940155639325	1838.03	0.725248135966597	1838.03	0.44352810957884	1838.03	0.0770403532398371
1836.78	0.250535002454063	1836.78	-0.103995003122416	1836.78	0.972483455491786	1836.78	0.455234632580627	1836.78	-0.111388686322146
1835.52	0.719987907870584	1835.52	-0.383436107854375	1835.52	0.626320017634618	1835.52	0.49759341076002	1835.52	0.0584350310448656
1834.27	0.884617426333878	1834.27	0.262680491667142	1834.27	0.403554025967489	1834.27	0.0981713023931746	1834.27	0.0913794582708712
1833.02	1.17819922451335	1833.02	0.688768704842184	1833.02	0.403468024967948	1833.02	0.0762125119503831	1833.02	0.0340115146926199
1831.77	1.25835108015392	1831.77	1.0021932121978	1831.77	0.208816168900377	1831.77	0.248425088898224	1831.77	0.0245450592980614
1830.51	1.19493598567642	1830.51	1.18290576645202	1830.51	0.278136563727835	1830.51	0.50732116977492	1830.51	0.279365464563163
1829.26	1.04555910134187	1829.26	0.931427115714562	1829.26	0.442737722687962	1829.26	0.522432991018795	1829.26	0.276623234902018
1828.01	1.10072735045814	1828.01	0.597871119354984	1828.01	1.12900307908159	1828.01	0.823368988086844	1828.01	0.254916637633956
1826.75	1.28003590575099	1826.75	0.0643486951536697	1826.75	0.802932639255433	1826.75	0.867629048524309	1826.75	0.282172023864499
1825.5	1.44697583480487	1825.5	-0.0491873801125183	1825.5	0.57613918820837	1825.5	0.798669503432871	1825.5	0.356651322497165
1824.24	1.55747235966144	1824.24	0.60816458580595	1824.24	0.140464251792677	1824.24	0.481011465509027	1824.24	0.384079851658572
1822.99	1.62260127720982	1822.99	1.02261192111976	1822.99	0.513372877672614	1822.99	0.460504108229777	1822.99	0.25063179815293
1821.73	1.4923880829224	1821.73	0.626679896229706	1821.73	0.61827463023457	1821.73	0.353717598777461	1821.73	0.0413454228557393
1820.48	1.36064056490595	1820.48	0.421112723919873	1820.48	0.947565854553439	1820.48	0.382825010269769	1820.48	-3.73855325953099E-4
1819.22	1.44965923431177	1819.22	0.700161214590257	1819.22	0.661644351710059	1819.22	0.441820800815807	1819.22	0.0373817162329966
1817.96	1.59881401224399	1817.96	0.582788322772161	1817.96	0.602420871608243	1817.96	0.620065422530676	1817.96	0.0509979611313455
1816.71	1.33154323188555	1816.71	0.339666130554382	1816.71	0.59370096464734	1816.71	0.867604945451884	1816.71	0.04755515618079
1815.45	1.04485341265103	1815.45	0.77146909127085	1815.45	0.62341798744346	1815.45	0.563562494239681	1815.45	0.198748070778867
1814.19	0.913427514701915	1814.19	1.0705797017569	1814.19	0.311093141691947	1814.19	0.452574268801703	1814.19	0.0953001118555602
1812.94	0.644860756810952	1812.94	0.869393362073686	1812.94	0.205966959010809	1812.94	0.334250465099041	1812.94	0.0463456417548687
1811.68	-0.0219649572622343	1811.68	0.496184344356861	1811.68	0.429088239190367	1811.68	0.456072646715803	1811.68	0.176167386271981
1810.42	-0.401861432169058	1810.42	0.287954297147506	1810.42	0.661372648259651	1810.42	0.462641131101018	1810.42	0.0806311504386822
1809.16	-0.219935091881064	1809.16	0.314630056389764	1809.16	0.524080040383239	1809.16	0.494748704293947	1809.16	-0.12455342024448
1807.9	0.191241826966471	1807.9	0.66351965618446	1807.9	0.257119730080941	1807.9	0.40983083194806	1807.9	-0.113863504662764
1806.65	0.410645189730101	1806.65	0.657921150602626	1806.65	0.507794828796973	1806.65	0.0821352997473691	1806.65	0.0802691589945058
1805.39	0.487752129953171	1805.39	0.634837847171516	1805.39	0.437649740678822	1805.39	0.0940087801187485	1805.39	0.113198164658115
1804.13	0.683382167837194	1804.13	0.616973145584281	1804.13	0.279467028420266	1804.13	0.150542225279266	1804.13	0.144384221818447
1802.87	1.09232269568774	1802.87	0.992030474780344	1802.87	-0.11423723466215	1802.87	0.405078726433006	1802.87	0.240054359125293
1801.61	1.50968945685389	1801.61	0.685163195681476	1801.61	0.527217984301079	1801.61	0.415808554260072	1801.61	0.102282676595925
1800.35	1.52905984664545	1800.35	0.333758223863603	1800.35	0.703880569128945	1800.35	0.62869024926917	1800.35	-0.0282416500817403
1799.09	1.22009823648863	1799.09	0.63195692301403	1799.09	0.770899738401947	1799.09	0.681423197778696	1799.09	-0.0622410453718728
1797.82	0.987735525074055	1797.82	1.24624400403868	1797.82	0.681243797450477	1797.82	0.513835608410742	1797.82	0.0215120068948334
1796.56	1.09595508754642	1796.56	0.721949707797403	1796.56	0.829749690884268	1796.56	0.23721782764954	1796.56	0.0375116652898689
1795.3	1.24965937924888	1795.3	0.272748330449576	1795.3	0.460069702889833	1795.3	0.193429232948349	1795.3	0.112149012861521
1794.04	1.13682278702079	1794.04	0.22344557061327	1794.04	0.387647850223009	1794.04	0.478616622263141	1794.04	0.164370709841726
1792.78	0.820132815183557	1792.78	0.683168970224526	1792.78	0.857540707198909	1792.78	0.456014266077363	1792.78	0.294333134387808
1791.51	0.698407058942524	1791.51	0.893192641110929	1791.51	1.19484148656698	1791.51	0.352769933452666	1791.51	0.311362692568982
1790.25	1.04752246608326	1790.25	0.987974200537742	1790.25	0.934184436454138	1790.25	0.32752943445891	1790.25	0.32685250936349
1788.99	1.46112707614205	1788.99	0.646157050287135	1788.99	0.569647705199122	1788.99	0.462795708691927	1788.99	0.136658504501947
1787.72	1.49078888825771	1787.72	0.251059707348653	1787.72	0.651016514821291	1787.72	0.663929398045252	1787.72	0.0951053276162123
1786.46	1.24606016902148	1786.46	0.330124031752424	1786.46	1.149592687518	1786.46	0.508458089860687	1786.46	0.137734513738157
1785.2	1.26918352682478	1785.2	0.480781240948822	1785.2	1.59538180108325	1785.2	0.668333115342455	1785.2	0.176604148148562
1783.93	1.26429985059261	1783.93	0.308347495613916	1783.93	1.28993809965645	1783.93	0.290253956593098	1783.93	0.152084099211315
1782.67	0.798845300057651	1782.67	0.00492037577861243	1782.67	0.997109610737283	1782.67	0.52506347233853	1782.67	-0.0240470380887475
1781.4	0.104213805120965	1781.4	-0.00597179960248813	1781.4	0.882781849149597	1781.4	0.280998718233743	1781.4	0.0833015709448964
1780.14	0.0374538687849702	1780.14	0.561150426184329	1780.14	0.325984263060376	1780.14	0.522241480732422	1780.14	0.0880531571452274
1778.87	0.546669874097163	1778.87	0.444614674766361	1778.87	-0.00928217965249203	1778.87	0.216102081272988	1778.87	0.0757510655419283
1777.61	1.01990176118609	1777.61	0.160422286175186	1777.61	-0.0737040276192663	1777.61	0.208253074590064	1777.61	0.00998394412564478
1776.34	0.806493059087109	1776.34	-0.221579195196141	1776.34	0.0965910912864546	1776.34	0.0928796938658237	1776.34	0.103859485236901
1775.07	0.145914260984771	1775.07	-0.199316271037515	1775.07	-0.0154665484038987	1775.07	0.27998974970502	1775.07	0.203429839814944
1773.81	-0.520335940122322	1773.81	-0.287056877693317	1773.81	-0.0333775086264039	1773.81	0.174096486328004	1773.81	0.0288831190623017
1772.54	-0.475868615867224	1772.54	0.117663742317844	1772.54	-0.039841403369022	1772.54	0.134068480229138	1772.54	-0.00482186757894438
1771.27	0.236967467183462	1771.27	0.19931737615389	1771.27	0.246387452258038	1771.27	0.140221892711691	1771.27	-0.232826290070964
1770.01	1.06835703678431	1770.01	0.557751810972742	1770.01	0.623852786146182	1770.01	0.240278119844166	1770.01	-0.149972683253088
1768.74	1.25786435471526	1768.74	0.658601189877802	1768.74	0.900328276062934	1768.74	0.19721420869956	1768.74	-0.00988773328892887
1767.47	1.06108148484023	1767.47	1.02747398168664	1767.47	1.02870622305166	1767.47	-0.00523744994361858	1767.47	0.216550281600886
1766.2	0.861535612315059	1766.2	0.521496334512087	1766.2	1.21219263609689	1766.2	0.025509791562268	1766.2	0.157662600703022
1764.93	0.795044187844105	1764.93	0.0442404978798663	1764.93	1.15464373315673	1764.93	0.649474455645577	1764.93	0.198252190050837
1763.66	0.479007195710528	1763.66	-0.0673630324435553	1763.66	1.05235035036614	1763.66	1.04364547337524	1763.66	0.390903289862709
1762.39	0.288702291830231	1762.39	0.53072670306896	1762.39	1.06366712289127	1762.39	0.866944243352654	1762.39	0.472696992040367
1761.12	0.439271101582839	1761.12	1.02402525673748	1761.12	0.439686644868254	1761.12	0.636484691651747	1761.12	0.463459502225305
1759.85	0.995705949399839	1759.85	1.11832117966957	1759.85	0.125031442208541	1759.85	0.324249395695096	1759.85	0.303025615685949
1758.58	1.16867474529519	1758.58	0.873820604905798	1758.58	0.1742298971336	1758.58	0.21529937446372	1758.58	0.219654003941862
1757.31	0.971840367230549	1757.31	0.487013855026824	1757.31	0.770342279482812	1757.31	0.302072110475101	1757.31	0.162658370359739
1756.04	0.429901311575552	1756.04	0.235548856299923	1756.04	0.530312093904769	1756.04	0.464190940392575	1756.04	0.369963992464605
1754.77	0.0596603269145163	1754.77	0.516704431234902	1754.77	0.220262626206119	1754.77	0.68196429483474	1754.77	0.134539733158498
1753.5	-0.0480551331053718	1753.5	0.363863865971081	1753.5	-0.17933471255857	1753.5	0.710802569110999	1753.5	0.116322478723451
1752.22	0.428010357131131	1752.22	0.298332851516568	1752.22	-0.0245672632558968	1752.22	0.723734850964324	1752.22	0.0587838467795471
1750.95	0.917475325491173	1750.95	0.368151456759659	1750.95	0.401655420075106	1750.95	0.15102571265317	1750.95	0.112801132835857
1749.68	0.955057331998967	1749.68	1.33734308922749	1749.68	0.606373557108913	1749.68	0.22985794726438	1749.68	-0.051416811338912
1748.41	0.664467833707937	1748.41	1.01511837649823	1748.41	0.264737089662317	1748.41	0.247723594168011	1748.41	-0.0144636563108104
1747.13	0.792901125379288	1747.13	0.754026071721134	1747.13	-0.0958485889350697	1747.13	0.42875106083652	1747.13	-0.0252773019034867
1745.86	1.17303512930926	1745.86	0.136682393483247	1745.86	-0.0564176995968592	1745.86	0.343640343153952	1745.86	-0.100905202080717
1744.59	1.02416761669844	1744.59	0.678875489438909	1744.59	0.0943368362782765	1744.59	0.341819455641214	1744.59	-0.0463647674080824
1743.31	0.198736951253636	1743.31	1.10754458781678	1743.31	-0.0441521805287798	1743.31	0.456215812468778	1743.31	-0.00303917703229507
1742.04	-0.358831967643962	1742.04	1.44630080624646	1742.04	0.168555044966985	1742.04	0.583848016618306	1742.04	0.0850971251137656
1740.76	-0.127808593258436	1740.76	0.75561517874704	1740.76	0.2521801358923	1740.76	0.527881475393137	1740.76	0.117393434624531
1739.49	0.556187663408637	1739.49	0.616736005471644	1739.49	0.610665653085182	1739.49	0.703217096126082	1739.49	0.128812066160946
1738.21	1.09998330350461	1738.21	1.1903654010137	1738.21	0.351099624030893	1738.21	0.571170794661153	1738.21	0.244553034452421
1736.94	1.52665504411766	1736.94	1.2540600526231	1736.94	0.327377262240178	1736.94	0.357719362447045	1736.94	0.406652466716771
1735.66	1.67128977778306	1735.66	0.865485761529213	1735.66	0.318587927058585	1735.66	0.299112341701397	1735.66	0.459634854480493
1734.39	1.37551131926328	1734.39	0.335437300164544	1734.39	0.219105477844296	1734.39	0.369590678767223	1734.39	0.261581002240148
1733.11	0.766684853928224	1733.11	0.163384954054474	1733.11	0.3985294825839	1733.11	0.429075889593146	1733.11	0.190585736393894
1731.83	0.597228435600693	1731.83	-0.21213719347388	1731.83	0.441358265795427	1731.83	0.308062336035249	1731.83	0.146117020159974
1730.55	0.976456522770316	1730.55	0.137959769171811	1730.55	0.658671585534606	1730.55	0.614830109194076	1730.55	0.193740280246387
1729.28	1.29134341932853	1729.28	0.53693003815105	1729.28	0.459222681831902	1729.28	0.764291683787416	1729.28	0.24636994058961
1728	1.15342959676811	1728	0.584028106787525	1728	0.783654667482294	1728	0.79745913892311	1728	0.19986089858321
1726.72	1.08326947987943	1726.72	0.231205611262065	1726.72	1.13139496405098	1726.72	0.463851092115817	1726.72	0.0381579879264886
1725.44	1.387668211784	1725.44	0.251230304676697	1725.44	1.08683014105952	1725.44	0.14273299143729	1725.44	-0.149057425005028
1724.16	1.66539748883572	1724.16	0.949707728151882	1724.16	0.743894621254068	1724.16	0.427362249953591	1724.16	-0.205048978385403
1722.89	1.37869180706964	1722.89	0.80823604321407	1722.89	0.593165092859346	1722.89	0.665812030132904	1722.89	-0.0386291815544645
1721.61	0.723012299102938	1721.61	-0.0737031231724979	1721.61	0.727055733028499	1721.61	0.418552617320534	1721.61	0.228636662699373
1720.33	0.00577860153856746	1720.33	-0.264122485057405	1720.33	0.516037321177033	1720.33	0.186782848310337	1720.33	0.366228383525817
1719.05	-0.319707342828828	1719.05	0.0152230585168037	1719.05	-0.0209392077556484	1719.05	0.243486667023224	1719.05	0.212808439501799
1717.77	-0.254307355379845	1717.77	0.101608602091012	1717.77	-0.333518397553462	1717.77	0.63295060561623	1717.77	0.172831079645206
1716.49	0.319171771643999	1716.49	-0.0661024050968636	1716.49	-0.0377906162366895	1716.49	0.421258002062187	1716.49	-0.00334123896539969
1715.21	0.665587167901211	1715.21	0.392213931387428	1715.21	0.0249340179120174	1715.21	0.111495002350279	1715.21	-0.158803184878915
1713.92	0.371996363925737	1713.92	0.343222675823887	1713.92	0.340728924814284	1713.92	-0.217968159384281	1713.92	-0.132158588295572
1712.64	-0.340252836278456	1712.64	0.30208629341417	1712.64	0.0470733068001624	1712.64	0.41489917057414	1712.64	0.0814213713326346
1711.36	-0.262964643550336	1711.36	0.329954161802331	1711.36	0.39215892926591	1711.36	0.529529843743374	1711.36	0.0820964405176546
1710.08	0.544139011788993	1710.08	0.14042018687252	1710.08	0.0388431480773699	1710.08	0.468504972457064	1710.08	0.098199151989454
1708.8	1.0459466952134	1708.8	0.613600209992757	1708.8	0.724794621624395	1708.8	0.451365509208692	1708.8	0.0429870302045092
1707.51	0.763180593223523	1707.51	0.366412364567465	1707.51	0.668717279831156	1707.51	0.694671338483123	1707.51	0.0688021662907593
1706.23	0.451814502653903	1706.23	0.308701624944052	1706.23	0.668881539466846	1706.23	0.801713834586204	1706.23	0.162550730729413
1704.95	0.483120589673006	1704.95	-0.207403584725444	1704.95	0.467050139920076	1704.95	0.950024342677298	1704.95	0.419915200536582
1703.66	0.510171102653128	1703.66	1.04461255364939	1703.66	0.932055510891801	1703.66	1.14640028315133	1703.66	0.360909512382373
1702.38	0.526207978418091	1702.38	1.01024559654785	1702.38	0.690615773933064	1702.38	0.655655699779867	1702.38	0.111384691198942
1701.09	0.861527811284726	1701.09	0.960024819282378	1701.09	0.468686086657147	1701.09	0.548047064829327	1701.09	0.121338493490591
1699.81	1.17292813675708	1699.81	0.463708524637496	1699.81	0.57100505991568	1699.81	0.396148501991349	1699.81	0.275773754926514
1698.53	0.909858309811899	1698.53	1.08850313191707	1698.53	0.947639347621848	1698.53	0.41914694345987	1698.53	0.40297508930123
1697.24	0.253408329097545	1697.24	1.09197391063308	1697.24	0.601748012421514	1697.24	0.0453748853784375	1697.24	0.233613394960787
1695.95	0.0248497444204694	1695.95	1.37992593833754	1695.95	0.759142348361259	1695.95	0.117565086348759	1695.95	0.0227068727402117
1694.67	0.42104680632461	1694.67	0.588661124515733	1694.67	0.606075804459828	1694.67	0.392287976814259	1694.67	0.0517928560697334
1693.38	1.03022736290834	1693.38	0.204303715199014	1693.38	0.803077387440164	1693.38	0.894167195321067	1693.38	0.176401211736937
1692.1	1.18562280377216	1692.1	0.398846643312692	1692.1	1.0448365001037	1692.1	0.97468716870365	1692.1	0.0458401341019443
1690.81	0.815624435785785	1690.81	0.916445823090879	1690.81	0.931360778424684	1690.81	0.491132314728915	1690.81	-0.0257644044971577
1689.52	0.399074510140716	1689.52	0.738165334666301	1689.52	0.409858273912318	1689.52	-0.06775137041465	1689.52	0.208653004128491
1688.24	0.551431203790526	1688.24	0.413201921919524	1688.24	0.680894631711009	1688.24	-0.0739058612570371	1688.24	0.441522530824466
1686.95	1.06704454061015	1686.95	0.327447940560758	1686.95	0.811899482846244	1686.95	0.220511453909892	1686.95	0.282687231679172
1685.66	1.34268396477081	1685.66	0.283579359356806	1685.66	0.529705322582939	1685.66	0.541778732559315	1685.66	0.0707342884950509
1684.37	1.23526941651006	1684.37	-0.168028336901151	1684.37	0.122964265362493	1684.37	0.473119199331419	1684.37	0.0198107121532719
1683.08	1.08160249727946	1683.08	-0.0276317935277707	1683.08	0.701567833892027	1683.08	0.285584860908718	1683.08	0.212322149460264
1681.79	0.932557843080435	1681.79	0.299619680721186	1681.79	0.735566881575125	1681.79	0.203678334673831	1681.79	0.20087835473814
1680.5	0.804643131045498	1680.5	0.770074638687741	1680.5	0.606586255432667	1680.5	0.502242955980596	1680.5	0.246327049406613
1679.21	0.921012033604959	1679.21	0.190146703565292	1679.21	0.216506669982988	1679.21	0.75652974298649	1679.21	0.366960134392104
1677.93	1.21213252032759	1677.93	0.262426718776469	1677.93	0.504744903160169	1677.93	0.693929212940089	1677.93	0.570688171880677
1676.63	1.31960898982346	1676.63	0.747706794920348	1676.63	0.665007303498246	1676.63	0.719143943263967	1676.63	0.231839678705817
1675.34	1.32423840558163	1675.34	0.70647485826421	1675.34	0.715065834080415	1675.34	0.612991836056028	1675.34	0.280551470154147
1674.05	1.68339905179425	1674.05	0.415530222067456	1674.05	0.747347230119536	1674.05	0.816918418023741	1674.05	0.268252019526412
1672.76	2.07923025754706	1672.76	0.569006212445445	1672.76	0.820375030891782	1672.76	0.636968175505137	1672.76	0.424562328534952
1671.47	2.10894588016817	1671.47	0.973976212040023	1671.47	0.476196212202823	1671.47	0.617144925993526	1671.47	0.18830033545068
1670.18	1.79189557286899	1670.18	0.878632478915708	1670.18	0.43215410927829	1670.18	0.401603954204193	1670.18	0.34322895201154
1668.89	1.75795707507261	1668.89	0.768436045483932	1668.89	0.378929672258857	1668.89	0.485138048659419	1668.89	0.391615543240038
1667.6	1.91151934310122	1667.6	0.460890579027246	1667.6	0.693540331973799	1667.6	0.781786322381354	1667.6	0.535151424005688
1666.3	1.94868751820636	1666.3	0.729635649949353	1666.3	0.960523007418419	1666.3	1.11817075775696	1666.3	0.34749097756519
1665.01	1.65767290042009	1665.01	0.683161722816544	1665.01	0.770137660224661	1665.01	0.965086185635546	1665.01	0.27224934619229
1663.72	1.26835262502925	1663.72	0.753701067573136	1663.72	0.498257956270471	1663.72	0.561758816311334	1663.72	0.0840826920714381
1662.42	1.12449826418684	1662.42	0.67929832298041	1662.42	0.797943823718603	1662.42	0.506335520728704	1662.42	0.219169574256722
1661.13	1.27347399146875	1661.13	1.17243849646324	1661.13	0.963905420425021	1661.13	0.33202275025162	1661.13	0.280631190564742
1659.83	1.65561578385703	1659.83	0.685011438659833	1659.83	0.512394875763466	1659.83	0.177792163271193	1659.83	0.477963963705197
1658.54	1.70300280502543	1658.54	0.0788509669813767	1658.54	0.205496207525548	1658.54	0.421794357829074	1658.54	0.273230966728412
1657.24	1.3007336049484	1657.24	-0.172802634600837	1657.24	0.516686266654255	1657.24	0.46707138323626	1657.24	0.124366251242844
1655.95	0.673926482206514	1655.95	1.03107873703868	1655.95	0.465166749873804	1655.95	0.287079891480455	1655.95	-0.0734700760342137
1654.65	0.683164737344862	1654.65	1.32949849951177	1654.65	0.661561419999366	1654.65	0.31226673116852	1654.65	0.0817954359597449
1653.36	1.43202795245449	1653.36	1.59036567760289	1653.36	0.641016082941868	1653.36	0.447980907604164	1653.36	0.0406793270630329
1652.06	2.20142932294959	1652.06	1.09334967970732	1652.06	0.797818277976073	1652.06	0.538744815227491	1652.06	0.0226731375101309
1650.77	2.15377003159398	1650.77	1.65023825887347	1650.77	0.440411110061545	1650.77	0.513074123111064	1650.77	-0.0517186090938295
1649.47	1.50830029390162	1649.47	0.416286518428937	1649.47	0.390601190026379	1649.47	0.465756048764217	1649.47	0.116807451909286
1648.17	1.20786964348583	1648.17	-0.0231132598021726	1648.17	0.462438272334041	1648.17	0.488368513699458	1648.17	0.180495473823773
1646.87	1.33449453018455	1646.87	0.199334078094304	1646.87	0.48322880862589	1646.87	0.563998986642229	1646.87	0.266439696792312
1645.58	1.34133770783379	1645.58	1.34733622423411	1645.58	0.433434716287577	1645.58	0.590047153562007	1645.58	0.32825041985144
1644.28	0.989053805046023	1644.28	1.46588125798312	1644.28	0.358384879604157	1644.28	0.538105998133151	1644.28	0.482296226077487
1642.98	0.915063790165691	1642.98	2.05854361815422	1642.98	0.642551844286709	1642.98	0.64590812440964	1642.98	0.511505443769712
1641.68	1.0163263502692	1641.68	2.0391248909211	1641.68	1.19070503535707	1641.68	0.715080051887517	1641.68	0.582781553327027
1640.38	0.86352514134345	1640.38	1.34476588719027	1640.38	1.31477245394506	1640.38	1.07575991143333	1640.38	0.480445287998081
1639.08	0.566832341001954	1639.08	0.398939739530609	1639.08	0.802408635752221	1639.08	1.31226674400611	1639.08	0.472244272896615
1637.78	0.98311988438836	1637.78	0.643210335277578	1637.78	0.648154398727058	1637.78	1.15506304710836	1637.78	0.430597652699608
1636.48	1.8828712867255	1636.48	1.36599556279937	1636.48	1.00006254926032	1636.48	0.808954654905919	1636.48	0.826858439235995
1635.18	2.36081874317343	1635.18	1.77448845879673	1635.18	1.01968220321842	1635.18	1.14124594302316	1635.18	0.750384849066285
1633.88	1.85527556574411	1633.88	1.2766715861831	1633.88	1.28836448724365	1633.88	1.5920315368347	1633.88	0.617363742973008
1632.58	1.09227437309225	1632.58	1.16128361858793	1632.58	1.43826280376654	1632.58	1.77250640137551	1632.58	0.673986640519403
1631.28	0.89798976348528	1631.28	1.30694210260567	1631.28	1.58816548177495	1631.28	1.53997171546678	1631.28	1.04421670822049
1629.98	1.4850455502721	1629.98	1.82980925021787	1629.98	1.80479483957825	1629.98	1.72990799858901	1629.98	1.03825693060765
1628.68	2.14672706200943	1628.68	2.01215305810952	1628.68	2.22100858055488	1628.68	1.74345384315239	1628.68	0.797482115833508
1627.38	2.48250774050471	1627.38	1.82952738948876	1627.38	2.09608085185121	1627.38	1.59304938300753	1627.38	0.774956608794885
1626.07	2.62774444211566	1626.07	2.21791840842071	1626.07	1.71551765221121	1626.07	1.6088348612533	1626.07	1.01379510212063
1624.77	2.6799590159494	1624.77	2.56701953832823	1624.77	1.66045309040248	1624.77	2.02287752498715	1624.77	1.07868797011361
1623.47	2.58589500367381	1623.47	2.47256251155374	1623.47	2.02146835581416	1623.47	2.34720646244728	1623.47	1.14081941863435
1622.16	2.44213666663989	1622.16	1.72848145675296	1622.16	2.01520729072322	1622.16	2.41825931332041	1622.16	1.20996499950325
1620.86	2.44562796463594	1620.86	1.9265285774439	1620.86	2.1265940233228	1620.86	2.25385066836296	1620.86	1.34568993255807
1619.56	2.2426660339942	1619.56	2.04949993776618	1619.56	1.87930963349526	1619.56	2.1242667187102	1619.56	1.28363993880641
1618.25	1.92854308688435	1618.25	2.26240522066419	1618.25	2.17949430819221	1618.25	1.93752165849701	1618.25	1.41347695598048
1616.95	1.84623310230115	1616.95	2.2797248924925	1616.95	2.28512756523975	1616.95	2.05249066087927	1616.95	1.49014058566665
1615.64	2.33530600882598	1615.64	2.51184139788194	1615.64	2.41888353995235	1615.64	2.14664435291642	1615.64	1.59906226525852
1614.34	2.85971655866688	1614.34	3.00501139229089	1614.34	2.50556723282891	1614.34	2.78061179685712	1614.34	1.72555111480485
1613.03	3.21612180486363	1613.03	3.26241748293378	1613.03	2.67147389798088	1613.03	2.98606554883433	1613.03	1.89584935490628
1611.73	3.43426954670685	1611.73	2.82568441411987	1611.73	3.02329461100566	1611.73	3.17220758918121	1611.73	1.90080097484948
1610.42	3.61039008980374	1610.42	2.41603125866511	1610.42	2.9292080872377	1610.42	3.17852094654009	1610.42	1.89885142302112
1609.11	3.41265147448362	1609.11	2.13822437049145	1609.11	2.93726428300742	1609.11	3.0034885296732	1609.11	1.82673135253944
1607.81	2.88551503588026	1607.81	2.30134270850075	1607.81	2.83457472623397	1607.81	3.00487561597672	1607.81	2.10632394124167
1606.5	2.52957209542349	1606.5	2.82506685848672	1606.5	3.06702403488584	1606.5	3.21561667663489	1606.5	2.06402715071101
1605.19	2.5646118595111	1605.19	3.70152533251034	1605.19	3.16517367030706	1605.19	3.39377737164318	1605.19	2.29756043479636
1603.88	2.62563798536094	1603.88	3.25257925208156	1603.88	3.05903540693547	1603.88	3.15364234838527	1603.88	2.37681392634031
1602.58	2.36872668636373	1602.58	2.98438772833971	1602.58	2.7520429651446	1602.58	3.08235259153193	1602.58	2.54951861695336
1601.27	2.15466211911581	1601.27	2.88557897509987	1601.27	2.95236230041328	1601.27	3.62283279304925	1601.27	2.3346465397985
1599.96	2.2517758679969	1599.96	3.5324090402785	1599.96	2.99311819286553	1599.96	3.96415749505313	1599.96	2.50664878172385
1598.65	2.47053237448573	1598.65	3.27990452149694	1598.65	3.19628394686994	1598.65	3.83870518507159	1598.65	2.79329770669395
1597.34	2.38556544733889	1597.34	4.00880811331446	1597.34	2.77450007469945	1597.34	3.0564359320331	1597.34	2.80977938871591
1596.03	2.42543885833899	1596.03	4.27145861757438	1596.03	2.71770602708917	1596.03	2.94359229338022	1596.03	3.24228654844488
1594.72	2.95874040367953	1594.72	3.87662137989881	1594.72	2.8829879179509	1594.72	2.89828759578629	1594.72	2.97256353528941
1593.41	3.78414678493486	1593.41	3.3551935431449	1593.41	3.20852865174625	1593.41	3.49061126982073	1593.41	3.24611357035959
1592.1	4.09411178048873	1592.1	3.39868699671357	1592.1	3.13666144999303	1592.1	4.09164183696206	1592.1	3.25743135793206
1590.79	3.92420392806291	1590.79	3.32169160235597	1590.79	3.3376768518601	1590.79	3.81174125525224	1590.79	3.16872774423063
1589.48	3.64461146321568	1589.48	3.19229065629625	1589.48	3.13310247424933	1589.48	3.53903872649207	1589.48	3.17072460793245
1588.17	3.30420364569279	1588.17	3.48373055630477	1588.17	3.35104289051798	1588.17	3.59983540351316	1588.17	3.10493802911304
1586.85	2.69147285502153	1586.85	4.14628760469548	1586.85	3.04917220773502	1586.85	3.37157214879501	1586.85	3.34983753966857
1585.54	2.09440848567979	1585.54	3.4161868595427	1585.54	2.45090816774464	1585.54	3.55487392072119	1585.54	3.3769869026144
1584.23	2.22363220103245	1584.23	3.71552782721864	1584.23	2.52152755718445	1584.23	3.57174802632924	1584.23	3.50710222370127
1582.92	2.8975937305463	1582.92	3.87774929404743	1582.92	2.50947417737933	1582.92	3.53676744061307	1582.92	3.52167076772081
1581.6	3.26974041574723	1581.6	4.02847830225675	1581.6	3.28189421033396	1581.6	3.83226575532807	1581.6	3.52088939080242
1580.29	2.54245575735654	1580.29	2.95446188372816	1580.29	2.69764828252709	1580.29	3.83284700376739	1580.29	3.52648008344373
1578.97	1.43175955807692	1578.97	2.75258112235223	1578.97	2.8164288376199	1578.97	3.28906627752335	1578.97	3.50484360188476
1577.66	0.991413535057814	1577.66	2.17351961812405	1577.66	2.27527288207621	1577.66	3.07729533316841	1577.66	3.27339910192447
1576.35	1.57121578260577	1576.35	2.29823157011708	1576.35	2.28102213098565	1576.35	3.10969717602626	1576.35	2.96781327348374
1575.03	2.4889343351766	1575.03	1.713053665884	1575.03	1.69853687681526	1575.03	3.00922138484716	1575.03	2.882039467084
1573.72	3.0437157404885	1573.72	2.30921399980075	1573.72	1.67441377053335	1573.72	3.04918346345889	1573.72	2.79280761620044
1572.4	3.02828031682912	1572.4	2.05319821021028	1572.4	1.70709260886432	1572.4	2.62728041552618	1572.4	2.44685883376371
1571.08	2.34249478845982	1571.08	1.75003735149539	1571.08	1.97677893131188	1571.08	2.28147151344762	1571.08	2.15056384568548
1569.77	1.59221732089914	1569.77	1.59619160246283	1569.77	2.09555008443338	1569.77	1.82740929635506	1569.77	2.10788566177189
1568.45	1.18531504924255	1568.45	2.06751432164283	1568.45	1.94175210519154	1568.45	2.22481918110841	1568.45	1.96350157754337
1567.14	1.31983537265322	1567.14	1.79230543896971	1567.14	2.0192178097875	1567.14	2.42896319496695	1567.14	1.92633968116391
1565.82	1.36993341105125	1565.82	1.73886695481998	1565.82	1.73628769773894	1565.82	2.08463941984884	1565.82	2.01813348714043
1564.5	1.37779302967463	1564.5	1.69764095138992	1564.5	1.46593965999097	1564.5	1.52759259562007	1564.5	1.96576970622249
1563.18	1.47402100214691	1563.18	1.64855067000516	1563.18	0.855996134502255	1563.18	1.22208053420683	1563.18	1.62516747944196
1561.87	1.35054960189625	1561.87	1.62654471489259	1561.87	0.739258726076952	1561.87	1.3043076133084	1561.87	1.16612942716274
1560.55	0.578839750246479	1560.55	1.63422162244793	1560.55	1.03509061754156	1560.55	1.42627256388261	1560.55	1.1881015770883
1559.23	-0.246555092562912	1559.23	1.0036193760715	1559.23	1.46567468822779	1559.23	1.57394751249108	1559.23	1.06402437002493
1557.91	-0.0705486301260735	1557.91	0.933580425919217	1557.91	1.59685608992107	1557.91	1.66182418976443	1557.91	1.30338529277609
1556.59	0.835679095817954	1556.59	1.69654663705725	1556.59	1.20191389154155	1556.59	1.52824296493988	1556.59	1.33981824464463
1555.27	1.6914966817748	1555.27	1.91203082054552	1555.27	1.32117447925875	1555.27	1.66797906279265	1555.27	1.47504384437487
1553.95	2.06212960533741	1553.95	1.01335813767434	1553.95	1.42953680505703	1553.95	1.87775440140467	1553.95	1.41545080898226
1552.63	2.05987123280314	1552.63	1.49528247679307	1552.63	1.45353055514356	1552.63	1.97699139835834	1552.63	1.18517715484534
1551.31	1.56847791678315	1551.31	1.23807317351069	1551.31	1.24969011551309	1551.31	1.89943854516216	1551.31	0.971450397887676
1549.99	0.934517978089588	1549.99	1.11230351638016	1549.99	1.42978143201418	1549.99	1.79916433332462	1549.99	0.932886079510539
1548.67	0.703569672572289	1548.67	1.13024970091666	1548.67	1.31834982990022	1548.67	1.60538491708502	1548.67	1.08449441324092
1547.35	0.99370129974376	1547.35	1.57222253033708	1547.35	1.16383833832556	1547.35	1.18293036401456	1547.35	1.15539748461386
1546.02	1.0661411294517	1546.02	0.909771229145182	1546.02	1.22279344071468	1546.02	1.39532856753162	1546.02	1.28129154072116
1544.7	0.552639326032692	1544.7	0.816604034078031	1544.7	1.22897215979694	1544.7	1.42412628219343	1544.7	1.16116662301311
1543.38	0.0711116630348145	1543.38	1.42197073626732	1543.38	0.867911888137381	1543.38	1.23072290031301	1543.38	0.909694142063029
1542.06	0.349670798342256	1542.06	1.96619266562414	1542.06	0.688157208800329	1542.06	1.28678566991987	1542.06	0.913354847648889
1540.73	0.7651986441578	1540.73	1.83022560406358	1540.73	1.08971572099654	1540.73	1.52455506224812	1540.73	0.815290250434982
1539.41	0.508484989488935	1539.41	1.73707049479109	1539.41	1.23420900296287	1539.41	1.28912557450587	1539.41	0.786027447982776
1538.09	-1.11978698978693E-4	1538.09	1.4203952011868	1538.09	0.799660564864607	1538.09	0.857959663187196	1538.09	0.525915546349496
1536.76	0.384662326203507	1536.76	1.36215709178035	1536.76	0.474132046471616	1536.76	0.708446588376118	1536.76	0.496646931543384
1535.44	1.50232001584868	1535.44	1.48461805123041	1535.44	1.01455730524731	1535.44	0.841336329437374	1535.44	0.338752024149565
1534.11	2.19965340499839	1534.11	1.19585599075226	1534.11	1.19635446393912	1534.11	0.844017870404057	1534.11	0.419311530058799
1532.79	1.8794652983388	1532.79	1.08085298706867	1532.79	0.760044669362213	1532.79	0.967436122953822	1532.79	0.311065831036228
1531.46	1.2457449998718	1531.46	0.738840788341679	1531.46	0.131507260262743	1531.46	0.860333128455971	1531.46	0.426278039402241
1530.14	1.18506243693465	1530.14	1.1119202851993	1530.14	0.29548166419496	1530.14	0.85467271007021	1530.14	0.439928159002205
1528.81	1.6294816599742	1528.81	0.729715122936787	1528.81	0.610956856703018	1528.81	0.626023529790447	1528.81	0.604081620024421
1527.48	1.83013170197284	1527.48	0.718603601227269	1527.48	0.698603311350961	1527.48	0.788812671189005	1527.48	0.477918828539108
1526.16	1.47131978541126	1526.16	0.628048363603053	1526.16	0.820699685050904	1526.16	1.06594594950009	1526.16	0.449823989511572
1524.83	0.918320865538547	1524.83	1.09282579404764	1524.83	0.507206005752796	1524.83	1.24122812825483	1524.83	0.430550857141211
1523.5	0.745926809044038	1523.5	0.512414212028416	1523.5	0.671698157274691	1523.5	0.875130904051296	1523.5	0.795070802661091
1522.17	1.10392936760622	1522.17	0.519646573348583	1522.17	0.659487174058849	1522.17	0.564714461427416	1522.17	0.813047331805653
1520.85	1.68265295123389	1520.85	0.72332580577045	1520.85	1.34856903150146	1520.85	0.779757989488747	1520.85	0.670705556806246
1519.52	1.90068256806857	1519.52	1.48058747584638	1519.52	0.885298668664646	1519.52	1.13750873967206	1519.52	0.613519411960712
1518.19	1.76642686744626	1518.19	1.4266888091149	1518.19	0.766885106568528	1518.19	1.17194283454299	1518.19	0.661997573409375
1516.86	1.53745956688067	1516.86	1.46796997011356	1516.86	0.49295719001136	1516.86	0.971300016720155	1516.86	0.612558509631956
1515.53	1.38434882848116	1515.53	1.37736670714909	1515.53	1.03738352272758	1515.53	0.649131124971245	1515.53	0.480369236573372
1514.2	1.2062802199487	1514.2	1.34965229211089	1514.2	0.904011864319202	1514.2	0.821369905550008	1514.2	0.508341965334624
1512.87	1.29601595916776	1512.87	1.28004018122016	1512.87	0.73294754814413	1512.87	0.639270863950948	1512.87	0.768366304650926
1511.54	1.44225616438908	1511.54	0.988653139453847	1511.54	0.664550532818878	1511.54	0.525313600573666	1511.54	0.945288951519548
1510.21	1.39976136991476	1510.21	1.18795605160459	1510.21	0.864685052193821	1510.21	0.335258594938643	1510.21	0.726893927778526
1508.88	1.14786500162985	1508.88	0.996970853156247	1508.88	0.631673836344103	1508.88	0.509006426466457	1508.88	0.382991242527039
1507.55	1.18683566850371	1507.55	0.39122299395879	1507.55	0.254577221579134	1507.55	0.529819922723081	1507.55	0.167011222859298
1506.22	1.2739126729643	1506.22	0.729336364774203	1506.22	0.469704238173937	1506.22	0.693334426004986	1506.22	0.25737405361678
1504.88	0.927842749932192	1504.88	1.12158774928054	1504.88	0.846655952352674	1504.88	1.02531215540488	1504.88	0.289631513618217
1503.55	0.216477607067609	1503.55	1.29468674221577	1503.55	0.725482996074187	1503.55	0.813041773680357	1503.55	0.473613343465781
1502.22	-0.117131546979346	1502.22	3.2074803759706E-5	1502.22	0.454554887704893	1502.22	0.456293782730773	1502.22	0.379010475278054
1500.89	0.500176901943741	1500.89	0.387933279720555	1500.89	0.524495684260603	1500.89	0.292433945238409	1500.89	0.324729302395864
1499.55	1.56007474265773	1499.55	0.380310931508	1499.55	0.588673278408746	1499.55	0.351475047194706	1499.55	0.286127035372733
1498.22	2.01501669594853	1498.22	0.755992517150332	1498.22	0.145550862689273	1498.22	0.208269471750144	1498.22	0.220464906600221
1496.89	1.5638039074407	1496.89	0.654914655788057	1496.89	0.0840551580091459	1496.89	0.353034236746086	1496.89	0.112736171822249
1495.55	0.874742487762539	1495.55	0.807041536227305	1495.55	0.189567776441974	1495.55	0.400482040617561	1495.55	-0.00620162797928404
1494.22	0.89748417412656	1494.22	0.906763338057623	1494.22	0.503956208467078	1494.22	0.254069149013331	1494.22	0.202936673291262
1492.88	1.33008255235276	1492.88	0.655521474798446	1492.88	0.596276559334506	1492.88	0.36134583485419	1492.88	0.199168891211782
1491.55	1.69214703458002	1491.55	1.18922126104094	1491.55	0.566902652510107	1491.55	0.778630916128435	1491.55	0.140391350331768
1490.21	1.33551318896474	1490.21	1.1038424711126	1490.21	0.60810244342261	1490.21	0.809761074240251	1490.21	0.0614348809159104
1488.87	0.830988119435008	1488.87	0.869156584410073	1488.87	0.594794569169822	1488.87	0.351404159424996	1488.87	0.0323045079513722
1487.54	0.508286533564979	1487.54	0.453764124649989	1487.54	0.531001044801267	1487.54	0.468870570221074	1487.54	0.349024810089135
1486.2	0.800536078271594	1486.2	0.701063491403682	1486.2	0.0465349753245485	1486.2	1.20413267638484	1486.2	0.418165592720593
1484.86	1.12120320649375	1484.86	0.746656683042167	1484.86	-0.104516243943962	1484.86	1.36132325407707	1484.86	0.475235729310195
1483.53	1.09742284745065	1483.53	1.07429758733738	1483.53	-0.0363170419421589	1483.53	0.55698179274528	1483.53	0.31974478486015
1482.19	0.778315298395044	1482.19	1.3102449845862	1482.19	0.35611440322019	1482.19	0.114146067591718	1482.19	0.533878915513935
1480.85	0.677146676565744	1480.85	1.10259820808087	1480.85	0.51896297895554	1480.85	0.420817689982483	1480.85	0.466628062674347
1479.51	0.508980691717338	1479.51	0.382437033901115	1479.51	0.386863640332727	1479.51	0.468237229564184	1479.51	0.354916333455519
1478.18	0.0308364496020488	1478.18	0.35821194741292	1478.18	0.285193885421128	1478.18	0.166640623377246	1478.18	0.359073432681544
1476.84	-0.228198136915551	1476.84	0.900787041989783	1476.84	0.476198845260114	1476.84	0.0103943887331727	1476.84	0.345116935491834
1475.5	0.368429357827048	1475.5	0.68093267562571	1475.5	0.842775816028856	1475.5	0.31290911886755	1475.5	0.288213534405236
1474.16	1.21637656308696	1474.16	0.380910377286078	1474.16	0.798460643715921	1474.16	0.345892651051232	1474.16	0.31630369972131
1472.82	1.33603314780928	1472.82	-0.287865326101685	1472.82	0.431617979399927	1472.82	0.2282091702479	1472.82	0.401981744928193
1471.48	0.466157870872608	1471.48	0.324482864266799	1471.48	0.139958602310924	1471.48	-0.162042862003983	1471.48	0.388356132264285
1470.14	-0.490022089043989	1470.14	0.340869033178002	1470.14	0.110558620071925	1470.14	-0.150251497652468	1470.14	0.223701511411115
1468.8	-0.565298777522742	1468.8	0.772001397921145	1468.8	0.0852007802615747	1468.8	-0.312972190392509	1468.8	0.229730284076175
1467.46	0.309400240048941	1467.46	0.844230433274179	1467.46	0.190643212246112	1467.46	-0.306899151121333	1467.46	0.23371700926905
1466.11	1.07268989916923	1466.11	0.834399403377363	1466.11	0.0889057698421165	1466.11	-0.112317458589009	1466.11	0.490660900200758
1464.77	1.04330178323779	1464.77	0.833302908776481	1464.77	0.4830153010703	1464.77	0.101211964298551	1464.77	0.461379937444125
1463.43	0.315036752202652	1463.43	0.448062759674142	1463.43	0.491509266780296	1463.43	0.189111522159265	1463.43	0.145319276835602
1462.09	-0.193256140229711	1462.09	0.190256403322108	1462.09	0.35763807918465	1462.09	0.465851334657214	1462.09	0.0240741287088005
1460.74	-0.224995533610364	1460.74	0.143730258217919	1460.74	0.0619235687089291	1460.74	0.459783197019709	1460.74	0.150613401461363
1459.4	0.143199213357978	1459.4	1.10920355391902	1459.4	0.169104188401286	1459.4	0.27506613724129	1459.4	0.348544780353246
1458.06	0.460997844242701	1458.06	1.43378726436667	1458.06	0.063941524537935	1458.06	0.182347239301032	1458.06	0.317523365796539
1456.71	1.00422561331007	1456.71	1.02841577364036	1456.71	-0.138218031369928	1456.71	0.371249491273915	1456.71	0.29786136466375
1455.37	1.39104642408747	1455.37	0.935643355055745	1455.37	0.388458987676555	1455.37	0.375857567597151	1455.37	0.114255964665733
1454.03	1.15506530893089	1454.03	0.629805683014913	1454.03	0.309688763007562	1454.03	0.325755878686655	1454.03	0.0189255783164872
1452.68	0.444983411711619	1452.68	0.530024074756487	1452.68	0.0954774679952468	1452.68	0.235595196730979	1452.68	0.0604797798612856
1451.34	0.119986458616488	1451.34	0.73845691892707	1451.34	0.0109484491534263	1451.34	-0.0660342679195216	1451.34	0.0551225809818587
1449.99	0.1037281177001	1449.99	1.42450195591232	1449.99	0.386673322082673	1449.99	-0.494085262382356	1449.99	0.163364619678005
1448.64	-0.165391776113816	1448.64	1.62853021870402	1448.64	0.32393696628752	1448.64	-0.0960906263207433	1448.64	0.129544565562503
1447.3	-0.3945570260036	1447.3	1.19866647301285	1447.3	0.196942343774415	1447.3	0.368538536970746	1447.3	0.0372901146357604
1445.95	0.133963052924265	1445.95	0.54096248915779	1445.95	0.071679319991634	1445.95	0.446317673802904	1445.95	-0.02200892609181
1444.61	1.09421663991487	1444.61	0.333791093697037	1444.61	0.0577507574768297	1444.61	-0.103994941127385	1444.61	0.0933151125173892
1443.26	1.56542935619717	1443.26	0.454030252781505	1443.26	0.0564373378555459	1443.26	0.287949322361065	1443.26	0.0296810517983099
1441.91	1.20739176343626	1441.91	0.292183778328401	1441.91	-0.0883729048293546	1441.91	0.243715638525521	1441.91	-0.00347202048886427
1440.56	0.770460214189427	1440.56	0.436819902953636	1440.56	-0.0191268905243674	1440.56	-0.214278524830503	1440.56	0.0587198753768274
1439.21	0.605496322218934	1439.21	-0.270689601556367	1439.21	0.0421055728151714	1439.21	-0.298570025577819	1439.21	0.180760318752379
1437.87	0.797217699337301	1437.87	-0.430730377222047	1437.87	0.19286356778808	1437.87	0.255797536369277	1437.87	0.153857320730702
1436.52	1.01754865726613	1436.52	-0.0895963794279023	1436.52	0.233438945379339	1436.52	-0.0204369014409741	1436.52	0.203146972477501
1435.17	1.14652846720132	1435.17	1.08448811386093	1435.17	0.774706010180611	1435.17	-0.277417278583211	1435.17	0.0925866936389163
1433.82	0.867169769539978	1433.82	1.13485399192179	1433.82	0.656092973259276	1433.82	0.00696919447861064	1433.82	-0.0940045162800443
1432.47	0.397704782562733	1432.47	0.670046432194631	1432.47	0.255931894486394	1432.47	0.468139044163809	1432.47	-0.168355980976076
1431.12	0.21621303839787	1431.12	0.17380108444904	1431.12	0.0185580063367587	1431.12	0.0805691535892672	1431.12	0.141588132125892
1429.77	0.319374359086202	1429.77	-0.312827120439407	1429.77	0.224664281581764	1429.77	-0.087808569153106	1429.77	0.276884092361618
1428.42	0.417315537863883	1428.42	0.210779329050026	1428.42	-0.326059655986075	1428.42	0.117080121690934	1428.42	0.18701561219698
1427.07	0.309038589076579	1427.07	0.977992619532687	1427.07	-0.17778292993775	1427.07	0.517693225176596	1427.07	0.19353097802203
1425.72	0.522348663632365	1425.72	1.23289139625207	1425.72	-0.0910009281060502	1425.72	0.636594635084516	1425.72	0.319148915536492
1424.36	1.14709158397239	1424.36	1.07373916098704	1424.36	0.301622626116318	1424.36	0.372222423327522	1424.36	0.478376645676571
1423.01	1.80581056771177	1423.01	0.70168069432105	1423.01	0.238051137950569	1423.01	0.326219765511257	1423.01	0.328005410061649
1421.66	1.80042875053672	1421.66	0.907102442568294	1421.66	0.735842693672677	1421.66	0.307586259605845	1421.66	0.236990438416309
1420.31	1.46020602277601	1420.31	0.53804161162411	1420.31	0.528793597416504	1420.31	0.0469700822420322	1420.31	0.248585358741655
1418.95	1.20196873635054	1418.95	0.525221007221856	1418.95	0.179977699340069	1418.95	0.084179195130258	1418.95	0.56738127694509
1417.6	1.00186233699953	1417.6	0.379751203653452	1417.6	-0.0402446178244565	1417.6	0.225252448217275	1417.6	0.525199252853165
1416.25	0.581566271885631	1416.25	0.435108312527445	1416.25	0.178543840909718	1416.25	0.129724782223373	1416.25	0.220410514222565
1414.89	0.183524214253629	1414.89	0.267756263046181	1414.89	0.618243735063371	1414.89	-0.127490876227649	1414.89	0.121620801084132
1413.54	0.0340285260023921	1413.54	-0.0437339188137997	1413.54	0.762353789254584	1413.54	-0.104262179932573	1413.54	0.124320130740766
1412.18	0.173192225933998	1412.18	-0.0451560308855977	1412.18	0.113434088334843	1412.18	0.166640459588177	1412.18	0.270013215227868
1410.83	0.569272088546306	1410.83	0.995868810295896	1410.83	-0.0730182961584003	1410.83	-0.0834496053555069	1410.83	0.211163354711619
1409.47	0.861876891617032	1409.47	1.18042236642686	1409.47	-0.018374775322384	1409.47	-0.270227445355235	1409.47	0.0354960024380287
1408.12	1.09578340034646	1408.12	0.798229310916442	1408.12	0.321441231649606	1408.12	-0.165581829709763	1408.12	-0.0885044726455857
1406.76	1.40576704604186	1406.76	-0.0118563130874848	1406.76	0.053476613736834	1406.76	0.373241607664405	1406.76	-0.0952958767411288
1405.4	1.58231993415103	1405.4	0.609164238023796	1405.4	-0.0136274215975406	1405.4	0.115945005078532	1405.4	0.0403174507374862
1404.05	0.796220409661064	1404.05	0.501163239738511	1404.05	-0.0319039941469745	1404.05	-0.445658873512013	1404.05	-0.0383277244457966
1402.69	-0.28942058266404	1402.69	1.08117511074774	1402.69	0.144354785099374	1402.69	-0.624576798505735	1402.69	0.0214430867366076
1401.33	-0.461075697635098	1401.33	0.995694177576655	1401.33	0.160962962643641	1401.33	-0.190229330691056	1401.33	0.0602585862331216
1399.97	0.455018337272841	1399.97	0.567191762871595	1399.97	0.0336220066303662	1399.97	0.151847911981305	1399.97	0.0115911080615677
1398.62	1.15566212967693	1398.62	0.0907083682729459	1398.62	0.130692551001133	1398.62	0.32138577033815	1398.62	-0.0408454774947817
1397.26	1.04313238594299	1397.26	0.294387520388164	1397.26	0.108380527562008	1397.26	0.163062081521321	1397.26	0.022201038874158
1395.9	0.668280890310849	1395.9	0.504939197437612	1395.9	0.289143671705357	1395.9	-0.353948367235817	1395.9	0.0013750047860189
1394.54	0.647656125361251	1394.54	0.0283535307905364	1394.54	0.321908296736487	1394.54	-0.215963604641761	1394.54	-0.0906354928230793
1393.18	0.814791184681265	1393.18	-0.351320799451011	1393.18	0.539681134953838	1393.18	-0.0370920488409141	1393.18	-0.0605763469049943
1391.82	0.788790397410043	1391.82	-1.14313374720408	1391.82	0.240002374127846	1391.82	0.274642164302594	1391.82	0.315546595602492
1390.46	0.799728583405494	1390.46	-0.890659690348852	1390.46	0.247621870723254	1390.46	0.0329107231004458	1390.46	0.471062630380065
1389.1	1.1521216859584	1389.1	-0.446950979115744	1389.1	0.251754456162405	1389.1	0.340115625554643	1389.1	0.420198170589875
1387.74	1.42135702711316	1387.74	0.349501326587411	1387.74	0.569679870215707	1387.74	0.376268939597251	1387.74	0.358932725037488
1386.38	1.2287098533164	1386.38	0.748694260944272	1386.38	0.135295374969353	1386.38	0.24738377064343	1386.38	0.248099359999232
1385.02	0.825640370224108	1385.02	1.11807455894504	1385.02	0.0657038900098395	1385.02	0.349680227460969	1385.02	0.320236554161284
1383.65	0.790065011844152	1383.65	0.863603889203871	1383.65	0.312818948707593	1383.65	0.251675388040456	1383.65	0.145793452466843
1382.29	0.749143817273434	1382.29	-0.10447612061425	1382.29	0.415380748697516	1382.29	0.0147698468559975	1382.29	0.0931128486307173
1380.93	0.620370399455822	1380.93	-0.667870029886501	1380.93	0.226074121766867	1380.93	-0.376824214684666	1380.93	-0.198896393488731
1379.57	0.500910488064748	1379.57	-0.37774739067831	1379.57	0.259211976146183	1379.57	0.242212861513493	1379.57	0.112712866187426
1378.2	0.683523586189445	1378.2	1.1460770029489	1378.2	-0.0199145416326509	1378.2	0.0957529571579134	1378.2	0.161533313173602
1376.84	0.846666182758315	1376.84	1.56971896370406	1376.84	-0.20253664907275	1376.84	-0.141119019070927	1376.84	0.151284657552007
1375.48	1.17802208987567	1375.48	0.407701938284112	1375.48	0.0544539043862734	1375.48	-0.384055970324745	1375.48	-0.00464345211872379
1374.11	1.59583350713435	1374.11	-0.127452992591464	1374.11	0.233336248651375	1374.11	0.116088479486085	1374.11	0.223298826210259
1372.75	1.68171612223845	1372.75	0.210438661935072	1372.75	0.0903318224155182	1372.75	0.183002287367708	1372.75	0.267124805888719
1371.38	1.03535820842216	1371.38	0.760669589540247	1371.38	-0.229135915916839	1371.38	-0.0273462632747793	1371.38	0.113490771046099
1370.02	0.341502126150059	1370.02	1.13351276480411	1370.02	-0.264628415932882	1370.02	-0.179072029906351	1370.02	-0.0078071845907728
1368.65	0.31335964495215	1368.65	0.962501111764119	1368.65	-0.657352781645836	1368.65	-0.0165867549561326	1368.65	-0.0373410881544283
1367.29	0.868174926981329	1367.29	-0.134168287670992	1367.29	-0.165291149484965	1367.29	0.253993287347863	1367.29	0.181765700125313
1365.92	1.17368842052515	1365.92	-0.437181122515649	1365.92	0.30988444743041	1365.92	0.479992521620889	1365.92	0.101004839318957
1364.55	0.875754720195413	1364.55	0.452544107155824	1364.55	0.688619967112847	1364.55	0.506105082567247	1364.55	0.100582941205961
1363.19	0.237339131393117	1363.19	0.569446357182615	1363.19	-0.00229429074661332	1363.19	0.278722921113547	1363.19	-0.0925005163674661
1361.82	0.0252885233025208	1361.82	0.713294486674667	1361.82	-0.130832451256732	1361.82	-0.302713899978976	1361.82	0.135550087619057
1360.45	0.453868078585265	1360.45	1.17767582634714	1360.45	0.216835047394771	1360.45	-0.224990772494561	1360.45	0.086176088471613
1359.08	1.08879787649673	1359.08	0.463444055939102	1359.08	0.294302931993856	1359.08	0.127126132686642	1359.08	0.279742033677427
1357.72	1.11587896459258	1357.72	0.433839613169422	1357.72	0.0567509181048216	1357.72	0.267329505698477	1357.72	0.193895009225019
1356.35	0.577611251958173	1356.35	0.400843109786666	1356.35	0.21801166232828	1356.35	0.173109707582976	1356.35	0.350901465844878
1354.98	0.273265274236357	1354.98	0.701292803834601	1354.98	0.451491995004955	1354.98	-0.0696896997350222	1354.98	0.268187837546265
1353.61	0.6455463126099	1353.61	-0.0119514604976113	1353.61	0.209818807529869	1353.61	0.262499524579876	1353.61	0.240095185293244
1352.24	1.23317254445295	1352.24	0.499847777474323	1352.24	0.497261415482672	1352.24	0.296014877544069	1352.24	0.197436236219586
1350.87	1.25271606842439	1350.87	0.616970886414001	1350.87	0.653855096640202	1350.87	0.290887531424364	1350.87	0.226523735274804
1349.5	0.926989402075252	1349.5	0.163933626690086	1349.5	0.46095422088433	1349.5	-0.191863788718672	1349.5	-0.0670975610406773
1348.13	0.645377634290468	1348.13	0.326461528256492	1348.13	0.234765397342277	1348.13	-0.0656947012490561	1348.13	0.0589143728531233
1346.76	0.605883819923606	1346.76	0.835652522133994	1346.76	0.440147541589311	1346.76	0.131658958709662	1346.76	0.181831727132685
1345.39	0.59720537639624	1345.39	1.04437782404127	1345.39	0.942714696912152	1345.39	0.21838821776133	1345.39	0.498825546362416
1344.01	0.813678860413889	1344.01	0.68640061418581	1344.01	0.630917975623255	1344.01	0.0325274317554063	1344.01	0.199791811749332
1342.64	1.37800378657677	1342.64	0.375597805494005	1342.64	0.268078085615934	1342.64	-0.16428736513698	1342.64	0.0961156400782446
1341.27	0.82078320184086	1341.27	1.02450332025403	1341.27	-0.22492066093552	1341.27	0.398012305872278	1341.27	0.0490530280283732
1339.9	0.70444375724039	1339.9	0.489294428612917	1339.9	-0.073581753016435	1339.9	0.489283822666203	1339.9	0.188123316775848
1338.52	0.08377181896947	1338.52	0.448279799402621	1338.52	0.34342466409868	1338.52	0.125503196500439	1338.52	0.0271883992692241
1337.15	0.794189472161192	1337.15	0.710306350303017	1337.15	0.37942933535372	1337.15	-0.241651423507242	1337.15	0.255747984653598
1335.78	0.950394882691345	1335.78	1.52241621917576	1335.78	0.362087586960594	1335.78	0.165743486954609	1335.78	0.515335704705853
1334.4	1.21009590448151	1334.4	1.42028090347472	1334.4	-0.0706494439797697	1334.4	0.462192308402821	1334.4	0.461302422325664
1333.03	1.23279576735003	1333.03	0.650982038902587	1333.03	0.223547854613245	1333.03	0.405011249526055	1333.03	0.123285005872221
1331.65	1.2487915808083	1331.65	0.588146128876693	1331.65	0.468059132475886	1331.65	0.453130078028802	1331.65	0.280119655251771
1330.28	1.17154171833821	1330.28	0.857928370295343	1330.28	0.550181810641412	1330.28	0.44554630186932	1330.28	0.291562984931176
1328.9	0.824674718947642	1328.9	1.31115494874871	1328.9	0.189059373274113	1328.9	0.382754920581858	1328.9	0.146851938223374
1327.53	0.804772160346417	1327.53	0.713907563584449	1327.53	0.0102578104700187	1327.53	0.443318194433954	1327.53	0.0412411978426809
1326.15	1.42080618813421	1326.15	-0.0484034393333319	1326.15	0.253283275244962	1326.15	0.389153401250434	1326.15	0.0468153512988802
1324.77	2.0855077248774	1324.77	-0.114797944555259	1324.77	0.46245816060289	1324.77	0.855149407267714	1324.77	0.389270887830603
1323.4	0.074190976553101	1323.4	0.448386979181435	1323.4	0.539031085016142	1323.4	0.742733097764755	1323.4	0.498487424068611
1322.02	1.02557762964245	1322.02	0.891885192853518	1322.02	0.691396531230703	1322.02	0.487168264621196	1322.02	0.44888953020907
1320.64	0.688069734363453	1320.64	1.34946367847723	1320.64	1.15192491692007	1320.64	0.162331663245867	1320.64	0.261197732800847
1319.27	0.07057971614532	1319.27	1.21361474784019	1319.27	0.980570287870244	1319.27	0.199723313414235	1319.27	0.413122311474577
1317.89	1.1344146497196	1317.89	0.999497758702344	1317.89	0.580845510976664	1317.89	0.112989324835003	1317.89	0.275421810793406
1316.51	1.02317940610656	1316.51	0.524995585941409	1316.51	0.287938299118142	1316.51	-0.0073089729464615	1316.51	0.0980819713188614
1315.13	0.609459049193735	1315.13	0.84150478405315	1315.13	0.654973699300625	1315.13	0.474287267576393	1315.13	0.10632175247077
1313.75	0.48986349093599	1313.75	0.927331542724385	1313.75	0.769485630663529	1313.75	0.501657576700482	1313.75	0.267478223884957
1312.37	0.10896837025969	1312.37	1.36418816314677	1312.37	0.661344817095693	1312.37	0.468524490460226	1312.37	0.481722041986727
1310.99	0.01854088526675	1310.99	0.427571788177457	1310.99	0.187073650506696	1310.99	0.215439675948241	1310.99	0.52028454980642
1309.61	0.2867521527832	1309.61	0.208699192009981	1309.61	0.154103039709319	1309.61	0.321610405891797	1309.61	0.535572844705276
1308.23	0.19266274087504	1308.23	0.201118393077528	1308.23	0.573921137537761	1308.23	0.128338098872319	1308.23	0.517415534508592
1306.85	0.59063929983233	1306.85	1.20203363101143	1306.85	0.977106710372576	1306.85	-0.0736324698854239	1306.85	0.703385758433835
1305.47	0.18616848363449	1305.47	1.34985149273493	1305.47	0.831927666245981	1305.47	0.0745284746505783	1305.47	0.0730903032768491
1304.09	0.11175355987193	1304.09	1.46724637375933	1304.09	0.784586272442392	1304.09	0.759653830739849	1304.09	0.0655226492726704
1302.7	0.43278893946786	1302.7	1.5287719662865	1302.7	1.01055324620374	1302.7	0.889860510826733	1302.7	0.0685258838945242
1301.32	0.64158845707574	1301.32	0.826246109983712	1301.32	0.23183335847757	1301.32	0.740252680102816	1301.32	0.0791121552770607
1299.94	0.859308648721571	1299.94	0.608184291349331	1299.94	0.17143013145265	1299.94	0.665916722448638	1299.94	0.195854266959623
1298.56	0.378227683910301	1298.56	0.497687559470506	1298.56	0.51197992292907	1298.56	0.07373219767585	1298.56	0.191310416913803
1297.17	0.416375881574242	1297.17	1.51095527181334	1297.17	0.41702506256261	1297.17	0.939458066359051	1297.17	0.0955717516266492
1295.79	0.725850575312653	1295.79	0.972560979392307	1295.79	0.02869656811239	1295.79	0.716766148076216	1295.79	0.0811404259573151
1294.41	0.632368707484899	1294.41	0.754631387432107	1294.41	0.179260670109861	1294.41	0.334136448452194	1294.41	0.0766917135727855
1293.02	0.222667692721069	1293.02	-0.362607677357134	1293.02	0.15484585249865	1293.02	0.375722327464983	1293.02	0.0695384066477732
1291.64	-0.030806766645298	1291.64	0.812247491919056	1291.64	0.01179704929464	1291.64	0.451873968034327	1291.64	0.575969843451626
1290.25	0.121842245020453	1290.25	0.864112341241988	1290.25	0.145744559677081	1290.25	0.557030234464271	1290.25	0.0502527482481707
1288.87	0.270760379700499	1288.87	0.868924143524357	1288.87	0.166197032643817	1288.87	0.331445409303914	1288.87	0.13989668066803
1287.48	0.112765982674718	1287.48	0.238137256387827	1287.48	0.55972448276401	1287.48	0.0370193090776755	1287.48	0.145955916636578
1286.09	-0.106508666459221	1286.09	0.685699678007055	1286.09	0.56819326399663	1286.09	-0.173377540399315	1286.09	0.209130525141351
1284.71	-0.070787738049373	1284.71	0.550692199391672	1284.71	0.75877289255962	1284.71	0.213884585294041	1284.71	0.246923523953174
1283.32	0.157259201534567	1283.32	-0.0359247001029276	1283.32	0.117186639099104	1283.32	0.232902321231636	1283.32	0.246485565167321
1281.93	0.387520229585117	1281.93	0.0588226754831735	1281.93	0.896216025741073	1281.93	0.253821116110294	1281.93	0.281038812926423
1280.55	0.540057951516523	1280.55	-0.249391409581875	1280.55	0.09572426152601	1280.55	0.0391776274180319	1280.55	0.0285959859865851
1279.16	0.591676268604013	1279.16	0.0913159021823673	1279.16	0.785931109541849	1279.16	0.433701974549004	1279.16	-0.0538587122334251
1277.77	0.360155175652928	1277.77	0.0875920638901811	1277.77	0.452618012785207	1277.77	0.310902016961855	1277.77	0.0506118667580217
1276.38	0.00268579260467074	1276.38	0.465382715882267	1276.38	0.421352742258754	1276.38	0.161013111487506	1276.38	0.140460391593231
1274.99	-0.243734801316164	1274.99	0.389207189589669	1274.99	0.612750030005439	1274.99	-0.0497413495841409	1274.99	0.0691840715491313
1273.6	-0.0253926510265144	1273.6	0.705431094516454	1273.6	0.959651722137269	1273.6	0.213596065938429	1273.6	0.315474594089198
1272.21	0.352320778043018	1272.21	0.903701183483533	1272.21	0.930092882816732	1272.21	0.161079392473905	1272.21	0.393498365036908
1270.82	0.484919170543325	1270.82	0.560793259015677	1270.82	0.771410084220251	1270.82	0.230545540394426	1270.82	0.27463292761337
1269.43	0.198435167586234	1269.43	0.304494753986679	1269.43	0.770556361785922	1269.43	0.458757183108636	1269.43	0.116981502928687
1268.04	0.00397389916437713	1268.04	0.34309059837472	1268.04	0.670414512080407	1268.04	0.537431802845819	1268.04	0.367065947215795
1266.65	0.244615995430407	1266.65	0.833084968108384	1266.65	0.56740716639461	1266.65	0.52941079820738	1266.65	0.123554358745852
1265.26	0.775014350271789	1265.26	0.520659245676151	1265.26	0.753051654753176	1265.26	0.356327096266245	1265.26	-0.215127275219996
1263.87	0.927211845496949	1263.87	0.519938776700138	1263.87	0.293661876161796	1263.87	0.395617500219216	1263.87	-0.0998643050002194
1262.48	0.470323369479998	1262.48	0.897288408960079	1262.48	-0.0808040748965563	1262.48	0.0979545109501829	1262.48	0.197083086106186
1261.09	-0.135829289305983	1261.09	1.03722338757481	1261.09	0.245524569294032	1261.09	0.171484301976977	1261.09	0.252637926919567
1259.69	-0.140882087615632	1259.69	0.91176300545066	1259.69	0.933982572604599	1259.69	0.0993235612275931	1259.69	-0.00777889522489787
1258.3	0.37459446349917	1258.3	0.102574168250653	1258.3	0.856268903765624	1258.3	0.0387896293620546	1258.3	0.086635416352767
1256.91	1.00445694161554	1256.91	0.0827359301289881	1256.91	0.661487511972627	1256.91	-0.0183269998061795	1256.91	0.252088425878936
1255.51	1.40596265695077	1255.51	-0.385025963662432	1255.51	0.236606807794551	1255.51	0.0117721058013991	1255.51	0.4065996385414
1254.12	1.48441563653645	1254.12	0.440418656091431	1254.12	0.0757619611782598	1254.12	0.565865828683908	1254.12	0.287378679564123
1252.72	1.25006521119837	1252.72	0.659825849711081	1252.72	0.641951675643945	1252.72	0.57064627414118	1252.72	0.207179974429173
1251.33	0.918145598474948	1251.33	1.37350622983361	1251.33	1.27535296714272	1251.33	0.551464952669431	1251.33	0.14214836468116
1249.93	0.714773293465966	1249.93	0.595756557093808	1249.93	0.939409747538548	1249.93	0.182092074623665	1249.93	0.0751175970621662
1248.54	0.655005030459401	1248.54	0.508753803575779	1248.54	0.248312938518923	1248.54	0.300650535917031	1248.54	0.104733885403326
1247.14	0.827461496406624	1247.14	0.57360818613552	1247.14	0.0449305287728291	1247.14	0.270374670372005	1247.14	0.041154728339382
1245.75	0.887040491910415	1245.75	1.10914871357695	1245.75	0.299550140946472	1245.75	0.315869969942811	1245.75	0.151258999917009
1244.35	0.381779157286135	1244.35	0.709579410233418	1244.35	-0.175982257576764	1244.35	-0.0236106863900075	1244.35	0.0300327929127815
1242.95	0.483466760190808	1242.95	0.929070752051175	1242.95	-0.478432687847811	1242.95	-5.31009645844291E-5	1242.95	0.0432880417775253
1241.56	0.875346943068653	1241.56	0.667404145705516	1241.56	-0.2109314147553	1241.56	0.0987976582622795	1241.56	-0.00506732852212586
1240.16	0.532942566618129	1240.16	0.539368776452024	1240.16	0.693273285602402	1240.16	0.21281407996714	1240.16	0.150396085562703
1238.76	0.0923100457620871	1238.76	0.116433101428119	1238.76	0.640955510913288	1238.76	-0.35374683656834	1238.76	0.0485895282226794
1237.36	0.203400911001155	1237.36	0.213496061783231	1237.36	0.155412673834861	1237.36	-0.472479326414793	1237.36	0.172544114124734
1235.96	0.332676163545864	1235.96	0.0634391095309016	1235.96	-0.313454916892518	1235.96	-0.146005757435788	1235.96	0.279969509167818
1234.56	0.39971117126459	1234.56	0.332679956918672	1234.56	0.0192619358691836	1234.56	0.303796798135205	1234.56	0.354524491814681
1233.17	0.321497594207551	1233.17	-0.0100124159150407	1233.17	0.304298337452055	1233.17	0.283024700219213	1233.17	0.210993069182735
1231.77	0.498092971853697	1231.77	0.613007880349128	1231.77	0.273176797828275	1231.77	-0.0447367801738288	1231.77	0.242644693584339
1230.37	0.840090265324823	1230.37	1.05360295111181	1230.37	0.0430142025786915	1230.37	-0.0555814778124893	1230.37	0.257260813759999
1228.97	1.09667998306454	1228.97	1.36677316503659	1228.97	0.151539190642711	1228.97	-0.16934779429517	1228.97	0.568787635351209
1227.56	1.05293732250683	1227.56	0.532625264649121	1227.56	0.397257577756727	1227.56	-0.0597296271210371	1227.56	0.619999378407269
1226.16	1.02478907496787	1226.16	0.952295755071601	1226.16	0.707225406714772	1226.16	-0.0580276518954272	1226.16	0.461556846040336
1224.76	1.04410361185651	1224.76	0.612264367232695	1224.76	1.0589436617233	1224.76	0.043546846385709	1224.76	0.118940168023165
1223.36	1.16904845203208	1223.36	-0.229785723294948	1223.36	0.596944123429611	1223.36	0.20533095993586	1223.36	0.114072066178808
1221.96	1.21560877230431	1221.96	-0.81513803279284	1221.96	0.250257703669719	1221.96	0.154339544131082	1221.96	0.189016407269917
1220.56	1.13520166061379	1220.56	-0.0322242243980104	1220.56	0.178018744015541	1220.56	-0.0271930860379141	1220.56	0.0321186974689521
1219.15	0.566285107883631	1219.15	0.705289995030185	1219.15	0.469651579468133	1219.15	-0.0682484053772661	1219.15	0.0538490938462137
1217.75	-0.0572429669781812	1217.75	0.65781605450085	1217.75	0.178736262423562	1217.75	0.396437241292616	1217.75	0.00142759404168064
1216.35	-0.181143726508128	1216.35	0.690693450377044	1216.35	0.427562207679357	1216.35	0.356865385464996	1216.35	0.0388262580224067
1214.94	0.513854804376877	1214.94	0.875507662816557	1214.94	0.0879239389240278	1214.94	0.283624346960526	1214.94	-0.0797881001170945
1213.54	1.02076433119607	1213.54	0.81414537013386	1213.54	0.0949173906952569	1213.54	0.269104643402055	1213.54	-0.123551996582583
1212.13	0.913748375684546	1212.13	0.372023262220635	1212.13	-0.157978795717207	1212.13	0.160256267350847	1212.13	0.0569466887593331
1210.73	0.54606800769954	1210.73	0.364777098570198	1210.73	0.909335287480496	1210.73	-0.0564172823614683	1210.73	0.0668001899280588
1209.32	0.612682290095193	1209.32	0.213412225680015	1209.32	1.03806818820779	1209.32	-0.00322537869239571	1209.32	0.179203515852323
1207.92	0.828645389686178	1207.92	0.774572414487898	1207.92	1.11287706542695	1207.92	0.255949078703895	1207.92	0.0571612888919108
1206.51	0.999755736649984	1206.51	1.02056361340749	1206.51	0.794011864740961	1206.51	0.245600767009751	1206.51	0.0556456576456667
1205.1	1.03998587947232	1205.1	0.413469282373162	1205.1	1.08229597749085	1205.1	0.405237190580342	1205.1	-0.169312048213862
1203.7	0.931374639371965	1203.7	-0.266108508157868	1203.7	0.747336442821349	1203.7	0.172258855884441	1203.7	-0.305499539245177
1202.29	0.555008468171652	1202.29	-0.134524313846573	1202.29	0.39918931879041	1202.29	0.0400936946098843	1202.29	-0.222194060391331
1200.88	0.121151069935718	1200.88	0.27300734590251	1200.88	0.169264621002352	1200.88	-0.0347257813299252	1200.88	-0.159746306742217
1199.48	-0.16151399031314	1199.48	-0.15163569808474	1199.48	0.459267796964277	1199.48	0.0841891505338512	1199.48	0.00645965081609518
1198.07	-0.110369385756306	1198.07	0.712524802601929	1198.07	0.576542118374488	1198.07	0.177258365274524	1198.07	0.0861365171004039
1196.66	0.299290955126493	1196.66	0.961162296757356	1196.66	0.705310483931036	1196.66	0.112129414971199	1196.66	0.171201832947598
1195.25	0.67159565246528	1195.25	0.867530567334239	1195.25	0.703224164870095	1195.25	0.104648876671704	1195.25	0.0466153515118792
1193.84	0.698798276425334	1193.84	0.216816257265961	1193.84	0.688513525999517	1193.84	-0.0603203329564632	1193.84	-0.117626816912011
1192.43	0.625878815898933	1192.43	0.674153744432706	1192.43	0.455741696069195	1192.43	0.117324003868916	1192.43	-0.181358230103873
1191.02	0.773490536493146	1191.02	0.524647360631709	1191.02	0.637888886449911	1191.02	-0.00750862234266712	1191.02	0.0250708662584054
1189.61	0.852007242686396	1189.61	0.26249249756804	1189.61	0.675990385252487	1189.61	-0.311027122680124	1189.61	0.24926018100103
1188.2	0.650830625608705	1188.2	0.0954987404951534	1188.2	0.424843616867164	1188.2	-0.392333914725873	1188.2	0.296042543969314
1186.79	0.346205503493826	1186.79	0.183482863606598	1186.79	0.359636789129415	1186.79	0.0866487637578473	1186.79	0.218520084371629
1185.38	0.0363674104040141	1185.38	0.460919422125673	1185.38	0.805749499600725	1185.38	0.341514621687556	1185.38	0.101850868437345
1183.97	-0.126660593050618	1183.97	0.580373066279408	1183.97	0.730230072863737	1183.97	-0.108481411618666	1183.97	0.185563332275228
1182.55	0.0747908891889944	1182.55	0.426555416397384	1182.55	0.424020920256941	1182.55	-0.203755005073794	1182.55	0.319632528314995
1181.14	0.604399373288322	1181.14	-0.0133389989854029	1181.14	0.26816620153389	1181.14	0.00874246811348992	1181.14	0.227663681870803
1179.73	0.851334725504329	1179.73	0.351873913585105	1179.73	0.184586004153242	1179.73	0.127692584410265	1179.73	0.056334297407017
1178.32	0.713423780429482	1178.32	0.177873559142722	1178.32	0.435027648887317	1178.32	-0.133402349994858	1178.32	0.136772366340442
1176.9	0.233211126698756	1176.9	0.366201844403142	1176.9	0.821487817602863	1176.9	-0.0950357436497869	1176.9	0.180504492316514
1175.49	-0.191490426270093	1175.49	0.429533922938373	1175.49	0.946834119335833	1175.49	0.167424669223245	1175.49	0.135591364512976
1174.08	-0.238002212141924	1174.08	1.24259082183925	1174.08	0.470763189964869	1174.08	0.215617110068305	1174.08	0.204118200312713
1172.66	0.57067174956357	1172.66	0.989538319422615	1172.66	0.429108357992561	1172.66	0.313037645110113	1172.66	0.396968174137809
1171.25	1.42517208021714	1171.25	0.416049134186619	1171.25	-0.00909244360837314	1171.25	0.29578142149247	1171.25	0.381060251060145
1169.83	1.60368549546967	1169.83	-0.156583109927987	1169.83	-0.179880263792969	1169.83	0.489352069047198	1169.83	0.304995016374298
1168.42	0.963742082002644	1168.42	0.192848976962931	1168.42	0.346051169611282	1168.42	0.480029774126291	1168.42	0.335778414213748
1167	0.554014999903026	1167	0.960514704010989	1167	0.941425231424641	1167	0.399551717258275	1167	0.16352673213976
1165.58	0.648385455862527	1165.58	1.23660789649684	1165.58	0.758047332398364	1165.58	0.127893880170479	1165.58	0.0496268620971846
1164.17	1.08453630121364	1164.17	0.852602914500843	1164.17	-0.04858511776108	1164.17	0.070862676783471	1164.17	-0.149781004422069
1162.75	1.12214617563483	1162.75	0.576003922892405	1162.75	0.362559490130805	1162.75	0.138773213946857	1162.75	-0.0607441432373058
1161.33	0.761198376282468	1161.33	0.315142736310502	1161.33	0.275038759105712	1161.33	0.333557541567187	1161.33	-0.0794266335646699
1159.91	0.335972697298658	1159.91	0.535345403688239	1159.91	0.430241583909299	1159.91	0.34355087593337	1159.91	0.115642839085062
1158.5	0.332703557503547	1158.5	0.679564937821278	1158.5	0.0988490666990043	1158.5	0.11465257963927	1158.5	0.18191464499529
1157.08	0.485526530035992	1157.08	0.785373872480122	1157.08	0.563810802005661	1157.08	-0.0525208392412994	1157.08	0.149749759137287
1155.66	0.479762418418628	1155.66	0.513155985674901	1155.66	0.387294208598267	1155.66	0.198281333159682	1155.66	0.0489984740437457
1154.24	0.561760494130353	1154.24	0.353585638277701	1154.24	0.406591503409315	1154.24	0.263569761929729	1154.24	0.208055227669014
1152.82	1.12053955901546	1152.82	-0.0574621284743383	1152.82	0.122218626732531	1152.82	0.0157869419485267	1152.82	0.426934874833864
1151.4	1.55557522455248	1151.4	0.400246418137678	1151.4	0.379059225854803	1151.4	0.119699306782509	1151.4	0.38806500425531
1149.98	1.21864551561999	1149.98	0.900755149081492	1149.98	0.25769797043471	1149.98	0.311816346941167	1149.98	0.28195931930005
1148.56	0.675122268563907	1148.56	1.06598277403452	1148.56	0.229881856240078	1148.56	0.40246805243449	1148.56	0.227748011050887
1147.14	0.830129118319688	1147.14	1.04349279530092	1147.14	0.413819134685881	1147.14	0.203144613072667	1147.14	0.337321634557865
1145.72	1.20623638630835	1145.72	0.871659941228786	1145.72	0.501362497009487	1145.72	0.239664952557432	1145.72	0.439996690778194
1144.3	0.922239881457479	1144.3	0.906813537581995	1144.3	0.781175759005865	1144.3	0.446195328878196	1144.3	0.48873233593405
1142.87	0.253498490768493	1142.87	0.106353953815846	1142.87	1.03516260227896	1142.87	0.340796476718383	1142.87	0.1509421901406
1141.45	0.0927051179704318	1141.45	0.619989024823431	1141.45	1.30118048560618	1141.45	0.175195464427757	1141.45	0.0402011110016403
1140.03	0.592435325702054	1140.03	0.68303781154181	1140.03	0.578952277282221	1140.03	-0.00748545220592592	1140.03	0.0389128865595223
1138.61	1.0291672171287	1138.61	0.74874993324064	1138.61	0.475413860719918	1138.61	-0.00462948147956895	1138.61	0.066096029440582
1137.18	0.971415723086886	1137.18	0.41106194418205	1137.18	0.236428904502075	1137.18	-0.141457761586002	1137.18	0.0670751234578433
1135.76	0.585566940947202	1135.76	0.0664226179262194	1135.76	0.565037004336442	1135.76	-0.0772374057464915	1135.76	0.148757212464576
1134.33	0.275183785497751	1134.33	0.348668619888552	1134.33	0.665788146715531	1134.33	0.382176574512144	1134.33	0.0549148638539676
1132.91	0.286304242440625	1132.91	0.221426159992168	1132.91	0.60242736299419	1132.91	0.428983144137868	1132.91	-0.0706323465023577
1131.48	0.570956412096778	1131.48	0.751652438452196	1131.48	0.30604453260197	1131.48	0.263379581938962	1131.48	0.175850764395678
1130.06	0.887942424789814	1130.06	0.732710255053508	1130.06	0.527327377741002	1130.06	0.0720661116046458	1130.06	0.410115200991128
1128.63	0.744751057302409	1128.63	0.792285473605702	1128.63	0.546012808757807	1128.63	0.084035421365946	1128.63	0.354370941552494
1127.21	0.309748864249323	1127.21	0.66416447016803	1127.21	0.721368486614618	1127.21	-0.301825828862095	1127.21	0.252263435065115
1125.78	-0.0133560690951819	1125.78	0.866976277394411	1125.78	0.734920802364108	1125.78	-0.126189091795609	1125.78	0.249297325981481
1124.35	0.213541208437766	1124.35	0.450744029321252	1124.35	0.689934349965387	1124.35	0.359150683303803	1124.35	0.216680516260903
1122.93	0.722312841156317	1122.93	0.00305157911648405	1122.93	0.464170022807332	1122.93	0.443069866544767	1122.93	0.217151130384962
1121.5	1.21765228452248	1121.5	0.0434725847370588	1121.5	1.27022206723789	1121.5	-0.0842621716772503	1121.5	0.146770093687106
1120.07	1.32829526690534	1120.07	0.500409275568499	1120.07	1.21720320207887	1120.07	-0.00889284403994894	1120.07	0.0912469211277136
1118.64	1.22773840191924	1118.64	0.699734612986309	1118.64	0.787129565401238	1118.64	0.12739789496081	1118.64	0.0465588780604307
1117.22	0.995762247876594	1117.22	0.729655987666335	1117.22	0.476432940529238	1117.22	0.318207252225201	1117.22	0.0835785003737535
1115.79	1.00709176791517	1115.79	1.21362353706571	1115.79	0.888252490424229	1115.79	0.407567801415772	1115.79	0.0676766993446876
1114.36	1.10087159323369	1114.36	1.05759209910241	1114.36	0.678556346790666	1114.36	0.431075273038225	1114.36	0.159037525467708
1112.93	1.17007902695103	1112.93	0.342739186722239	1112.93	0.210050018487272	1112.93	0.473117611922553	1112.93	0.268852714341258
1111.5	0.700984903325402	1111.5	-0.887267753307699	1111.5	-0.303795042067333	1111.5	0.44551199875893	1111.5	0.146022756429174
1110.07	0.328305337575474	1110.07	-0.316823449098006	1110.07	-0.0354371163722563	1110.07	0.445539712268633	1110.07	0.185673477498886
1108.64	0.397330144072759	1108.64	0.290270237837679	1108.64	0.112394793871991	1108.64	0.203657218115136	1108.64	0.237811331361254
1107.21	0.854478885937449	1107.21	0.657280144783955	1107.21	0.474884108913511	1107.21	0.244585782257658	1107.21	0.379565672748321
1105.77	0.874838357510184	1105.77	0.428816115850505	1105.77	0.258329640873803	1105.77	0.199210713151535	1105.77	0.349232364320711
1104.34	0.709690635886437	1104.34	0.543505838464984	1104.34	0.351672775444516	1104.34	0.237111824746605	1104.34	0.31113952110908
1102.91	0.691269766135708	1102.91	0.460823654670441	1102.91	0.248721815100685	1102.91	0.438900821231606	1102.91	0.208552534658604
1101.48	0.744066923821199	1101.48	0.475489878733823	1101.48	0.586528393267896	1101.48	0.438564969789713	1101.48	0.228726952593471
1100.04	0.739244188275098	1100.04	1.01163914217911	1100.04	0.844003068289291	1100.04	0.69831022036391	1100.04	0.310286164639017
1098.61	0.841954030311896	1098.61	0.725936155036171	1098.61	0.621323748457738	1098.61	0.519285340079995	1098.61	0.307188046416848
1097.18	1.19064193853061	1097.18	0.470193285009736	1097.18	0.591925655870158	1097.18	0.317168671584293	1097.18	0.123753513272023
1095.74	1.28361993279832	1095.74	0.465845874896007	1095.74	0.562988487905738	1095.74	0.00717310297766943	1095.74	0.0389393313230282
1094.31	1.01158591919207	1094.31	-0.0622929069411079	1094.31	0.89971012839281	1094.31	0.491027263652796	1094.31	0.116870694447538
1092.88	0.27381497234419	1092.88	-0.403580577983401	1092.88	0.771549257187567	1092.88	0.742431915965423	1092.88	0.201178584199362
1091.44	-0.177538117061251	1091.44	-0.489905321186915	1091.44	0.446050752240529	1091.44	0.645961693496115	1091.44	0.070863718853031
1090	-0.00182106682201637	1090	0.510858281427435	1090	-0.196226955110734	1090	0.13722753708988	1090	0.0719200662122676
1088.57	0.604133209201985	1088.57	0.519720402033154	1088.57	0.181274371133296	1088.57	-0.0164149740796962	1088.57	-0.0342653050159725
1087.13	0.583273247715814	1087.13	0.479695779819767	1087.13	0.796356585949739	1087.13	0.178585105923345	1087.13	0.00435833426054351
1085.7	0.205118483691612	1085.7	0.287726840517651	1085.7	0.57931765336824	1085.7	0.619292884464059	1085.7	0.0610947464717935
1084.26	0.143452281239684	1084.26	0.161232890332353	1084.26	0.271037996608418	1084.26	0.625026142772247	1084.26	0.259030513997926
1082.82	0.614393500342548	1082.82	0.840687390585498	1082.82	0.435630398329356	1082.82	0.58005393377292	1082.82	0.0495918169376073
1081.38	0.766206059591688	1081.38	0.919395099386374	1081.38	0.369503688216937	1081.38	0.444580878394794	1081.38	-0.0569393855089638
1079.95	0.479795787501987	1079.95	1.15614750129383	1079.95	0.202383989740093	1079.95	0.409810017703877	1079.95	0.00617453604115618
1078.51	0.216673850741686	1078.51	0.0735715234587586	1078.51	-0.045051853779311	1078.51	0.285699439848229	1078.51	0.143425244422611
1077.07	0.365123558822644	1077.07	0.425608010082762	1077.07	0.0965978954821627	1077.07	0.122236243964924	1077.07	0.13966352894866
1075.63	0.500573152522141	1075.63	0.504324363261956	1075.63	0.108532555877272	1075.63	-0.223697958782381	1075.63	0.145896684051068
1074.19	0.382916437708526	1074.19	0.58304735238585	1074.19	0.265662159282493	1074.19	-0.118006587104111	1074.19	0.131094243157116
1072.75	0.209753707338255	1072.75	0.23654066409039	1072.75	0.418213293273251	1072.75	-0.0335131375037623	1072.75	0.0775035220083865
1071.31	0.316541139070698	1071.31	0.468049643997695	1071.31	0.569051453829827	1071.31	-0.139061566025292	1071.31	0.236145739895144
1069.87	0.771611812541487	1069.87	0.451601573213755	1069.87	0.493766217360824	1069.87	-0.0715992452960723	1069.87	0.00739126988381176
1068.43	1.46483748647182	1068.43	-0.0250011519480643	1068.43	0.140145150450758	1068.43	0.34500707460105	1068.43	-0.135507949900041
1066.99	1.13743220530592	1066.99	0.0895239157125865	1066.99	0.63987910573067	1066.99	0.448518203200937	1066.99	-0.299096812301347
1065.55	1.28117364323329	1065.55	0.874635272717103	1065.55	0.647827961584439	1065.55	0.120685788660222	1065.55	0.089886287247219
1064.1	1.88551156207093	1064.1	0.805810323711817	1064.1	0.540422678548449	1064.1	0.242516759119599	1064.1	0.114924499377801
1062.66	1.06111114864283	1062.66	0.229658823573476	1062.66	0.229863151296925	1062.66	0.307398329085056	1062.66	0.258405287734374
1061.22	0.478896347898822	1061.22	0.476016384517429	1061.22	0.171224318041907	1061.22	0.322354057828127	1061.22	0.261706109376214
1059.78	0.0855616100056028	1059.78	0.734626912028857	1059.78	0.117182289966043	1059.78	0.0685524797700331	1059.78	0.178989955057628
1058.33	-0.06425923632584	1058.33	0.864888598968272	1058.33	0.845343858769945	1058.33	0.248969181180257	1058.33	0.310751624877019
1056.89	-0.165714557943043	1056.89	0.99949438473996	1056.89	0.930174652153203	1056.89	0.318452195880731	1056.89	0.148723152781743
1055.45	0.486551504018826	1055.45	1.73832450230888	1055.45	0.382590046539264	1055.45	0.523087338453333	1055.45	0.161687765308851
1054	1.32487991980099	1054	0.845236747047727	1054	-0.135731651784438	1054	0.306390870384365	1054	-0.0225784422480841
1052.56	1.64843804453131	1052.56	0.739746610181713	1052.56	0.255573837328622	1052.56	0.424731081132152	1052.56	0.114016658161562
1051.11	1.07741280115981	1051.11	0.767830334378973	1051.11	0.55046950041475	1051.11	0.252313091935639	1051.11	0.259392891699639
1049.67	0.45288265729041	1049.67	1.46125600876861	1049.67	0.752965043110668	1049.67	0.080670522814623	1049.67	0.345296493258892
1048.22	-0.211921112933627	1048.22	1.08508215134199	1048.22	0.709255339378796	1048.22	0.0207034958991888	1048.22	0.256899538610353
1046.77	0.547929908674802	1046.77	0.976972257049019	1046.77	0.756226371263478	1046.77	0.322270694757981	1046.77	0.261428771404945
1045.33	0.325752032428142	1045.33	0.448003327947763	1045.33	0.789995517945925	1045.33	0.371701489624306	1045.33	0.317160218972767
1043.88	0.48111083868279	1043.88	0.402756894680022	1043.88	0.388826531325163	1043.88	0.185293820702206	1043.88	0.334963958376474
1042.43	0.982721027075124	1042.43	0.0589059164590222	1042.43	0.365810316578904	1042.43	0.194236817006912	1042.43	0.0388359993447767
1040.98	0.02972989465953	1040.98	0.111598506795133	1040.98	0.630466375074704	1040.98	0.495803573659238	1040.98	0.179049238293525
1039.54	0.832900346704999	1039.54	0.328126828432324	1039.54	0.764804704934503	1039.54	0.578170232661428	1039.54	0.418831088533301
1038.09	0.763189998493445	1038.09	0.672443895686763	1038.09	0.590927550120798	1038.09	0.458009037265802	1038.09	0.708734730213465
1036.64	0.855293360315889	1036.64	0.544345363402798	1036.64	0.968729609525238	1036.64	0.0437124305248812	1036.64	0.558547696398803
1035.19	0.813360321823685	1035.19	0.302340600976508	1035.19	1.23460535192529	1035.19	0.325602154804269	1035.19	0.421055829178375
1033.74	0.503081586975746	1033.74	0.106081680837541	1033.74	0.932349630264839	1033.74	0.218322888074665	1033.74	0.309753581331424
1032.29	0.242381806002916	1032.29	0.572574133970463	1032.29	0.354063123255528	1032.29	0.458570574392014	1032.29	0.184816365523832
1030.84	0.449542773024187	1030.84	0.32395097420016	1030.84	0.0627176575991542	1030.84	0.56897154742265	1030.84	0.0948810423459033
1029.39	0.819483228291467	1029.39	0.283140717655664	1029.39	0.275229534408999	1029.39	0.87697907389984	1029.39	0.223382516256237
1027.94	0.914949739059635	1027.94	-0.080754016973771	1027.94	0.40052400000183	1027.94	0.755307996332402	1027.94	0.394121065397618
1026.49	0.790552133240666	1026.49	0.569090873844523	1026.49	0.603854820566445	1026.49	0.263027581345744	1026.49	0.319015967228171
1025.03	0.513976822605073	1025.03	0.409506079136177	1025.03	0.666589012960554	1025.03	0.384801449823409	1025.03	0.253912686348806
1023.58	0.212069053860047	1023.58	0.197550547169073	1023.58	0.786710627492144	1023.58	0.452430282939975	1023.58	0.315349595166547
1022.13	-0.105439538619192	1022.13	-0.0650523396367407	1022.13	0.296807619265172	1022.13	0.538236778394204	1022.13	0.356443719634881
1020.67	0.0763591195194488	1020.67	-0.154775069828958	1020.67	0.449067843986977	1020.67	0.371158299219521	1020.67	0.272718709911112
1019.22	0.689920189258213	1019.22	0.0506197207845837	1019.22	0.679373666965921	1019.22	0.397907531936487	1019.22	0.111929813451328
1017.77	1.3517462332431	1017.77	0.0150185666976642	1017.77	0.763339656988291	1017.77	0.116865755662444	1017.77	0.234569015262699
1016.31	1.42474692146543	1016.31	0.48846333998733	1016.31	0.283762684447361	1016.31	-0.195215123760663	1016.31	0.33514415629318
1014.86	1.11019627095948	1014.86	0.207511931163808	1014.86	0.364295751222767	1014.86	0.111675301007613	1014.86	0.35779212207671
1013.4	0.760767155413945	1013.4	0.296805774755633	1013.4	0.588285576456071	1013.4	0.39026599084359	1013.4	0.057867231877818
1011.95	0.538837999626877	1011.95	0.377352264549622	1011.95	0.797934969907775	1011.95	0.348430433351071	1011.95	0.12034318674233
1010.49	0.269417649134439	1010.49	0.94771394224283	1010.49	0.759675213633473	1010.49	0.328058586001969	1010.49	0.280227395724512
1009.04	-0.00373185768609598	1009.04	0.917340377915014	1009.04	0.280113158305487	1009.04	0.207100538896731	1009.04	0.280810671497959
1007.58	-0.166509794774593	1007.58	1.09916702667807	1007.58	0.24185187750947	1007.58	0.0938191312724316	1007.58	0.288635327800797
1006.12	0.0740639472288996	1006.12	0.69948750032592	1006.12	0.247199999959819	1006.12	-0.147235200786579	1006.12	0.221980930418468
1004.67	0.376564183500039	1004.67	0.308539688327914	1004.67	0.689271385322699	1004.67	0.270414317448624	1004.67	0.140326449757812
1003.21	0.443669199319912	1003.21	0.300873213844743	1003.21	0.749725001357598	1003.21	0.372341082097097	1003.21	-0.0164961863152198
1001.75	0.166740333743937	1001.75	0.180563055464672	1001.75	0.550249852717257	1001.75	0.105543343325944	1001.75	0.115293824350549
1000.29	0.132062455097781	1000.29	0.312617726895353	1000.29	-0.138915449760678	1000.29	-0.266497687618789	1000.29	0.17759930663445
998.835	0.0807913478159212	998.835	0.0124634590719694	998.835	-0.319299164707926	998.835	0.228762609400348	998.835	0.322138353677831
997.376	-0.00134725355672105	997.376	0.326999830069194	997.376	0.115323181082429	997.376	0.313664025666207	997.376	0.300821382268237
995.917	-0.0622870983494397	995.917	-0.0552488433525747	995.917	0.342231279007283	995.917	0.228578913949573	995.917	0.318649247803774
994.457	0.253273561623023	994.457	0.30906410822138	994.457	0.69251425541791	994.457	0.446721095305835	994.457	0.155279329645208
992.997	0.593597143961176	992.997	0.785120965432797	992.997	0.760460970377225	992.997	0.621703053543958	992.997	0.131038365350449
991.537	0.843867760781586	991.537	0.964306939459358	991.537	0.432427419865443	991.537	0.311751849383641	991.537	0.0974840861004729
990.076	0.715284221146813	990.076	0.654545038804169	990.076	0.343717805650814	990.076	0.0843273688419034	990.076	0.429263889297405
988.614	0.258294940631913	988.614	-0.00620757084917023	988.614	0.777794601243592	988.614	0.319518689523653	988.614	0.561052132909718
987.153	-0.0861536407134553	987.153	-0.0732440565427968	987.153	1.09768340761236	987.153	0.32718147503335	987.153	0.532849479867021
985.691	0.27582657619581	985.691	0.560846878386552	985.691	0.631919276962325	985.691	0.358697023706689	985.691	0.239313040524019
984.229	0.845256497319204	984.229	0.924271281380362	984.229	0.436465177765272	984.229	0.599931023904733	984.229	0.23783203420101
982.766	0.817549893617563	982.766	1.01789741777233	982.766	0.0843249318361514	982.766	0.550811154996594	982.766	0.350999795863901
981.303	0.27079123066702	981.303	0.628661929847853	981.303	0.0133937865021205	981.303	0.619058695337948	981.303	0.268320278451563
979.84	-0.00419059032701918	979.84	0.515351914381111	979.84	-0.205023030532223	979.84	0.468866651921804	979.84	0.0199591234562632
978.376	0.440818596905589	978.376	-0.311324478286546	978.376	0.330063693880171	978.376	0.467064715423452	978.376	-0.0482434182392154
976.912	1.08186801625118	976.912	0.194422693080566	976.912	0.523115469504127	976.912	0.0988070923683052	976.912	-0.00937951092935748
975.447	1.25021551163173	975.447	0.797072077108515	975.447	0.822912642476918	975.447	-0.0525216025902267	975.447	0.0625884145938794
973.982	0.566778138496661	973.982	0.252411984285447	973.982	0.067930481949448	973.982	0.0134453434689672	973.982	-0.0338824585213515
972.517	-0.0905288488918134	972.517	-0.437187520872508	972.517	0.0572577727606728	972.517	0.391737860615816	972.517	0.231006668633048
971.051	-0.107668370486103	971.051	-0.487631886298461	971.051	0.146439361005786	971.051	0.532289088296424	971.051	0.219532237505931
969.585	0.608315636229592	969.585	0.438089178454785	969.585	0.520273395465025	969.585	0.307517782949221	969.585	0.224948822633787
968.119	1.19738205547456	968.119	0.854773420146027	968.119	0.309899907803624	968.119	0.113402079756511	968.119	0.0548590451200275
966.651	1.17691195131778	966.651	0.973704933477437	966.651	0.731354455036922	966.651	0.153256695854771	966.651	-0.0500573336960142
965.184	0.645078531906453	965.184	0.139172109939066	965.184	0.985813236858566	965.184	0.285479280277482	965.184	0.0627697311423064
963.717	0.348748924517348	963.717	0.583809155760666	963.717	0.889629206323483	963.717	0.705040701424306	963.717	0.111758162041746
962.249	0.632829386623273	962.249	0.932393415046987	962.249	0.442247726200958	962.249	0.686965528409585	962.249	0.238200486537495
960.781	0.978178188417323	960.781	0.722135431916466	960.781	0.280073974471944	960.781	0.468249014492414	960.781	0.134223531765954
959.312	1.07208785265898	959.312	0.561644712138025	959.312	0.146591385027604	959.312	0.286247083017512	959.312	0.353935082115801
957.843	0.980174374031865	957.843	0.588897855718506	957.843	0.534756731828833	957.843	0.491534806326987	957.843	0.339741809484581
956.374	0.907989960883177	956.374	0.330636872893403	956.374	0.59009754405942	956.374	0.724839162979349	956.374	0.263675001901339
954.903	0.657389203887786	954.903	-0.599953663391342	954.903	0.589194882813425	954.903	0.642796562881236	954.903	0.231914056161537
953.434	0.394775690853355	953.434	-0.222565323420782	953.434	0.355289891747066	953.434	0.389637416354263	953.434	0.164294891659947
951.963	0.342381275056842	951.963	0.141735227263209	951.963	0.691813792964234	951.963	0.312513618551759	951.963	0.11288161937081
950.492	0.519424545971667	950.492	1.15039714945249	950.492	1.1322169928227	950.492	0.72297907478893	950.492	0.188362104467335
949.02	0.669360767119234	949.02	0.752414647338996	949.02	0.974629888703772	949.02	0.526978508536236	949.02	0.349523600673598
947.549	0.839125879620149	947.549	0.661843533153511	947.549	0.172574766449887	947.549	0.156460109726359	947.549	0.172254871140714
946.076	0.97680292394334	946.076	0.91597322115543	946.076	-0.247837226272166	946.076	-0.122439091987838	946.076	0.0534292918953112
944.604	0.832342848154945	944.604	1.39660272404656	944.604	0.434745734095431	944.604	0.22793552264612	944.604	0.0271871720790969
943.131	0.443810367753349	943.131	1.42189046015552	943.131	0.657077421207223	943.131	0.244216014196898	943.131	0.239209381502245
941.658	0.523139555220834	941.658	0.884779949368372	941.658	0.933922697254856	941.658	0.411794534557402	941.658	0.173143097972308
940.184	0.901157860742851	940.184	0.699603364944442	940.184	0.930714745019913	940.184	0.639678365726631	940.184	0.171208586811852
938.711	0.953570030536012	938.711	0.512647026796317	938.711	0.911438288672206	938.711	1.06077036511918	938.711	0.00410835707834935
937.236	0.585546044236276	937.236	0.536116833541509	937.236	0.118571988464986	937.236	0.640483670547324	937.236	0.200269997488816
935.761	0.675866523718408	935.761	0.87653904943779	935.761	0.272040521954312	935.761	0.244417002901222	935.761	0.254712729455339
934.286	0.91073626011355	934.286	1.10959562357403	934.286	0.220712826678042	934.286	0.229945644295188	934.286	0.275021339608058
932.811	0.844773164938334	932.811	0.938361409765133	932.811	0.415533718276636	932.811	0.444887693149549	932.811	0.124129100350246
931.335	0.465667471136744	931.335	0.095666499421163	931.335	0.334355737639113	931.335	0.482668207883861	931.335	0.0697826459703178
929.859	0.52820449083785	929.859	-0.134953765614927	929.859	0.585719587038172	929.859	0.448144988088413	929.859	0.0625007712042652
928.382	0.759701206645184	928.382	0.181044351154924	928.382	0.424494004236506	928.382	0.244777277129959	928.382	0.258490431998535
926.905	0.959675760629322	926.905	0.347729768670991	926.905	0.767438064313807	926.905	0.310940970418151	926.905	0.523270847909611
925.428	0.687148622294636	925.428	0.195695113661385	925.428	0.915840694284269	925.428	0.2964628811398	925.428	0.506168279174069
923.95	0.243236271611369	923.95	0.494187209121314	923.95	0.765837122631164	923.95	0.190759321677465	923.95	0.477855535352809
922.472	-0.147408454548795	922.472	0.200697286294654	922.472	0.400026631544121	922.472	0.0176632764366183	922.472	0.314203331109027
920.993	0.127979279556796	920.993	-0.0403779413620102	920.993	0.730338762696859	920.993	-0.0149772000271743	920.993	0.213999514108918
919.514	0.704806705940426	919.514	-0.0605633118025215	919.514	1.04803008214826	919.514	-0.0313436896099923	919.514	0.272063637507193
918.035	1.08879921087718	918.035	0.877090837287249	918.035	1.24176753305775	918.035	0.229037017959146	918.035	0.298572601785023
916.556	0.841129536873018	916.556	0.460493450827648	916.556	0.660189043982395	916.556	0.493943846360127	916.556	0.245777944243112
915.075	0.343801141776983	915.075	-0.005007025761678	915.075	0.192812521071586	915.075	0.404128030446193	915.075	0.115059096790575
913.595	0.199476842870242	913.595	-0.615456104001466	913.595	-0.0214825236835178	913.595	0.421069290497066	913.595	0.243291873804119
912.114	0.664410192622782	912.114	-0.174633776333384	912.114	0.574522178583344	912.114	0.618975863496003	912.114	0.295493244501479
910.633	1.12828174340339	910.633	0.685314193094738	910.633	0.604114292419239	910.633	0.653347147434891	910.633	0.48561847313639
909.152	0.973451815873879	909.152	0.982938835480511	909.152	0.421387584858079	909.152	0.766828323217645	909.152	0.439029355088543
907.669	0.37789110359243	907.669	0.6903429868149	907.669	-0.0551759334570387	907.669	0.480918802737434	907.669	0.221070987985394
906.187	0.0396640878396854	906.187	0.218739341816689	906.187	0.247010944542604	906.187	0.347949819977237	906.187	0.0713870721221698
904.704	0.0509230955480363	904.704	0.639480796164793	904.704	0.311609431290596	904.704	0.132838266746739	904.704	-0.0217528540124122
903.222	0.342621984333092	903.222	0.738010767544354	903.222	0.623561462003556	903.222	0.41061370478271	903.222	-0.00782611780606765
901.738	0.682198449898342	901.738	0.8164756395776	901.738	0.526320842071336	901.738	0.323828896106165	901.738	-0.0306181483984288
900.254	1.09224063633428	900.254	0.310814788255132	900.254	0.250606528302188	900.254	0.382798215037721	900.254	-0.0142780470566237
898.77	1.08687131288752	898.77	0.13520550148544	898.77	0.132702327693167	898.77	0.336518553383791	898.77	0.138775223756439
897.285	0.824048445569893	897.285	0.102768858060751	897.285	0.767161891635272	897.285	0.219061818366019	897.285	0.0842551771948441
895.8	0.549121365990118	895.8	0.265046796488269	895.8	0.680825364537419	895.8	0.14059910497751	895.8	0.162050317579111
894.315	0.697709466413891	894.315	0.406376299468562	894.315	0.429792175652808	894.315	-0.0139428787067757	894.315	0.145651320746473
892.829	0.736146653328417	892.829	0.350390398650454	892.829	0.121360652151145	892.829	-0.0749860655402985	892.829	0.189160130750955
891.342	0.494671004766362	891.342	0.292628409592204	891.342	0.304747775500463	891.342	-0.070919777502861	891.342	0.13792444147235
889.856	-0.015020721926205	889.856	-0.158050010682891	889.856	0.161597613487985	889.856	0.560051897320707	889.856	0.270736873119515
888.369	-0.201854255438189	888.369	0.225133879236146	888.369	0.320878356083261	888.369	0.873797650242368	888.369	0.231919530933763
886.883	-0.0614983559897223	886.883	0.433702968214288	886.883	0.363651352459091	886.883	0.838113111713216	886.883	0.121721461929198
885.395	0.365287121346349	885.395	0.659720161744843	885.395	0.159671077880605	885.395	0.495411617963091	885.395	0.153930209849855
883.907	0.658508501129977	883.907	0.72857888431545	883.907	0.443484201900648	883.907	0.462748833324385	883.907	0.0775147369010828
882.418	0.875895045216564	882.418	0.719723502480235	882.418	0.487408511706388	882.418	0.269203505141126	882.418	-0.0557947616160155
880.929	0.949962513575695	880.929	0.476859608137124	880.929	0.347114837913798	880.929	0.239573308778721	880.929	0.115360127868598
879.439	0.843526128978144	879.439	0.0270654607157073	879.439	0.0174531669772853	879.439	0.108326221466731	879.439	0.262033535790381
877.95	0.567391004709946	877.95	0.572650918943806	877.95	-0.0522459290337789	877.95	0.0612245767400836	877.95	0.253364048045976
876.46	0.685178596496602	876.46	0.196170271559038	876.46	0.0341395280279424	876.46	0.140570470579992	876.46	0.197975954079958
874.97	1.27101866375039	874.97	0.154988761435958	874.97	-0.0912423217346365	874.97	0.414545711965227	874.97	0.395851665768065
873.479	1.53428552415789	873.479	-0.176064849618398	873.479	0.490407829719569	873.479	0.557409363207325	873.479	0.320633720143217
871.988	0.925280305155696	871.988	0.814834501473726	871.988	0.53261662944423	871.988	0.438846987302148	871.988	0.223166895914076
870.496	0.0858013283222763	870.496	0.768424821819453	870.496	0.950133722534223	870.496	0.472471243227844	870.496	0.230008649528243
869.005	-0.0807021810040386	869.005	0.557876838920137	869.005	0.692755163974329	869.005	0.237691002105718	869.005	0.362015918361814
867.512	0.372305414739462	867.512	-0.126678165345714	867.512	0.87326292396378	867.512	-0.0409895971210066	867.512	0.297305328187383
866.02	0.731540856861366	866.02	0.387432755884639	866.02	0.533831193229868	866.02	-0.0281862080338873	866.02	0.170864379972436
864.527	0.724293145147407	864.527	0.386683628968686	864.527	0.897967353846163	864.527	0.385139368093758	864.527	0.152353905472742
863.033	0.642952244309199	863.033	0.439104926267363	863.033	0.814478709751074	863.033	0.525511190273722	863.033	0.0329847081355944
861.539	0.871120620312153	861.539	0.0884738978169132	861.539	0.314932270938147	861.539	0.44519039737471	861.539	0.123084127199999
860.045	1.12874725884107	860.045	-0.267030404957316	860.045	0.106921935457458	860.045	0.333817481210851	860.045	0.148872698994718
858.55	0.977540993803668	858.55	0.104799855995363	858.55	0.111230966476935	858.55	0.281496198029687	858.55	0.26241855173798
857.056	0.258735069191687	857.056	0.462687784016986	857.056	0.656128419750018	857.056	0.363187494570958	857.056	0.144592153811062
855.56	-0.314188558780917	855.56	0.351691259291885	855.56	0.642073984781253	855.56	0.579654527677821	855.56	0.164683732693491
854.064	-0.175179614708198	854.064	-0.0780164584099464	854.064	0.644094065304836	854.064	0.60569582190032	854.064	0.0811552955739934
852.568	0.62115469793274	852.568	0.627355837522556	852.568	0.463611695795887	852.568	0.459861073706318	852.568	0.395026336035969
851.072	1.36692008069856	851.072	0.663035216594919	851.072	0.805365328660763	851.072	0.305695934362384	851.072	0.507874786996544
849.575	1.63940075726202	849.575	0.31013758866431	849.575	1.31413323124274	849.575	0.397598499612227	849.575	0.550544769896735
848.077	1.31124875542431	848.077	0.128393303580039	848.077	0.994968407185243	848.077	0.350186874433038	848.077	0.284779698498216
846.58	0.507391396712584	846.58	0.449567173662871	846.58	0.526313954959579	846.58	0.329281338548877	846.58	0.0717690476980132
845.082	-0.158536584486025	845.082	-0.0377800834540429	845.082	0.169983026512271	845.082	0.208045188659259	845.082	-0.0534899422052677
843.583	0.066962476380396	843.583	-0.301624716237522	843.583	0.709386793956493	843.583	0.389658921185597	843.583	-0.0342802664109708
842.084	0.930905671951318	842.084	-0.0546636438248425	842.084	0.615749317017657	842.084	0.187406172499093	842.084	0.0356245953936152
840.585	1.1954891764894	840.585	0.781655571635533	840.585	0.437081764509064	840.585	-0.0481561481565252	840.585	0.00880663111809302
839.085	0.579930119757192	839.085	0.998048309729266	839.085	0.711773765760684	839.085	-0.277669995751694	839.085	0.0831866286609241
837.585	0.105695588243224	837.585	0.98652951345134	837.585	0.778138500498613	837.585	-0.20281988884245	837.585	0.278244819231926
836.085	0.30114472458585	836.085	0.522737892479174	836.085	0.515101130956217	836.085	0.0961533733704073	836.085	0.285726207380691
834.584	0.554065674489261	834.584	0.334869010730227	834.584	0.132689393528754	834.584	0.287986217534823	834.584	0.239583937693578
833.083	0.402943210302057	833.083	-0.00231969577647811	833.083	0.4722308375598	833.083	0.179232340726157	833.083	0.0467294290849967
831.582	0.279620064647198	831.582	-0.0155991298856417	831.582	0.504161184598331	831.582	-0.182032336058755	831.582	0.0697224525066506
830.079	0.463618847302855	830.079	0.329984817359854	830.079	0.225034882655575	830.079	-0.135188848705646	830.079	-0.0653841632769067
828.577	0.86043795455233	828.577	0.301014265775675	828.577	-0.0391760930836295	828.577	0.327310934653616	828.577	0.0644983418710555
827.074	1.06482285001871	827.074	-0.0405422750769873	827.074	-0.143834983496955	827.074	0.365807086260305	827.074	0.062951679387125
825.571	1.04393327281174	825.571	-0.108802981574198	825.571	0.323082675800312	825.571	0.0844081175991516	825.571	-0.0102381174882143
824.068	0.884229035942186	824.068	0.156458878939421	824.068	0.347522357476554	824.068	-0.19697542802612	824.068	-0.1424836478704
822.564	0.853815251599481	822.564	0.112619151423801	822.564	0.560207182586577	822.564	-0.0146202969475583	822.564	0.0295199158740591
821.06	1.02262932798186	821.06	-0.19667443733483	821.06	0.0291508959849556	821.06	0.52396281537354	821.06	0.268558709837316
819.555	1.21203408827986	819.555	0.147162832818391	819.555	0.074259664237941	819.555	0.442828834015881	819.555	0.35535725622066
818.05	1.18162643375795	818.05	0.209835085110091	818.05	0.280609818468679	818.05	0.263646336551081	818.05	0.235608254714289
816.544	0.718762062826232	816.544	0.409606698300204	816.544	0.738902072751977	816.544	0.118147533854217	816.544	0.124306897211665
815.039	0.127608939509374	815.039	0.198989153737985	815.039	0.607235277706504	815.039	0.668837081262379	815.039	-0.0399217616382284
813.532	-0.237670767860096	813.532	-0.143469866993537	813.532	0.380874957987823	813.532	0.730420650033502	813.532	0.0351432190113958
812.026	0.0416991497633643	812.026	-0.0869263631321534	812.026	0.239450701743604	812.026	0.286985426816605	812.026	0.158647783800153
810.518	0.639143125565562	810.518	0.432409397278821	810.518	0.157722965663435	810.518	-0.0353057850273416	810.518	0.235426807014726
809.011	1.09055715630772	809.011	0.625990264402584	809.011	0.111553889917109	809.011	0.027031313273698	809.011	0.207381531611783
807.503	0.808730239789088	807.503	0.281001168686477	807.503	0.297221979602042	807.503	0.208106330348719	807.503	0.334672389229795
805.995	0.146678593524918	805.995	0.333952284833163	805.995	0.439281935670369	805.995	0.469556555355332	805.995	0.283346821269767
804.487	-0.218979046843579	804.487	0.790122358378049	804.487	0.42524922458481	804.487	0.508121327018026	804.487	0.14270824591138
802.977	0.348025460512648	802.977	0.959253927635018	802.977	0.329147308635681	802.977	0.27424739998336	802.977	0.0989631644656136
801.469	1.27500497217169	801.469	1.0602008114217	801.469	0.461447758892125	801.469	-0.121783222240613	801.469	0.244171189925347
799.958	1.68676075949032	799.958	0.299351091944434	799.958	0.245964624184975	799.958	-0.304681060254819	799.958	0.249037767059088
798.448	1.25222450325649	798.448	0.140084504068743	798.448	-0.1743976426588	798.448	0.0522567406814931	798.448	0.315276551489781
796.938	0.626044349596932	796.938	0.303890745122565	796.938	-0.213324057520586	796.938	0.110885094016606	796.938	0.195488804783399
795.427	0.244174039884427	795.427	0.53406427660663	795.427	-0.292838321793021	795.427	0.0979487834079975	795.427	0.14741367258927
793.915	0.0334028072947321	793.915	0.721445406290443	793.915	-0.115236978826344	793.915	-0.10616407409678	793.915	0.0746817408861212
792.404	-0.217349392959874	792.404	1.26331522880156	792.404	0.0753412898908851	792.404	0.223888802418488	792.404	0.195563739856285
790.892	-0.275106165101351	790.892	1.08921209204963	790.892	0.332410625321448	790.892	0.370719117314511	790.892	0.270240667643099
789.379	-0.0852587027855552	789.379	0.65753093137763	789.379	0.0855756625708001	789.379	0.427436861338339	789.379	0.326063490132001
787.867	0.534589892334934	787.867	0.593430514928649	787.867	0.0877950825518254	787.867	0.495125790242354	787.867	0.256298559184112
786.353	1.08961030837358	786.353	0.978124386622378	786.353	0.0337676465036405	786.353	0.265254934258526	786.353	0.190754609138995
784.839	1.19033300143524	784.839	0.453004485390605	784.839	0.285627188980659	784.839	0.154630205507266	784.839	0.19575147963934
783.325	0.58717322867043	783.325	0.225637500786841	783.325	0.464031074578098	783.325	0.158719425021141	783.325	0.198095607932866
781.811	0.417647225216253	781.811	0.294257138725574	781.811	0.530524211752151	781.811	-0.19683405497887	781.811	0.0375528880646057
780.296	0.955813913572442	780.296	0.921689693681768	780.296	0.739328120542351	780.296	-0.237429620762961	780.296	-0.165926827117469
778.78	0.86443089664489	778.78	0.252490127802806	778.78	0.662338317520065	778.78	-0.322313281157709	778.78	-0.183209687668877
777.265	1.24438437318059	777.265	-0.273512481589784	777.265	0.504438024126822	777.265	0.30791949659886	777.265	-0.168778729768777
775.748	1.08174397284232	775.748	-0.0049701590873113	775.748	-0.144697731516993	775.748	0.472131557777273	775.748	-0.207445845789607
774.233	1.35061018609642	774.233	0.649509899863757	774.233	-0.322675557237874	774.233	0.713186172958618	774.233	-0.0413012912547723
772.716	0.566696778882972	772.716	-0.0336867207843991	772.716	-0.494371801969186	772.716	0.409798011447839	772.716	0.0231232303197647
771.198	0.167282460770238	771.198	-0.302099820869352	771.198	0.0610432203774778	771.198	0.532652178080407	771.198	0.153048424731922
769.681	0.0710402880887236	769.681	-0.064098259680597	769.681	-0.0027620965973847	769.681	0.562327516867869	769.681	0.225901809385262
768.162	-0.0424164780846762	768.162	0.68905723885688	768.162	0.16700526805447	768.162	0.576255281272711	768.162	0.286682503383769
766.644	-0.0462592444410332	766.644	0.0730901770472252	766.644	0.517533176659886	766.644	0.285632871694446	766.644	0.136784828838452
765.126	0.456234493027113	765.126	-0.391811525738106	765.126	0.993762850872337	765.126	0.141274831285243	765.126	0.00619753818328953
763.607	1.11384746278636	763.607	-1.00341570321105	763.607	0.558662169344769	763.607	0.0915448173198802	763.607	0.00610873902049998
762.087	1.55890863839049	762.087	-0.892903728925271	762.087	0.346793038782262	762.087	0.157266513401576	762.087	-0.040191710054053
760.567	1.4506033516612	760.567	-0.680239620012686	760.567	0.278380401302504	760.567	0.113564058130749	760.567	0.00298152504884174
759.046	1.01551153453721	759.046	-0.27897749815381	759.046	0.465348830721969	759.046	0.165266534259271	759.046	-0.0867741698385486
757.525	0.503412925413241	757.525	-0.302097513980206	757.525	0.435389049076821	757.525	0.286614510314224	757.525	0.0363862506574041
756.004	0.47475356232291	756.004	-0.060633189074565	756.004	0.46396036091333	756.004	0.308787848294073	756.004	0.228854764508091
754.483	0.70952151062841	754.483	0.143273610908136	754.483	0.550498604210875	754.483	0.175732813716248	754.483	0.214430619673355
752.961	1.03298779920478	752.961	0.0328710282282321	752.961	0.55381572753787	752.961	0.328868136894361	752.961	0.0781060193777869
751.438	1.22798131488135	751.438	0.0293736251072143	751.438	0.464724261666813	751.438	0.341916415231012	751.438	0.128660399472159
749.915	1.25856037347261	749.915	0.593574777212285	749.915	0.490987063230279	749.915	0.202404133197799	749.915	0.124908071745532
748.392	0.703350150879334	748.392	0.24206126520466	748.392	0.426028262906997	748.392	0.175330319982592	748.392	0.11581215402514
746.869	-0.126040163233568	746.869	0.149913205386887	746.869	0.250859693509358	746.869	-0.0883557472565904	746.869	0.0191296740706448
745.345	-0.47001840369328	745.345	-0.032716131180349	745.345	0.354851453231726	745.345	-0.199237450660892	745.345	0.175182227919715
743.82	-0.179037551051901	743.82	0.215158021373717	743.82	0.456121922412014	743.82	0.049517783990024	743.82	-0.0912009338788147
742.296	0.0939813800067713	742.296	0.272691465481019	742.296	0.16775407856481	742.296	0.325842669464282	742.296	-0.170218718327982
740.771	0.107652979995308	740.771	0.733598954467265	740.771	0.00484955672599129	740.771	0.0964303714670856	740.771	-0.273173049463463
739.245	0.390221454397796	739.245	0.0672439574888585	739.245	0.308553597308427	739.245	-0.0286090948425726	739.245	0.224978935769146
737.719	0.741799575129921	737.719	-0.397416303995017	737.719	0.57098613042012	737.719	0.129897496753712	737.719	0.174723641168491
736.193	0.680240114957412	736.193	-0.299753817075806	736.193	0.462125388382032	736.193	0.135827870513605	736.193	0.0144538026749851
734.666	0.363651926239468	734.666	0.213525289842886	734.666	0.544944518433619	734.666	0.213677722692648	734.666	-0.14824123814312
733.139	0.546968082075566	733.139	-0.0275978262692371	733.139	0.795322826259917	733.139	0.275621245165245	733.139	0.143007272709897
731.612	0.892215980848231	731.612	0.792143345218883	731.612	1.05946340174153	731.612	-0.131106225513614	731.612	0.138048225006276
730.083	0.825472646905381	730.083	1.21024091796964	730.083	0.583293878537909	730.083	-0.350454129873273	730.083	0.0561842428842034
728.555	0.452925627675366	728.555	1.56460217308902	728.555	0.534671785806873	728.555	-0.394532997384261	728.555	-0.0681085317090971
727.026	0.386394320799358	727.026	0.565569390111387	727.026	0.13253190960122	727.026	-0.101313297456663	727.026	0.10155229950795
725.497	0.657667365979078	725.497	-0.347038161508521	725.497	0.252633382537236	725.497	-0.0481106925063905	725.497	0.376544274103641
723.968	0.994774212532942	723.968	-0.388238166573991	723.968	-0.0444884921195907	723.968	0.0607389094107626	723.968	0.42171434086181
722.438	1.11547997902158	722.438	0.231535471428146	722.438	0.403851295828051	722.438	0.148370816829604	722.438	0.259801815137428
720.907	1.02980315304806	720.907	0.395517440023512	720.907	0.230670533188602	720.907	0.189064738150189	720.907	0.0385775705795451
719.377	1.03092806612048	719.377	-0.0630470141136011	719.377	0.589486083334557	719.377	-0.0935477401356441	719.377	0.0371685282185938
717.846	1.3711505446592	717.846	0.458062110274113	717.846	0.331946531014225	717.846	-0.123287693049281	717.846	0.120227277163616
716.314	1.76513086305423	716.314	1.34501569428731	716.314	0.354453459431696	716.314	0.200542100206559	716.314	0.204826754954847
714.783	1.74190241890735	714.783	1.16061029338271	714.783	-0.157887029578098	714.783	0.497872696562893	714.783	0.21429680002813
713.25	1.3088930418265	713.25	0.273297699270687	713.25	0.298481039920725	713.25	0.291705816281385	713.25	0.0187629116788994
711.717	0.880180626784269	711.717	-0.0770368745221958	711.717	0.347371473887982	711.717	0.186221789002265	711.717	0.085386805759249
710.184	0.879661219429585	710.184	0.249321807000451	710.184	0.279768796961429	710.184	0.277210494935706	710.184	-0.168614169302975
708.65	1.23988520552817	708.65	0.043968288219431	708.65	0.11632525941549	708.65	0.443522705352613	708.65	-0.26540294413185
707.117	1.21565946135191	707.117	-0.182372396145879	707.117	0.258196726389253	707.117	0.439484921739449	707.117	-0.285281956106864
705.583	0.286090611853271	705.583	-0.0970205047620001	705.583	0.0643205374782709	705.583	0.434297201996136	705.583	-0.117939801210542
704.048	0.95213400882102	704.048	-0.0780181315741885	704.048	0.228549012326472	704.048	0.194388021430456	704.048	-0.0402813610627428
702.512	1.00647253156435	702.512	0.245720688330555	702.512	0.832930470977188	702.512	0.184636637002358	702.512	0.0939159529627607
700.977	0.0662642115780972	700.977	0.265596950945938	700.977	1.02758428252867	700.977	0.274069164638097	700.977	0.0813933736609747
699.441	0.01926002684557	699.441	0.124795673160159	699.441	0.711471312016266	699.441	0.25522239757456	699.441	-0.180256311471864
697.905	0.766148185663742	697.905	-0.277928050660599	697.905	0.43954451024165	697.905	-0.216779836184963	697.905	-0.195898342987932
696.368	0.137755202592397	696.368	0.278932967166449	696.368	0.346087013506907	696.368	-0.0929232548258848	696.368	-0.0665597535835291
694.831	0.0687997239329089	694.831	0.133769050479255	694.831	0.527509919350356	694.831	0.316742415281762	694.831	0.142412112731549
693.293	0.121741170990407	693.293	0.133520225643634	693.293	0.917251432911715	693.293	0.391005192306592	693.293	0.202080032519502
691.756	0.124635202856105	691.756	0.0581793228079748	691.756	0.773849048042795	691.756	0.17754895423204	691.756	0.14036117965797
690.217	0.224694120135723	690.217	0.448244037824812	690.217	0.380822220713679	690.217	0.114750843915249	690.217	-0.0211942365718839
688.678	0.808891722583751	688.678	0.633984647820495	688.678	0.702257926463309	688.678	0.102662761407967	688.678	-0.0862193058273685
687.139	1.34342476381154	687.139	0.716694490979911	687.139	0.67994207500103	687.139	0.0300014062275862	687.139	-0.198479464959963
685.6	1.27953044503124	685.6	0.489428833694488	685.6	0.619162269167419	685.6	-0.0513656373186586	685.6	-0.211959347682236
684.06	1.08544017043826	684.06	0.295341612103399	684.06	0.154960149121753	684.06	-0.110418067670907	684.06	0.00349494417826285
682.519	1.50982753310309	682.519	0.376290007736153	682.519	0.648553920671584	682.519	-0.117223191396061	682.519	0.00722292338325639
680.979	2.05317117562608	680.979	-0.0299806792394254	680.979	0.490216555174665	680.979	0.250365676772412	680.979	-0.192848026567151
679.437	1.82527862029383	679.437	-0.105325173258485	679.437	0.229145962833043	679.437	0.231423933508357	679.437	-0.0972443767571169
677.896	1.04442180378828	677.896	-0.115183664237491	677.896	-0.158186621363818	677.896	-0.00141896863656861	677.896	0.173346436928044
