# Supplementary material for: Graphene overcoats for ultra-high storage density magnetic media
Source: Nat Commun. 2021 May 17;12:2854. doi: 10.1038/s41467-021-22687-y (PMC8129078; doi:10.1038/s41467-021-22687-y)
Supplement: Supplementary file 2 — Source Data [file 41467_2021_22687_MOESM2_ESM.zip › source data file HD/Fig3-SI-AFM-4LG-HD.dat]

�m	nm
0	0.503
0.01	0.537
0.02	0.235
0.029	0.166
0.039	0.261
0.049	0.244
0.059	-0.018
0.068	-0.198
0.078	-0.347
0.088	-0.018
0.098	0.381
0.107	0.445
0.117	0.184
0.127	-0.087
0.137	-0.308
0.146	-0.68
0.156	-0.636
0.166	-0.511
0.176	-0.335
0.186	-0.148
0.195	0.018
0.205	0.295
0.215	0.37
0.225	0.302
0.234	0.093
0.244	-0.371
0.254	-0.5
0.264	-0.435
0.273	-0.208
0.283	0.009
0.293	0.257
0.303	0.25
0.312	0.061
0.322	-0.382
0.332	-0.399
0.342	-0.578
0.352	-0.605
0.361	-0.438
0.371	0.166
0.381	0.535
0.391	0.489
0.4	0.462
0.41	0.466
0.42	1.161
0.43	1.409
0.439	1.22
0.449	0.625
0.459	0.08
0.469	-0.281
0.479	-0.094
0.488	-0.029
0.498	0.484
0.508	0.874
0.518	0.97
0.527	0.822
0.537	1.253
0.547	1.37
0.557	1.089
0.566	0.464
0.576	0.235
0.586	0.28
0.596	0.376
0.605	-0.168
0.615	-0.407
0.625	0.227
0.635	0.405
0.645	0.318
0.654	0.069
0.664	0.206
0.674	0.312
0.684	0.033
0.693	-0.145
0.703	-0.252
0.713	-0.247
0.723	-0.029
0.732	0.281
0.742	0.205
0.752	-0.257
0.762	-0.415
0.771	-0.014
0.781	0.459
0.791	0.891
0.801	0.937
0.811	0.871
0.82	1.08
0.83	1.034
0.84	0.968
0.85	0.953
0.859	0.877
0.869	0.517
0.879	0.339
0.889	0.599
0.898	0.615
0.908	0.407
0.918	0.057
0.928	0.134
0.937	0.078
0.947	0.704
0.957	1.675
0.967	2.372
0.977	2.56
0.986	1.997
0.996	1.037
1.006	0.261
1.016	-0.587
1.025	-1.14
1.035	-1.754
1.045	-2.226
1.055	-2.19
1.064	-2.001
1.074	-2.127
1.084	-1.918
1.094	-1.769
1.104	-1.834
1.113	-2.041
1.123	-2.086
1.133	-1.826
1.143	-1.728
1.152	-1.874
1.162	-1.838
1.172	-1.994
1.182	-1.723
1.191	-1.127
1.201	-1.477
1.211	-1.978
1.221	-2.216
1.23	-2.067
1.24	-2.142
1.25	-2.105
1.26	-1.956
1.27	-1.919
1.279	-2.116
1.289	-2.007
1.299	-1.665
1.309	-1.425
1.318	-1.631
1.328	-1.869
1.338	-1.801
1.348	-2.058
1.357	-2.112
1.367	-1.841
1.377	-1.54
1.387	-1.766
1.396	-2.145
1.406	-2.23
1.416	-2.162
1.426	-2.094
1.436	-2.066
1.445	-2.049
1.455	-1.961
1.465	-1.923
1.475	-2.038
1.484	-2.356
1.494	-2.206
1.504	-2.097
1.514	-1.887
1.523	-1.93
1.533	-2.187
1.543	-2.352
1.553	-2.325
1.562	-2.246
1.572	-2.157
1.582	-2.129
1.592	-1.888
1.602	-2.002
1.611	-2.198
1.621	-2.119
1.631	-2.01
1.641	-2.114
1.65	-2.371
1.66	-2.241
1.67	-2.162
1.68	-2.185
1.689	-2.116
1.699	-2.2
1.709	-2.212
1.719	-2.041
1.729	-1.85
1.738	-1.914
1.748	-2.221
1.758	-2.253
1.768	-2.245
1.777	-1.983
1.787	-1.883
1.797	-1.987
1.807	-2.03
1.816	-2.021
1.826	-2.044
1.836	-2.015
1.846	-2.139
1.855	-1.968
1.865	-1.492
1.875	-0.945
1.885	-0.764
1.895	0.108
1.904	0.432
1.914	-0.383
1.924	-0.76
1.934	-1.402
1.943	-1.312
1.953	-1.334
