# Supplementary material for: Graphene overcoats for ultra-high storage density magnetic media
Source: Nat Commun. 2021 May 17;12:2854. doi: 10.1038/s41467-021-22687-y (PMC8129078; doi:10.1038/s41467-021-22687-y)
Supplement: Supplementary file 2 — Source Data [file 41467_2021_22687_MOESM2_ESM.zip › source data file HD/Fig3a-COF.dat]

	cm5b_sample2		cm5b+lube	cm5c_sample2		cm5a
	BM		BML	CMC		CMCL
0	0.03136	0	-0.01746	0.00289	0	0.02096
10.01411	0.32107	9.34802	0.14834	0.21307	9.84759	0.16959
20.02822	0.27841	19.3627	0.14396	0.25264	19.86185	0.18288
30.04233	0.29507	29.37739	0.14497	0.26355	29.8761	0.23678
40.05645	0.31484	39.39207	0.14785	0.26543	39.89036	0.27066
50.07055	0.47763	49.40676	0.15038	0.27212	49.90461	0.28999
60.08467	0.29917	59.42144	0.15413	0.20398	59.91887	0.27663
70.09878	0.29331	69.43613	0.15757	0.18729	69.93313	0.29883
80.11289	0.28185	79.45081	0.16137	0.17883	79.94738	0.28213
90.127	0.29359	89.4655	0.16391	0.17866	89.95997	0.28753
100.14111	0.30602	99.48018	0.16649	0.17978	99.97423	0.27413
110.15523	0.31696	109.49486	0.16867	0.18106	109.98848	0.27758
120.16933	0.32302	119.50954	0.17041	0.18308	120.00273	0.29852
130.18344	0.33771	129.52423	0.17079	0.18101	130.01698	0.27924
140.19756	0.34983	139.53891	0.17115	0.19022	140.03125	0.27098
150.21167	0.38943	149.5536	0.17307	0.2279	150.0455	0.27659
160.22578	0.38805	159.56827	0.17669	0.19893	160.05975	0.27378
170.2399	0.40035	169.58296	0.17933	0.17154	170.07402	0.26659
180.25401	0.42448	179.59764	0.17741	0.16667	180.08827	0.24874
190.26813	0.45586	189.61234	0.18121	0.16855	190.10252	0.24821
200.28223	0.49323	199.62703	0.1801	0.17084	200.11679	0.25054
210.29633	0.5132	209.64169	0.17418	0.17091	210.13106	0.24655
220.31044	0.52287	219.6564	0.16775	0.17071	220.14529	0.25092
230.32455	0.46703	229.67107	0.16467	0.17028	230.15956	0.25338
240.33867	0.35184	239.68575	0.16709	0.16898	240.00714	0.2505
250.35278	0.36886	249.70044	0.17195	0.17149	250.02141	0.25347
260.36688	0.40695	259.71512	0.18146	0.16059	260.03564	0.25806
270.38098	0.45189	269.7298	0.18082	0.16226	270.04993	0.25866
280.22845	0.48314	279.74448	0.17244	0.16714	280.06418	0.25483
290.24255	0.52406	289.75916	0.17329	0.16332	290.07843	0.2533
300.25668	0.54506	299.77386	0.17689	0.1644	300.09271	0.25963
310.27078	0.55701	309.78854	0.18033	0.16432	310.10693	0.26309
320.28491	0.57991	319.80322	0.17944	0.16499	320.12122	0.26781
330.29901	0.57784	329.8179	0.17936	0.16589	330.13547	0.2761
340.31311	0.59553	339.83261	0.18281	0.16651	340.14972	0.26683
350.32556	0.61435	349.84729	0.1875	0.16961	350.16397	0.2611
360.33966	0.62563	359.86197	0.19177	0.16658	360.17822	0.2627
370.35379	0.62704	369.87665	0.19199	0.16618	370.1925	0.25839
380.36789	0.61272	379.89133	0.19138	0.16698	380.20673	0.25436
390.38202	0.62519	389.90604	0.18897	0.16774	390.22101	0.26278
400.39612	0.63134	399.92072	0.19501	0.16844	400.23523	0.25389
410.41025	0.62764	409.93536	0.19601	0.16883	410.24951	0.26187
420.42432	0.63112	419.81436	0.19881	0.16922	420.26373	0.24997
430.43848	0.63205	429.79807	0.1953	0.16931	430.27802	0.24553
440.45258	0.64087	439.81277	0.19852	0.16944	440.29224	0.24641
450.46671	0.64735	449.82745	0.20117	0.16822	450.30655	0.24401
460.4808	0.64488	459.8421	0.20307	0.16958	460.32077	0.24172
470.4949	0.651	469.85681	0.2009	0.16977	470.33502	0.24342
480.50903	0.65165	479.87152	0.20327	0.1739	480.34927	0.25195
490.52313	0.65631	489.88617	0.21088	0.17485	490.36356	0.26002
500.53726	0.6373	499.90085	0.213	0.17494	500.37781	0.27018
510.55133	0.64972	509.91556	0.21429	0.1747	510.39203	0.26836
520.56549	0.65856	519.93024	0.21419	0.17582	520.40631	0.27298
530.57953	0.66478	529.94489	0.21799	0.1767	530.42059	0.29841
540.59363	0.67453	539.95959	0.22127	0.18031	540.43481	0.29688
550.60779	0.67534	549.9743	0.22272	0.17925	550.44904	0.29883
560.62189	0.68343	559.98895	0.21846	0.1797	560.46332	0.30072
570.63599	0.68447	570.00366	0.22275	0.18388	570.4776	0.30263
580.65009	0.68991	580.01837	0.2203	0.18702	580.49182	0.29387
590.66425	0.69415	590.03302	0.22195	0.18828	590.50604	0.29773
600.67834	0.69641	600.04773	0.22287	0.19293	600.52032	0.304
610.6925	0.69632	610.06244	0.22004	0.17896	610.53461	0.3087
620.70654	0.69855	620.07709	0.21546	0.18587	620.54883	0.30319
630.72064	0.7008	630.09174	0.21885	0.20924	630.56311	0.29518
640.7348	0.70438	640.10645	0.21673	0.21701	640.57739	0.28568
650.7489	0.70744	650.12115	0.20969	0.2344	650.42499	0.30096
660.763	0.69614	660.1358	0.20927	0.22993	660.43921	0.3197
670.7771	0.70021	670.15051	0.20625	0.21193	670.45349	0.28673
680.79126	0.68903	680.16522	0.21078	0.20642	680.46777	0.302
690.80536	0.6878	690.17987	0.21428	0.20632	690.48199	0.31729
700.65271	0.68845	700.19458	0.21441	0.21509	700.49628	0.30082
710.66687	0.69098	710.20923	0.21757	0.2209	710.5105	0.30143
720.68097	0.71048	720.22388	0.2335	0.20733	720.52478	0.30732
730.69513	0.71684	730.23859	0.24617	0.17688	730.539	0.31591
740.70923	0.71582	740.2533	0.253	0.19961	740.55328	0.30525
750.72333	0.72059	750.26801	0.2545	0.18192	750.5675	0.28615
760.73743	0.72107	760.28265	0.25781	0.21555	760.58179	0.29792
770.75159	0.72453	770.29736	0.26203	0.21416	770.59607	0.29506
780.76569	0.72077	780.31207	0.25624	0.21045	780.61029	0.29935
790.77972	0.72565	790.32672	0.25736	0.21603	790.62451	0.30565
800.79388	0.72612	800.34143	0.262	0.25794	800.63873	0.31125
810.80798	0.72758	810.35608	0.25627	0.22801	810.65308	0.32173
820.82214	0.72709	820.37079	0.24124	0.27245	820.6673	0.31927
830.83624	0.73188	830.21875	0.22887	0.20569	830.68152	0.3338
840.85034	0.72587	840.23346	0.22642	0.23888	840.6958	0.31791
850.86444	0.72456	850.24817	0.23185	0.20206	850.71008	0.31303
860.87854	0.72528	860.26282	0.23251	0.21199	860.7243	0.30448
870.89258	0.7284	870.27759	0.24124	0.18963	870.73853	0.31933
880.90674	0.73143	880.29224	0.25217	0.19375	880.75281	0.31851
890.9209	0.73263	890.30688	0.25158	0.20418	890.76703	0.3175
900.935	0.73302	900.32159	0.2469	0.26201	900.78137	0.3292
910.94904	0.73162	910.33624	0.23283	0.2684	910.79565	0.32099
920.9632	0.73236	920.35089	0.22972	0.26048	920.80988	0.31166
930.97729	0.72851	930.36566	0.21905	0.28079	930.8241	0.31281
940.99133	0.73039	940.38031	0.21862	0.28005	940.83838	0.31611
951.00549	0.73534	950.39496	0.21836	0.24316	950.8526	0.32197
961.01965	0.73057	960.40973	0.21931	0.21168	960.86682	0.32702
971.03375	0.73332	970.42438	0.21934	0.23206	970.88116	0.33232
981.04779	0.73112	980.43903	0.24905	0.26748	980.89545	0.3303
991.06195	0.73155	990.4538	0.24388	0.24852	990.90967	0.33504
1001.07611	0.73111	1000.46844	0.24666	0.30178	1000.92389	0.33268
1011.09021	0.72892	1010.48309	0.22782	0.26397	1010.93817	0.33174
1021.10425	0.72651	1020.4978	0.22441	0.24991	1020.95239	0.33268
1031.11841	0.72701	1030.51245	0.21077	0.30149	1030.96667	0.34046
1041.13257	0.72091	1040.5271	0.21589	0.26118	1040.98096	0.34196
1051.14661	0.71276	1050.54175	0.20881	0.28529	1050.99524	0.32992
1061.16077	0.71989	1060.5564	0.21365	0.27026	1060.84277	0.32547
1071.1748	0.72381	1070.57117	0.22039	0.2554	1070.85706	0.3266
1081.18896	0.72621	1080.58423	0.2168	0.25551	1080.87134	0.33259
1091.203	0.7284	1090.59888	0.22515	0.26341	1090.8855	0.32369
1101.21716	0.73084	1100.61365	0.22508	0.30699	1100.89978	0.32066
1111.0647	0.72744	1110.6283	0.2463	0.2946	1110.91418	0.32374
1121.07874	0.72899	1120.64294	0.25879	0.33473	1120.92834	0.30859
1131.0929	0.73039	1130.65771	0.23751	0.30297	1130.94263	0.30972
1141.10706	0.72499	1140.67236	0.22852	0.30845	1140.95691	0.30752
1151.12109	0.72481	1150.68701	0.2279	0.46496	1150.97107	0.31653
1161.13525	0.72331	1160.67688	0.26571	0.58231	1160.98535	0.3254
1171.14929	0.72623	1170.67969	0.27767	0.58004	1170.99963	0.32391
1181.16345	0.72687	1180.69434	0.24244	0.55094	1181.01392	0.31786
1191.17749	0.73024	1190.70898	0.25979	0.54721	1191.0282	0.3286
1201.19165	0.72995	1200.72363	0.22206	0.51912	1201.04248	0.31297
1211.20581	0.72737	1210.73828	0.23252	0.51698	1211.05664	0.31664
1221.21997	0.7291	1220.75305	0.25371	0.51009	1221.07092	0.31812
1231.23401	0.72787	1230.7677	0.2349	0.45891	1231.08521	0.31675
1241.24817	0.73022	1240.78247	0.22391	0.53599	1241.09937	0.3112
1251.26221	0.72883	1250.79712	0.24003	0.45409	1251.11377	0.32281
1261.27625	0.72935	1260.81177	0.22812	0.44024	1261.12793	0.32308
1271.29041	0.72705	1270.82654	0.2374	0.40638	1271.14221	0.32518
1281.30457	0.72811	1280.84119	0.23889	0.38242	1281.15649	0.3352
1291.31873	0.72727	1290.85583	0.25083	0.30008	1291.17065	0.33663
1301.33276	0.72217	1300.87061	0.25371	0.2003	1301.18494	0.33504
1311.34692	0.71562	1310.88525	0.26849	0.18576	1311.19922	0.32766
1321.36108	0.7182	1320.8999	0.33588	0.16939	1321.21338	0.33797
1331.37524	0.71713	1330.91467	0.3163	0.17208	1331.22778	0.35364
1341.38916	0.72098	1340.7627	0.26522	0.17775	1341.24207	0.35158
1351.40332	0.70363	1350.77734	0.34455	0.18394	1351.25623	0.33397
1361.41748	0.70999	1360.89038	0.26451	0.20176	1361.27051	0.32326
1371.43152	0.71742	1370.90503	0.29433	0.18968	1371.28479	0.32147
1381.44568	0.72239	1380.91968	0.27172	0.20339	1381.29895	0.3247
1391.45984	0.72245	1390.93445	0.23474	0.20336	1391.31323	0.32027
1401.474	0.72234	1400.9491	0.22511	0.21612	1401.32764	0.32361
1411.48804	0.72568	1410.96375	0.32191	0.22854	1411.3418	0.30329
1421.5022	0.72747	1420.97852	0.32299	0.21669	1421.35608	0.30652
1431.51624	0.72911	1430.99316	0.30471	0.4716	1431.37024	0.28672
1441.53027	0.72805	1441.00793	0.29085	0.4719	1441.38452	0.27774
1451.54443	0.72656	1451.02258	0.27185	0.35438	1451.3988	0.2815
1461.55859	0.71893	1461.03723	0.22396	0.46163	1461.41296	0.28695
1471.57275	0.72139	1471.052	0.27165	0.41887	1471.26062	0.27344
1481.58679	0.72549	1481.06665	0.29781	0.51081	1481.2749	0.27919
1491.60095	0.72365	1491.0813	0.26382	0.43441	1491.28906	0.27754
1501.61511	0.72615	1501.08228	0.29469	0.35012	1501.30334	0.27583
1511.62915	0.72723	1510.94397	0.24992	0.27087	1511.31763	0.27527
1521.47656	0.72603	1520.95862	0.26225	0.23118	1521.33179	0.27944
1531.4906	0.7271	1530.97339	0.35117	0.21885	1531.34607	0.28066
1541.50476	0.72943	1540.98804	0.42429	0.21944	1541.36047	0.28933
1551.5188	0.72814	1551.00269	0.41618	0.23851	1551.37463	0.29481
1561.53296	0.72457	1561.01733	0.29045	0.22472	1561.38892	0.30278
1571.54712	0.72625	1571.03198	0.26717	0.23238	1571.4032	0.30367
1581.56116	0.72824	1581.04663	0.26889	0.235	1581.41736	0.31277
1591.57532	0.72644	1591.0614	0.30516	0.33507	1591.43164	0.31329
1601.65112	0.7287	1601.13611	0.28459	0.53013	1601.49414	0.30729
1611.66516	0.72541	1611.15088	0.27438	0.37914	1611.50854	0.30357
1621.6792	0.72333	1621.16553	0.29325	0.47056	1621.52283	0.30196
1631.69336	0.72315	1631.18018	0.30656	0.42614	1631.53699	0.28075
1641.70752	0.7219	1641.19495	0.27708	0.29736	1641.55127	0.28239
1651.72168	0.72153	1651.20959	0.32294	0.47828	1651.56555	0.27872
1661.73572	0.72197	1661.22266	0.3247	0.35203	1661.57971	0.27887
1671.74988	0.72105	1671.2373	0.28088	0.27549	1671.59399	0.27811
1681.76392	0.72365	1681.25195	0.33651	0.2512	1681.6084	0.27253
1691.77808	0.72267	1691.2666	0.36287	0.2381	1691.62256	0.27872
1701.79211	0.72443	1701.28137	0.34243	0.22902	1701.63684	0.27814
1711.80627	0.71574	1711.29602	0.34964	0.24136	1711.65112	0.26749
1721.82031	0.71981	1721.31067	0.36608	0.22995	1721.66553	0.26877
1731.83459	0.72075	1731.32532	0.37568	0.2316	1731.67981	0.27199
1741.84863	0.72236	1741.33997	0.37794	0.24197	1741.69397	0.27556
1751.86267	0.72041	1751.35461	0.43038	0.25525	1751.70825	0.27479
1761.87695	0.72488	1761.36926	0.36842	0.55705	1761.61914	0.27629
1771.76367	0.72317	1771.21753	0.38382	0.2782	1771.56995	0.28343
1781.7384	0.72153	1781.23218	0.39468	0.2535	1781.58423	0.28472
1791.75256	0.72507	1791.24683	0.37826	0.50561	1791.59851	0.28087
1801.7666	0.72744	1801.26147	0.39581	0.40731	1801.61267	0.28532
1811.78088	0.72022	1811.27612	0.45538	0.32245	1811.62695	0.2946
1821.79492	0.71763	1821.29077	0.45518	0.43118	1821.64124	0.29693
1831.80896	0.72106	1831.30554	0.45137	0.23813	1831.6554	0.29896
1841.82324	0.72116	1841.32019	0.45459	0.25406	1841.66968	0.28747
1851.83728	0.72125	1851.33484	0.45686	0.245	1851.68396	0.2863
1861.85132	0.71867	1861.34949	0.4544	0.22826	1861.69836	0.29403
1871.86548	0.71939	1871.36414	0.45096	0.21637	1871.71265	0.28663
1881.87952	0.71516	1881.37903	0.45327	0.24633	1881.72681	0.28282
1891.89355	0.71658	1891.39368	0.46129	0.24073	1891.74109	0.28184
1901.90784	0.72063	1901.40833	0.46234	0.2378	1901.75537	0.2906
1911.92188	0.72021	1911.42297	0.45868	0.26389	1911.76953	0.28667
1921.93591	0.72346	1921.43762	0.45916	0.25974	1921.78381	0.28015
1931.9502	0.71991	1931.45227	0.4624	0.26836	1931.7981	0.29358
1941.96423	0.72381	1941.46716	0.46395	0.27189	1941.81226	0.28286
1951.97839	0.7246	1951.48181	0.46922	0.45778	1951.82654	0.2858
1961.99243	0.71935	1961.49646	0.47651	0.27996	1961.84082	0.27563
1972.00647	0.72319	1971.51111	0.48388	0.45345	1971.85498	0.28171
1982.02075	0.72481	1981.52576	0.48796	0.49734	1981.86926	0.27876
1992.03479	0.7231	1991.54041	0.49184	0.49953	1991.88342	0.27111
2002.04883	0.71785	2001.55518	0.49892	0.46397	2001.89795	0.27048
2012.06311	0.72209	2011.56982	0.50201	0.43403	2011.91211	0.27059
2022.07715	0.72182	2021.58459	0.50949	0.35891	2021.92639	0.277
2032.09119	0.72025	2031.59619	0.51612	0.46977	2031.94067	0.2838
2042.10535	0.72208	2041.60889	0.5174	0.403	2041.95483	0.27949
2052.11963	0.72432	2051.62329	0.51814	0.46685	2051.96899	0.29303
2062.13354	0.7223	2061.63818	0.52374	0.35982	2061.9834	0.30099
2072.14771	0.72025	2071.65283	0.5168	0.45566	2071.99756	0.32494
2082.16187	0.72267	2081.66748	0.52598	0.41856	2082.01172	0.29978
2092.17603	0.72093	2091.68213	0.52839	0.3861	2092.02612	0.29028
2102.19019	0.72157	2101.69678	0.52729	0.28421	2102.04028	0.28881
2112.2041	0.72167	2111.71167	0.52448	0.25834	2112.05444	0.29509
2122.21851	0.72354	2121.72632	0.51852	0.28535	2122.06885	0.29591
2132.23242	0.71428	2131.74097	0.51924	0.45575	2132.08301	0.28445
2142.24634	0.71859	2141.75562	0.5149	0.46533	2142.09741	0.28141
2152.26074	0.72254	2151.77026	0.52879	0.28938	2152.11182	0.2877
2162.27466	0.71119	2161.78491	0.53884	0.39254	2162.12598	0.29017
2172.28882	0.70486	2171.7998	0.5394	0.33245	2172.12012	0.28186
2182.13647	0.7108	2181.81445	0.54133	0.32581	2181.98779	0.28989
2192.15039	0.71621	2191.66235	0.5494	0.28585	2192.00195	0.29381
2202.16479	0.71857	2201.677	0.561	0.25311	2202.01636	0.28752
2212.17871	0.72144	2211.69165	0.57645	0.24065	2212.03052	0.28251
2222.19287	0.72005	2221.7063	0.58666	0.26393	2222.04468	0.28061
2232.20703	0.71912	2231.72119	0.5917	0.24374	2232.05908	0.27571
2242.22095	0.71945	2241.73584	0.59604	0.26312	2242.07324	0.27659
2252.23511	0.72154	2251.75049	0.59785	0.27208	2252.08765	0.27857
2262.24927	0.72266	2261.76514	0.59999	0.24868	2262.10181	0.26485
2272.26343	0.72269	2271.77979	0.60238	0.43856	2272.22607	0.27298
2282.27734	0.72495	2281.79297	0.60301	0.45278	2282.24048	0.26694
2292.2915	0.72341	2291.80762	0.60389	0.31984	2292.25488	0.26501
2302.30566	0.71907	2301.82227	0.60385	0.29905	2302.26904	0.27361
2312.31958	0.7201	2311.83691	0.60503	0.28569	2312.11646	0.28282
2322.33398	0.72132	2321.85156	0.60757	0.27134	2322.13086	0.27262
2332.3479	0.72231	2331.86621	0.60977	0.24945	2332.14502	0.27248
2342.36206	0.71841	2341.8811	0.61165	0.27789	2342.15918	0.27924
2352.37622	0.71955	2351.89575	0.61395	0.26964	2352.17358	0.27575
2362.39014	0.72107	2361.9104	0.61642	0.27119	2362.18774	0.26835
2372.40454	0.7182	2371.92505	0.61898	0.28685	2372.2019	0.27485
2382.41846	0.71724	2381.9397	0.62156	0.25943	2382.21631	0.27015
2392.43262	0.71767	2391.95435	0.62351	0.2619	2392.23047	0.2661
2402.44678	0.71584	2401.96924	0.62523	0.27056	2402.24463	0.26742
2412.46069	0.71921	2411.98389	0.62568	0.42079	2412.25903	0.26638
2422.47485	0.71593	2421.99854	0.62485	0.31434	2422.27319	0.27261
2432.48901	0.71663	2432.01318	0.62468	0.44843	2432.2876	0.26949
2442.50317	0.71638	2442.02783	0.62517	0.32769	2442.302	0.28112
2452.51733	0.71428	2452.04272	0.62431	0.3098	2452.31616	0.27738
2462.53125	0.71438	2462.05737	0.62296	0.43217	2462.33032	0.26602
2472.54541	0.7158	2472.07202	0.62178	0.39399	2472.34473	0.25933
2482.55957	0.71514	2482.08667	0.62091	0.30284	2482.35889	0.26229
2492.57373	0.7148	2492.10132	0.621	0.28592	2492.37305	0.26773
2502.58765	0.71421	2502.11597	0.62004	0.27755	2502.38745	0.271
2512.60205	0.70682	2512.13086	0.62211	0.25801	2512.40161	0.27363
2522.61597	0.70369	2522.14551	0.62323	0.25993	2522.41577	0.28454
2532.63013	0.70929	2532.16016	0.62421	0.26105	2532.43018	0.27656
2542.64429	0.71048	2542.1748	0.62444	0.36375	2542.44434	0.26852
2552.65845	0.70478	2552.18945	0.62526	0.39167	2552.4585	0.26614
2562.67236	0.70727	2562.2041	0.62689	0.43639	2562.47266	0.26677
2572.68677	0.70811	2572.21899	0.62794	0.40444	2572.4873	0.26705
2582.70068	0.70991	2582.23364	0.62972	0.34963	2582.50146	0.26351
2592.5481	0.70861	2592.24829	0.63142	0.33698	2592.51563	0.28201
2602.56226	0.70875	2602.26294	0.63172	0.28529	2602.52979	0.2749
2612.57617	0.70899	2612.11084	0.63215	0.30013	2612.54419	0.25719
2622.59058	0.70984	2622.12573	0.63283	0.2796	2622.55835	0.25404
2632.60449	0.71035	2632.14038	0.63408	0.39664	2632.57251	0.25282
2642.61841	0.70755	2642.15503	0.63611	0.42011	2642.58691	0.25155
2652.63281	0.70506	2652.16968	0.63772	0.30725	2652.60107	0.2502
2662.64673	0.70325	2662.18433	0.63898	0.3729	2662.61523	0.24953
2672.66089	0.70494	2672.32397	0.63453	0.34153	2672.62939	0.25291
2682.67505	0.70479	2682.33887	0.63821	0.28453	2682.6438	0.25345
2692.68921	0.70495	2692.35352	0.63922	0.26257	2692.65796	0.25348
2702.70313	0.70145	2702.36816	0.63928	0.28187	2702.67212	0.25373
2712.71729	0.70455	2712.21606	0.63903	0.28858	2712.68677	0.26013
2722.73145	0.70218	2722.23071	0.63924	0.27719	2722.53442	0.25769
2732.74561	0.63566	2732.24536	0.6394	0.31359	2732.54858	0.26848
2742.75977	0.63039	2742.26025	0.63974	0.29883	2742.56274	0.26724
2752.77368	0.67485	2752.2749	0.64064	0.38181	2752.57715	0.27011
2762.78809	0.67712	2762.28955	0.64015	0.42504	2762.59131	0.26894
2772.802	0.67737	2772.3042	0.63983	0.4048	2772.60547	0.27379
2782.81616	0.67772	2782.31885	0.64066	0.37842	2782.61963	0.26974
2792.83032	0.68251	2792.33374	0.64112	0.34309	2792.63403	0.26639
2802.84448	0.68996	2802.34839	0.64079	0.36869	2802.64819	0.26584
2812.85669	0.689	2812.36304	0.64171	0.40387	2812.66235	0.26594
2822.87085	0.69889	2822.37769	0.64173	0.35139	2822.67676	0.26403
2832.88501	0.70063	2832.39233	0.64225	0.32992	2832.69092	0.27577
2842.89917	0.70223	2842.40698	0.64235	0.39822	2842.70508	0.27649
2852.91333	0.70109	2852.42163	0.64226	0.42368	2852.71948	0.2645
2862.92725	0.70296	2862.43628	0.64222	0.33288	2862.73389	0.25461
2872.94165	0.70284	2872.45093	0.64275	0.40421	2872.74805	0.26062
2882.95557	0.69668	2882.46558	0.64189	0.33922	2882.76221	0.25535
2892.96973	0.70207	2892.47876	0.64167	0.364	2892.77661	0.25815
2902.98389	0.70352	2902.49341	0.64057	0.35019	2902.79077	0.25509
2912.99805	0.7005	2912.50806	0.63995	0.31098	2912.80493	0.25623
2923.01196	0.70114	2922.52271	0.63909	0.34299	2922.81934	0.25451
2933.02637	0.70306	2932.53735	0.63812	0.36324	2932.8335	0.24685
2943.04028	0.70198	2942.552	0.63715	0.37701	2942.84766	0.24553
2953.05444	0.70152	2952.56689	0.63634	0.29889	2952.86206	0.25148
2963.0686	0.69838	2962.58154	0.63653	0.36647	2962.87622	0.25147
2973.08276	0.69698	2972.59619	0.63619	0.38352	2972.89038	0.25261
2983.09692	0.69542	2982.61084	0.63682	0.3306	2982.90479	0.25474
2993.11084	0.6967	2992.62573	0.63727	0.30081	2992.91895	0.25809
3003.125	0.69867	3002.64038	0.63675	0.309	3002.93335	0.2555
3012.97241	0.69907	3012.65503	0.63726	0.29855	3012.94775	0.25394
3022.98657	0.69907	3022.66968	0.63737	0.29266	3022.96191	0.24542
3033.00073	0.6957	3032.68433	0.63712	0.29591	3032.97607	0.24536
3043.01489	0.69896	3042.69897	0.63667	0.29705	3042.99048	0.24777
3053.02881	0.69831	3052.71362	0.63678	0.31194	3053.00464	0.24802
3063.04297	0.699	3062.72827	0.63592	0.32315	3063.01904	0.25174
3073.05713	0.69833	3072.74292	0.63477	0.3484	3073.0332	0.25578
3083.07129	0.69797	3082.75781	0.63353	0.39818	3083.04736	0.25625
3093.08545	0.69464	3092.77246	0.63311	0.39933	3093.06177	0.25256
3103.09961	0.70052	3102.78711	0.63141	0.36991	3103.07593	0.24936
3113.11353	0.70135	3112.80176	0.63065	0.36583	3113.09009	0.25371
3123.12793	0.69253	3122.64966	0.62951	0.30325	3123.10449	0.25535
3133.14185	0.69684	3132.66431	0.62858	0.30613	3132.9519	0.25697
3143.15601	0.69543	3142.6792	0.62785	0.29974	3142.96631	0.24995
3153.17017	0.69502	3152.69385	0.62632	0.29238	3152.98071	0.24881
3163.18433	0.69497	3162.7085	0.62595	0.29397	3162.99487	0.2535
3173.19824	0.69712	3172.72314	0.62511	0.37941	3173.00928	0.25737
3183.2124	0.69628	3182.73779	0.62323	0.46047	3183.02344	0.26001
3193.22656	0.69656	3192.75269	0.62272	0.45131	3193.0376	0.25863
3203.21875	0.698	3202.7439	0.62248	0.36546	3203.17847	0.25682
3213.23315	0.6882	3212.75854	0.62174	0.31097	3213.19287	0.25765
3223.24707	0.69238	3222.77319	0.62153	0.25522	3223.20703	0.25807
3233.26147	0.69301	3232.78784	0.62235	0.27566	3233.05444	0.2558
3243.27539	0.69136	3242.80249	0.62699	0.25826	3243.06885	0.2543
3253.28955	0.69196	3252.81738	0.62867	0.25053	3253.08301	0.25204
3263.30371	0.69281	3262.83203	0.62907	0.2547	3263.09741	0.25324
3273.31787	0.69102	3272.84668	0.62913	0.25323	3273.11157	0.25789
3283.33179	0.69243	3282.86133	0.62937	0.25261	3283.12451	0.26115
3293.34619	0.68875	3292.87598	0.62861	0.25965	3293.13867	0.26206
3303.36011	0.69083	3302.89063	0.62742	0.26046	3303.15283	0.25831
3313.37427	0.68815	3312.90552	0.62733	0.26379	3313.16724	0.25946
3323.38843	0.68783	3322.92017	0.62687	0.26681	3323.1814	0.25354
3333.40234	0.68833	3332.93481	0.62634	0.29923	3333.19556	0.2529
3343.4165	0.6862	3342.94946	0.62635	0.33736	3343.20996	0.25748
3353.43066	0.68128	3352.96411	0.6262	0.322	3353.22412	0.26365
3363.44458	0.67509	3362.979	0.62568	0.31357	3363.23828	0.26536
3373.45898	0.67747	3372.99365	0.62517	0.32464	3373.25098	0.25169
3383.4729	0.68077	3383.0083	0.62529	0.31721	3383.26514	0.24726
3393.48706	0.67614	3393.02295	0.62411	0.31357	3393.2793	0.24801
3403.50122	0.67186	3403.0376	0.62332	0.32145	3403.2937	0.24991
3413.51538	0.67826	3413.05054	0.6233	0.3119	3413.30762	0.24005
3423.52954	0.67967	3423.06519	0.62294	0.31651	3423.32178	0.24921
3433.54346	0.67921	3433.07983	0.62282	0.30684	3433.33618	0.23529
3443.55762	0.68072	3443.09448	0.62182	0.28955	3443.35034	0.2414
3453.57178	0.68188	3453.10962	0.62222	0.30915	3453.3645	0.24212
3463.58569	0.68145	3463.12427	0.62155	0.30934	3463.37891	0.25191
3473.43335	0.67872	3473.13892	0.6211	0.2891	3473.30981	0.3159
3483.44751	0.67774	3483.15356	0.62113	0.30155	3483.32422	0.30509
3493.46143	0.67219	3493.16821	0.62131	0.31006	3493.33887	0.29311
3503.47559	0.67727	3503.18286	0.62078	0.28064	3503.35303	0.28386
3513.48975	0.67987	3513.1958	0.6202	0.2694	3513.36719	0.27179
3523.50366	0.67759	3523.21045	0.62021	0.27013	3523.38159	0.28088
3533.51782	0.67211	3533.2251	0.61933	0.27169	3533.39575	0.26154
3543.53223	0.67718	3543.23975	0.61952	0.26567	3543.40991	0.26239
3553.54639	0.67377	3553.25439	0.61834	0.26433	3553.42432	0.25851
3563.5603	0.66912	3563.26929	0.61795	0.25957	3563.43848	0.26333
3573.57446	0.67055	3573.28394	0.61743	0.27464	3573.45288	0.27159
3583.58862	0.67219	3583.29858	0.61678	0.29618	3583.46704	0.26003
3593.60083	0.66751	3593.31323	0.61714	0.29405	3593.4812	0.26102
3603.61499	0.67067	3603.16138	0.61508	0.28953	3603.49561	0.2705
3613.62939	0.6686	3613.17603	0.61518	0.30214	3613.50977	0.26999
3623.64307	0.67233	3623.19067	0.61446	0.28996	3623.52393	0.26923
3633.65747	0.66815	3633.20532	0.6135	0.29921	3633.53833	0.25775
3643.67163	0.6641	3643.21997	0.61216	0.29075	3643.55249	0.25369
3653.68555	0.67026	3653.23462	0.61168	0.28127	3653.56665	0.25677
3663.69971	0.67225	3663.24756	0.61005	0.28134	3663.58105	0.26295
3673.71387	0.67207	3673.26196	0.60943	0.27581	3673.59521	0.26208
3683.72778	0.66552	3683.2771	0.6084	0.26839	3683.60938	0.2545
3693.74194	0.66155	3693.29175	0.60793	0.27048	3693.62354	0.25965
3703.75635	0.66395	3703.3064	0.60636	0.27842	3703.63794	0.26383
3713.77026	0.66439	3713.32104	0.60549	0.28597	3713.6521	0.26782
3723.78442	0.66315	3723.33569	0.60458	0.27596	3723.66626	0.29568
3733.79858	0.66503	3733.35034	0.6026	0.27382	3733.68066	0.29764
3743.8125	0.66019	3743.36499	0.60139	0.27186	3743.69482	0.28037
3753.82666	0.65987	3753.37964	0.59974	0.26535	3753.70898	0.26887
3763.84106	0.66178	3763.39429	0.59869	0.26492	3763.72339	0.26878
3773.85474	0.65874	3773.40894	0.59744	0.27826	3773.73755	0.26901
3783.86914	0.66665	3783.42358	0.59594	0.26214	3783.7522	0.26396
3793.8833	0.66545	3793.43872	0.59402	0.26299	3793.7666	0.26928
3803.89746	0.66455	3803.45337	0.59312	0.26355	3803.78076	0.27223
3813.91138	0.66515	3813.46802	0.59193	0.26014	3813.79492	0.2671
3823.92554	0.66398	3823.48267	0.58989	0.26751	3823.80933	0.26953
3833.9397	0.65821	3833.49731	0.58865	0.28093	3833.82349	0.27817
3843.95361	0.66563	3843.51196	0.58731	0.2759	3843.83765	0.27708
3853.96777	0.6631	3853.52661	0.58617	0.28638	3853.6853	0.2646
3863.98218	0.66503	3863.54126	0.58472	0.28055	3863.69946	0.26103
3873.99585	0.66399	3873.55591	0.58406	0.28432	3873.71362	0.26978
3883.84351	0.66409	3883.57056	0.58235	0.2789	3883.72803	0.26423
3893.85767	0.66171	3893.58374	0.58128	0.27352	3893.74219	0.26216
3903.87158	0.66498	3903.59863	0.57964	0.28335	3903.75635	0.26075
3913.88574	0.66427	3913.61328	0.57885	0.27874	3913.77051	0.25592
3923.8999	0.65871	3923.62817	0.57729	0.27212	3923.78491	0.24951
3933.91382	0.66411	3933.64111	0.57666	0.27029	3933.79907	0.24988
3943.92798	0.66156	3943.65576	0.57614	0.27192	3943.81323	0.24414
3953.94214	0.66449	3953.67041	0.57527	0.2614	3953.82764	0.25539
3963.95605	0.66481	3963.68506	0.57332	0.25654	3963.8418	0.25814
3973.97021	0.66053	3973.69971	0.5717	0.25773	3973.85596	0.2507
3983.98462	0.66292	3983.71436	0.57089	0.2683	3983.87036	0.25418
3993.99829	0.66316	3993.729	0.56924	0.26137	3993.88452	0.2741
4004.0127	0.66495	4003.74365	0.56828	0.25221	4003.89868	0.28986
4014.02686	0.66397	4013.7583	0.56697	0.25905	4013.91309	0.27689
4024.04077	0.66336	4023.60645	0.56538	0.25474	4023.92725	0.26047
4034.05493	0.65963	4033.62109	0.56424	0.25711	4033.94141	0.24938
4044.06909	0.66214	4043.63574	0.56339	0.25088	4043.95557	0.24435
4054.0835	0.66346	4053.65039	0.56234	0.2523	4053.96997	0.26412
4064.09741	0.66374	4063.66504	0.56049	0.26364	4063.98462	0.28569
4074.11157	0.6624	4073.67969	0.55972	0.25382	4073.99878	0.28401
4084.12573	0.66501	4083.69434	0.55901	0.25162	4084.01294	0.27943
4094.13965	0.66192	4093.70898	0.55799	0.25182	4094.02734	0.26805
4104.15381	0.66336	4103.72363	0.55669	0.25378	4104.0415	0.25699
4114.16797	0.66404	4113.73828	0.55623	0.25121	4114.05566	0.27529
4124.18213	0.66331	4123.75293	0.55525	0.25556	4124.06982	0.26511
4134.19629	0.6629	4133.76807	0.55438	0.27106	4134.08447	0.24461
4144.21045	0.66098	4143.78271	0.55418	0.25844	4144.09863	0.24236
4154.22412	0.66365	4153.79736	0.55398	0.2611	4154.11279	0.24868
4164.23877	0.66371	4163.81201	0.55275	0.25685	4164.12695	0.25589
4174.25293	0.66292	4173.82666	0.55211	0.25224	4174.14111	0.24958
4184.2666	0.66196	4183.84131	0.5512	0.26299	4184.15527	0.24135
4194.28076	0.66341	4193.85596	0.55041	0.26134	4194.16992	0.24144
4204.29541	0.6615	4203.87061	0.54999	0.27147	4204.18408	0.2349
4214.30908	0.66381	4213.88525	0.54914	0.2748	4214.19824	0.23086
4224.32324	0.66336	4223.8999	0.54784	0.27897	4224.2124	0.2263
4234.3374	0.66232	4233.91455	0.54696	0.28083	4234.18994	0.21674
4244.35156	0.66186	4243.9292	0.54587	0.27291	4244.20459	0.211
4254.36572	0.66059	4253.94434	0.54474	0.2803	4254.21875	0.20806
4264.37988	0.65188	4263.95898	0.54373	0.28108	4264.23291	0.20675
4274.39355	0.62051	4273.97363	0.54292	0.29098	4274.24707	0.20582
4284.4082	0.6344	4283.98828	0.54234	0.2859	4284.26123	0.20441
4294.25537	0.64543	4294.00293	0.54126	0.28586	4294.27588	0.2031
4304.26904	0.64815	4304.01758	0.5404	0.28916	4304.29004	0.20261
4314.28369	0.64901	4314.03223	0.54012	0.29098	4314.3042	0.20381
4324.29785	0.6493	4324.04688	0.53949	0.29813	4324.31836	0.20408
4334.31201	0.65114	4334.06152	0.53891	0.29559	4334.33252	0.20231
4344.32568	0.652	4344.07617	0.53814	0.28393	4344.34717	0.20173
4354.33984	0.64945	4354.09082	0.53776	0.28353	4354.19482	0.2005
4364.354	0.6511	4364.10596	0.53602	0.27805	4364.20898	0.19924
4374.36816	0.65171	4374.12061	0.53594	0.28007	4374.22363	0.19932
4384.38232	0.65199	4384.13525	0.53505	0.27943	4384.23779	0.19747
4394.39648	0.65334	4394.1499	0.53436	0.27042	4394.25195	0.19554
4404.41016	0.65041	4404.16455	0.53344	0.26755	4404.26611	0.1953
4414.4248	0.65448	4414.1792	0.53289	0.27518	4414.28027	0.19503
4424.43896	0.65307	4424.19385	0.53254	0.26128	4424.29443	0.19319
4434.45264	0.65266	4434.0415	0.5315	0.26369	4434.30859	0.19149
4444.4668	0.65415	4444.05615	0.5303	0.25942	4444.32275	0.19023
4454.48145	0.65547	4454.0708	0.52964	0.26021	4454.33691	0.19014
4464.49512	0.65325	4464.08545	0.5279	0.25989	4464.35156	0.19022
4474.50928	0.65237	4474.10059	0.52675	0.26473	4474.36572	0.19311
4484.52344	0.65303	4484.11523	0.52539	0.26358	4484.37988	0.18943
4494.5376	0.65439	4494.12988	0.52424	0.25885	4494.39404	0.18871
4504.55176	0.65359	4504.14453	0.52278	0.25711	4504.4082	0.18725
4514.56592	0.65296	4514.15918	0.52165	0.26757	4514.42285	0.19698
4524.57959	0.65284	4524.17383	0.52191	0.26961	4524.43701	0.25089
4534.59424	0.65019	4534.18848	0.52065	0.27916	4534.45117	0.24817
4544.6084	0.65349	4544.20313	0.51955	0.28003	4544.46533	0.27118
4554.62207	0.65397	4554.21777	0.51829	0.27056	4554.47949	0.29307
4564.63623	0.65052	4564.23242	0.51711	0.25969	4564.49365	0.26201
4574.65088	0.65196	4574.24707	0.51614	0.27077	4574.5083	0.2842
4584.66504	0.65198	4584.26172	0.51508	0.2651	4584.52246	0.32094
4594.67871	0.65282	4594.27686	0.51403	0.27271	4594.53662	0.30394
4604.69287	0.64903	4604.2915	0.51276	0.26902	4604.55078	0.30131
4614.70703	0.64938	4614.30615	0.51187	0.27694	4614.56494	0.28322
4624.72119	0.65154	4624.3208	0.51116	0.26519	4624.57959	0.27921
4634.73535	0.65165	4634.33545	0.50986	0.26266	4634.59424	0.29267
4644.74951	0.65199	4644.3501	0.5095	0.26754	4644.6084	0.3073
4654.76318	0.64916	4654.36475	0.50894	0.27151	4654.62256	0.28797
4664.77734	0.65009	4664.37939	0.50876	0.27261	4664.63672	0.27347
4674.7915	0.64907	4674.39404	0.50763	0.27751	4674.65088	0.2761
4684.80518	0.649	4684.40869	0.50741	0.26472	4684.66553	0.25466
4694.81982	0.64827	4694.42334	0.50676	0.26089	4694.67969	0.24569
4704.66748	0.64841	4704.43701	0.5062	0.25533	4704.69385	0.28294
4714.68115	0.6478	4714.45166	0.5056	0.25576	4714.70801	0.2813
4724.69531	0.64505	4724.46631	0.50501	0.25688	4724.72217	0.27022
4734.70947	0.6481	4734.48096	0.50438	0.26573	4734.73633	0.25859
4744.72168	0.64723	4744.49561	0.5035	0.26519	4744.75049	0.28042
4754.73584	0.6473	4754.51025	0.50259	0.2753	4754.76465	0.26185
4764.75	0.64495	4764.5249	0.50159	0.28065	4764.6123	0.26941
4774.76416	0.64421	4774.53955	0.50071	0.28517	4774.62646	0.28262
4784.77832	0.64577	4784.5542	0.50097	0.27974	4784.64063	0.29004
4794.79248	0.64531	4794.56885	0.50064	0.2853	4794.65527	0.26322
4804.80615	0.64301	4804.58301	0.49975	0.27481	4804.66943	0.24759
4814.82031	0.64329	4814.59814	0.49874	0.27408	4814.68359	0.26598
4824.83447	0.64311	4824.61279	0.49874	0.27437	4824.69775	0.2736
4834.84912	0.6442	4834.62744	0.4983	0.26878	4834.71191	0.25405
4844.86279	0.64221	4844.47559	0.49759	0.28064	4844.72656	0.26292
4854.87695	0.64369	4854.49023	0.49752	0.28043	4854.74072	0.27411
4864.89111	0.64221	4864.50488	0.4973	0.27803	4864.75488	0.28455
4874.90527	0.64569	4874.51953	0.49657	0.27789	4874.76904	0.27025
4884.91943	0.64366	4884.53418	0.49579	0.28271	4884.7832	0.28298
4894.93359	0.6417	4894.54883	0.49584	0.27797	4894.79785	0.27538
4904.94727	0.64307	4904.56348	0.49468	0.27464	4904.81201	0.27425
4914.96191	0.64439	4914.57813	0.49374	0.27839	4914.82617	0.28535
4924.97607	0.64268	4924.59277	0.49354	0.27179	4924.84082	0.25976
4934.98975	0.64323	4934.60645	0.49249	0.28241	4934.85498	0.25263
4945.00391	0.64482	4944.62109	0.49211	0.28344	4944.86914	0.25932
4955.01855	0.64155	4954.63574	0.49125	0.28795	4954.88379	0.26506
4965.03223	0.64222	4964.65039	0.49161	0.28058	4964.89795	0.27353
4975.04639	0.64464	4974.66504	0.4902	0.27413	4974.91211	0.27006
4985.06055	0.64353	4984.67969	0.48997	0.26439	4984.92627	0.26875
4995.07471	0.64387	4994.69434	0.48924	0.26826	4994.94043	0.27847
5005.08887	0.64019	5004.70898	0.48899	0.25447	5004.95459	0.26673
5015.10303	0.64244	5014.72363	0.48824	0.2624	5014.96924	0.26446
5025.1167	0.64639	5024.73779	0.48815	0.25771	5024.9834	0.26061
5035.13086	0.64346	5034.75244	0.48785	0.25693	5034.99756	0.24315
5045.14551	0.64602	5044.76758	0.48681	0.26349	5045.01172	0.26761
5055.15918	0.64386	5054.78223	0.48659	0.27583	5055.02588	0.25191
5065.17334	0.64437	5064.79688	0.48684	0.27955	5065.04053	0.25181
5075.1875	0.6403	5074.81152	0.48682	0.27908	5075.05469	0.25363
5085.20215	0.64179	5084.82617	0.48694	0.28463	5085.06885	0.25781
5095.21582	0.64131	5094.84082	0.48747	0.27952	5095.08105	0.26106
5105.22998	0.64224	5104.85547	0.48698	0.27474	5105.09521	0.26237
5115.20898	0.64355	5114.87012	0.48679	0.27574	5115.10938	0.26522
5125.0918	0.64076	5124.88477	0.48711	0.27721	5125.12354	0.26934
5135.10596	0.64244	5134.89941	0.487	0.27484	5135.13818	0.27145
5145.12012	0.64038	5144.91406	0.487	0.27544	5145.15234	0.27159
5155.13379	0.64158	5154.92871	0.48696	0.27211	5155.1665	0.28255
5165.14844	0.64069	5164.94385	0.48684	0.28361	5165.18066	0.30426
5175.1626	0.6396	5174.9585	0.48709	0.27088	5175.03418	0.27563
5185.17627	0.63985	5184.97314	0.48724	0.2752	5185.04297	0.27177
5195.19043	0.64233	5194.98779	0.4876	0.27119	5195.05713	0.26739
5205.20459	0.64184	5205.00244	0.48755	0.27697	5205.07178	0.25221
5215.21875	0.64376	5215.01709	0.48711	0.27266	5215.08594	0.25443
5225.23291	0.64142	5225.03174	0.48705	0.27474	5225.1001	0.25083
5235.24512	0.6422	5235.04639	0.48772	0.28386	5235.11426	0.24966
5245.25928	0.63905	5245.06104	0.4877	0.27324	5245.12891	0.24608
5255.27344	0.64479	5255.06494	0.48751	0.2707	5255.14307	0.25418
5265.2876	0.64425	5264.92334	0.48721	0.26571	5265.15723	0.25575
5275.30127	0.64145	5274.93848	0.48673	0.26481	5275.17139	0.24726
5285.31543	0.64205	5284.95313	0.48704	0.2562	5285.18555	0.2649
5295.32959	0.64513	5294.96777	0.48653	0.26349	5295.19971	0.27859
5305.34375	0.64387	5304.98242	0.48602	0.26527	5305.21387	0.26142
5315.35791	0.6428	5314.99707	0.48538	0.26745	5315.22852	0.26032
5325.37207	0.63901	5325.01172	0.48447	0.26522	5325.24268	0.2553
5335.38623	0.6391	5335.02637	0.48478	0.26841	5335.25684	0.25693
5345.40039	0.63777	5345.04102	0.48453	0.25126	5345.271	0.26674
5355.41455	0.64127	5355.05566	0.48392	0.25666	5355.28516	0.26534
5365.42871	0.64236	5365.07031	0.48327	0.25525	5365.29932	0.2673
5375.44238	0.64273	5375.08496	0.48266	0.26127	5375.31348	0.26532
5385.45703	0.6444	5385.1001	0.48264	0.25933	5385.32764	0.26451
5395.47119	0.64145	5395.11475	0.48218	0.26885	5395.3418	0.25674
5405.48486	0.63947	5405.12939	0.48138	0.26721	5405.35645	0.25709
5415.49902	0.63604	5415.14404	0.4805	0.27801	5415.37061	0.25565
5425.51367	0.63329	5425.15869	0.48028	0.28171	5425.38477	0.23788
5435.52734	0.63635	5435.17334	0.47981	0.28052	5435.39893	0.23888
5445.5415	0.63644	5445.18799	0.47926	0.28645	5445.41309	0.24594
5455.55566	0.63734	5455.20264	0.47905	0.27629	5455.42773	0.24827
5465.56982	0.6355	5465.21729	0.4787	0.28092	5465.44189	0.25497
5475.58398	0.6353	5475.23193	0.47814	0.26593	5475.45605	0.25308
5485.59814	0.63768	5485.24658	0.47781	0.27302	5485.47021	0.25702
5495.61182	0.63549	5495.26123	0.47796	0.27806	5495.48486	0.26373
5505.62646	0.63538	5505.27637	0.47773	0.27288	5505.49902	0.25576
5515.64063	0.63698	5515.29102	0.47778	0.27505	5515.51367	0.26001
5525.6543	0.63715	5525.30566	0.47727	0.27729	5525.52783	0.25558
5535.50146	0.63811	5535.32031	0.4767	0.28187	5535.54199	0.25549
5545.51611	0.63701	5545.33496	0.47721	0.28285	5545.55615	0.257
5555.52979	0.63798	5555.34961	0.47693	0.28677	5555.57031	0.28349
5565.54395	0.63772	5565.36426	0.4766	0.29416	5565.58496	0.26295
5575.55811	0.63485	5575.37891	0.4763	0.29082	5575.59912	0.26205
5585.57227	0.6367	5585.39355	0.47595	0.29046	5585.61328	0.27169
5595.58643	0.63593	5595.4082	0.47581	0.28515	5595.46045	0.25582
5605.60059	0.63779	5605.42285	0.47635	0.28916	5605.47461	0.26085
5615.61475	0.6362	5615.43799	0.47601	0.27916	5615.48926	0.28802
5625.62842	0.63821	5625.45264	0.47591	0.28955	5625.50342	0.28016
5635.64307	0.63585	5635.46729	0.47561	0.28446	5635.51758	0.26342
5645.65723	0.63353	5645.48193	0.47511	0.29162	5645.53174	0.2542
5655.6709	0.63355	5655.49658	0.47459	0.28796	5655.5459	0.25299
5665.68506	0.63636	5665.34424	0.47468	0.29134	5665.56006	0.27444
5675.69971	0.63501	5675.35889	0.4745	0.28259	5675.57471	0.26012
5685.71338	0.6344	5685.37354	0.47365	0.27636	5685.58887	0.25845
5695.72754	0.63363	5695.38818	0.47374	0.28354	5695.60303	0.2562
5705.7417	0.63508	5705.40137	0.47391	0.28376	5705.61719	0.28609
5715.75586	0.63592	5715.41602	0.47374	0.277	5715.63135	0.27169
5725.77002	0.63616	5725.43115	0.4735	0.28129	5725.64551	0.26377
5735.78418	0.63462	5735.4458	0.47302	0.28169	5735.66016	0.25823
5745.79785	0.63567	5745.46045	0.47352	0.28321	5745.67432	0.26666
5755.8125	0.63678	5755.4751	0.47284	0.2779	5755.68848	0.2626
5765.82666	0.63595	5765.48975	0.47311	0.27847	5765.70264	0.2662
5775.84033	0.63246	5775.50439	0.47285	0.28178	5775.71729	0.26561
5785.85449	0.63456	5785.51904	0.47266	0.29072	5785.73047	0.25877
5795.86914	0.63161	5795.53369	0.47302	0.2897	5795.74414	0.26107
5805.88281	0.63096	5805.54834	0.47256	0.28699	5805.75879	0.26362
5815.89697	0.63232	5815.56299	0.4722	0.29558	5815.77295	0.2698
5825.91113	0.63299	5825.57764	0.47152	0.28969	5825.78516	0.26348
5835.92529	0.63575	5835.59229	0.47166	0.28405	5835.79932	0.25852
5845.93945	0.6359	5845.60742	0.47134	0.29425	5845.81348	0.26131
5855.95361	0.63475	5855.62207	0.47172	0.30443	5855.82764	0.29284
5865.96777	0.63341	5865.63672	0.47215	0.30106	5865.8418	0.28227
5875.98145	0.6311	5875.65137	0.47247	0.30085	5875.85645	0.26436
5885.99609	0.63305	5885.66602	0.47347	0.30263	5885.87061	0.25132
5896.01025	0.63171	5895.68066	0.47376	0.30277	5895.88477	0.26284
5906.02393	0.63134	5905.69531	0.47497	0.285	5905.89893	0.2563
5916.03809	0.63075	5915.70996	0.47623	0.30415	5915.91309	0.254
5926.05273	0.62961	5925.72461	0.47722	0.30447	5925.92773	0.25995
5936.05664	0.63146	5935.73926	0.47787	0.28357	5935.94189	0.27473
5945.91357	0.63324	5945.75391	0.47867	0.29598	5945.95605	0.27479
5955.92773	0.63412	5955.76904	0.47916	0.29946	5955.97021	0.29469
5965.94189	0.63079	5965.78369	0.48025	0.29521	5965.98438	0.28649
5975.95605	0.6322	5975.79834	0.48141	0.27823	5975.99854	0.27048
5985.97021	0.62991	5985.8125	0.48219	0.2747	5986.01318	0.27432
5995.98389	0.63094	5995.82715	0.48196	0.27584	5996.02734	0.29643
6005.99854	0.63107	6005.8418	0.48254	0.29212	6005.875	0.27901
6016.0127	0.63282	6015.85645	0.48309	0.27186	6015.8877	0.28427
6026.02637	0.6324	6025.87109	0.48375	0.28087	6025.90186	0.27831
6036.04053	0.63263	6035.88574	0.48389	0.28196	6035.91602	0.285
6046.05518	0.62985	6045.90039	0.48373	0.27253	6045.93018	0.27109
6056.06885	0.63122	6055.91504	0.48342	0.27924	6055.94482	0.26284
6066.08301	0.63262	6065.93018	0.48229	0.27492	6065.95947	0.26198
6076.09717	0.63199	6075.94482	0.48183	0.27827	6075.97363	0.26372
6086.11133	0.63319	6085.79297	0.48269	0.28218	6085.98779	0.27443
6096.12549	0.62971	6095.80762	0.48236	0.28499	6096.00195	0.29868
6106.13965	0.63073	6105.82227	0.48295	0.28487	6106.01611	0.32869
6116.15381	0.63095	6115.8374	0.48104	0.29131	6116.03076	0.24705
6126.16797	0.63178	6125.85205	0.4817	0.292	6126.04492	0.2912
6136.18213	0.63018	6135.8667	0.48121	0.2961	6136.05908	0.2789
6146.19629	0.63085	6145.88135	0.48046	0.3032	6146.07324	0.29327
6156.20996	0.62973	6155.896	0.4792	0.2897	6156.0874	0.32244
6166.22412	0.62935	6165.91064	0.47802	0.28804	6166.10205	0.3254
6176.23828	0.62982	6175.92529	0.47768	0.28509	6176.11621	0.31184
6186.25244	0.62903	6185.93994	0.47663	0.27525	6186.13037	0.30043
6196.2666	0.63031	6195.95459	0.47663	0.27509	6196.14453	0.29621
6206.28076	0.62881	6205.96924	0.4749	0.28188	6206.15869	0.28475
6216.29443	0.62929	6215.98389	0.47507	0.29386	6216.17285	0.31089
6226.30859	0.6282	6225.99854	0.47377	0.28902	6226.1875	0.37398
6236.32275	0.62991	6236.01367	0.47325	0.30204	6236.20166	0.38847
6246.33691	0.63123	6246.02832	0.47309	0.28975	6246.21582	0.38573
6256.35107	0.62931	6256.04297	0.47212	0.29816	6256.22998	0.38776
6266.36523	0.62995	6266.05762	0.47173	0.29948	6266.24414	0.38991
6276.37891	0.62828	6276.07227	0.47088	0.3048	6276.2583	0.3689
6286.39307	0.6281	6286.08691	0.47079	0.30446	6286.27246	0.3623
6296.40771	0.62743	6296.10205	0.46967	0.31284	6296.28662	0.3545
6306.42139	0.62825	6306.1167	0.46895	0.30322	6306.30078	0.33637
6316.43555	0.62851	6316.13135	0.46827	0.30114	6316.31494	0.33049
6326.44971	0.62773	6326.146	0.46708	0.30906	6326.32959	0.3269
6336.46387	0.62651	6336.16064	0.46667	0.30435	6336.34375	0.31936
6346.40967	0.62702	6346.17529	0.46542	0.3105	6346.3584	0.30032
6356.32568	0.62787	6356.18994	0.46533	0.31065	6356.37256	0.28961
6366.33984	0.62796	6366.20459	0.46471	0.31008	6366.38672	0.27823
6376.354	0.62745	6376.21875	0.46485	0.3085	6376.40088	0.27214
6386.36816	0.6297	6386.2334	0.46498	0.31079	6386.41504	0.27154
6396.52588	0.62784	6396.22314	0.46403	0.31524	6396.37451	0.27006
6406.37256	0.62581	6406.23779	0.46269	0.31307	6406.38867	0.2703
6416.38672	0.62649	6416.25293	0.46151	0.32107	6416.40332	0.27337
6426.40088	0.62677	6426.26758	0.46189	0.31372	6426.41748	0.27553
6436.41504	0.62672	6436.28223	0.46169	0.31234	6436.43164	0.28099
6446.4292	0.62614	6446.29688	0.46123	0.307	6446.44482	0.27707
6456.44336	0.6261	6456.31152	0.46099	0.3042	6456.4585	0.27613
6466.45703	0.62586	6466.32617	0.46021	0.30724	6466.47266	0.28016
6476.47168	0.62483	6476.34082	0.46029	0.31075	6476.48682	0.27517
6486.48584	0.62513	6486.35547	0.4596	0.30883	6486.50146	0.27369
6496.49951	0.62542	6496.37012	0.45888	0.30162	6496.51563	0.26928
6506.51367	0.6254	6506.38477	0.45953	0.30057	6506.52979	0.27142
6516.52832	0.62745	6516.39941	0.4599	0.28598	6516.54395	0.27184
6526.54199	0.62879	6526.41455	0.46	0.28636	6526.55811	0.27555
6536.55615	0.62814	6536.42871	0.46024	0.29297	6536.57227	0.27097
6546.57031	0.62875	6546.44336	0.46008	0.2881	6546.58691	0.26652
6556.58447	0.62765	6556.2915	0.4594	0.28711	6556.60107	0.26565
6566.59863	0.62604	6566.30615	0.45926	0.27105	6566.44824	0.26477
6576.61279	0.6247	6576.3208	0.45906	0.2622	6576.4624	0.26936
6586.62646	0.62386	6586.33545	0.45922	0.25793	6586.47656	0.26912
6596.64063	0.62598	6596.3501	0.45879	0.25629	6596.49121	0.27306
6606.65527	0.62564	6606.36475	0.45829	0.25558	6606.50537	0.27335
6616.66943	0.62564	6616.37939	0.45855	0.25427	6616.51953	0.27225
6626.68311	0.62464	6626.39404	0.45853	0.25598	6626.53418	0.27425
6636.69727	0.62494	6636.40918	0.45782	0.25643	6636.54834	0.27591
6646.71143	0.62351	6646.42383	0.45832	0.2551	6646.5625	0.27121
6656.72559	0.62287	6656.43848	0.45877	0.25563	6656.57715	0.27131
6666.73975	0.62171	6666.45313	0.45912	0.25656	6666.59131	0.27031
6676.75391	0.62091	6676.46777	0.4592	0.25543	6676.60547	0.26739
6686.76758	0.62156	6686.48242	0.4586	0.25802	6686.61963	0.27314
6696.78174	0.62176	6696.49707	0.45811	0.25938	6696.63379	0.27214
6706.7959	0.62186	6706.51172	0.45731	0.2609	6706.64795	0.27282
6716.81006	0.62264	6716.52637	0.45697	0.26373	6716.6626	0.27496
6726.82422	0.62241	6726.54102	0.45751	0.26608	6726.67676	0.27297
6736.83838	0.62267	6736.55566	0.45703	0.26925	6736.69092	0.27614
6746.85205	0.62328	6746.57031	0.45791	0.28413	6746.70508	0.27521
6756.86621	0.62084	6756.58545	0.45738	0.28584	6756.71924	0.27446
6766.88086	0.62185	6766.6001	0.4572	0.30366	6766.7334	0.27282
6776.89453	0.62017	6776.61475	0.45565	0.30604	6776.74756	0.26972
6786.90869	0.61907	6786.62939	0.45685	0.29779	6786.76172	0.27119
6796.92285	0.61917	6796.64404	0.45579	0.30324	6796.77637	0.26876
6806.93701	0.62051	6806.65869	0.45599	0.30386	6806.79053	0.26569
6816.78467	0.61928	6816.67334	0.45505	0.3102	6816.80469	0.26448
6826.79785	0.61998	6826.68848	0.455	0.29716	6826.81934	0.27249
6836.8125	0.6207	6836.70313	0.45703	0.30071	6836.83301	0.26387
6846.82666	0.62127	6846.71777	0.45707	0.30618	6846.84766	0.25649
6856.84033	0.61896	6856.73242	0.45663	0.30154	6856.86133	0.25546
6866.85498	0.61923	6866.74707	0.45752	0.3052	6866.87598	0.25796
6876.86865	0.61971	6876.76172	0.45679	0.30228	6876.89014	0.25802
6886.88281	0.61958	6886.77637	0.45727	0.29958	6886.90479	0.2583
6896.89746	0.61783	6896.79102	0.45749	0.29984	6896.91846	0.25838
6906.91113	0.61818	6906.80518	0.4588	0.30572	6906.93311	0.25707
6916.92529	0.61784	6916.81982	0.46004	0.29568	6916.94727	0.25598
6926.93994	0.61705	6926.83447	0.45927	0.29979	6926.96191	0.25497
6936.95361	0.61832	6936.84912	0.45865	0.29337	6936.97559	0.25304
6946.96729	0.61725	6946.86377	0.45902	0.28061	6946.99023	0.25234
6956.98193	0.61745	6956.87842	0.45838	0.28994	6957.00391	0.25518
6966.99609	0.61731	6966.72656	0.45797	0.30364	6967.01611	0.25889
6977.00977	0.61736	6976.74121	0.45744	0.29724	6976.86572	0.25662
6987.02441	0.61718	6986.75586	0.45817	0.29444	6986.88037	0.25259
6997.03809	0.61676	6996.77051	0.45945	0.29479	6996.89404	0.25103
7007.05273	0.61608	7006.78516	0.46027	0.28536	7006.90869	0.25095
7017.06689	0.617	7016.7998	0.4605	0.28954	7016.92285	0.25176
7027.08057	0.61745	7026.81445	0.45871	0.27331	7026.9375	0.25713
7037.09521	0.61736	7036.82959	0.45872	0.27111	7036.95117	0.25807
7047.10889	0.61652	7046.84424	0.45932	0.26507	7046.96582	0.25697
7057.12109	0.61672	7056.85889	0.45795	0.29268	7056.98047	0.25588
7067.13574	0.61664	7066.87354	0.45856	0.28291	7066.99414	0.25786
7077.1499	0.61591	7076.88818	0.45942	0.28289	7077.00879	0.2521
7087.16357	0.61569	7086.90283	0.45861	0.28435	7087.02295	0.24644
7097.17822	0.61621	7096.91797	0.45784	0.2867	7097.0376	0.24179
7107.19189	0.61703	7106.93262	0.45753	0.2802	7107.05127	0.24117
7117.20605	0.61779	7116.94727	0.45798	0.26922	7117.06592	0.24423
7127.2207	0.61798	7126.96191	0.45952	0.28667	7127.07959	0.24504
7137.23438	0.6171	7136.97461	0.45885	0.28861	7137.09424	0.24874
7147.24805	0.61519	7146.98926	0.45916	0.30057	7147.1084	0.25126
7157.26318	0.61511	7157.00391	0.46087	0.29739	7157.12305	0.25248
7167.27686	0.61508	7167.01855	0.46047	0.30202	7167.13672	0.25357
7177.29053	0.61543	7177.0332	0.46043	0.29095	7177.15137	0.25141
7187.30518	0.61559	7187.04785	0.4612	0.29486	7187.16504	0.24861
7197.31934	0.61586	7197.0625	0.4619	0.29803	7197.17969	0.24618
7207.33301	0.615	7207.07715	0.46236	0.29359	7207.19385	0.24579
7217.34766	0.61544	7217.09229	0.46092	0.29747	7217.2085	0.24731
7227.19531	0.615	7227.10693	0.4617	0.29135	7227.22217	0.24855
7237.20898	0.6152	7237.12158	0.46189	0.2891	7237.23682	0.24574
7247.22363	0.61483	7247.13623	0.46227	0.30277	7247.25098	0.24012
7257.23779	0.61472	7257.15088	0.46185	0.30068	7257.26563	0.23742
7267.25146	0.61443	7267.16602	0.46201	0.29832	7267.2793	0.23911
7277.26611	0.61474	7277.18066	0.46161	0.30141	7277.29395	0.24312
7287.27979	0.61503	7287.19531	0.46222	0.30579	7287.30762	0.2472
7297.29346	0.61525	7297.20996	0.46122	0.29656	7297.32227	0.24696
7307.30811	0.61482	7307.22461	0.461	0.30486	7307.33643	0.24677
7317.32227	0.61433	7317.23926	0.46006	0.30252	7317.35107	0.25464
7327.33594	0.61431	7327.25391	0.46153	0.30135	7327.36475	0.26251
7337.35059	0.6139	7337.26855	0.46106	0.29482	7337.37939	0.26874
7347.36426	0.61388	7347.2832	0.46141	0.29864	7347.39404	0.27387
7357.37842	0.61388	7357.29785	0.46062	0.26994	7357.40771	0.27892
7367.39307	0.61364	7367.3125	0.46229	0.26666	7367.42285	0.27335
7377.40674	0.61403	7377.16016	0.46368	0.26977	7377.27002	0.27856
7387.4209	0.61344	7387.1748	0.45977	0.30602	7387.28467	0.28208
7397.43555	0.61381	7397.18945	0.46172	0.30512	7397.29834	0.28695
7407.44922	0.61297	7407.2041	0.46129	0.31371	7407.31299	0.28946
7417.46289	0.61299	7417.21875	0.46194	0.35952	7417.32715	0.28238
7427.47754	0.6143	7427.2334	0.46154	0.33995	7427.3418	0.28424
7437.4917	0.61346	7437.24805	0.46113	0.33249	7437.35547	0.2939
7447.50537	0.61289	7447.26318	0.46192	0.33785	7447.37012	0.30884
7457.52002	0.61389	7457.27783	0.46177	0.3309	7457.38379	0.34419
7467.53369	0.61281	7467.29053	0.46376	0.3346	7467.39844	0.34065
7477.54736	0.61313	7477.30518	0.46203	0.32438	7477.4126	0.33788
7487.56201	0.61289	7487.31982	0.46281	0.33833	7487.42725	0.3319
7497.57617	0.61377	7497.33545	0.46282	0.35871	7497.44092	0.33487
7507.58984	0.6129	7507.3501	0.46047	0.35632	7507.45557	0.34253
7517.60449	0.61274	7517.36475	0.46186	0.35777	7517.46973	0.35083
7527.61816	0.61214	7527.37939	0.463	0.33881	7527.48438	0.34882
7537.63281	0.61157	7537.39404	0.46053	0.33566	7537.49805	0.35243
7547.64648	0.61214	7547.40869	0.46085	0.33579	7547.5127	0.35447
7557.66064	0.61138	7557.42334	0.46079	0.34253	7557.52637	0.35778
7567.67529	0.61135	7567.43799	0.46052	0.34208	7567.54102	0.35586
7577.68896	0.61186	7577.45264	0.46112	0.34932	7577.55469	0.35062
7587.70264	0.61115	7587.4668	0.46171	0.35385	7587.56934	0.34781
7597.71729	0.6104	7597.48145	0.46243	0.35971	7597.5835	0.34768
7607.73145	0.61003	7607.49609	0.46326	0.35335	7607.59814	0.35483
7617.74512	0.6102	7617.51074	0.46342	0.3452	7617.61182	0.3551
7627.75977	0.61066	7627.52539	0.46496	0.35075	7627.62646	0.35399
7637.60693	0.60976	7637.54004	0.46369	0.34529	7637.64111	0.35191
7647.62109	0.60962	7647.5542	0.46232	0.33693	7647.65479	0.34807
7657.63574	0.60936	7657.56787	0.46271	0.34848	7657.66943	0.34389
7667.64941	0.60858	7667.58252	0.46271	0.34986	7667.68311	0.34791
7677.66309	0.60956	7677.59717	0.46474	0.3511	7677.69775	0.3496
7687.67773	0.61016	7687.61182	0.46497	0.35741	7687.71191	0.34824
7697.69189	0.60906	7697.62646	0.46646	0.34319	7697.72656	0.35064
7707.70557	0.61028	7707.64111	0.46533	0.36577	7707.74023	0.34981
7717.72021	0.60922	7717.65576	0.46378	0.35106	7717.75488	0.35037
7727.73389	0.60848	7727.66992	0.46425	0.35201	7727.76855	0.3508
7737.74756	0.60858	7737.68457	0.46466	0.34192	7737.7832	0.3558
7747.76221	0.60869	7747.69922	0.46396	0.35168	7747.79736	0.35332
7757.77637	0.60791	7757.71338	0.46498	0.34297	7757.81201	0.35141
7767.79004	0.60787	7767.72803	0.46372	0.35017	7767.82568	0.35315
7777.80469	0.60783	7777.74268	0.46493	0.34767	7777.84033	0.35945
7787.81836	0.60743	7787.75732	0.46534	0.3401	7787.6875	0.36004
7797.83203	0.60701	7797.60596	0.46473	0.33443	7797.70215	0.35451
7807.84668	0.60815	7807.62061	0.46467	0.34952	7807.71582	0.35326
7817.86084	0.60744	7817.63525	0.46473	0.34435	7817.73047	0.3614
7827.87451	0.60691	7827.6499	0.46415	0.33477	7827.74463	0.3619
7837.88916	0.60683	7837.66455	0.46406	0.32735	7837.75928	0.36477
7847.90283	0.6071	7847.6792	0.46628	0.32612	7847.77295	0.36235
7857.91699	0.60656	7857.69385	0.46506	0.34303	7857.7876	0.36693
7867.93018	0.60699	7867.7085	0.46533	0.34157	7867.80127	0.36851
7877.94385	0.60622	7877.72314	0.46612	0.33219	7877.81592	0.37368
7887.95752	0.60622	7887.73779	0.4646	0.34359	7887.82959	0.37411
7897.97217	0.60608	7897.75244	0.46336	0.33292	7897.84424	0.37031
7907.98633	0.60581	7907.76709	0.46357	0.32536	7907.85889	0.37677
7918	0.6065	7917.78174	0.46387	0.33361	7917.87305	0.37541
7928.01465	0.60625	7927.79639	0.46338	0.32631	7927.8877	0.37457
7938.02832	0.60695	7937.81104	0.46462	0.32475	7937.90137	0.36968
7948.04248	0.60604	7947.82666	0.46389	0.33217	7947.91602	0.36691
7958.05713	0.60623	7957.84131	0.46285	0.33608	7957.93018	0.36914
7968.0708	0.60634	7967.85596	0.4637	0.33714	7967.94482	0.3594
7978.08496	0.60572	7977.87061	0.46367	0.34437	7977.9585	0.36027
7988.09961	0.60532	7987.88525	0.46303	0.35039	7987.97314	0.36473
7998.11328	0.60714	7997.8999	0.46446	0.34298	7997.98682	0.37498
8008.12695	0.60582	8007.91455	0.46541	0.33997	8008	0.37773
8018.1416	0.60586	8017.9292	0.4644	0.3434	8018.01367	0.38001
8028.15576	0.60611	8027.94385	0.4652	0.3459	8028.02832	0.38256
8038.17041	0.6053	8037.9585	0.4653	0.33881	8038.04248	0.37553
8048.18408	0.6063	8047.97314	0.4633	0.33993	8048.05713	0.35332
8058.03076	0.60564	8057.98779	0.46298	0.33411	8058.0708	0.33906
8068.04541	0.60526	8068.00244	0.46241	0.33338	8068.08545	0.34994
8078.05957	0.60601	8078.01709	0.46324	0.34463	8078.09961	0.36065
8088.07324	0.60591	8088.03174	0.46279	0.34684	8088.11426	0.37014
8098.08789	0.60562	8098.04639	0.46396	0.33926	8098.12793	0.37097
8108.10205	0.60588	8108.06104	0.46351	0.33929	8108.14258	0.37142
8118.11572	0.60812	8118.07568	0.46232	0.34079	8118.15625	0.36471
8128.13037	0.60712	8128.09033	0.46304	0.33033	8128.1709	0.37589
8138.14404	0.60596	8138.10498	0.46205	0.35317	8138.18506	0.36899
8148.1582	0.60492	8148.11963	0.46194	0.34614	8148.19971	0.35702
8158.17285	0.60454	8158.13428	0.46164	0.3456	8158.21338	0.35925
8168.18652	0.60455	8168.14893	0.46229	0.34427	8168.22803	0.36124
8178.2002	0.60505	8178.16455	0.46304	0.35316	8178.2417	0.3653
8188.21484	0.60592	8188.1792	0.46142	0.34144	8188.25635	0.35597
8198.22852	0.60491	8198.19434	0.46353	0.34699	8198.27148	0.35556
8208.24219	0.60545	8208.04199	0.46116	0.33576	8208.11816	0.35137
8218.25781	0.60519	8218.05664	0.46418	0.32671	8218.13281	0.35732
8228.27148	0.6049	8228.07129	0.46162	0.36121	8228.14648	0.36093
8238.28516	0.60419	8238.08594	0.46175	0.35793	8238.16113	0.37056
8248.2998	0.60497	8248.10059	0.46211	0.36986	8248.1748	0.37516
8258.31348	0.60436	8258.11523	0.46168	0.35529	8258.18945	0.38355
8268.32715	0.60448	8268.12988	0.46087	0.34789	8268.20313	0.39419
8278.3418	0.60414	8278.14453	0.45963	0.34259	8278.21875	0.38903
8288.35547	0.60479	8288.15918	0.46267	0.32757	8288.23242	0.38848
8298.37012	0.60438	8298.17383	0.45813	0.33808	8298.24707	0.38056
8308.38477	0.60318	8308.18848	0.45779	0.34813	8308.26074	0.39571
8318.39844	0.60318	8318.20313	0.46177	0.34963	8318.27539	0.37705
8328.41211	0.60376	8328.21777	0.45987	0.37549	8328.28906	0.37537
8338.42676	0.6036	8338.23242	0.45862	0.344	8338.30371	0.38854
8348.44043	0.60338	8348.24707	0.45863	0.34604	8348.31738	0.38473
8358.4541	0.60332	8358.26172	0.46031	0.34263	8358.33203	0.37909
8368.46875	0.6031	8368.27637	0.46042	0.33822	8368.3457	0.37009
8378.48242	0.60313	8378.29102	0.45999	0.34249	8378.36035	0.37741
8388.49707	0.60412	8388.30566	0.45897	0.34812	8388.375	0.3747
8398.51172	0.60324	8398.31836	0.4621	0.3389	8398.38965	0.37555
8408.52539	0.60293	8408.33398	0.45915	0.35597	8408.40332	0.37153
8418.53906	0.60391	8418.34863	0.46096	0.36352	8418.41797	0.37626
8428.55371	0.60368	8428.36328	0.4606	0.35489	8428.43164	0.37512
8438.56738	0.60229	8438.37793	0.46192	0.36456	8438.44629	0.37521
8448.58105	0.60269	8448.39258	0.46159	0.37327	8448.45996	0.37219
8458.51074	0.60305	8458.40723	0.46083	0.3577	8458.47461	0.3705
8468.44336	0.60256	8468.42188	0.45931	0.37848	8468.48828	0.38844
8478.45703	0.60299	8478.43555	0.46101	0.35526	8478.50293	0.40514
8488.47168	0.60179	8488.4502	0.46106	0.36239	8488.51758	0.3665
8498.48535	0.6021	8498.46484	0.46135	0.35466	8498.53125	0.35599
8508.49902	0.60174	8508.47949	0.46075	0.35626	8508.5459	0.35641
8518.51367	0.60092	8518.49414	0.46082	0.35624	8518.55957	0.35041
8528.52734	0.60147	8528.50879	0.46046	0.36607	8528.57422	0.35143
8538.54199	0.60094	8538.52344	0.4605	0.36244	8538.58789	0.36454
8548.55664	0.60147	8548.53809	0.46247	0.3678	8548.60254	0.38317
8558.57031	0.60126	8558.55273	0.46296	0.36419	8558.61621	0.38341
8568.58496	0.60132	8568.56738	0.46193	0.3701	8568.63086	0.37426
8578.59863	0.60113	8578.58203	0.46302	0.36024	8578.64453	0.37945
8588.6123	0.60054	8588.59668	0.45981	0.37763	8588.65918	0.36895
8598.62695	0.60076	8598.61133	0.45907	0.3817	8598.67383	0.38381
8608.64063	0.60117	8608.62598	0.46007	0.37606	8608.58984	0.3728
8618.6543	0.60047	8618.64063	0.46065	0.38588	8618.53613	0.35585
8628.66992	0.60062	8628.48926	0.46229	0.38876	8628.55078	0.36331
8638.68359	0.59988	8638.50488	0.46179	0.36559	8638.56445	0.33893
8648.69727	0.60002	8648.51953	0.46135	0.36381	8648.5791	0.3292
8658.71191	0.59983	8658.53418	0.46189	0.36637	8658.59277	0.33555
8668.72559	0.59981	8668.54883	0.46205	0.36491	8668.60742	0.30807
8678.73926	0.59885	8678.56348	0.46233	0.39191	8678.62109	0.30589
8688.75391	0.59864	8688.57813	0.46114	0.37518	8688.63574	0.30939
8698.76758	0.59945	8698.59277	0.46187	0.36447	8698.64941	0.31059
8708.78223	0.59907	8708.60645	0.46143	0.36618	8708.66406	0.30875
8718.79688	0.59917	8718.62109	0.46037	0.34906	8718.67871	0.30372
8728.70996	0.60739	8728.63574	0.45998	0.34186	8728.69336	0.31445
8738.72363	0.6093	8738.65039	0.46058	0.3655	8738.70703	0.32125
8748.73828	0.60989	8748.66504	0.4606	0.37155	8748.72168	0.32534
8758.75293	0.61038	8758.67969	0.46153	0.38176	8758.73535	0.32814
8768.7666	0.61012	8768.69434	0.46075	0.37012	8768.75	0.33344
8778.78125	0.61064	8778.70898	0.46114	0.35308	8778.76465	0.32423
8788.79492	0.61001	8788.72363	0.46066	0.34372	8788.77832	0.30474
8798.80859	0.60995	8798.73828	0.45977	0.33994	8798.79297	0.30533
8808.82324	0.60928	8808.75293	0.45854	0.33154	8808.80664	0.30819
8818.83691	0.60876	8818.76758	0.45922	0.35477	8818.82129	0.30574
8828.85156	0.60912	8828.78223	0.45859	0.34162	8828.83398	0.31141
8838.86523	0.60933	8838.79688	0.45858	0.33028	8838.84766	0.30971
8848.87988	0.60901	8848.81152	0.45958	0.34325	8848.86133	0.30521
8858.89355	0.6091	8858.82715	0.45974	0.35162	8858.87598	0.30785
8868.9082	0.60981	8868.8418	0.4594	0.37131	8868.88965	0.31044
8878.92188	0.60905	8878.85645	0.45999	0.3789	8878.9043	0.30811
8888.93555	0.60937	8888.87109	0.46128	0.35965	8888.91895	0.30716
8898.9502	0.60987	8898.88574	0.45863	0.35568	8898.93359	0.31107
8908.96387	0.60951	8908.90039	0.45678	0.35945	8908.94727	0.30844
8918.97852	0.60984	8918.91504	0.45896	0.35544	8918.96191	0.30865
8928.99219	0.6092	8928.92969	0.45836	0.3748	8928.97559	0.31105
8939.00684	0.60947	8938.94434	0.45904	0.37558	8938.99023	0.31053
8949.02051	0.60971	8948.95898	0.45918	0.374	8949.00195	0.30856
8959.03516	0.60912	8958.97363	0.45873	0.38473	8959.01758	0.30723
8969.04688	0.60884	8968.98828	0.45935	0.36527	8969.03125	0.31183
8979.06152	0.60917	8979.00293	0.45844	0.38565	8979.0459	0.31821
8989.07617	0.60879	8989.01758	0.45821	0.40121	8989.05957	0.31599
8999.08984	0.60882	8999.03223	0.4586	0.38983	8999.07422	0.32416
9009.10352	0.60863	9009.04688	0.4585	0.35886	9009.08789	0.32582
9019.11816	0.60918	9019.06152	0.45722	0.3511	9019.10254	0.32486
9029.13184	0.60892	9029.06543	0.45787	0.35424	9028.9502	0.32649
9039.14551	0.609	9038.92383	0.45839	0.36421	9038.96484	0.32943
9049.16016	0.6082	9048.93848	0.45875	0.35982	9048.97949	0.32539
9059.1748	0.60866	9058.95313	0.45852	0.36607	9058.99316	0.33658
9069.18945	0.60909	9068.96777	0.46023	0.36326	9069.00781	0.32266
9079.20313	0.6087	9078.98242	0.45815	0.38566	9079.02246	0.32227
9089.2168	0.6088	9088.99805	0.45779	0.36015	9089.03711	0.3316
9099.23145	0.60816	9099.0127	0.46056	0.34559	9099.05078	0.32114
9109.24512	0.60823	9109.02734	0.45856	0.34677	9109.06543	0.32083
9119.22168	0.60839	9119.04199	0.45861	0.3441	9119.0791	0.31968
9129.10645	0.60805	9129.05664	0.45813	0.34129	9129.09375	0.32142
9139.12012	0.60788	9139.07129	0.45824	0.33918	9139.10742	0.32326
9149.13477	0.60797	9149.08594	0.4596	0.33519	9149.12207	0.32732
9159.14941	0.60775	9159.10059	0.4593	0.36895	9159.13574	0.3106
9169.16309	0.60747	9169.11523	0.46147	0.37603	9169.15039	0.31253
9179.17676	0.60757	9179.12988	0.46081	0.35084	9179.16406	0.31391
9189.19141	0.60735	9189.14453	0.4598	0.35518	9189.17969	0.31196
9199.20508	0.60692	9199.15918	0.46001	0.35652	9199.19336	0.31512
9209.21875	0.6074	9209.17383	0.46024	0.36191	9209.20801	0.31425
9219.2334	0.60708	9219.18848	0.45992	0.3551	9219.22168	0.31525
9229.24805	0.60702	9229.20313	0.45985	0.35591	9229.23633	0.31205
9239.26172	0.6072	9239.21777	0.45917	0.34648	9239.25	0.31237
9249.27637	0.60709	9249.23242	0.46014	0.35363	9249.26465	0.31959
9259.29004	0.60674	9259.24707	0.4602	0.35457	9259.27832	0.27201
9269.30371	0.60684	9269.26172	0.45785	0.35676	9269.29297	0.28307
9279.31836	0.60666	9279.27637	0.45727	0.36137	9279.30664	0.27502
9289.33203	0.60619	9289.29102	0.45878	0.36016	9289.32129	0.27899
9299.3457	0.60639	9299.30566	0.45942	0.37669	9299.33594	0.2826
9309.36035	0.6062	9309.32031	0.45839	0.38668	9309.35059	0.28631
9319.37402	0.60637	9319.33594	0.45934	0.4081	9319.36426	0.2888
9329.38867	0.6063	9329.35059	0.45921	0.38915	9329.37891	0.29286
9339.40234	0.60583	9339.36523	0.4586	0.37346	9339.39355	0.29397
9349.41699	0.60594	9349.37988	0.45655	0.3756	9349.40723	0.29474
9359.43066	0.6057	9359.39453	0.45715	0.36276	9359.42188	0.2974
9369.44531	0.606	9369.40918	0.45781	0.36463	9369.43555	0.29656
9379.45898	0.60576	9379.42383	0.45749	0.35607	9379.4502	0.29772
9389.47266	0.60558	9389.43848	0.45955	0.3595	9389.46387	0.29068
9399.4873	0.60598	9399.45313	0.46009	0.36347	9399.47852	0.28134
9409.50098	0.60538	9409.46777	0.45891	0.37752	9409.49219	0.27778
9419.51465	0.60551	9419.48242	0.46091	0.37874	9419.50684	0.27179
9429.5293	0.60491	9429.49707	0.45984	0.37164	9429.52051	0.27624
9439.54297	0.60497	9439.3457	0.45924	0.37534	9439.36914	0.27452
9449.55664	0.60575	9449.36035	0.4587	0.36846	9449.38281	0.27851
9459.57129	0.60524	9459.375	0.45905	0.36519	9459.39746	0.26964
9469.58594	0.60528	9469.38965	0.4585	0.37632	9469.41113	0.27911
9479.59961	0.60519	9479.4043	0.46125	0.37559	9479.42578	0.28409
9489.61426	0.60496	9489.41895	0.46308	0.36446	9489.43945	0.27816
9499.62793	0.60454	9499.43359	0.46198	0.37416	9499.4541	0.28079
9509.6416	0.60439	9509.44824	0.46117	0.36657	9509.46777	0.28064
9519.65625	0.60419	9519.46094	0.46237	0.36899	9519.48242	0.28121
9529.50391	0.60483	9529.47559	0.46308	0.3869	9529.49609	0.27887
9539.51758	0.60393	9539.49023	0.46177	0.3626	9539.51074	0.2852
9549.53223	0.60419	9549.50586	0.4614	0.35269	9549.52441	0.28333
9559.5459	0.60388	9559.52051	0.46025	0.36163	9559.53906	0.29196
9569.56055	0.60362	9569.53516	0.46225	0.3718	9569.55273	0.28469
9579.57422	0.60375	9579.5498	0.46177	0.38303	9579.56738	0.28665
9589.58789	0.60342	9589.56445	0.46055	0.37633	9589.58105	0.2856
9599.60254	0.60277	9599.5791	0.46028	0.36273	9599.5957	0.28664
9609.61621	0.60357	9609.59375	0.46014	0.3644	9609.60938	0.28742
9619.63086	0.60285	9619.6084	0.4606	0.37253	9619.625	0.29363
9629.64453	0.60204	9629.62305	0.46209	0.36201	9629.63867	0.29264
9639.65918	0.60219	9639.6377	0.46228	0.36431	9639.65332	0.29578
9649.67285	0.60297	9649.65234	0.46134	0.36606	9649.66797	0.29565
9659.6875	0.60234	9659.66699	0.46115	0.36568	9659.68164	0.29701
9669.70117	0.60193	9669.68164	0.46175	0.35883	9669.69629	0.30816
9679.71484	0.60198	9679.69629	0.46298	0.35903	9679.70996	0.30932
9689.72949	0.60142	9689.71094	0.46271	0.36506	9689.72461	0.31846
9699.74316	0.60108	9699.72559	0.46065	0.36858	9699.73828	0.32602
9709.75684	0.60138	9709.74023	0.45982	0.35887	9709.75293	0.31963
9719.77148	0.6013	9719.75488	0.46236	0.35971	9719.7666	0.32097
9729.78613	0.60137	9729.76953	0.46308	0.35941	9729.78125	0.31925
9739.7998	0.60075	9739.78418	0.46268	0.36176	9739.7959	0.32348
9749.81445	0.60023	9749.79883	0.46142	0.35892	9749.81055	0.3135
9759.82813	0.60065	9759.81348	0.46107	0.35885	9759.82422	0.29367
9769.8418	0.6005	9769.8291	0.46058	0.36886	9769.83887	0.28841
9779.85645	0.6002	9779.84375	0.46415	0.37974	9779.85254	0.28693
9789.87012	0.59961	9789.8584	0.46146	0.39141	9789.86719	0.28662
9799.88477	0.60017	9799.87305	0.46404	0.37978	9799.88086	0.29288
9809.89941	0.59952	9809.8877	0.46417	0.38215	9809.89551	0.32203
9819.91309	0.60006	9819.90234	0.46468	0.36908	9819.90918	0.33538
9829.92676	0.60001	9829.91699	0.46436	0.37172	9829.92383	0.35249
9839.94141	0.59963	9839.93164	0.46226	0.36394	9839.93848	0.35972
9849.95508	0.59956	9849.94629	0.4628	0.36487	9849.78613	0.36325
9859.96875	0.59952	9859.79395	0.46261	0.36544	9859.7998	0.37929
9869.9834	0.59932	9869.80859	0.46248	0.37897	9869.81445	0.37693
9879.99707	0.5995	9879.82324	0.4635	0.38373	9879.82813	0.38533
9890.01172	0.59962	9889.83789	0.46288	0.40521	9889.84277	0.3899
9900.02637	0.59965	9899.85254	0.46136	0.38704	9899.85742	0.38234
9910.04004	0.59903	9909.86719	0.46398	0.36381	9909.87109	0.36396
9920.05371	0.59931	9919.88184	0.46515	0.36956	9919.88574	0.35129
9930.06836	0.59924	9929.89648	0.46373	0.37458	9929.89941	0.34518
9939.91504	0.59904	9939.91113	0.46347	0.37406	9939.91406	0.33469
9949.92871	0.59923	9949.92578	0.46296	0.37075	9949.92871	0.32996
9959.94336	0.59931	9959.94043	0.46429	0.35457	9959.94336	0.31661
9969.95801	0.59972	9969.95508	0.46203	0.36019	9969.95703	0.31558
9979.97168	0.59911	9979.96973	0.46277	0.37129	9979.97168	0.30718
9989.98633	0.59877	9989.98438	0.46386	0.36083	9989.98535	0.31262
10000	0.59862	10000	0.46163	0.39343	10000	0.3167
