# Supplementary material for: Graphene overcoats for ultra-high storage density magnetic media
Source: Nat Commun. 2021 May 17;12:2854. doi: 10.1038/s41467-021-22687-y (PMC8129078; doi:10.1038/s41467-021-22687-y)
Supplement: Supplementary file 2 — Source Data [file 41467_2021_22687_MOESM2_ESM.zip › source data file HD/Fig3b-COF.dat]

	LOC1		LOC2		LOC2		LOC2
	1LG		2LG		3LG		4LG
0	-0.00663	0	0.00216	0	0.01185	0	0.01885
10.09542	0.12364	9.92874	0.11067	9.5958	0.13353	9.59579	0.11579
20.02417	0.132	20.02415	0.11655	19.69161	0.13592	19.69159	0.11963
30.11959	0.13644	29.95288	0.12249	29.62075	0.138	29.62071	0.10752
40.04834	0.14387	40.04829	0.12713	39.71655	0.12937	39.7165	0.10341
50.14377	0.1292	49.97702	0.12489	49.64569	0.128	49.64563	0.09824
60.07252	0.12113	60.07243	0.12644	59.7415	0.12872	59.73976	0.09822
70.16794	0.12151	70.00117	0.12788	69.67064	0.12525	69.66888	0.09374
80.09669	0.1245	80.09657	0.12802	79.76645	0.12634	79.76468	0.09487
90.19212	0.12811	90.02531	0.13214	89.69559	0.12645	89.6938	0.0918
100.12087	0.13249	100.12072	0.13506	99.79139	0.12401	99.74751	0.09045
110.21628	0.13632	110.04946	0.1316	109.72054	0.12156	109.71873	0.08934
120.14503	0.13767	120.1432	0.12932	119.81634	0.12074	119.77742	0.08765
130.24046	0.13888	130.07195	0.12939	129.74547	0.12165	129.74364	0.08792
140.16922	0.13209	140.16734	0.13133	139.84128	0.12119	139.67278	0.08816
150.26463	0.13412	150.09608	0.13379	149.77042	0.12186	149.76855	0.0833
160.19339	0.14236	160.19116	0.13318	159.86621	0.12334	159.69768	0.08517
170.28882	0.14047	170.11856	0.13026	169.79535	0.11919	169.79347	0.08617
180.21758	0.14528	180.21397	0.13222	179.89117	0.11969	179.7226	0.08707
190.31299	0.12984	190.14272	0.12654	189.82031	0.11854	189.81841	0.08596
200.24174	0.12433	200.08574	0.1253	199.91611	0.1146	199.74751	0.0854
210.20459	0.12547	210.16685	0.12235	209.84525	0.11483	209.84331	0.08644
220.26591	0.12499	220.11469	0.12325	219.94106	0.11454	219.77245	0.09063
230.19464	0.12511	230.19098	0.12633	229.87019	0.11365	229.86824	0.08913
240.29008	0.12368	240.11972	0.12304	239.966	0.11429	239.79736	0.089
250.21716	0.12783	250.21515	0.12605	249.89513	0.11591	249.89314	0.08965
260.31259	0.12458	260.14389	0.1263	259.98914	0.11929	259.82227	0.08867
270.24133	0.12787	270.23929	0.12388	269.92007	0.12187	269.91806	0.0946
280.33679	0.1226	280.16803	0.12311	280.0159	0.12015	279.8472	0.0994
290.2655	0.11546	290.26343	0.12551	289.94504	0.12228	289.94299	0.09106
300.36093	0.12249	300.1922	0.12666	299.87418	0.12563	299.87213	0.09476
310.28967	0.1219	310.2876	0.12541	309.96997	0.12656	309.9679	0.09884
320.38513	0.12375	320.21634	0.13107	319.89911	0.11802	319.89703	0.09027
330.31387	0.12289	330.31171	0.13188	329.9949	0.11668	329.99283	0.09294
340.40927	0.12257	340.24045	0.12854	339.92407	0.12273	339.92194	0.09112
350.33804	0.12666	350.33588	0.12587	350.01984	0.1242	350.01773	0.09534
360.43344	0.12746	360.26462	0.12349	359.94897	0.11971	359.94684	0.09174
370.36221	0.12787	370.36002	0.12606	370.0448	0.11749	370.04266	0.09225
380.45764	0.12865	380.28876	0.12193	379.97394	0.11614	379.97015	0.09195
390.38638	0.12852	390.38416	0.1222	390.06976	0.12015	390.06592	0.09187
400.48013	0.13134	400.3129	0.12323	399.9989	0.11945	399.99503	0.09198
410.40891	0.12892	410.40833	0.12208	410.0947	0.11717	410.09085	0.08988
420.5043	0.13108	420.33707	0.12318	420.02383	0.12137	420.01996	0.09144
430.43307	0.12493	430.43246	0.1237	430.11963	0.12104	430.11578	0.08812
440.52682	0.12709	440.36118	0.12695	440.04877	0.12068	440.04492	0.08629
450.45557	0.12682	450.4566	0.1257	450.14456	0.11602	450.14063	0.08692
460.55103	0.13224	460.38535	0.12856	460.0737	0.11488	460.06979	0.0882
470.47977	0.12766	470.48074	0.128	470.16953	0.12014	470.16388	0.0901
480.57513	0.12733	480.40948	0.12437	480.09869	0.12053	480.09302	0.09165
490.50388	0.12324	490.50485	0.12397	490.19452	0.11749	490.18887	0.08883
500.5993	0.1265	500.43359	0.11982	500.1236	0.11849	500.11795	0.08898
510.52811	0.13163	510.52902	0.11954	510.21942	0.11921	510.21378	0.08922
520.62347	0.13285	520.45776	0.11983	520.14856	0.11843	520.14288	0.09
530.55225	0.13287	530.55316	0.1236	530.24432	0.11404	530.08643	0.09145
540.64764	0.1381	540.48187	0.12268	540.17352	0.11145	540.16779	0.09994
550.57648	0.13531	550.57727	0.1239	550.26929	0.10985	550.11633	0.09176
560.67188	0.13575	560.50604	0.12241	560.19806	0.11131	560.19281	0.08887
570.60059	0.13678	570.60144	0.12072	570.2926	0.11595	570.12189	0.09117
580.69598	0.12973	580.53021	0.11946	580.22174	0.11523	580.21765	0.09157
590.62476	0.1342	590.55072	0.1194	590.31757	0.11295	590.14673	0.09062
600.66425	0.13345	600.55432	0.12028	600.2467	0.11453	600.24255	0.09079
610.64893	0.13061	610.48309	0.11375	610.34247	0.11388	610.17169	0.09378
620.69324	0.12419	620.57849	0.11303	620.27161	0.11446	620.26581	0.0947
630.67316	0.12299	630.5072	0.11476	630.36743	0.11466	630.19489	0.0952
640.60187	0.12067	640.60266	0.11492	640.29657	0.11933	640.29077	0.09221
650.69733	0.12486	650.53137	0.11142	650.3924	0.11706	650.21991	0.09095
660.62604	0.12557	660.62677	0.1122	660.32147	0.11281	660.31567	0.09596
670.7215	0.13424	670.55389	0.11078	670.4173	0.11455	670.24481	0.09044
680.65027	0.13143	680.64929	0.10836	680.34644	0.11938	680.34058	0.08843
690.74561	0.1323	690.578	0.1074	690.33069	0.11763	690.26971	0.0913
700.67438	0.1354	700.67334	0.1076	700.3714	0.11467	700.36554	0.09211
710.76978	0.13157	710.60046	0.10985	710.30054	0.10623	710.29468	0.0916
720.69855	0.12913	720.6958	0.10984	720.3963	0.10484	720.39038	0.09029
730.79401	0.13341	730.62457	0.10951	730.3255	0.10723	730.31952	0.08961
740.72272	0.14986	740.71997	0.10828	740.42126	0.10452	740.41534	0.08869
750.81647	0.14295	750.64874	0.11106	750.35046	0.10409	750.34448	0.08709
760.74524	0.12939	760.74414	0.1098	760.44623	0.09771	760.44031	0.08177
770.8407	0.1338	770.67291	0.10792	770.37531	0.10241	770.36938	0.0833
780.76941	0.13983	780.76703	0.1071	780.47113	0.10475	780.46515	0.08376
790.86487	0.13626	790.69537	0.10619	790.40033	0.10361	790.39429	0.08438
800.79199	0.13584	800.79077	0.10577	800.49615	0.10285	800.49011	0.0867
810.88739	0.13027	810.71954	0.10325	810.42529	0.10419	810.41925	0.0892
820.8161	0.13044	820.81494	0.10561	820.521	0.10264	820.51501	0.08501
830.9115	0.13084	830.74371	0.09987	830.4502	0.10286	830.44415	0.08885
840.84021	0.1325	840.83905	0.10106	840.54596	0.10112	840.53992	0.08944
850.93573	0.12737	850.76782	0.10363	850.47516	0.10407	850.46906	0.09096
860.86438	0.12992	860.86316	0.10381	860.57092	0.10268	860.56482	0.09416
870.95984	0.1282	870.79199	0.10956	870.50012	0.10319	870.4939	0.09025
880.88861	0.12801	880.88733	0.10256	880.59589	0.10237	880.58978	0.08992
890.98401	0.1244	890.8161	0.09983	890.52509	0.10152	890.51886	0.09173
900.91284	0.12322	900.9115	0.10029	900.62085	0.10397	900.61462	0.09156
911.00824	0.12129	910.84027	0.10528	910.54993	0.10452	910.54382	0.08593
920.93695	0.12284	920.93561	0.10851	920.64575	0.108	920.5675	0.08315
931.03247	0.12287	930.86444	0.11073	930.57489	0.10348	930.56873	0.08776
940.96112	0.12415	940.95984	0.111	940.67078	0.10317	940.59741	0.08988
951.05658	0.12691	950.88861	0.10781	950.59985	0.10513	950.59369	0.08571
960.98535	0.1268	960.98395	0.10821	960.69562	0.10236	960.52277	0.09211
971.08069	0.12671	970.91272	0.1059	970.62482	0.09814	970.61853	0.08762
981.00946	0.12468	981.00806	0.10546	980.72058	0.10296	980.54773	0.08691
991.10486	0.12531	990.93683	0.10139	990.64978	0.10133	990.64349	0.08798
1001.03369	0.12461	1001.03223	0.09923	1000.74561	0.09968	1000.57257	0.08784
1011.12909	0.1249	1010.96106	0.09995	1010.67468	0.09688	1010.66833	0.08823
1021.0578	0.12818	1020.88971	0.10452	1020.77051	0.09755	1020.59753	0.08375
1031.15161	0.12875	1030.98499	0.10365	1030.69958	0.0964	1030.69324	0.08547
1041.08032	0.13332	1040.91382	0.1022	1040.79541	0.09591	1040.62231	0.0828
1051.01086	0.12684	1051.00928	0.10298	1050.72449	0.09545	1050.71826	0.08995
1061.10461	0.12402	1060.93799	0.10337	1060.78442	0.0936	1060.64746	0.08736
1071.03992	0.12713	1071.03333	0.10561	1070.74951	0.09198	1070.74316	0.08637
1081.12866	0.12948	1080.96216	0.10181	1080.81433	0.09512	1080.67224	0.08559
1091.0575	0.12868	1091.0575	0.10284	1090.77441	0.095	1090.76807	0.08362
1101.15295	0.12616	1100.98621	0.10307	1100.70361	0.09427	1100.69714	0.08325
1111.08167	0.13297	1111.08167	0.10154	1110.79944	0.09122	1110.79297	0.08407
1121.17712	0.14326	1121.0105	0.10188	1120.72864	0.09107	1120.72217	0.08648
1131.10583	0.1324	1131.10583	0.10072	1130.82434	0.09167	1130.81787	0.0832
1141.20117	0.13158	1141.03455	0.10027	1140.75354	0.09322	1140.74536	0.0845
1151.12988	0.12591	1151.13	0.10108	1150.84924	0.09257	1150.84106	0.08523
1161.22546	0.12561	1161.05884	0.1007	1160.77844	0.09452	1160.76868	0.08749
1171.15417	0.12935	1171.15405	0.10117	1170.87427	0.09335	1170.86438	0.08616
1181.24951	0.12966	1181.08289	0.09946	1180.80334	0.09855	1180.79346	0.08474
1191.17834	0.13106	1191.17822	0.10106	1190.89917	0.10211	1190.88928	0.08118
1201.2738	0.13233	1201.10706	0.09945	1200.82825	0.09911	1200.81848	0.08357
1211.20227	0.12493	1211.20239	0.09981	1210.92419	0.09798	1210.91431	0.08486
1221.29639	0.12513	1221.13123	0.0999	1220.85327	0.09756	1220.84338	0.08468
1231.2251	0.12519	1231.22656	0.10313	1230.94897	0.09749	1230.9375	0.08664
1241.32043	0.1242	1241.15527	0.10273	1240.87817	0.09787	1240.86658	0.08689
1251.24927	0.12469	1251.25073	0.09587	1250.974	0.09901	1250.9624	0.08665
1261.3446	0.12652	1261.17944	0.09534	1260.9032	0.10009	1260.8916	0.08603
1271.27332	0.12911	1271.2749	0.09636	1270.99902	0.10188	1270.98743	0.09032
1281.36877	0.12971	1281.20361	0.09568	1280.9281	0.09977	1280.9165	0.08911
1291.29761	0.12776	1291.29736	0.09725	1291.02234	0.10198	1291.01221	0.08697
1301.39294	0.13238	1301.22607	0.09982	1300.95142	0.10316	1300.94141	0.0856
1311.32166	0.13614	1311.32153	0.0969	1311.04553	0.10925	1311.03723	0.08617
1321.41711	0.13473	1321.25024	0.10068	1320.97461	0.10786	1320.96631	0.08379
1331.34583	0.1316	1331.3457	0.09779	1331.07043	0.10662	1331.06042	0.0871
1341.44128	0.1373	1341.27441	0.09548	1340.99963	0.10497	1340.98962	0.08551
1351.37012	0.13699	1351.36975	0.10016	1351.09546	0.10458	1351.08533	0.08936
1361.46545	0.13288	1361.29846	0.1009	1361.02466	0.10228	1361.0144	0.08952
1371.39417	0.1317	1371.39404	0.09798	1371.12036	0.10262	1371.11035	0.09072
1381.48975	0.13143	1381.32275	0.09646	1381.04944	0.10057	1381.03943	0.10549
1391.41846	0.13333	1391.41809	0.0944	1391.14526	0.10194	1390.96851	0.09772
1401.51379	0.12903	1401.3468	0.09608	1401.07434	0.10193	1401.06433	0.09453
1411.44092	0.12776	1411.33069	0.09309	1411.17029	0.09845	1410.99353	0.09369
1421.53638	0.12515	1421.37097	0.09428	1421.09937	0.10145	1421.08923	0.09283
1431.46509	0.12404	1431.35974	0.09387	1431.19507	0.10171	1431.01831	0.09087
1441.56042	0.12443	1441.39514	0.09393	1441.12427	0.10022	1441.11414	0.08956
1451.48926	0.12773	1451.32385	0.09554	1451.22021	0.10286	1451.04333	0.09327
1461.50159	0.12965	1461.41919	0.09648	1461.14929	0.10202	1461.13904	0.0911
1471.51343	0.13244	1471.3479	0.09695	1471.24512	0.1043	1471.06812	0.09248
1481.44226	0.13398	1481.44348	0.09563	1481.17432	0.10439	1481.16406	0.09025
1491.5376	0.12944	1491.37207	0.09603	1491.27002	0.1038	1491.09314	0.08922
1501.46631	0.12733	1501.46753	0.0949	1501.1991	0.10243	1501.18896	0.09066
1511.56177	0.13348	1511.39624	0.09458	1511.15393	0.1009	1511.11804	0.08972
1521.49048	0.13281	1521.4917	0.09762	1521.22412	0.10352	1521.21387	0.08634
1531.58594	0.13461	1531.42041	0.10005	1531.18396	0.10278	1531.14294	0.08847
1541.51465	0.13406	1541.51587	0.09432	1541.24902	0.10513	1541.23877	0.0895
1551.61011	0.14109	1551.44458	0.09525	1551.1781	0.11047	1551.16797	0.08746
1561.53882	0.14534	1561.54004	0.09655	1561.27405	0.10925	1561.26367	0.08616
1571.63257	0.13215	1571.46704	0.1002	1571.20313	0.10639	1571.19275	0.08529
1581.56128	0.13741	1581.5625	0.09753	1581.29895	0.10464	1581.28857	0.08575
1591.65686	0.12955	1591.49109	0.09664	1591.22803	0.10791	1591.21777	0.08637
1601.58557	0.1287	1601.58667	0.09581	1601.32373	0.10455	1601.31348	0.08845
1611.57434	0.13091	1611.57361	0.09743	1611.30469	0.10303	1611.29431	0.093
1621.66968	0.13469	1621.50244	0.09963	1621.40051	0.10373	1621.22351	0.09097
1631.59851	0.13377	1631.59778	0.09937	1631.32971	0.09973	1631.31921	0.08942
1641.69385	0.13537	1641.52661	0.09438	1641.31055	0.10149	1641.24829	0.08801
1651.62097	0.13721	1651.62195	0.09111	1651.35449	0.10048	1651.34412	0.08927
1661.71631	0.14044	1661.55066	0.09199	1661.34045	0.10299	1661.27332	0.08878
1671.64502	0.14031	1671.64612	0.09436	1671.37952	0.10543	1671.36914	0.08885
1681.7406	0.13333	1681.57471	0.09368	1681.30872	0.10046	1681.29822	0.08698
1691.66943	0.1299	1691.66919	0.09227	1691.40454	0.09735	1691.39404	0.08604
1701.76465	0.1281	1701.59729	0.09442	1701.33362	0.10093	1701.32312	0.08724
1711.69348	0.12807	1711.69263	0.09479	1711.42944	0.10648	1711.41895	0.0884
1721.78882	0.13059	1721.62134	0.09334	1721.35852	0.10123	1721.3479	0.0877
1731.71753	0.13233	1731.71692	0.09167	1731.45435	0.09879	1731.44385	0.09046
1741.81311	0.13269	1741.64563	0.09139	1741.38354	0.09841	1741.3728	0.08674
1751.74194	0.13245	1751.74097	0.09304	1751.47925	0.09834	1751.46875	0.08777
1761.8374	0.12887	1761.6698	0.09577	1761.40845	0.10457	1761.39795	0.08844
1771.76428	0.13195	1771.76526	0.09406	1771.50439	0.10482	1771.49365	0.08851
1781.85986	0.13269	1781.69397	0.09249	1781.43335	0.11486	1781.42285	0.08884
1791.78857	0.12822	1791.78918	0.09142	1791.52917	0.11299	1791.51855	0.08897
1801.88403	0.12674	1801.71802	0.09236	1801.45837	0.10772	1801.44763	0.08697
1811.81287	0.12744	1811.81177	0.094	1811.55396	0.10454	1811.54346	0.0896
1821.90808	0.12759	1821.7406	0.09296	1821.48315	0.10438	1821.47266	0.08578
1831.83679	0.12997	1831.83582	0.09374	1831.57898	0.10756	1831.56836	0.08497
1841.93225	0.13324	1841.76465	0.09415	1841.50818	0.1121	1841.49756	0.0832
1851.86108	0.13387	1851.86011	0.09344	1851.604	0.11431	1851.59351	0.0902
1861.95654	0.13527	1861.78894	0.09637	1861.5332	0.09527	1861.52246	0.08856
1871.88513	0.13397	1871.88428	0.09665	1871.62915	0.08337	1871.61829	0.08619
1881.98071	0.13179	1881.81299	0.09256	1881.55811	0.08775	1881.54736	0.08259
1891.90771	0.1275	1891.90845	0.09163	1891.65393	0.09033	1891.64319	0.0828
1902.0033	0.13307	1901.83704	0.09136	1901.58313	0.09068	1901.57227	0.08404
1911.93201	0.13321	1911.9325	0.09217	1911.67712	0.09408	1911.60156	0.08472
1922.02722	0.13378	1921.86121	0.09369	1921.60632	0.10111	1921.59717	0.08633
1931.95605	0.13806	1931.95667	0.09413	1931.70215	0.10127	1931.53149	0.08707
1942.0498	0.13622	1941.88525	0.09374	1941.63135	0.09688	1941.62708	0.0874
1951.97864	0.13098	1951.97681	0.09113	1951.72693	0.09385	1951.55627	0.08855
1962.0741	0.1296	1961.90955	0.09331	1961.65613	0.09586	1961.6521	0.0871
1972.00269	0.13202	1971.83838	0.09391	1971.75208	0.09785	1971.58105	0.08727
1982.09802	0.13352	1981.93372	0.09218	1981.68103	0.09885	1981.677	0.08886
1992.02686	0.13421	1991.86243	0.09174	1991.77698	0.09792	1991.60596	0.08516
2002.12231	0.13679	2001.95789	0.09758	2001.70618	0.09609	2001.7019	0.08798
2012.05103	0.13066	2011.88672	0.09656	2011.802	0.09651	2011.6311	0.08633
2021.97986	0.13219	2021.98193	0.09699	2021.73108	0.09707	2021.72681	0.08781
2032.0752	0.13339	2031.91064	0.0943	2031.79224	0.09743	2031.65601	0.08978
2042.00488	0.13093	2042.0061	0.09519	2041.7561	0.09824	2041.75183	0.08823
2052.09961	0.13388	2051.93481	0.09744	2051.82202	0.09868	2051.68066	0.08657
2062.02832	0.13823	2062.03003	0.09661	2061.78076	0.09951	2061.77661	0.08784
2072.12378	0.13759	2071.95898	0.09736	2071.70996	0.09896	2071.7041	0.08933
2082.05225	0.13623	2082.05444	0.09556	2081.80396	0.10032	2081.7998	0.09201
2092.14771	0.13556	2091.9812	0.0939	2091.73315	0.10343	2091.729	0.08928
2102.07666	0.13648	2102.0769	0.09566	2101.8291	0.1055	2101.82495	0.08815
2112.17212	0.13683	2112.00562	0.10045	2111.7583	0.09987	2111.75391	0.08614
2122.10083	0.1399	2122.09937	0.10176	2121.854	0.10334	2121.84985	0.08712
2132.19604	0.14546	2132.02808	0.0958	2131.7832	0.10056	2131.77881	0.08947
2142.12476	0.13112	2142.12354	0.09522	2141.87915	0.10806	2141.87451	0.08981
2152.21875	0.13212	2152.05225	0.09424	2151.80811	0.10322	2151.80371	0.09109
2162.14746	0.15477	2162.14771	0.09525	2161.90381	0.09959	2161.89941	0.08957
2172.24292	0.13896	2172.07642	0.09492	2171.83301	0.10578	2171.82861	0.08976
2182.17163	0.13485	2182.17188	0.09331	2181.92871	0.10964	2181.92456	0.09042
2192.26709	0.14839	2192.10059	0.09441	2191.85791	0.10893	2191.85352	0.09145
2202.1958	0.1422	2202.19604	0.09577	2201.95386	0.09815	2201.94946	0.08879
2212.28955	0.13595	2212.12451	0.09466	2211.88306	0.09653	2211.87671	0.08649
2222.21851	0.14198	2222.21997	0.09666	2221.97876	0.10196	2221.97266	0.08512
2232.31372	0.14462	2232.14893	0.09929	2231.90796	0.10328	2231.90186	0.08696
2242.24243	0.14141	2242.24438	0.10173	2242.00391	0.09913	2241.9978	0.08812
2252.33765	0.138	2252.1731	0.09779	2251.93286	0.09546	2251.92676	0.08803
2262.2666	0.13763	2262.26831	0.09452	2262.02881	0.09743	2262.02271	0.08666
2272.36206	0.13712	2272.19727	0.09439	2271.95776	0.10358	2271.95166	0.08814
2282.29102	0.13378	2282.29248	0.09665	2282.05371	0.10633	2282.04736	0.0884
2292.38623	0.14242	2292.22119	0.09433	2291.98267	0.10564	2291.97656	0.08904
2302.31494	0.14163	2302.31665	0.09703	2302.07861	0.10598	2302.07227	0.09072
2312.4104	0.14276	2312.24536	0.09825	2312.00781	0.10336	2312.00146	0.08987
2322.33911	0.14267	2322.34082	0.09917	2322.10352	0.10809	2321.93066	0.08938
2332.43457	0.13917	2332.26953	0.09749	2332.08105	0.11805	2332.02637	0.08574
2342.36328	0.1424	2342.36499	0.10356	2342.01025	0.11509	2341.95557	0.09122
2352.45874	0.14141	2352.29395	0.09955	2352.10596	0.10682	2352.05151	0.08973
2362.38745	0.14793	2362.38892	0.09735	2362.03491	0.09353	2361.98047	0.08819
2372.48291	0.1544	2372.31787	0.10186	2372.13086	0.09076	2372.07642	0.08872
2382.41187	0.15506	2382.2959	0.10147	2382.0603	0.09604	2382.00537	0.08959
2392.50684	0.15729	2392.34204	0.09895	2392.15601	0.09677	2392.10107	0.08641
2402.43579	0.15277	2402.32471	0.10258	2402.08521	0.09936	2402.03027	0.08868
2412.4375	0.15429	2412.36597	0.1033	2412.18091	0.09628	2412.12598	0.09018
2422.45996	0.15199	2422.29492	0.09834	2422.10986	0.09679	2422.05518	0.08915
2432.46655	0.153	2432.39038	0.09738	2432.20581	0.09474	2432.15112	0.08851
2442.48413	0.15571	2442.31909	0.09844	2442.13501	0.09389	2442.08008	0.08867
2452.41284	0.15565	2452.41431	0.10168	2452.23047	0.08927	2452.17603	0.08964
2462.5083	0.15831	2462.34326	0.10097	2462.15991	0.08634	2462.10522	0.08622
2472.43701	0.15572	2472.43848	0.10056	2472.25562	0.08999	2472.20093	0.08646
2482.53247	0.15788	2482.36719	0.10084	2482.18481	0.08661	2482.13013	0.08896
2492.46143	0.16605	2492.46265	0.10219	2492.28052	0.08815	2492.22583	0.08784
2502.55664	0.14964	2502.3916	0.1017	2502.20996	0.09394	2502.15503	0.08884
2512.48535	0.15408	2512.48682	0.10244	2512.30566	0.08849	2512.25073	0.08856
2522.58081	0.15485	2522.41553	0.1016	2522.23462	0.09238	2522.17969	0.08826
2532.50952	0.17358	2532.51099	0.0973	2532.33032	0.08458	2532.27563	0.08919
2542.60522	0.17857	2542.43994	0.09562	2542.25977	0.08443	2542.20483	0.09039
2552.53369	0.17973	2552.53491	0.10042	2552.35522	0.08544	2552.30054	0.08912
2562.62915	0.17529	2562.46387	0.0987	2562.28442	0.08652	2562.22974	0.09006
2572.55786	0.1648	2572.55933	0.09848	2572.38037	0.08783	2572.32568	0.08959
2582.65332	0.15873	2582.48804	0.09827	2582.30957	0.08746	2582.25464	0.08892
2592.58203	0.16437	2592.5835	0.10066	2592.40527	0.09066	2592.35034	0.08786
2602.67749	0.16851	2602.51221	0.10062	2602.33447	0.08732	2602.27954	0.08924
2612.60449	0.17435	2612.60767	0.10366	2612.43018	0.08821	2612.37524	0.09138
2622.7002	0.16218	2622.53638	0.10408	2622.35938	0.08863	2622.30444	0.09223
2632.62891	0.15893	2632.62988	0.10458	2632.34619	0.08937	2632.40015	0.09245
2642.72437	0.16918	2642.55884	0.10119	2642.38428	0.08777	2642.3291	0.08968
2652.65283	0.17132	2652.65259	0.0992	2652.37622	0.08899	2652.42529	0.08613
2662.74829	0.16099	2662.5813	0.10301	2662.40918	0.0888	2662.35425	0.08623
2672.677	0.15695	2672.67651	0.10331	2672.33838	0.08616	2672.44995	0.08666
2682.77246	0.15445	2682.60522	0.1044	2682.43433	0.08846	2682.37915	0.08843
2692.70117	0.16483	2692.70093	0.10131	2692.36328	0.08787	2692.47485	0.08782
2702.79688	0.16359	2702.62964	0.10087	2702.45923	0.09023	2702.40405	0.09045
2712.72534	0.15956	2712.72485	0.10003	2712.38843	0.08929	2712.3999	0.09089
2722.8208	0.15019	2722.65381	0.0983	2722.48389	0.09015	2722.42725	0.0908
2732.74976	0.1422	2732.74902	0.09965	2732.41309	0.08985	2732.42773	0.08812
2742.84497	0.13483	2742.67773	0.10185	2742.50903	0.08815	2742.45239	0.08962
2752.77393	0.13215	2752.77295	0.10226	2752.43823	0.09026	2752.38135	0.08712
2762.86914	0.12517	2762.7019	0.10006	2762.53394	0.09064	2762.47729	0.08923
2772.79785	0.12691	2772.75684	0.10056	2772.46313	0.09075	2772.40625	0.08861
2782.89331	0.12921	2782.72607	0.0995	2782.55884	0.09004	2782.50195	0.08924
2792.82202	0.13231	2792.78589	0.10098	2792.48804	0.09047	2792.4314	0.08731
2802.90112	0.13378	2802.75024	0.10837	2802.58398	0.09154	2802.52686	0.08827
2812.84619	0.13565	2812.6792	0.10452	2812.51147	0.09106	2812.45605	0.08611
2822.93018	0.13846	2822.77441	0.10175	2822.60718	0.09712	2822.552	0.08574
2832.87061	0.13521	2832.70313	0.09857	2832.53613	0.09133	2832.48096	0.08757
2842.79932	0.13486	2842.79858	0.09938	2842.63208	0.0915	2842.5769	0.08757
2852.89478	0.13625	2852.72729	0.10126	2852.56128	0.09199	2852.5061	0.08638
2862.82324	0.1381	2862.8208	0.0991	2862.65527	0.09491	2862.60156	0.08805
2872.9187	0.13457	2872.74976	0.10194	2872.58447	0.09573	2872.53101	0.08706
2882.84741	0.1393	2882.84497	0.09995	2882.68042	0.09206	2882.62646	0.08827
2892.94287	0.13794	2892.77393	0.0957	2892.60938	0.09609	2892.55566	0.08756
2902.87183	0.14126	2902.86914	0.10284	2902.70508	0.09503	2902.65161	0.08666
2912.96704	0.14637	2912.7981	0.10312	2912.63428	0.09119	2912.58057	0.08821
2922.896	0.14735	2922.89355	0.10272	2922.73022	0.09649	2922.67651	0.08915
2932.99146	0.15095	2932.82227	0.10209	2932.65918	0.09929	2932.604	0.08631
2942.92017	0.15385	2942.91748	0.10091	2942.75513	0.09935	2942.69971	0.08937
2953.01563	0.14837	2952.84619	0.10012	2952.68433	0.09925	2952.62891	0.0884
2962.94434	0.14335	2962.94165	0.10502	2962.78003	0.09614	2962.72461	0.08749
2973.03979	0.14657	2972.87036	0.10133	2972.70923	0.09238	2972.6521	0.08969
2982.96851	0.14636	2982.96582	0.10095	2982.80493	0.09604	2982.7478	0.08851
2993.06396	0.1318	2992.89453	0.10111	2992.73413	0.09645	2992.677	0.08984
3002.99268	0.13138	3002.98999	0.09838	3002.82983	0.09165	3002.77271	0.08957
3013.08813	0.12972	3012.9187	0.10098	3012.75903	0.09417	3012.7019	0.08907
3023.0166	0.13975	3023.01416	0.10285	3022.82593	0.095	3022.79761	0.08934
3033.1123	0.13466	3032.94287	0.10388	3032.78394	0.09566	3032.72681	0.08978
3043.03931	0.13486	3043.03857	0.10648	3042.85596	0.09492	3042.82275	0.09068
3053.13477	0.14431	3052.96704	0.10745	3052.80908	0.09735	3052.75171	0.0934
3063.06372	0.14075	3063.0625	0.09986	3062.73804	0.09592	3062.84741	0.08963
3073.15894	0.14538	3072.99121	0.10217	3072.83398	0.09256	3072.77686	0.08902
3083.08765	0.1389	3083.08667	0.09987	3082.76318	0.09147	3082.87231	0.08959
3093.18311	0.1383	3093.01538	0.09952	3092.85864	0.09264	3092.80151	0.08753
3103.11206	0.13364	3103.11084	0.09939	3102.78784	0.09124	3102.89746	0.08866
3113.20752	0.13343	3113.03955	0.10118	3112.88379	0.09245	3112.82642	0.09074
3123.13599	0.13757	3123.13501	0.10516	3122.81299	0.09398	3122.90674	0.09002
3133.23145	0.14063	3133.06372	0.10498	3132.90869	0.0936	3132.85156	0.08721
3143.16016	0.14244	3143.15918	0.10269	3142.83618	0.09623	3142.93677	0.08833
3153.25562	0.14615	3153.08789	0.0999	3152.93213	0.09309	3152.87646	0.09184
3163.18457	0.15268	3163.18311	0.10102	3162.86108	0.09344	3162.80542	0.09068
3173.28003	0.15524	3173.11206	0.10086	3172.95703	0.09437	3172.90137	0.09013
3183.20874	0.15521	3183.20752	0.09804	3182.88623	0.09719	3182.83032	0.09137
3193.30396	0.15249	3193.13452	0.09901	3192.98193	0.09833	3192.92603	0.09218
3203.23291	0.15044	3203.07568	0.10116	3202.91113	0.09718	3202.85522	0.08981
3213.32813	0.15851	3213.15869	0.10161	3213.00684	0.09503	3212.95117	0.09246
3223.08447	0.16386	3223.0708	0.10165	3223.06274	0.09828	3223.01172	0.09313
3233.33057	0.16583	3233.15454	0.10406	3232.99194	0.09412	3232.93921	0.09226
3243.25952	0.16821	3243.24976	0.10381	3243.08765	0.0956	3243.03516	0.09466
3253.35474	0.16607	3253.17847	0.11164	3253.01685	0.09653	3252.96411	0.09367
3263.28369	0.16557	3263.27393	0.11458	3262.9458	0.09712	3263.0603	0.09164
3273.37915	0.16822	3273.20288	0.11067	3273.04175	0.0914	3272.98926	0.0923
3283.30762	0.18163	3283.2981	0.10722	3282.97095	0.09139	3283.08521	0.09325
3293.40332	0.1888	3293.22705	0.10841	3293.06689	0.09469	3293.01416	0.09488
3303.33203	0.1865	3303.32227	0.10798	3302.99561	0.09438	3303.10986	0.09123
3313.42578	0.15462	3313.25122	0.11147	3313.09009	0.09282	3313.03906	0.08982
3323.35474	0.15376	3323.34619	0.11385	3323.01904	0.08935	3322.96826	0.08959
3333.44971	0.15654	3333.27515	0.11077	3333.11475	0.08931	3333.06372	0.09068
3343.37866	0.16099	3343.24463	0.10931	3343.04395	0.09497	3342.99146	0.09638
3353.3689	0.19164	3353.29932	0.11032	3353.13989	0.0935	3353.0874	0.09226
3363.40283	0.18389	3363.27344	0.11153	3363.06885	0.09079	3363.01636	0.0936
3373.33154	0.16771	3373.32349	0.10933	3373.16479	0.08904	3373.1123	0.09523
3383.427	0.17311	3383.2522	0.10801	3383.09399	0.09247	3383.04126	0.09477
3393.35571	0.1886	3393.34741	0.10649	3393.18994	0.09011	3393.13696	0.09294
3403.45117	0.1766	3403.27637	0.10664	3403.1189	0.08914	3403.06641	0.09382
3413.37988	0.15868	3413.37158	0.10558	3413.21484	0.09093	3413.16211	0.09373
3423.47534	0.14782	3423.30054	0.10625	3423.14404	0.09081	3423.09131	0.08959
3433.4043	0.15886	3433.39575	0.10853	3433.2395	0.0902	3433.18701	0.09315
3443.49927	0.14655	3443.32446	0.10823	3443.1687	0.08923	3443.11597	0.08868
3453.42822	0.13792	3453.41992	0.11146	3453.2644	0.09169	3453.21191	0.09015
3463.52368	0.14731	3463.34863	0.1137	3463.19385	0.08947	3463.14111	0.09379
3473.45239	0.15301	3473.44434	0.1146	3473.28979	0.08875	3473.23682	0.09427
3483.5481	0.16171	3483.37305	0.11086	3483.21851	0.0884	3483.16577	0.09066
3493.47681	0.1682	3493.46802	0.11045	3493.31421	0.09088	3493.26172	0.09256
3503.57227	0.14045	3503.39526	0.10965	3503.24341	0.09033	3503.19067	0.09298
3513.50098	0.1491	3513.49072	0.112	3513.33936	0.09065	3513.28638	0.09207
3523.59595	0.15622	3523.41943	0.11824	3523.26855	0.09166	3523.21582	0.09353
3533.5249	0.15345	3533.51489	0.12182	3533.3645	0.09056	3533.31177	0.09198
3543.62036	0.16524	3543.4436	0.11761	3543.2937	0.09128	3543.24048	0.09449
3553.54907	0.16711	3553.53906	0.12578	3553.38916	0.09044	3553.33643	0.09516
3563.64453	0.1771	3563.46777	0.12834	3563.31812	0.09031	3563.26563	0.0935
3573.57324	0.18282	3573.56299	0.12366	3573.41431	0.0891	3573.36133	0.09638
3583.6687	0.16361	3583.49194	0.11931	3583.34351	0.08777	3583.29053	0.09532
3593.59766	0.14515	3593.5874	0.11946	3593.43921	0.08595	3593.38623	0.09481
3603.69312	0.16683	3603.51611	0.11823	3603.36816	0.09197	3603.31543	0.09498
3613.62207	0.15982	3613.61133	0.12401	3613.46411	0.08982	3613.41089	0.0979
3623.7168	0.15276	3623.54028	0.12321	3623.39307	0.09018	3623.34009	0.09578
3633.64404	0.18601	3633.63574	0.1227	3633.48901	0.09153	3633.43604	0.09566
3643.7395	0.16926	3643.56421	0.12721	3643.41821	0.0892	3643.36377	0.09458
3653.66846	0.18697	3653.65967	0.13035	3653.41699	0.08573	3653.45923	0.09531
3663.76367	0.17757	3663.58838	0.13398	3663.44312	0.08636	3663.38843	0.09351
3673.69116	0.19136	3673.68384	0.12606	3673.44678	0.09025	3673.48438	0.09398
3683.78638	0.18416	3683.61255	0.11835	3683.46777	0.08979	3683.41357	0.09304
3693.71509	0.18704	3693.70825	0.11943	3693.39722	0.08858	3693.50781	0.09404
3703.81055	0.17986	3703.63696	0.12223	3703.49292	0.09109	3703.43701	0.09921
3713.73926	0.1785	3713.73218	0.12386	3713.42212	0.09402	3713.53247	0.09832
3723.83447	0.19046	3723.66064	0.1271	3723.51782	0.09221	3723.46167	0.09603
3733.76318	0.1896	3733.70752	0.1297	3733.44702	0.09285	3733.46875	0.09579
3743.83057	0.20028	3743.68506	0.12702	3743.54321	0.0939	3743.48657	0.09718
3753.7876	0.18231	3753.73633	0.1215	3753.47192	0.09361	3753.49902	0.09725
3763.85938	0.18573	3763.70923	0.11791	3763.56787	0.09103	3763.51123	0.09803
3773.81177	0.19667	3773.63794	0.11551	3773.49536	0.09161	3773.44043	0.09927
3783.76074	0.20902	3783.7334	0.11627	3783.59106	0.09271	3783.53613	0.09916
3793.896	0.22339	3793.66235	0.11708	3793.52026	0.09316	3793.46387	0.10052
3803.82471	0.21413	3803.75586	0.11527	3803.61621	0.09095	3803.55981	0.09938
3813.92017	0.21159	3813.68457	0.11609	3813.54541	0.08912	3813.48901	0.09812
3823.84888	0.20408	3823.78003	0.11648	3823.64087	0.09254	3823.58447	0.09851
3833.94385	0.19886	3833.70874	0.11839	3833.57007	0.0905	3833.51367	0.09744
3843.8728	0.19622	3843.8042	0.11672	3843.66602	0.09138	3843.60938	0.09836
3853.96191	0.19079	3853.73315	0.11441	3853.59521	0.08999	3853.53857	0.09975
3863.89722	0.19094	3863.82837	0.11706	3863.69116	0.08972	3863.63452	0.10123
3873.99121	0.18132	3873.75684	0.1146	3873.62036	0.08987	3873.56323	0.10143
3883.92139	0.16689	3883.85229	0.11471	3883.71606	0.09134	3883.65918	0.10225
3893.8501	0.15077	3893.78125	0.11473	3893.64478	0.09385	3893.58838	0.10218
3903.94556	0.1489	3903.87671	0.11444	3903.74072	0.092	3903.68335	0.10191
3913.87427	0.1545	3913.80542	0.11801	3913.66992	0.09518	3913.61182	0.10271
3923.96997	0.16165	3923.90088	0.11514	3923.76563	0.09303	3923.7063	0.10079
3933.89819	0.16443	3933.82959	0.11379	3933.69507	0.09357	3933.63477	0.10188
3943.99341	0.1591	3943.92505	0.11108	3943.79102	0.0971	3943.73071	0.10384
3953.92236	0.18888	3953.85352	0.10909	3953.71973	0.09601	3953.65991	0.1026
3964.01782	0.18557	3963.94873	0.11383	3963.81567	0.09334	3963.75586	0.09987
3973.94678	0.17677	3973.87769	0.11278	3973.74487	0.09318	3973.68506	0.10175
3983.96216	0.15744	3983.97314	0.1135	3983.84058	0.09466	3983.78027	0.10526
3994.05762	0.15548	3993.90039	0.11713	3993.76978	0.09176	3993.70947	0.10283
4004.01147	0.16675	4003.99585	0.11957	4003.86572	0.09271	4003.80542	0.10467
4014.10693	0.1631	4013.9248	0.11514	4013.79492	0.09407	4013.73462	0.10584
4024.03589	0.15541	4024.01782	0.11094	4023.89014	0.0969	4023.83032	0.10755
4034.1311	0.15734	4033.94678	0.11148	4033.81934	0.09437	4033.75952	0.10628
4044.05933	0.16235	4044.04224	0.10744	4043.89844	0.09175	4043.85522	0.10518
4054.15503	0.15918	4053.97119	0.1086	4053.84473	0.09522	4053.78442	0.1081
4064.08374	0.1448	4064.06641	0.1128	4063.92871	0.08838	4063.88037	0.1021
4074.1792	0.16003	4073.99341	0.11493	4073.86963	0.09088	4073.80957	0.10203
4084.10791	0.15137	4084.08911	0.11092	4083.79883	0.0951	4083.90527	0.1018
4094.20337	0.14982	4094.01782	0.11182	4093.89429	0.09303	4093.83447	0.10195
4104.13232	0.16701	4104.11279	0.11478	4103.82324	0.09715	4103.93018	0.10247
4114.22803	0.16478	4114.0415	0.11498	4113.91943	0.09742	4113.85938	0.10394
4124.15674	0.16611	4124.13721	0.11307	4123.83838	0.09561	4123.95459	0.10517
4134.10254	0.15782	4134.06592	0.11215	4133.93457	0.09697	4133.88379	0.10562
4144.18018	0.16201	4144.16162	0.10767	4143.86377	0.09579	4143.97607	0.10505
4154.13086	0.1723	4154.09033	0.10826	4153.95898	0.09468	4153.90869	0.10402
4164.20459	0.17447	4164.18555	0.10839	4163.88818	0.09468	4163.83789	0.10422
4174.13379	0.15951	4174.11426	0.10848	4173.98389	0.09698	4173.93408	0.1049
4184.229	0.14798	4184.05127	0.10887	4183.91309	0.09664	4183.86328	0.10601
4194.15771	0.15236	4194.13818	0.11164	4194.00928	0.09636	4193.95703	0.10611
4204.25293	0.15843	4204.07861	0.11402	4203.93848	0.09284	4203.88623	0.10649
4214.18213	0.1625	4214.16064	0.11749	4214.03418	0.09569	4213.98193	0.10485
4224.27734	0.18214	4224.08936	0.12225	4223.96289	0.09556	4223.90967	0.10475
4234.20654	0.15459	4234.18506	0.12251	4234.05908	0.09715	4234.00537	0.10598
4244.30176	0.15237	4244.11426	0.12516	4243.98828	0.09726	4243.93457	0.103
4254.22998	0.15583	4254.20898	0.12394	4254.08398	0.09755	4254.03076	0.10301
4264.3252	0.14945	4264.1377	0.1194	4264.01318	0.09767	4263.95947	0.1061
4274.25439	0.1598	4274.2334	0.11557	4274.10938	0.0914	4274.05518	0.10471
4284.34961	0.16606	4284.16211	0.11389	4284.03809	0.09413	4283.98389	0.1039
4294.27832	0.16794	4294.25732	0.11544	4294.13379	0.09854	4294.08008	0.10227
4304.34424	0.18905	4304.18652	0.12038	4304.06299	0.09706	4304.00928	0.10217
4314.27295	0.19119	4314.28174	0.1373	4314.15869	0.0991	4314.10547	0.10348
4324.36816	0.18284	4324.21045	0.13019	4324.08789	0.09748	4324.03418	0.10415
4334.29688	0.18236	4334.30518	0.10947	4334.18408	0.09824	4334.12988	0.10456
4344.39258	0.17072	4344.23438	0.1084	4344.11328	0.10115	4344.05908	0.10306
4354.3208	0.15988	4354.32959	0.11082	4354.20898	0.10034	4354.15332	0.10629
4364.4165	0.14863	4364.25879	0.11243	4364.1377	0.10194	4364.08252	0.10468
4374.34521	0.14719	4374.354	0.11447	4374.2334	0.10163	4374.17773	0.11572
4384.43896	0.15324	4384.28271	0.1205	4384.16309	0.09975	4384.10693	0.1043
4394.36768	0.15329	4394.37842	0.11365	4394.25879	0.09965	4394.20313	0.10429
4404.46289	0.155	4404.30713	0.11188	4404.18799	0.0996	4404.13232	0.10172
4414.39209	0.16117	4414.40234	0.11185	4414.28369	0.09978	4414.22803	0.10314
4424.4873	0.16064	4424.33105	0.11563	4424.2124	0.09486	4424.15723	0.10235
4434.41602	0.16678	4434.42627	0.11461	4434.30811	0.09458	4434.25244	0.10137
4444.51172	0.17801	4444.35498	0.11621	4444.23779	0.10061	4444.18213	0.10169
4454.44043	0.1854	4454.45068	0.1168	4454.3335	0.1001	4454.27783	0.10274
4464.53564	0.17584	4464.37939	0.12414	4464.2627	0.09724	4464.20703	0.10554
4474.46436	0.15572	4474.47461	0.12338	4474.35645	0.09833	4474.30273	0.10521
4484.56006	0.15128	4484.40283	0.12613	4484.28613	0.09773	4484.23193	0.1043
4494.48877	0.15032	4494.49854	0.11714	4494.38135	0.10054	4494.32715	0.10514
4504.58398	0.15321	4504.42773	0.11553	4504.31055	0.10116	4504.25684	0.1058
4514.5127	0.15429	4514.521	0.11569	4514.28809	0.10083	4514.35254	0.10631
4524.6084	0.16178	4524.4502	0.11278	4524.33594	0.09719	4524.28174	0.10545
4534.53711	0.16246	4534.54541	0.1131	4534.31787	0.1004	4534.37744	0.10657
4544.63232	0.15913	4544.47412	0.11732	4544.36084	0.10119	4544.3042	0.10704
4554.56152	0.16145	4554.56982	0.13046	4554.29004	0.1028	4554.39893	0.10893
4564.65625	0.16921	4564.49854	0.12671	4564.38574	0.10063	4564.32813	0.10865
4574.58496	0.1801	4574.59375	0.11775	4574.31494	0.10079	4574.42383	0.10765
4584.68066	0.18889	4584.52246	0.11509	4584.41016	0.09898	4584.35303	0.1088
4594.60938	0.18247	4594.5415	0.11598	4594.33936	0.0971	4594.33887	0.10949
4604.70459	0.1463	4604.54688	0.11378	4604.43555	0.10079	4604.37793	0.11177
4614.6333	0.15502	4614.47559	0.11483	4614.36475	0.10101	4614.36865	0.11336
4624.729	0.1544	4624.5708	0.11622	4624.46045	0.09976	4624.40283	0.11843
4634.6582	0.16767	4634.49951	0.11048	4634.38965	0.10159	4634.33203	0.11358
4644.75342	0.16905	4644.59473	0.10959	4644.48535	0.09926	4644.42773	0.11471
4654.68213	0.16051	4654.52344	0.11491	4654.41455	0.10075	4654.35645	0.11208
4664.73242	0.15314	4664.61914	0.11247	4664.51074	0.10142	4664.45264	0.11342
4674.70605	0.172	4674.54785	0.11724	4674.43994	0.10136	4674.38184	0.11306
4684.75977	0.19707	4684.64307	0.12501	4684.53369	0.10302	4684.47754	0.11334
4694.72852	0.19554	4694.57227	0.13087	4694.4624	0.1038	4694.40674	0.11494
4704.78906	0.19125	4704.66797	0.12121	4704.55859	0.10352	4704.50293	0.11652
4714.75293	0.18586	4714.59619	0.1156	4714.48779	0.10672	4714.43164	0.117
4724.68164	0.1862	4724.69141	0.11435	4724.5835	0.10741	4724.52734	0.11728
4734.77686	0.18573	4734.62012	0.11114	4734.5127	0.10536	4734.45654	0.11749
4744.70605	0.15616	4744.71582	0.11245	4744.60889	0.10448	4744.55273	0.11849
4754.80127	0.1604	4754.64453	0.11311	4754.53809	0.10468	4754.48145	0.12084
4764.72998	0.17209	4764.73975	0.11433	4764.6333	0.10475	4764.57715	0.11956
4774.82471	0.17514	4774.66846	0.10868	4774.5625	0.10384	4774.50635	0.11948
4784.75391	0.14873	4784.76416	0.10928	4784.6582	0.10539	4784.60205	0.12214
4794.84912	0.15488	4794.69238	0.10682	4794.5874	0.1059	4794.53125	0.1242
4804.77832	0.16983	4804.78809	0.11051	4804.68311	0.10314	4804.62744	0.1212
4814.87402	0.17408	4814.7168	0.10912	4814.6123	0.10561	4814.55664	0.11948
4824.80273	0.17752	4824.8125	0.1085	4824.7085	0.10762	4824.65186	0.12012
4834.89795	0.18097	4834.74121	0.1077	4834.63721	0.1065	4834.58105	0.12246
4844.82666	0.1813	4844.83643	0.10979	4844.7334	0.10166	4844.67725	0.12119
4854.92236	0.17911	4854.76514	0.10792	4854.6626	0.10613	4854.60645	0.12296
4864.85107	0.1752	4864.86035	0.10649	4864.7583	0.10502	4864.70215	0.11973
4874.9458	0.17364	4874.78906	0.10413	4874.6875	0.10608	4874.63086	0.12002
4884.87451	0.17516	4884.88086	0.10677	4884.7832	0.10762	4884.72656	0.12209
4894.97021	0.17568	4894.81006	0.10599	4894.71094	0.10847	4894.65576	0.12445
4904.89893	0.17499	4904.90576	0.10821	4904.80615	0.10701	4904.75195	0.12832
4914.99463	0.17578	4914.83447	0.1137	4914.73389	0.10863	4914.68115	0.13028
4924.92334	0.17718	4924.92969	0.11143	4924.79541	0.10727	4924.77686	0.13064
4935.01855	0.18766	4934.8584	0.11735	4934.75879	0.106	4934.70557	0.1205
4944.94727	0.18225	4944.95361	0.11389	4944.82568	0.10715	4944.80127	0.12808
4955.04297	0.17788	4954.88232	0.11083	4954.78369	0.10781	4954.73096	0.12426
4964.97021	0.17438	4964.97803	0.11077	4964.7124	0.10629	4964.82666	0.12902
4975.06543	0.17036	4974.90674	0.10771	4974.80811	0.10725	4974.75586	0.13
4984.99365	0.17011	4985.00195	0.11177	4984.73779	0.10891	4984.82178	0.12331
4995.08984	0.17253	4994.93066	0.11856	4994.8335	0.1069	4994.78027	0.1288
5005.01855	0.17318	5005.02637	0.11678	5004.7627	0.10785	5004.85156	0.13119
5015.11377	0.1737	5014.95508	0.11438	5014.85889	0.10783	5014.80518	0.13975
5025.04248	0.17206	5024.88379	0.11105	5024.78613	0.10814	5024.73486	0.12461
5035.13818	0.17717	5034.979	0.11255	5034.88135	0.10955	5034.83057	0.12824
5045.06689	0.17835	5044.90771	0.11046	5044.81055	0.10962	5044.75928	0.12828
5055.1626	0.17982	5055.00342	0.11402	5054.90674	0.10597	5054.85498	0.13135
5065.09131	0.1839	5064.93213	0.11494	5064.83594	0.1088	5064.78418	0.13273
5075.18652	0.18017	5075.02783	0.11267	5074.93652	0.111	5074.88037	0.13046
5085.11475	0.17735	5084.95654	0.11398	5084.86621	0.10442	5084.80957	0.13063
5095.21045	0.17781	5095.05127	0.11563	5094.96191	0.10344	5094.90527	0.13457
5105.13916	0.17546	5104.97998	0.11637	5104.89063	0.10755	5104.83398	0.13998
5115.08154	0.17925	5115.07568	0.11367	5114.98633	0.10092	5114.93018	0.13271
5125.16309	0.17838	5125.00439	0.11225	5124.91553	0.10742	5124.85889	0.13015
5135.11035	0.17675	5135.09961	0.10993	5135.01123	0.10641	5134.95508	0.132
5145.1875	0.17868	5145.02832	0.11291	5144.94043	0.1058	5144.88428	0.13291
5155.1167	0.17989	5155.12402	0.11834	5155.03662	0.10768	5154.97949	0.13678
5165.21191	0.17421	5165.05273	0.1197	5164.96582	0.11772	5164.90869	0.13673
5175.14111	0.17256	5175.14844	0.11561	5175.06152	0.10735	5175.00488	0.13602
5185.23633	0.16914	5185.07715	0.1115	5184.99072	0.10763	5184.93408	0.1393
5195.16455	0.16839	5195.17236	0.11063	5195.08643	0.10712	5195.02979	0.14218
5205.25977	0.17186	5205.09961	0.1124	5205.01563	0.10594	5204.95898	0.14027
5215.18896	0.17234	5215.19482	0.11543	5215.11182	0.10836	5215.05469	0.14109
5225.28418	0.17209	5225.12402	0.11945	5225.04053	0.10785	5224.98389	0.13912
5235.21143	0.1765	5235.21924	0.11447	5235.13574	0.10714	5235.07959	0.14546
5245.30664	0.17414	5245.14795	0.11429	5245.06494	0.10814	5245.00879	0.13736
5255.23535	0.17557	5255.24121	0.11524	5255.16113	0.10622	5255.10449	0.14338
5265.33105	0.17687	5265.17041	0.12147	5265.09033	0.10527	5265.03174	0.14669
5275.25977	0.17685	5275.26563	0.14908	5275.18652	0.1099	5275.12793	0.13777
5285.35352	0.17844	5285.19434	0.15823	5285.11572	0.10852	5285.05713	0.1434
5295.28174	0.17887	5295.28955	0.15717	5295.21143	0.10235	5295.15283	0.14589
5305.37744	0.17616	5305.21875	0.14474	5305.14014	0.10565	5305.08203	0.14608
5315.30615	0.17745	5315.31396	0.13884	5315.23584	0.10762	5315.17773	0.13746
5325.40186	0.18017	5325.24268	0.14203	5325.16553	0.10608	5325.10693	0.14418
5335.33057	0.18174	5335.33789	0.14098	5335.11328	0.11327	5335.20264	0.14533
5345.42578	0.18286	5345.2666	0.1491	5345.18994	0.1077	5345.13184	0.14851
5355.35449	0.18192	5355.36182	0.14616	5355.14307	0.1059	5355.22754	0.14985
5365.4502	0.18247	5365.29102	0.14438	5365.21533	0.10953	5365.15674	0.1512
5375.37891	0.18167	5375.38623	0.14202	5375.14404	0.10828	5375.25244	0.14568
5385.47412	0.17663	5385.31494	0.14014	5385.24023	0.10785	5385.18164	0.14802
5395.40283	0.18138	5395.41016	0.13582	5395.16943	0.10709	5395.13281	0.1489
5405.49854	0.18269	5405.33887	0.11951	5405.26514	0.10864	5405.20654	0.14452
5415.42725	0.18098	5415.32129	0.12424	5415.19434	0.1075	5415.1626	0.14506
5425.52246	0.18733	5425.36328	0.12479	5425.29004	0.10838	5425.23145	0.1454
5435.45117	0.18463	5435.35059	0.12305	5435.21875	0.11092	5435.16064	0.14682
5445.54688	0.18499	5445.3877	0.12784	5445.31494	0.11264	5445.25635	0.14684
5455.47559	0.1817	5455.31641	0.13544	5455.24365	0.10958	5455.18555	0.14672
5465.57129	0.17718	5465.41162	0.12381	5465.33936	0.10646	5465.28125	0.1524
5475.5	0.17243	5475.34033	0.12109	5475.26904	0.11007	5475.20898	0.13863
5485.59375	0.17366	5485.43555	0.11833	5485.36475	0.10762	5485.30469	0.14859
5495.52246	0.17601	5495.36426	0.1204	5495.29395	0.1121	5495.2334	0.15032
5505.54102	0.17445	5505.45947	0.1262	5505.38965	0.11213	5505.32959	0.15001
5515.54639	0.1757	5515.38818	0.13033	5515.31885	0.10654	5515.25879	0.14804
5525.57031	0.17689	5525.48389	0.125	5525.41455	0.11063	5525.354	0.14424
5535.57031	0.17741	5535.41309	0.11947	5535.34375	0.11278	5535.28369	0.14045
5545.49902	0.17943	5545.5083	0.12108	5545.43994	0.10921	5545.37744	0.1468
5555.59473	0.17811	5555.43652	0.13045	5555.36914	0.11118	5555.30664	0.14914
5565.52344	0.17178	5565.53223	0.12107	5565.46436	0.11105	5565.40039	0.1413
5575.61914	0.16759	5575.46094	0.12437	5575.39307	0.11214	5575.32813	0.13969
5585.54785	0.17372	5585.55664	0.13048	5585.48926	0.11021	5585.42432	0.14353
5595.64307	0.17557	5595.48535	0.12734	5595.41846	0.11077	5595.35352	0.14416
5605.57227	0.1783	5605.58057	0.12466	5605.51416	0.11164	5605.44873	0.14865
5615.66748	0.17686	5615.50928	0.13363	5615.44189	0.10904	5615.37793	0.15024
5625.59619	0.17582	5625.60498	0.12828	5625.53809	0.1143	5625.47412	0.14865
5635.69141	0.17223	5635.5332	0.11571	5635.4668	0.10921	5635.40332	0.14987
5645.62012	0.17699	5645.62842	0.11429	5645.5625	0.10707	5645.49902	0.14118
5655.71582	0.17632	5655.55762	0.11644	5655.4917	0.11298	5655.42773	0.14685
5665.64453	0.17645	5665.65332	0.13225	5665.5874	0.10925	5665.52344	0.14713
5675.73975	0.17687	5675.58203	0.13464	5675.5166	0.10978	5675.45264	0.1428
5685.66846	0.17528	5685.67725	0.14276	5685.61279	0.11229	5685.54883	0.14901
5695.76416	0.17577	5695.60596	0.15798	5695.54199	0.11172	5695.47803	0.15345
5705.69287	0.17962	5705.70166	0.13496	5705.63721	0.11322	5705.57373	0.15775
5715.78809	0.18154	5715.62988	0.11812	5715.56641	0.11468	5715.50244	0.15238
5725.7168	0.18624	5725.72559	0.11712	5725.59473	0.11406	5725.59668	0.14912
5735.8125	0.18437	5735.6543	0.12683	5735.5918	0.11479	5735.52588	0.15925
5745.74121	0.17915	5745.74756	0.13371	5745.625	0.11615	5745.62158	0.16049
5755.83643	0.17822	5755.67676	0.12161	5755.6167	0.11208	5755.61133	0.16022
5765.76514	0.17639	5765.77197	0.12056	5765.5459	0.11347	5765.54004	0.1468
5775.86084	0.17092	5775.70117	0.11876	5775.64111	0.11509	5775.63574	0.16649
5785.78955	0.17083	5785.7959	0.11848	5785.57031	0.11746	5785.56494	0.16083
5795.88477	0.16778	5795.72461	0.12587	5795.6665	0.11573	5795.66064	0.18142
5805.81348	0.17459	5805.81982	0.11859	5805.5957	0.12425	5805.58984	0.17738
5815.90869	0.1765	5815.74902	0.11899	5815.69141	0.11963	5815.68555	0.16226
5825.8374	0.17796	5825.81348	0.11653	5825.62061	0.11606	5825.61475	0.15564
5835.93311	0.18189	5835.77344	0.12127	5835.71631	0.12255	5835.71045	0.15472
5845.86182	0.17885	5845.70215	0.13301	5845.64551	0.12004	5845.63965	0.16761
5855.95703	0.17808	5855.79736	0.13532	5855.74121	0.11952	5855.73535	0.17101
5865.88574	0.17744	5865.72559	0.15326	5865.67041	0.1206	5865.66504	0.17768
5875.98145	0.17831	5875.82129	0.12099	5875.76611	0.12152	5875.76074	0.17281
5885.91064	0.17778	5885.75	0.12429	5885.69531	0.12651	5885.68945	0.18231
5896.00391	0.17851	5895.8457	0.15006	5895.79102	0.13151	5895.78516	0.18509
5905.93262	0.18186	5905.77441	0.15791	5905.7207	0.12067	5905.71436	0.18418
5915.96826	0.18159	5915.86963	0.15001	5915.81592	0.114	5915.81006	0.18689
5925.89648	0.18257	5925.79834	0.14818	5925.74512	0.11633	5925.73926	0.16795
5935.99219	0.18238	5935.89355	0.13462	5935.84082	0.12625	5935.80176	0.17387
5945.9209	0.18022	5945.82227	0.12457	5945.77002	0.13067	5945.76416	0.17818
5956.0166	0.18256	5955.91797	0.12096	5955.86621	0.11261	5955.83203	0.18051
5965.94531	0.18359	5965.84668	0.12021	5965.79541	0.1093	5965.78906	0.17906
5976.04053	0.18317	5975.94238	0.12189	5975.89063	0.11237	5975.71875	0.18138
5985.96924	0.18069	5985.87109	0.1225	5985.81982	0.1119	5985.81445	0.18145
5996.06494	0.18206	5995.9668	0.12277	5995.91553	0.11261	5995.74316	0.17892
6005.99365	0.18347	6005.89551	0.12636	6005.84473	0.11952	6005.83887	0.18973
6016.08936	0.18409	6015.99023	0.12177	6015.94092	0.12027	6015.76807	0.18681
6026.01758	0.18465	6025.91895	0.1218	6025.86816	0.13038	6025.86426	0.19381
6036.11328	0.18397	6036.01465	0.121	6035.96436	0.13224	6035.79297	0.20235
6046.04053	0.18763	6045.94336	0.1216	6045.89307	0.13049	6045.88818	0.19896
6056.13623	0.18867	6056.03857	0.12238	6055.98877	0.13263	6055.81738	0.20361
6066.06494	0.18428	6065.96729	0.12683	6065.91797	0.13156	6065.91357	0.20425
6076.16016	0.18265	6076.06299	0.12702	6076.01367	0.12308	6075.84277	0.19974
6086.08887	0.18188	6085.9917	0.13285	6085.94287	0.11154	6085.93896	0.18439
6096.18457	0.18151	6096.0874	0.12717	6096.03906	0.10548	6095.86816	0.18253
6106.11328	0.18631	6106.01611	0.13295	6105.96826	0.1123	6105.96338	0.18417
6116.2085	0.18239	6116.11133	0.15158	6116.06348	0.11278	6115.89258	0.17852
6126.13721	0.18455	6126.03809	0.15665	6125.99268	0.11481	6125.98877	0.17651
6136.23242	0.18809	6136.13379	0.14229	6136.08887	0.10943	6135.91797	0.17688
6146.16113	0.18905	6146.0625	0.11698	6146.01807	0.10408	6146.01367	0.17507
6156.25684	0.19183	6156.15771	0.12036	6155.94727	0.10042	6155.94238	0.16756
6166.18555	0.19376	6166.08643	0.12495	6166.0415	0.10434	6166.03809	0.16633
6176.28076	0.18855	6176.18213	0.12562	6175.9707	0.10371	6175.96729	0.16945
6186.20947	0.18336	6186.10938	0.12811	6186.06592	0.10882	6186.06348	0.17085
6196.30518	0.18203	6196.20459	0.12229	6195.99512	0.10962	6195.99268	0.1591
6206.23389	0.1856	6206.1333	0.1239	6206.09131	0.10814	6206.08838	0.1605
6216.19531	0.18595	6216.22852	0.13505	6216.02051	0.10672	6216.01709	0.15912
6226.2583	0.18419	6226.15771	0.11812	6226.11621	0.10948	6226.11328	0.15038
6236.22363	0.1825	6236.25293	0.11628	6236.04541	0.11009	6236.04248	0.14849
6246.28174	0.18179	6246.18164	0.12277	6246.13916	0.10966	6246.13818	0.14404
6256.21094	0.17896	6256.13232	0.12221	6256.06836	0.11031	6256.06738	0.14749
6266.30615	0.18095	6266.20557	0.12269	6266.16406	0.12349	6266.16309	0.15452
6276.23535	0.1795	6276.16113	0.12215	6276.09326	0.12094	6276.09229	0.15755
6286.33057	0.17774	6286.22998	0.12759	6286.18945	0.11705	6286.18799	0.15038
6296.25928	0.18106	6296.15869	0.11539	6296.11865	0.11899	6296.11719	0.14813
6306.35449	0.18335	6306.25391	0.11282	6306.21436	0.11365	6306.21289	0.14605
6316.28369	0.18913	6316.18262	0.12078	6316.14355	0.11495	6316.14209	0.14033
6326.37891	0.18929	6326.27783	0.11967	6326.23877	0.11837	6326.23779	0.14861
6336.30762	0.18564	6336.20654	0.12977	6336.16797	0.10579	6336.16699	0.14544
6346.40088	0.18606	6346.30225	0.1259	6346.26416	0.10839	6346.11523	0.14234
6356.32959	0.18843	6356.23096	0.11484	6356.19336	0.11181	6356.19189	0.14073
6366.42529	0.19104	6366.32666	0.11956	6366.28906	0.11247	6366.14502	0.1295
6376.35449	0.18789	6376.25537	0.1161	6376.21826	0.11234	6376.2168	0.12919
6386.44971	0.18441	6386.35059	0.12733	6386.31201	0.11203	6386.146	0.12955
6396.37842	0.18235	6396.27881	0.11773	6396.24121	0.11376	6396.2417	0.13277
6406.47412	0.18346	6406.37451	0.11193	6406.3374	0.10369	6406.1709	0.12403
6416.40088	0.18312	6416.30322	0.11958	6416.2666	0.10854	6416.2666	0.12307
6426.49658	0.18623	6426.39844	0.11612	6426.3623	0.10981	6426.1958	0.11808
6436.42529	0.18407	6436.32715	0.11002	6436.2915	0.11138	6436.29102	0.11971
6446.52051	0.1805	6446.42285	0.11154	6446.38721	0.11365	6446.21875	0.11926
6456.48877	0.18107	6456.44824	0.11627	6456.26758	0.11382	6456.25977	0.12415
6466.50195	0.18315	6466.37549	0.11441	6466.36377	0.10765	6466.35547	0.13708
6476.43018	0.18477	6476.4707	0.12063	6476.29297	0.10999	6476.28467	0.13685
6486.52539	0.1895	6486.39795	0.11356	6486.38867	0.10964	6486.38037	0.11723
6496.45459	0.18805	6496.49316	0.11663	6496.31787	0.10853	6496.30957	0.11867
6506.5498	0.18795	6506.42188	0.1279	6506.41357	0.10937	6506.40332	0.11732
6516.47852	0.18604	6516.51758	0.11941	6516.34229	0.11145	6516.33252	0.12797
6526.57422	0.18312	6526.44629	0.11574	6526.43652	0.11543	6526.42871	0.12981
6536.50293	0.18592	6536.54199	0.11422	6536.36621	0.11338	6536.35791	0.12586
6546.59814	0.19125	6546.4707	0.1115	6546.46191	0.1183	6546.45313	0.12452
6556.52637	0.18997	6556.56543	0.12158	6556.39063	0.11744	6556.38232	0.13059
6566.62207	0.18736	6566.49414	0.12639	6566.48682	0.11514	6566.47852	0.13373
6576.55078	0.1856	6576.58984	0.12293	6576.41602	0.11774	6576.40771	0.13072
6586.646	0.18918	6586.51563	0.12394	6586.51123	0.11682	6586.50342	0.12435
6596.5752	0.18687	6596.53271	0.12988	6596.44043	0.10771	6596.43262	0.13061
6606.67041	0.18696	6606.53955	0.13995	6606.53662	0.10728	6606.52832	0.15924
6616.59766	0.1867	6616.56201	0.12755	6616.46582	0.10332	6616.45557	0.1668
6626.69336	0.18545	6626.56348	0.11506	6626.56152	0.10303	6626.46191	0.1626
6636.62207	0.18498	6636.49219	0.11479	6636.49072	0.10605	6635.93799	0.17711
6646.71729	0.18563	6646.5874	0.11221	6646.58691	0.10074	6646.49854	0.16283
6656.64551	0.19275	6656.51611	0.12175	6656.51563	0.10465	6656.42773	0.1617
6666.74121	0.1925	6666.61182	0.12178	6666.61133	0.10483	6666.52295	0.15071
6676.67041	0.19447	6676.54053	0.12597	6676.54053	0.10527	6676.45215	0.14904
6686.76563	0.19393	6686.63623	0.11197	6686.63623	0.10649	6686.54785	0.14514
6696.69434	0.19043	6696.56494	0.11989	6696.56543	0.10289	6696.47705	0.14841
6706.78955	0.19563	6706.66016	0.12395	6706.66162	0.10224	6706.57275	0.14175
6716.71826	0.19092	6716.58887	0.113	6716.59033	0.10307	6716.50146	0.14416
6726.81396	0.19484	6726.68457	0.1159	6726.68604	0.10154	6726.59766	0.14373
6736.74268	0.19834	6736.61328	0.11911	6736.61523	0.10226	6736.52686	0.13992
6746.83838	0.1989	6746.7085	0.12259	6746.70947	0.10316	6746.62256	0.13229
6756.7666	0.19587	6756.63721	0.12672	6756.63867	0.10352	6756.55176	0.12527
6766.86182	0.18541	6766.73291	0.12733	6766.73438	0.10344	6766.64795	0.11757
6776.79102	0.18583	6776.66162	0.14281	6776.66357	0.11184	6776.57666	0.11846
6786.88623	0.18287	6786.75635	0.13192	6786.71094	0.11076	6786.67285	0.11956
6796.81494	0.18491	6796.68506	0.1199	6796.68848	0.10838	6796.60205	0.10837
6806.91016	0.18507	6806.78076	0.12245	6806.74121	0.10687	6806.69727	0.10455
6816.83936	0.17995	6816.70947	0.12152	6816.71387	0.11161	6816.62646	0.11841
6826.92188	0.18145	6826.80518	0.11183	6826.64307	0.10544	6826.72217	0.12335
6836.86377	0.18441	6836.73389	0.11597	6836.73877	0.11019	6836.65137	0.12139
6846.95117	0.18322	6846.82959	0.12126	6846.66797	0.10912	6846.74707	0.13437
6856.88818	0.17071	6856.75781	0.12902	6856.76172	0.10823	6856.67627	0.13575
6866.81641	0.17622	6866.85303	0.13495	6866.69092	0.10982	6866.77197	0.12638
6876.91162	0.1741	6876.78174	0.12968	6876.78662	0.10982	6876.70166	0.11731
6886.84033	0.18084	6886.87695	0.14049	6886.71582	0.10482	6886.79639	0.12535
6896.93652	0.18175	6896.80518	0.13594	6896.81201	0.10584	6896.72559	0.11307
6906.86475	0.17544	6906.90137	0.12153	6906.74121	0.10486	6906.82178	0.11984
6916.95996	0.18628	6916.82959	0.12986	6916.83643	0.10737	6916.75098	0.1439
6926.88916	0.1949	6926.92578	0.13071	6926.76563	0.10982	6926.84668	0.13021
6936.98389	0.19287	6936.854	0.10969	6936.86133	0.11746	6936.77637	0.12071
6946.9126	0.19089	6946.9502	0.11303	6946.79102	0.11458	6946.87207	0.12433
6957.0083	0.19037	6956.87549	0.11689	6956.88574	0.11471	6956.80127	0.13468
6966.9375	0.18685	6966.97168	0.1214	6966.81396	0.10778	6966.89648	0.1539
6977.03271	0.19022	6976.8999	0.12742	6976.90967	0.1083	6976.82568	0.14592
6986.96191	0.19252	6986.99414	0.13292	6986.83887	0.10952	6986.90527	0.16381
6997.05713	0.19138	6996.92334	0.13093	6996.93506	0.11053	6996.8501	0.165
7006.98633	0.19642	7007.01855	0.13039	7006.86426	0.1173	7006.93555	0.16772
7017.08154	0.19645	7016.94775	0.13821	7016.95947	0.11368	7016.87549	0.16772
7027.00977	0.1874	7027.04297	0.14835	7026.88818	0.11197	7026.80469	0.16465
7037.10498	0.1828	7036.97217	0.12586	7036.98438	0.11646	7036.90039	0.16193
7047.0332	0.18672	7046.90039	0.12261	7046.91357	0.11132	7046.82959	0.16496
7057.12939	0.18569	7056.99609	0.14606	7057.00977	0.10974	7056.92578	0.15752
7067.05762	0.18882	7066.92529	0.1213	7066.93896	0.10104	7066.85498	0.14231
7077.15381	0.18897	7077.02051	0.11565	7077.03516	0.1059	7076.9502	0.14676
7087.08203	0.17882	7086.94971	0.12111	7086.96436	0.10512	7086.87939	0.15679
7097.17822	0.19035	7097.04395	0.13396	7097.05762	0.10686	7096.97461	0.15137
7107.10693	0.1832	7106.97314	0.1253	7106.98682	0.11325	7106.90381	0.14391
7117.20264	0.18671	7117.06836	0.12855	7117.08203	0.1141	7117	0.12977
7127.13135	0.18131	7126.99658	0.13831	7127.01123	0.10609	7126.9292	0.12213
7137.22559	0.18427	7137.09277	0.15402	7137.10742	0.11179	7137.02539	0.12565
7147.15479	0.18379	7147.021	0.16123	7147.03662	0.10838	7146.95459	0.10954
7157.24854	0.18203	7157.11719	0.15312	7157.13281	0.114	7157.05029	0.11528
7167.17773	0.1865	7167.04541	0.13319	7167.06201	0.11004	7166.97949	0.1226
7177.27246	0.17381	7177.1416	0.1334	7177.1582	0.11555	7177.07568	0.12072
7187.20215	0.17389	7187.06982	0.13445	7187.0874	0.11618	7187.00391	0.12534
7197.29688	0.15312	7197.16504	0.13893	7197.18311	0.11276	7197.09766	0.13714
7207.22607	0.16164	7207.09375	0.13071	7207.1123	0.11165	7207.02539	0.13075
7217.32129	0.19561	7217.18896	0.12786	7217.20752	0.1137	7217.12158	0.12635
7227.25	0.18525	7227.11816	0.12994	7227.13574	0.11489	7227.05029	0.1158
7237.34521	0.19503	7237.21338	0.13325	7237.07617	0.1202	7237.14648	0.11801
7247.27344	0.17055	7247.14258	0.12827	7247.15967	0.11655	7247.07568	0.10943
7257.24316	0.15035	7257.23779	0.1329	7257.10645	0.11242	7257.17188	0.12608
7267.29785	0.14937	7267.16699	0.12713	7267.18506	0.10604	7267.09961	0.1297
7277.27246	0.15222	7277.26221	0.12632	7277.11426	0.10753	7277.19531	0.13737
7287.32227	0.16021	7287.19043	0.13932	7287.20996	0.11364	7287.12451	0.13866
7297.25146	0.15566	7297.28564	0.13195	7297.13916	0.1091	7297.21973	0.13986
7307.34668	0.16235	7307.21387	0.13165	7307.23438	0.10996	7307.14795	0.11941
7317.27588	0.1627	7317.31006	0.14219	7317.16357	0.109	7317.24414	0.10953
7327.37109	0.17209	7327.23877	0.14872	7327.25977	0.10544	7327.17334	0.12248
7337.29932	0.17261	7337.33447	0.14104	7337.18896	0.10299	7337.26953	0.12547
7347.39502	0.17726	7347.2627	0.1451	7347.28467	0.10506	7347.19873	0.12071
7357.32275	0.19815	7357.35791	0.13503	7357.21338	0.1016	7357.29443	0.1485
7367.41748	0.19339	7367.28711	0.14281	7367.30908	0.10659	7367.22363	0.1437
7377.34619	0.18034	7377.38232	0.13218	7377.23828	0.10896	7377.31982	0.13734
7387.44189	0.18381	7387.31152	0.13149	7387.33447	0.1091	7387.24902	0.14333
7397.37012	0.16975	7397.40625	0.14277	7397.26367	0.10751	7397.34424	0.16077
7407.46631	0.1678	7407.33545	0.13901	7407.35889	0.11435	7407.27344	0.16651
7417.39453	0.17232	7417.31641	0.14184	7417.28809	0.1103	7417.36865	0.16054
7427.49072	0.16676	7427.35889	0.16273	7427.38428	0.10727	7427.29785	0.15802
7437.41895	0.15213	7437.3457	0.13978	7437.31201	0.10649	7437.27246	0.15692
7447.51367	0.15886	7447.3833	0.13501	7447.40771	0.10435	7447.32275	0.14479
7457.44287	0.16386	7457.3125	0.15394	7457.33691	0.1057	7457.30273	0.14737
7467.5376	0.17068	7467.40771	0.17528	7467.43311	0.10474	7467.34814	0.14759
7477.4668	0.16854	7477.33691	0.14546	7477.36182	0.10923	7477.27734	0.14481
7487.56201	0.17521	7487.43213	0.13247	7487.45801	0.10956	7487.37354	0.14836
7497.49121	0.16181	7497.36133	0.13943	7497.38623	0.11032	7497.30273	0.13512
7507.58691	0.1467	7507.4541	0.14353	7507.48193	0.1014	7507.39795	0.12704
7517.51611	0.1744	7517.38232	0.14181	7517.41113	0.10119	7517.32715	0.14712
7527.61084	0.15862	7527.47852	0.13602	7527.50684	0.10708	7527.42236	0.14357
7537.54053	0.15763	7537.40674	0.13788	7537.43604	0.10578	7537.35156	0.13708
7547.63379	0.16758	7547.50293	0.14628	7547.53223	0.10993	7547.44727	0.13844
7557.56201	0.18014	7557.43115	0.13565	7557.46143	0.10739	7557.37646	0.13241
7567.65771	0.18046	7567.52734	0.14409	7567.55762	0.10883	7567.47266	0.12515
7577.58594	0.18921	7577.45557	0.1312	7577.48682	0.10658	7577.40186	0.12392
7587.68213	0.18924	7587.55029	0.13723	7587.58252	0.11001	7587.49805	0.12193
7597.61035	0.18469	7597.47949	0.15682	7597.51172	0.1074	7597.42725	0.12647
7607.70654	0.16765	7607.57422	0.15119	7607.60742	0.10525	7607.52295	0.12422
7617.63477	0.16382	7617.50342	0.13284	7617.53662	0.10474	7617.45215	0.12225
7627.73047	0.18037	7627.59912	0.13392	7627.55762	0.10872	7627.54736	0.1188
7637.65869	0.19186	7637.52783	0.14848	7637.56055	0.11573	7637.47607	0.10646
7647.70508	0.20247	7647.62354	0.14595	7647.58789	0.106	7647.57178	0.11397
7657.68311	0.19451	7657.55176	0.13543	7657.58594	0.10759	7657.50098	0.11168
7667.7334	0.18278	7667.646	0.13444	7667.51514	0.10635	7667.59717	0.12406
7677.70703	0.16566	7677.57422	0.1384	7677.61133	0.10311	7677.52637	0.13138
7687.63574	0.15606	7687.67041	0.14267	7687.54053	0.10279	7687.62256	0.11756
7697.73145	0.15927	7697.59863	0.13474	7697.63623	0.10467	7697.55176	0.12451
7707.66016	0.14837	7707.69434	0.1389	7707.56543	0.10792	7707.64746	0.11731
7717.75586	0.15645	7717.62256	0.1544	7717.66113	0.10682	7717.57666	0.12507
7727.68457	0.16387	7727.7168	0.13675	7727.59033	0.10412	7727.67236	0.12842
7737.78027	0.15793	7737.64551	0.13078	7737.68604	0.10985	7737.60156	0.12916
7747.7085	0.16982	7747.74023	0.13196	7747.61523	0.11217	7747.69531	0.13274
7757.80371	0.15205	7757.66992	0.13333	7757.71094	0.11097	7757.62402	0.14915
7767.73291	0.14599	7767.76465	0.12947	7767.63965	0.10763	7767.71973	0.13871
7777.82715	0.1546	7777.69385	0.12469	7777.73535	0.1098	7777.64746	0.13398
7787.75684	0.16088	7787.78906	0.13178	7787.66504	0.10766	7787.74365	0.14014
7797.85156	0.16319	7797.71826	0.13925	7797.76074	0.11521	7797.67285	0.14043
7807.78125	0.16522	7807.8125	0.13342	7807.68994	0.10492	7807.76807	0.13739
7817.87598	0.16454	7817.74121	0.13365	7817.78613	0.10757	7817.69727	0.11892
7827.80518	0.16372	7827.80469	0.13468	7827.71484	0.10525	7827.75195	0.13046
7837.90039	0.16214	7837.76563	0.13303	7837.81006	0.10273	7837.72266	0.12477
7847.82959	0.16262	7847.83398	0.14842	7847.73975	0.1085	7847.78223	0.13138
7857.92529	0.17039	7857.79004	0.14915	7857.83545	0.10979	7857.74707	0.12213
7867.85352	0.16563	7867.71924	0.14785	7867.76465	0.10642	7867.67627	0.12511
7877.94873	0.14747	7877.81445	0.15019	7877.86084	0.10777	7877.77197	0.14145
7887.87695	0.16616	7887.74268	0.14121	7887.79004	0.10376	7887.70117	0.16358
7897.97314	0.16937	7897.83887	0.14717	7897.88525	0.10514	7897.79736	0.16005
7907.90137	0.17339	7907.76709	0.13648	7907.81445	0.10364	7907.72656	0.15896
7917.99756	0.17438	7917.8623	0.13641	7917.91064	0.10583	7917.81982	0.15703
7927.92578	0.18093	7927.79102	0.12686	7927.83984	0.10531	7927.74756	0.15617
7938.02197	0.18576	7937.88672	0.12997	7937.93506	0.10288	7937.84375	0.14138
7947.9502	0.19093	7947.81494	0.14406	7947.86377	0.10835	7947.77295	0.13897
7958.04639	0.18081	7957.91113	0.15954	7957.95996	0.1067	7957.86865	0.1376
7967.97461	0.16808	7967.83936	0.13908	7967.88916	0.10589	7967.79736	0.13413
7978.06934	0.15414	7977.93506	0.13015	7977.98535	0.10132	7977.89307	0.13415
7987.99854	0.16825	7987.86377	0.14702	7987.91455	0.10382	7987.82227	0.12982
7998.09375	0.1747	7997.95947	0.15978	7998.01074	0.10614	7997.91846	0.1329
8008.02295	0.15937	8007.88867	0.13763	8007.93994	0.10771	8007.84521	0.13951
8018.11816	0.15653	8017.98291	0.13954	8018.03564	0.10333	8017.94141	0.13153
8028.04736	0.1717	8027.91211	0.14275	8027.96484	0.10215	8027.87061	0.12986
8038.14258	0.15872	8038.00732	0.14173	8038.05957	0.10172	8037.9668	0.13016
8048.07178	0.1681	8047.93555	0.14069	8047.98877	0.10502	8047.89551	0.13249
8058.16699	0.16253	8058.03174	0.14287	8057.91797	0.10683	8057.9917	0.13154
8068.09521	0.17967	8067.95996	0.14412	8068.01367	0.10382	8067.9209	0.12916
8078.0293	0.18669	8078.05615	0.14956	8077.94141	0.10572	8078.01611	0.13309
8088.11865	0.18651	8087.98438	0.12341	8088.0376	0.10593	8087.94531	0.12911
8098.05762	0.18873	8098.08057	0.12091	8097.9668	0.10649	8098.04053	0.12272
8108.14355	0.18222	8108.00879	0.13277	8108.0625	0.10688	8107.96973	0.12175
8118.07227	0.17837	8118.10352	0.13471	8117.9917	0.10383	8118.06592	0.11935
8128.16797	0.18111	8128.03271	0.14444	8128.08789	0.10579	8127.99512	0.11702
8138.09717	0.18703	8138.12793	0.13457	8138.01709	0.10709	8138.09131	0.11367
8148.19238	0.19557	8148.05713	0.13466	8148.1123	0.1081	8148.02051	0.11588
8158.12158	0.19465	8158.15234	0.134	8158.0415	0.10945	8158.1167	0.1191
8168.21631	0.19392	8168.08154	0.13913	8168.13672	0.10759	8168.04541	0.11759
8178.14502	0.19291	8178.17676	0.14195	8178.06592	0.10204	8178.1416	0.13459
8188.24023	0.19422	8188.10596	0.14422	8188.16211	0.10419	8188.0708	0.11943
8198.16895	0.18981	8198.20117	0.1427	8198.09082	0.10491	8198.16504	0.12796
8208.26465	0.19079	8208.12988	0.13629	8208.1875	0.10546	8208.09473	0.12903
8218.19336	0.18825	8218.22461	0.13634	8218.11621	0.1057	8218.19043	0.12464
8228.28906	0.18387	8228.15332	0.129	8228.21289	0.10498	8228.12012	0.13398
8238.21777	0.1833	8238.24902	0.12823	8238.1582	0.11229	8238.21582	0.12616
8248.31348	0.17452	8248.17773	0.14042	8248.25391	0.10057	8248.14453	0.12493
8258.24219	0.16233	8258.12793	0.13795	8258.18359	0.10305	8258.24121	0.12231
8268.33789	0.17009	8268.20215	0.1335	8268.2793	0.1014	8268.16992	0.13892
8278.2666	0.1672	8278.12988	0.15076	8278.20898	0.1004	8278.11914	0.13544
8288.36035	0.18581	8288.22656	0.14481	8288.30371	0.10216	8288.19531	0.12366
8298.29004	0.20294	8298.1543	0.13487	8298.23242	0.10011	8298.14941	0.12981
8308.38477	0.20401	8308.25098	0.14585	8308.32813	0.1013	8308.21875	0.13204
8318.31445	0.19475	8318.17969	0.13756	8318.25781	0.10379	8318.14844	0.12581
8328.41016	0.19041	8328.27441	0.13739	8328.35352	0.10483	8328.24414	0.12247
8338.33594	0.18372	8338.20313	0.1417	8338.28223	0.10552	8338.17383	0.12939
8348.43066	0.18277	8348.29785	0.14781	8348.37891	0.10206	8348.26953	0.1208
8358.36035	0.18807	8358.22754	0.14041	8358.30762	0.09802	8358.19922	0.11799
8368.4541	0.18922	8368.32227	0.15406	8368.28418	0.09879	8368.29492	0.14099
8378.38281	0.19035	8378.25195	0.132	8378.33301	0.1002	8378.22363	0.15643
8388.47852	0.18868	8388.34668	0.13112	8388.31445	0.1009	8388.32031	0.14332
8398.40723	0.17509	8398.27441	0.13507	8398.35742	0.10079	8398.24902	0.14273
8408.50293	0.17586	8408.36914	0.14647	8408.28613	0.09948	8408.34473	0.14141
8418.43164	0.17635	8418.29883	0.14844	8418.38281	0.09853	8418.27246	0.14003
8428.52734	0.18064	8428.39355	0.14854	8428.31152	0.10197	8428.36914	0.13787
8438.45508	0.18565	8438.32129	0.14162	8438.40723	0.10152	8438.29785	0.13545
8448.55176	0.18652	8448.41797	0.14326	8448.33594	0.10145	8448.39453	0.13616
8458.47949	0.18445	8458.3457	0.14453	8458.43164	0.10132	8458.32129	0.13913
8468.49121	0.18107	8468.44238	0.14273	8468.36133	0.10118	8468.41699	0.13507
8478.50391	0.17927	8478.37109	0.15593	8478.45703	0.10156	8478.34668	0.13499
8488.51855	0.1847	8488.46582	0.15676	8488.38672	0.1015	8488.44238	0.1374
8498.52832	0.18769	8498.39453	0.15001	8498.48242	0.10258	8498.37207	0.14101
8508.45703	0.1881	8508.48926	0.1336	8508.41113	0.10133	8508.46777	0.14011
8518.55273	0.18625	8518.41895	0.13713	8518.50684	0.10144	8518.39648	0.1359
8528.48145	0.18381	8528.51367	0.14485	8528.43652	0.09971	8528.49219	0.13506
8538.57617	0.18162	8538.44336	0.15138	8538.53125	0.10221	8538.4209	0.1334
8548.50488	0.18144	8548.53809	0.15596	8548.45996	0.09699	8548.5166	0.13077
8558.60059	0.17737	8558.46777	0.13484	8558.55566	0.09738	8558.44629	0.12792
8568.5293	0.18515	8568.5625	0.14821	8568.48438	0.09992	8568.54102	0.12189
8578.625	0.1859	8578.49121	0.15274	8578.58008	0.09901	8578.4707	0.10942
8588.55371	0.18781	8588.58594	0.14972	8588.50879	0.09852	8588.56641	0.1173
8598.64844	0.19153	8598.51465	0.16982	8598.60547	0.09917	8598.49609	0.12768
8608.57813	0.18698	8608.61035	0.16753	8608.53418	0.09836	8608.5918	0.13524
8618.67285	0.18445	8618.53711	0.15496	8618.62988	0.10026	8618.52148	0.13871
8628.60156	0.18329	8628.63281	0.19117	8628.55957	0.09988	8628.61621	0.13613
8638.69727	0.18698	8638.56152	0.18462	8638.6543	0.10096	8638.54492	0.12538
8648.62598	0.18754	8648.58887	0.17494	8648.58398	0.09912	8648.63965	0.12771
8658.72168	0.17902	8658.58594	0.17055	8658.67969	0.10111	8658.56836	0.13823
8668.65039	0.17618	8668.61719	0.17683	8668.60938	0.10121	8668.59766	0.13095
8678.74609	0.18026	8678.60938	0.16927	8678.70508	0.10094	8678.59375	0.11489
8688.6748	0.18466	8688.53809	0.16312	8688.63477	0.10128	8688.62793	0.12434
8698.76953	0.17899	8698.63477	0.15388	8698.73047	0.10368	8698.61914	0.12739
8708.69824	0.17512	8708.5625	0.16111	8708.65918	0.10279	8708.54785	0.12864
8718.79395	0.1775	8718.65918	0.153	8718.75391	0.10372	8718.64453	0.13164
8728.72266	0.18021	8728.58594	0.14582	8728.68359	0.10201	8728.57324	0.13798
8738.81836	0.18842	8738.67969	0.14763	8738.7793	0.09914	8738.66895	0.1357
8748.74707	0.18885	8748.60938	0.14836	8748.70801	0.09866	8748.59766	0.13534
8758.84277	0.18726	8758.7041	0.15239	8758.76563	0.10016	8758.69336	0.13816
8768.77148	0.18504	8768.63379	0.14704	8768.7334	0.10049	8768.62207	0.13392
8778.86719	0.18157	8778.72852	0.14959	8778.7959	0.10138	8778.71777	0.13208
8788.7959	0.17786	8788.6582	0.15975	8788.75879	0.10123	8788.64746	0.13108
8798.88867	0.17702	8798.75293	0.16236	8798.68848	0.10047	8798.74316	0.12908
8808.81738	0.17768	8808.68164	0.16136	8808.78418	0.10184	8808.67285	0.13554
8818.91309	0.18166	8818.77734	0.16412	8818.71387	0.10625	8818.76855	0.13782
8828.8418	0.17778	8828.70605	0.13934	8828.80859	0.10334	8828.69629	0.14256
8838.93555	0.179	8838.80078	0.15782	8838.7373	0.10073	8838.79102	0.13879
8848.86523	0.18264	8848.72949	0.1783	8848.83301	0.09989	8848.7207	0.13444
8858.95996	0.18536	8858.8252	0.18298	8858.76172	0.10076	8858.81543	0.13857
8868.88965	0.18624	8868.75391	0.16841	8868.8584	0.10198	8868.74512	0.13865
8878.98145	0.18779	8878.85059	0.16209	8878.78711	0.10443	8878.84082	0.13936
8888.91406	0.19092	8888.77832	0.16027	8888.88379	0.10748	8888.77051	0.14179
8899.00781	0.19809	8898.87402	0.17524	8898.8125	0.09977	8898.86621	0.138
8908.93652	0.196	8908.80273	0.18388	8908.90918	0.09927	8908.7959	0.13835
8918.86523	0.18532	8918.89844	0.17965	8918.83789	0.09916	8918.8916	0.14178
8928.96094	0.17438	8928.82715	0.17043	8928.93359	0.09887	8928.82129	0.14583
8938.88965	0.17052	8938.92188	0.16973	8938.86035	0.10035	8938.91602	0.14407
8948.9834	0.18212	8948.85059	0.17301	8948.95703	0.10057	8948.8457	0.14473
8958.91309	0.18401	8958.94629	0.17155	8958.88574	0.09913	8958.94141	0.14483
8969.00781	0.17952	8968.875	0.1693	8968.98047	0.10163	8968.87012	0.14518
8978.9375	0.17331	8978.9707	0.16597	8978.90918	0.1017	8978.96582	0.14332
8989.03125	0.17642	8988.89941	0.16721	8989.00488	0.10268	8988.89453	0.14093
8998.96094	0.18217	8998.99512	0.16946	8998.93359	0.1032	8998.99121	0.14127
9009.05664	0.19247	9008.92383	0.1701	9009.02734	0.10521	9008.91992	0.14103
9018.98438	0.18582	9019.01953	0.16084	9018.95703	0.10415	9019.0166	0.14029
9029.08105	0.18309	9028.94824	0.15186	9029.05273	0.10314	9028.94336	0.13793
9039.00879	0.18692	9039.04199	0.15203	9038.98242	0.10461	9039.03906	0.13506
9049.10547	0.18744	9048.97168	0.15513	9049.07813	0.10547	9048.96777	0.13079
9059.0332	0.18234	9059.06641	0.15878	9059.00781	0.10788	9059.06445	0.13024
9069.12988	0.1829	9068.99609	0.16362	9069.10352	0.10713	9068.99316	0.1261
9079.05762	0.17929	9078.92383	0.16602	9079.03223	0.10798	9079.08984	0.13291
9089.15332	0.17901	9089.02051	0.17629	9089.12891	0.10735	9089.01758	0.13042
9099.08105	0.18843	9098.94824	0.1742	9099.05762	0.10649	9098.94727	0.1337
9109.17773	0.18355	9109.04297	0.16376	9109.15137	0.10748	9109.04199	0.13152
9119.10547	0.17931	9118.97168	0.16571	9119.08008	0.1082	9118.9707	0.13213
9129.20117	0.18221	9129.06641	0.17587	9129.17578	0.10673	9129.06641	0.13398
9139.12988	0.18172	9138.99609	0.17694	9139.10547	0.10567	9138.99512	0.13519
9149.22559	0.18534	9149.08984	0.17222	9149.20117	0.1054	9149.08984	0.13761
9159.1543	0.18491	9159.01953	0.18067	9159.12988	0.10711	9159.01855	0.14136
9169.25	0.18727	9169.11523	0.17819	9169.22656	0.11008	9169.11523	0.13844
9179.17969	0.18127	9179.04395	0.17655	9179.15527	0.10554	9179.04395	0.14085
9189.27344	0.17628	9189.13965	0.18332	9189.25195	0.10419	9189.13965	0.14669
9199.20313	0.1814	9199.06738	0.18271	9199.18066	0.10189	9199.06836	0.14543
9209.29785	0.17761	9209.16406	0.1735	9209.13184	0.10199	9209.16406	0.14467
9219.22656	0.17877	9219.0918	0.17653	9219.20508	0.10486	9219.09375	0.14063
9229.32227	0.1854	9229.18848	0.17392	9229.16113	0.1082	9229.18848	0.13722
9239.25098	0.18159	9239.11621	0.17616	9239.23047	0.10725	9239.11816	0.13711
9249.34668	0.18719	9249.21191	0.18102	9249.15918	0.10583	9249.21387	0.13587
9259.27539	0.19	9259.13965	0.17764	9259.25293	0.10639	9259.14355	0.13253
9269.37109	0.18926	9269.23535	0.17325	9269.18262	0.10671	9269.23828	0.12781
9279.2998	0.18531	9279.08887	0.17551	9279.27832	0.10482	9279.16699	0.12187
9289.39453	0.18581	9289.22852	0.17606	9289.20801	0.10336	9289.2627	0.12385
9299.32324	0.18502	9299.15723	0.17651	9299.30371	0.10478	9299.19238	0.1201
9309.30273	0.18872	9309.25293	0.18257	9309.2334	0.09981	9309.28711	0.12105
9319.34766	0.20102	9319.18164	0.18003	9319.32813	0.10268	9319.2168	0.12271
9329.27637	0.20083	9329.27734	0.18175	9329.25684	0.10778	9329.31055	0.1288
9339.37207	0.19469	9339.20605	0.17725	9339.35352	0.11348	9339.23926	0.1353
9349.30078	0.1926	9349.30078	0.17838	9349.28223	0.10443	9349.33594	0.13555
9359.39648	0.18832	9359.22852	0.18227	9359.37891	0.10496	9359.26465	0.13161
9369.3252	0.18809	9369.3252	0.17856	9369.30762	0.10623	9369.36133	0.13559
9379.4209	0.19	9379.25293	0.17637	9379.40332	0.10655	9379.29004	0.13473
9389.34961	0.1876	9389.34961	0.17412	9389.33203	0.10863	9389.38574	0.13973
9399.44434	0.19208	9399.27734	0.18108	9399.42773	0.11127	9399.31543	0.14173
9409.37305	0.18987	9409.37402	0.17936	9409.35742	0.1084	9409.41113	0.14363
9419.46875	0.20354	9419.30176	0.1756	9419.45313	0.10973	9419.33984	0.15144
9429.39746	0.21262	9429.39746	0.17462	9429.38184	0.10969	9429.43457	0.1539
9439.49219	0.19756	9439.32617	0.17364	9439.47754	0.11061	9439.36426	0.15336
9449.42188	0.1926	9449.41895	0.16981	9449.40723	0.11537	9449.45996	0.14943
9459.5166	0.19678	9459.34863	0.1771	9459.50293	0.11848	9459.38965	0.14507
9469.44531	0.19346	9469.44336	0.17711	9469.43262	0.11122	9469.48535	0.14602
9479.54102	0.19129	9479.37305	0.17067	9479.52734	0.10904	9479.41406	0.14371
9489.46973	0.19649	9489.46875	0.16486	9489.45703	0.11002	9489.50977	0.14367
9499.56543	0.19484	9499.39648	0.16573	9499.55176	0.1139	9499.43945	0.14102
9509.49414	0.18516	9509.49219	0.16621	9509.48047	0.11488	9509.44238	0.14063
9519.58887	0.17083	9519.4209	0.17468	9519.57617	0.11501	9519.46484	0.13767
9529.51758	0.16245	9529.5166	0.17419	9529.50488	0.11045	9529.47168	0.13499
9539.61328	0.1749	9539.44531	0.17102	9539.60059	0.11196	9539.48828	0.13137
9549.54199	0.18294	9549.54102	0.17424	9549.53027	0.11324	9549.41797	0.1304
9559.6377	0.18987	9559.46875	0.17714	9559.62598	0.11107	9559.51367	0.12861
9569.56641	0.19747	9569.56445	0.17657	9569.55469	0.10912	9569.44336	0.12941
9579.66211	0.20536	9579.49316	0.17964	9579.65039	0.11097	9579.53906	0.13261
9589.59082	0.20875	9589.58789	0.17726	9589.58008	0.10865	9589.46875	0.13346
9599.68652	0.19185	9599.51758	0.17949	9599.61133	0.10694	9599.56348	0.13645
9609.61523	0.18069	9609.6123	0.17756	9609.60547	0.10856	9609.49316	0.13905
9619.70996	0.16835	9619.54102	0.1765	9619.6416	0.1054	9619.58887	0.13857
9629.63867	0.17733	9629.56445	0.17957	9629.62988	0.10618	9629.51758	0.13089
9639.7334	0.17777	9639.56641	0.17649	9639.55957	0.10698	9639.61328	0.12637
9649.66309	0.15992	9649.49414	0.17216	9649.6543	0.10643	9649.54199	0.12833
9659.75781	0.17078	9659.58984	0.16945	9659.58203	0.10407	9659.6377	0.12733
9669.6875	0.1741	9669.51855	0.17218	9669.67578	0.10442	9669.56738	0.13093
9679.73926	0.18464	9679.61328	0.17451	9679.60547	0.10765	9679.66309	0.13135
9689.71191	0.18835	9689.54297	0.17264	9689.70117	0.10855	9689.59277	0.12869
9699.76855	0.19582	9699.6377	0.17079	9699.62988	0.10414	9699.68848	0.13438
9709.73633	0.21185	9709.56738	0.16625	9709.72656	0.10258	9709.61719	0.13488
9719.66406	0.20728	9719.66211	0.16288	9719.65527	0.10406	9719.71289	0.12805
9729.75977	0.20315	9729.58984	0.1746	9729.75098	0.10644	9729.75098	0.11845
9739.68848	0.18733	9739.68652	0.17555	9739.67969	0.10743	9739.67969	0.11846
9749.7832	0.17844	9749.61523	0.17023	9749.77637	0.11031	9749.77539	0.12891
9759.71289	0.18375	9759.71094	0.17465	9759.70508	0.11056	9759.7041	0.13267
9769.80762	0.19016	9769.63965	0.1751	9769.80078	0.1114	9769.7998	0.15092
9779.7334	0.19691	9779.73438	0.18309	9779.73047	0.11175	9779.72852	0.1527
9789.8291	0.19691	9789.66309	0.17907	9789.82617	0.11299	9789.79004	0.14852
9799.75781	0.18634	9799.75781	0.17958	9799.75488	0.11579	9799.75391	0.14414
9809.85352	0.19049	9809.6875	0.18354	9809.85156	0.11466	9809.82031	0.14414
9819.78223	0.19381	9819.78223	0.18564	9819.78027	0.11376	9819.7793	0.14396
9829.87695	0.19445	9829.71191	0.18038	9829.875	0.11516	9829.70801	0.14117
9839.80566	0.1895	9839.80664	0.18006	9839.80469	0.11618	9839.80469	0.13784
9849.90137	0.1892	9849.73633	0.18602	9849.90039	0.11313	9849.73242	0.13919
9859.83008	0.19624	9859.83105	0.18677	9859.83008	0.11113	9859.82813	0.13931
9869.92578	0.2019	9869.76074	0.18619	9869.92578	0.10678	9869.75684	0.13949
9879.85449	0.19866	9879.85547	0.18477	9879.85547	0.10831	9879.85156	0.13964
9889.9502	0.19638	9889.7832	0.18528	9889.95117	0.11443	9889.78125	0.14255
9899.87891	0.20184	9899.87988	0.18429	9899.87988	0.11506	9899.87695	0.14166
9909.97461	0.20517	9909.80762	0.18585	9909.97461	0.11823	9909.80469	0.14279
9919.90332	0.20384	9919.9043	0.17902	9919.90332	0.11802	9919.90039	0.14299
9929.99805	0.19872	9929.83203	0.17755	9929.99805	0.1138	9929.83008	0.14381
9939.92676	0.19377	9939.92871	0.18304	9939.92773	0.11357	9939.92578	0.14126
9950.02246	0.19348	9949.85645	0.18568	9950.02344	0.11665	9949.85547	0.14101
9959.95117	0.19287	9959.95215	0.18598	9959.95117	0.11474	9959.95117	0.13922
9970.04688	0.18437	9969.88086	0.18363	9970.04688	0.11566	9969.88086	0.13545
9979.97559	0.19111	9979.97559	0.18466	9979.97656	0.11539	9979.97461	0.1396
9990.07129	0.20396	9989.9043	0.18332	9990.07129	0.11418	9989.9043	0.13894
10000	0.20563	10000	0.17978	10000	0.1134	10000	0.1368
