# Supplementary material for: Graphene overcoats for ultra-high storage density magnetic media
Source: Nat Commun. 2021 May 17;12:2854. doi: 10.1038/s41467-021-22687-y (PMC8129078; doi:10.1038/s41467-021-22687-y)
Supplement: Supplementary file 2 — Source Data [file 41467_2021_22687_MOESM2_ESM.zip › source data file HD/Fig3c-COF.dat]

	3FC		6FC		12FC		18FC
0	0.00523	0	0.01042	0	0.01829	0	0.02848
9.76236	0.25017	9.7622	0.18566	9.92892	0.25569	9.76236	0.25648
19.85804	0.262	19.85773	0.26391	19.85784	0.26272	19.85805	0.24761
29.78707	0.26646	29.78659	0.26611	29.94411	0.2722	29.78707	0.23535
39.88276	0.26204	39.88212	0.26841	39.88234	0.27961	39.88277	0.23217
49.81178	0.25939	49.81099	0.26073	49.81126	0.28492	49.81179	0.2262
59.90747	0.28298	59.90652	0.26107	59.90685	0.29373	59.90748	0.21606
69.83649	0.27489	69.83538	0.26328	69.83576	0.29904	69.83651	0.20523
79.93218	0.27953	79.93091	0.26419	79.93135	0.30442	79.93219	0.20069
89.86121	0.268	89.85977	0.26116	89.86027	0.30937	89.86122	0.19691
99.94827	0.25147	99.95531	0.26137	99.95585	0.31328	99.95691	0.19621
109.88592	0.26091	109.88417	0.26116	109.88477	0.31566	109.88594	0.19043
119.97794	0.27228	119.97971	0.25488	119.98035	0.31988	119.98163	0.19106
129.91063	0.27605	129.90855	0.2553	129.90927	0.32468	129.91064	0.18688
139.83965	0.29571	140.00409	0.26143	140.00485	0.32501	140.00635	0.19114
149.93533	0.31141	149.93295	0.27815	149.93378	0.32672	149.93536	0.19332
159.86435	0.34012	160.02849	0.27238	160.02936	0.33267	160.03105	0.19204
169.96005	0.31488	169.95735	0.28438	169.95828	0.33423	169.96007	0.19166
179.88907	0.30752	180.05289	0.29096	180.05388	0.33719	180.05579	0.19308
189.98477	0.31049	189.98175	0.28774	189.98279	0.34016	189.9848	0.19192
199.9138	0.32044	200.07729	0.28597	200.07838	0.34293	200.08049	0.18922
210.00949	0.28712	210.00615	0.28907	210.00729	0.34473	210.00951	0.19129
219.93851	0.28221	220.10165	0.29645	220.10287	0.34629	220.10519	0.19003
230.03418	0.28492	230.03052	0.2923	230.03178	0.3473	230.03421	0.1926
239.9632	0.29267	240.12605	0.29325	240.12738	0.34817	240.12993	0.19834
250.0589	0.30605	250.05493	0.29246	250.0563	0.35064	250.05894	0.18752
259.98792	0.31062	260.15048	0.28901	260.15192	0.35036	260.15466	0.19482
270.08362	0.3107	270.07932	0.29222	270.08081	0.35074	270.08368	0.19035
280.01263	0.31092	280.17484	0.28727	280.17639	0.35142	280.17935	0.19024
290.10831	0.31381	290.1037	0.2919	290.10532	0.35275	290.10837	0.19126
300.03732	0.31788	300.19925	0.31823	300.2009	0.35009	300.20407	0.19255
310.13303	0.31619	310.12814	0.32178	310.12982	0.34999	310.13309	0.18785
320.06207	0.32676	320.22366	0.30386	320.2254	0.35846	320.22879	0.18773
330.15775	0.32345	330.1525	0.30301	330.15433	0.35765	330.15781	0.19535
340.08676	0.32764	340.24802	0.30622	340.24988	0.35254	340.25351	0.19425
350.18246	0.34136	350.17691	0.30795	350.1788	0.35979	350.18253	0.19087
360.11151	0.33402	360.12692	0.31406	360.27441	0.35794	360.13385	0.19454
370.20718	0.34338	370.20132	0.30444	370.20334	0.36598	370.20724	0.19212
380.13623	0.34123	380.13016	0.30199	380.29892	0.36796	380.13626	0.19068
390.2319	0.33397	390.22568	0.30579	390.22781	0.36881	390.23193	0.18958
400.16092	0.33634	400.15454	0.32183	400.32339	0.37147	400.16098	0.19249
410.25659	0.35152	410.25009	0.31731	410.25232	0.37169	410.25668	0.18758
420.18564	0.34165	420.17896	0.32952	420.34793	0.36807	420.1857	0.18565
430.28134	0.34984	430.27448	0.3121	430.27686	0.37369	430.28137	0.19288
440.21033	0.35322	440.20337	0.31228	440.24689	0.37608	440.21042	0.1954
450.30603	0.35711	450.29886	0.33481	450.30136	0.38063	450.30609	0.19605
460.23505	0.38429	460.22772	0.32654	460.27631	0.38069	460.23514	0.19512
470.33075	0.40429	470.32327	0.33331	470.32587	0.37578	470.33081	0.19486
480.25977	0.41284	480.25214	0.33102	480.25476	0.37491	480.25986	0.19521
490.35547	0.45593	490.34769	0.33064	490.35034	0.37464	490.35553	0.19994
500.28448	0.47364	500.27655	0.32631	500.2793	0.37942	500.28458	0.19931
510.38016	0.47255	510.37201	0.32369	510.37482	0.38221	510.38022	0.19925
520.30914	0.49083	520.3009	0.32384	520.30377	0.3848	520.30927	0.19723
530.28583	0.51507	530.39642	0.32334	530.39935	0.3861	530.40497	0.19977
540.33386	0.49788	540.32532	0.33219	540.32825	0.38382	540.33398	0.19803
550.31549	0.50638	550.42084	0.32859	550.42383	0.38345	550.42969	0.19772
560.35864	0.53108	560.34973	0.33742	560.35278	0.38673	560.3587	0.19981
570.28766	0.54533	570.44525	0.32883	570.44836	0.39193	570.45441	0.19568
580.38336	0.56467	580.37408	0.3287	580.37732	0.38873	580.38342	0.19835
590.31238	0.56271	590.46967	0.3304	590.47284	0.39854	590.47913	0.19622
600.40808	0.55407	600.3985	0.33719	600.40179	0.40101	600.40814	0.19704
610.3371	0.57582	610.49402	0.32895	610.49738	0.40514	610.50385	0.20193
620.43274	0.56481	620.42291	0.33796	620.42627	0.40933	620.43286	0.19875
630.36176	0.56331	630.51843	0.32837	630.52185	0.41316	630.5285	0.19986
640.45746	0.57147	640.44733	0.33373	640.45081	0.41557	640.45758	0.19796
650.38647	0.54363	650.54279	0.33783	650.54639	0.4166	650.55322	0.19798
660.48218	0.54362	660.47174	0.33774	660.47534	0.41114	660.4823	0.19206
670.41119	0.52981	670.5672	0.33285	670.57086	0.41264	670.57794	0.18745
680.50684	0.54779	680.49603	0.33726	680.49982	0.41942	680.50696	0.19126
690.43585	0.51179	690.59161	0.33737	690.5954	0.42201	690.60272	0.19244
700.53162	0.54674	700.52045	0.33483	700.52429	0.42171	700.53168	0.1932
710.46057	0.51325	710.61603	0.33678	710.61987	0.42367	710.62744	0.19727
720.55634	0.52628	720.54486	0.33391	720.54883	0.42419	720.5564	0.19265
730.48535	0.53393	730.56842	0.34674	730.64435	0.432	730.58252	0.18447
740.58099	0.55429	740.56927	0.33809	740.5733	0.43357	740.58112	0.17968
750.51007	0.53972	750.59772	0.34225	750.66888	0.43377	750.61218	0.17958
760.60571	0.56318	760.59369	0.34062	760.59784	0.44069	760.60583	0.17034
770.53479	0.55088	770.52252	0.32697	770.69336	0.4397	770.53485	0.17502
780.63043	0.55305	780.61798	0.33174	780.62231	0.43703	780.63055	0.17691
790.55945	0.55385	790.54688	0.33786	790.7179	0.438	790.55957	0.17219
800.65515	0.56001	800.6424	0.34515	800.64685	0.43681	800.65527	0.17477
810.58417	0.55937	810.57129	0.3337	810.74243	0.43732	810.58429	0.16954
820.67987	0.55656	820.66687	0.33249	820.67133	0.43684	820.67999	0.16828
830.60889	0.58517	830.5957	0.32823	830.72028	0.43563	830.60901	0.16499
840.70453	0.59026	840.69122	0.32339	840.6958	0.43889	840.70465	0.15979
850.63354	0.62535	850.62006	0.31645	850.74969	0.4405	850.63373	0.16137
860.72931	0.59511	860.7157	0.31244	860.72034	0.44082	860.72949	0.15867
870.65833	0.60146	870.64459	0.30885	870.64923	0.44033	870.65851	0.16096
880.75403	0.5813	880.73999	0.30423	880.74487	0.44136	880.75415	0.15827
890.68298	0.59051	890.66888	0.29554	890.67377	0.4428	890.68311	0.157
900.77869	0.61335	900.76447	0.29743	900.76935	0.44509	900.77887	0.15657
910.70776	0.6123	910.69324	0.29858	910.69824	0.44498	910.70789	0.15749
920.76416	0.59608	920.78882	0.29038	920.79388	0.44611	920.80359	0.1563
930.73242	0.6022	930.71771	0.27692	930.72278	0.44828	930.73267	0.15434
940.7937	0.62237	940.81317	0.28015	940.81836	0.44685	940.82831	0.1536
950.7572	0.62043	950.74207	0.28251	950.74725	0.44723	950.75732	0.1554
960.68622	0.61287	960.83765	0.27228	960.84296	0.44769	960.85303	0.15451
970.78192	0.61003	970.76654	0.27876	970.77185	0.43871	970.7821	0.15727
980.71088	0.63759	980.86194	0.29149	980.86737	0.42894	980.87775	0.15766
990.80664	0.65505	990.79083	0.27484	990.79626	0.43889	990.8067	0.15698
1000.7356	0.63676	1000.88641	0.26996	1000.89191	0.43034	1000.90247	0.15729
1010.8313	0.62767	1010.81519	0.28112	1010.8208	0.42411	1010.83148	0.15994
1020.76025	0.65567	1020.91077	0.29182	1020.91638	0.43897	1020.92719	0.15524
1030.85608	0.62906	1030.83972	0.27697	1030.84521	0.45159	1030.8562	0.1543
1040.78503	0.63609	1040.93518	0.28204	1040.94092	0.43924	1040.9519	0.15812
1050.88062	0.6472	1050.86401	0.27619	1050.86975	0.44686	1050.88086	0.15736
1060.80981	0.68893	1060.95959	0.25769	1060.96545	0.45505	1060.97656	0.15401
1070.90552	0.63864	1070.88855	0.2741	1070.89429	0.45758	1070.90564	0.15457
1080.83447	0.67457	1080.98389	0.25976	1080.98999	0.46007	1081.00134	0.15646
1090.93018	0.66824	1090.91284	0.26962	1090.91882	0.45944	1090.9303	0.15608
1100.85925	0.65039	1101.0083	0.28172	1101.0144	0.45627	1101.02588	0.15382
1110.95483	0.64564	1110.93713	0.26481	1110.94324	0.45833	1110.95508	0.15604
1120.88379	0.6895	1121.03271	0.29934	1121.03894	0.46334	1121.05078	0.15767
1130.97949	0.5165	1130.96167	0.27985	1130.9679	0.46464	1130.94641	0.1569
1140.90869	0.70327	1141.05713	0.26636	1141.06335	0.46116	1141.04211	0.15901
1151.00427	0.67972	1150.98596	0.27614	1150.99231	0.46102	1150.97119	0.15809
1160.93323	0.7741	1160.91479	0.26809	1161.08789	0.46256	1161.06689	0.1601
1171.02905	0.74083	1171.0105	0.2531	1171.01685	0.46375	1170.99585	0.15962
1180.95813	0.6768	1180.93921	0.2819	1181.11243	0.46754	1181.09155	0.16318
1191.05371	0.73365	1191.03479	0.32273	1191.04126	0.46654	1191.02051	0.15962
1200.98267	0.71578	1200.96362	0.32477	1201.13684	0.4694	1201.11633	0.15852
1211.07837	0.69014	1211.05908	0.31791	1211.0658	0.46875	1211.04529	0.16061
1221.00745	0.65449	1220.98804	0.3155	1221.1615	0.4703	1221.09424	0.16012
1231.10315	0.69111	1231.08362	0.32099	1231.09033	0.47076	1231.02332	0.16065
1241.0321	0.6704	1241.01257	0.30695	1241.18591	0.46819	1241.11902	0.16248
1251.12793	0.74647	1251.10791	0.301	1251.11487	0.46986	1251.0481	0.16438
1261.05688	0.70313	1261.03687	0.26517	1261.05249	0.4705	1261.1438	0.1658
1271.15259	0.70329	1271.13245	0.24634	1271.1394	0.47334	1271.07275	0.16708
1281.08154	0.67247	1281.06128	0.25544	1281.06824	0.47895	1281.16846	0.16792
1291.17737	0.68191	1291.15674	0.25419	1291.16382	0.46874	1291.09753	0.16959
1301.10632	0.63356	1301.08569	0.2762	1301.09277	0.46578	1301.19324	0.16428
1311.2019	0.64834	1311.18103	0.26377	1311.18823	0.4778	1311.12219	0.16761
1321.13086	0.66229	1321.10999	0.26929	1321.11719	0.48583	1321.2179	0.16825
1331.07202	0.57989	1331.20557	0.2911	1331.21289	0.48496	1331.14685	0.16776
1341.15576	0.60397	1341.13452	0.307	1341.14185	0.48237	1341.24268	0.16846
1351.10168	0.57541	1351.22986	0.33769	1351.2373	0.48712	1351.17163	0.16635
1361.18042	0.62361	1361.15881	0.33257	1361.16626	0.48832	1361.26733	0.1652
1371.1095	0.65997	1371.25439	0.32585	1371.26196	0.48459	1371.19629	0.16878
1381.2052	0.71759	1381.18323	0.30982	1381.19092	0.4892	1381.29211	0.17
1391.13416	0.69951	1391.27869	0.2694	1391.28638	0.48189	1391.22107	0.16911
1401.22986	0.65425	1401.20764	0.23698	1401.21521	0.48787	1401.24341	0.17278
1411.15894	0.6446	1411.3031	0.24736	1411.31091	0.48861	1411.33911	0.179
1421.25452	0.63466	1421.23193	0.28096	1421.23975	0.48866	1421.26807	0.17443
1431.18347	0.59719	1431.32764	0.29118	1431.33545	0.4868	1431.36389	0.17584
1441.2793	0.6332	1441.25647	0.31227	1441.26428	0.48713	1441.29285	0.17577
1451.20837	0.62807	1451.35193	0.314	1451.35986	0.48682	1451.38855	0.17404
1461.30396	0.68107	1461.28076	0.30649	1461.28882	0.48888	1461.28296	0.16894
1471.23291	0.71101	1471.37634	0.3121	1471.3844	0.49195	1471.33167	0.17031
1481.32886	0.67389	1481.30518	0.32223	1481.31335	0.49341	1481.31274	0.16718
1491.25781	0.65319	1491.40076	0.31032	1491.40881	0.49291	1491.32349	0.16655
1501.35339	0.63145	1501.32959	0.31273	1501.33789	0.49492	1501.36548	0.16649
1511.28235	0.62224	1511.42517	0.30093	1511.43335	0.49398	1511.29443	0.16672
1521.37817	0.5713	1521.35388	0.2919	1521.3623	0.49716	1521.39001	0.16442
1531.30713	0.65534	1531.33936	0.30146	1531.45789	0.49584	1531.31897	0.15985
1541.40283	0.67687	1541.37842	0.30502	1541.38684	0.4957	1541.41479	0.15913
1551.33191	0.69621	1551.36865	0.32272	1551.48242	0.49834	1551.34387	0.15987
1561.42761	0.68531	1561.40271	0.30202	1561.41125	0.49657	1561.43945	0.15827
1571.35657	0.64323	1571.33167	0.28052	1571.50684	0.49022	1571.36853	0.15676
1581.45227	0.66042	1581.42712	0.30905	1581.43579	0.49135	1581.46423	0.15811
1591.38135	0.63334	1591.35608	0.30312	1591.53149	0.49101	1591.45825	0.15691
1601.47705	0.64171	1601.45154	0.30291	1601.46033	0.49063	1601.38721	0.16048
1611.46265	0.65197	1611.43542	0.29244	1611.44751	0.48929	1611.54297	0.17016
1621.3916	0.68051	1621.53088	0.32162	1621.54321	0.49028	1621.47192	0.16607
1631.48743	0.70109	1631.45984	0.30795	1631.47217	0.49082	1631.56763	0.16254
1641.47144	0.67271	1641.5553	0.31625	1641.56763	0.48876	1641.4967	0.1603
1651.40039	0.71706	1651.48413	0.308	1651.49658	0.49026	1651.59241	0.15798
1661.49609	0.66848	1661.49561	0.30527	1661.59216	0.48558	1661.52136	0.15981
1671.42517	0.69495	1671.50867	0.31038	1671.521	0.48799	1671.54041	0.16166
1681.52087	0.62731	1681.52502	0.31578	1681.6167	0.48707	1681.54614	0.17008
1691.44983	0.67114	1691.53296	0.31467	1691.54553	0.48785	1691.57019	0.17227
1701.54553	0.65535	1701.46191	0.3172	1701.64124	0.48612	1701.5708	0.16975
1711.47461	0.69228	1711.55737	0.29551	1711.57007	0.48627	1711.49976	0.17027
1721.57031	0.64887	1721.48621	0.31578	1721.66577	0.48655	1721.59558	0.16872
1731.49927	0.65485	1731.58179	0.2966	1731.59473	0.48767	1731.52478	0.17022
1741.59497	0.64674	1741.51062	0.29866	1741.69019	0.48674	1741.62036	0.17305
1751.52393	0.66631	1751.60632	0.29256	1751.61914	0.48749	1751.54932	0.17151
1761.61975	0.59474	1761.53516	0.30297	1761.65771	0.48846	1761.64502	0.17248
1771.54871	0.64813	1771.63049	0.29057	1771.64355	0.48764	1771.57397	0.1754
1781.64429	0.70766	1781.55957	0.29223	1781.57251	0.48495	1781.66956	0.17552
1791.57336	0.69626	1791.65491	0.30159	1791.66809	0.48477	1791.59851	0.17604
1801.66907	0.66154	1801.58374	0.31643	1801.59705	0.48063	1801.69446	0.17735
1811.59802	0.67532	1811.67932	0.31339	1811.69275	0.48255	1811.62354	0.17629
1821.69385	0.71976	1821.65979	0.27913	1821.62158	0.48205	1821.71924	0.17479
1831.6228	0.70725	1831.70654	0.29999	1831.71716	0.48298	1831.64819	0.17534
1841.71863	0.67413	1841.6842	0.28494	1841.646	0.48503	1841.7439	0.17438
1851.64758	0.69062	1851.61304	0.28183	1851.74158	0.48667	1851.67285	0.17382
1861.74329	0.68274	1861.70874	0.31026	1861.67065	0.48548	1861.76843	0.17596
1871.67224	0.7036	1871.63757	0.3147	1871.76599	0.48522	1871.69751	0.18092
1881.76782	0.64147	1881.73303	0.32005	1881.69495	0.48422	1881.79333	0.17807
1891.69678	0.64822	1891.66211	0.31251	1891.79077	0.48435	1891.72229	0.18326
1901.7926	0.67748	1901.75745	0.32703	1901.71948	0.483	1901.81799	0.17675
1911.7218	0.64948	1911.68628	0.32909	1911.81531	0.48515	1911.74695	0.18281
1921.8175	0.69178	1921.78186	0.32108	1921.74402	0.48181	1921.84277	0.17656
1931.74646	0.65865	1931.71069	0.31986	1931.83972	0.48021	1931.77173	0.17886
1941.84216	0.69392	1941.80615	0.31364	1941.76868	0.48138	1941.86731	0.19201
1951.77112	0.68673	1951.73511	0.30641	1951.86414	0.48107	1951.79651	0.18571
1961.8667	0.66603	1961.83057	0.31256	1961.79309	0.47916	1961.89221	0.18645
1971.79578	0.72749	1971.7594	0.32798	1971.88867	0.47843	1971.82117	0.18399
1981.86963	0.67798	1981.8551	0.32102	1981.8175	0.47546	1981.91675	0.18271
1991.82056	0.6959	1991.78394	0.31959	1991.91321	0.47422	1991.84583	0.18111
2001.89941	0.65836	2001.87952	0.32784	2001.84204	0.47079	2001.94141	0.18202
2011.84521	0.70802	2011.80835	0.33213	2011.93774	0.47436	2011.87048	0.18114
2021.77429	0.68334	2021.90381	0.32204	2021.8667	0.47121	2021.96643	0.18098
2031.87	0.6634	2031.83276	0.32412	2031.96216	0.45688	2031.89539	0.18162
2041.79895	0.66616	2041.92822	0.31491	2041.89111	0.43924	2041.99109	0.18631
2051.89453	0.65304	2051.85693	0.30898	2051.98682	0.46432	2051.91992	0.19145
2061.82373	0.65054	2061.95264	0.32	2061.91553	0.46682	2062.01563	0.19263
2071.91943	0.67243	2071.88135	0.33262	2072.01123	0.46928	2071.94458	0.19681
2081.84839	0.66176	2081.97705	0.31377	2081.93994	0.47206	2082.04028	0.19581
2091.94409	0.71798	2091.90601	0.30054	2092.03564	0.46838	2091.96948	0.19461
2101.87305	0.63519	2102.00146	0.32648	2101.9646	0.45334	2101.89844	0.19483
2111.96875	0.52054	2111.93018	0.31738	2112.0603	0.44627	2111.99414	0.19388
2121.89771	0.57673	2122.02588	0.32892	2121.98926	0.43378	2121.9231	0.19837
2131.99341	0.59814	2131.95459	0.32398	2132.08472	0.44326	2132.0188	0.19925
2141.92261	0.58798	2142.05005	0.31823	2142.01367	0.4535	2141.948	0.19652
2152.01831	0.59343	2151.979	0.33681	2152.10938	0.44571	2152.04346	0.19742
2161.94727	0.58125	2162.07446	0.32438	2162.03809	0.44231	2161.97266	0.19879
2172.04297	0.56812	2172.00317	0.34211	2171.96704	0.4327	2172.06836	0.20514
2181.97192	0.61643	2182.09912	0.33395	2182.06274	0.43744	2181.99731	0.20797
2192.06763	0.60305	2192.02783	0.32744	2191.99146	0.44844	2192.09302	0.21104
2201.99658	0.59222	2202.12354	0.32401	2202.08716	0.45014	2202.02197	0.20047
2212.09253	0.60862	2212.05225	0.32833	2212.01587	0.44399	2212.11768	0.20281
2222.02148	0.60779	2222.14771	0.33022	2222.11157	0.43569	2222.04663	0.20973
2232.11719	0.61585	2232.07666	0.3286	2232.04077	0.42926	2232.14258	0.20093
2242.04614	0.63634	2242.00659	0.33848	2242.13623	0.41917	2242.07153	0.19775
2252.14185	0.61865	2252.10107	0.33534	2252.06519	0.40505	2252.16724	0.19637
2262.0708	0.67212	2262.03589	0.3351	2262.16089	0.42526	2262.07983	0.19468
2272.1665	0.66775	2272.12549	0.32848	2272.0896	0.42697	2272.15186	0.1951
2282.09546	0.68213	2282.0542	0.32888	2282.1853	0.42917	2282.09692	0.20085
2292.19141	0.61971	2292.1499	0.33122	2292.11401	0.42367	2292.17651	0.20047
2302.12036	0.61385	2302.07861	0.31163	2302.20972	0.42015	2302.12695	0.19943
2312.21606	0.64261	2312.17432	0.3226	2312.13867	0.41678	2312.20142	0.20068
2322.14502	0.59461	2322.10327	0.32488	2322.23413	0.42817	2322.13062	0.20038
2332.24072	0.62401	2332.19873	0.29939	2332.16309	0.43185	2332.22607	0.19881
2342.16968	0.63391	2342.12744	0.33246	2342.25879	0.43396	2342.15503	0.20229
2352.26538	0.6305	2352.22314	0.30957	2352.18774	0.43199	2352.25073	0.20956
2362.19458	0.63984	2362.15186	0.31721	2362.2832	0.42525	2362.17969	0.20158
2372.29004	0.62916	2372.24756	0.32504	2372.21216	0.40784	2372.27563	0.19902
2382.21924	0.62075	2382.17627	0.32022	2382.30762	0.41203	2382.20459	0.20405
2392.17773	0.62082	2392.27173	0.33897	2392.23657	0.41124	2392.30029	0.21256
2402.2439	0.64601	2402.20068	0.33134	2402.33203	0.41419	2402.22925	0.20445
2412.20728	0.64448	2412.29639	0.33168	2412.26099	0.40695	2412.32495	0.21095
2422.26831	0.64033	2422.2251	0.33419	2422.35669	0.39903	2422.25391	0.21787
2432.19751	0.65177	2432.32056	0.32872	2432.28564	0.40215	2432.34961	0.21705
2442.29346	0.6601	2442.24951	0.33906	2442.38135	0.39113	2442.27881	0.21885
2452.22241	0.65157	2452.34497	0.32947	2452.31006	0.39126	2452.37427	0.21621
2462.31812	0.66896	2462.27393	0.31382	2462.40576	0.40118	2462.30347	0.21548
2472.24707	0.64075	2472.36938	0.31732	2472.33472	0.39364	2472.39893	0.20727
2482.34253	0.63989	2482.2981	0.33739	2482.43018	0.388	2482.32788	0.20265
2492.27173	0.62718	2492.3938	0.3167	2492.35913	0.38581	2492.42383	0.20023
2502.36719	0.67252	2502.32275	0.30914	2502.45459	0.39281	2502.35278	0.19993
2512.29639	0.64986	2512.41797	0.32664	2512.38354	0.39586	2512.44824	0.19919
2522.39209	0.64765	2522.34717	0.33156	2522.47925	0.40825	2522.37769	0.19704
2532.32104	0.70292	2532.44238	0.31938	2532.4082	0.41532	2532.39331	0.19675
2542.41675	0.69831	2542.37134	0.3286	2542.50366	0.40174	2542.48877	0.20163
2552.34595	0.69701	2552.46704	0.344	2552.43262	0.3873	2552.41772	0.19559
2562.44141	0.71249	2562.39575	0.34291	2562.43384	0.39424	2562.51367	0.19699
2572.37061	0.73531	2572.49146	0.34292	2572.45703	0.41511	2572.44263	0.19509
2582.46606	0.68534	2582.42017	0.34501	2582.46313	0.39874	2582.53833	0.22039
2592.39526	0.75021	2592.51563	0.34418	2592.48169	0.39376	2592.46753	0.22497
2602.49097	0.69783	2602.44458	0.34428	2602.41064	0.38961	2602.56299	0.22254
2612.41992	0.70316	2612.54004	0.34531	2612.5061	0.38827	2612.49219	0.22173
2622.51563	0.72121	2622.46899	0.3454	2622.43506	0.38295	2622.58765	0.21955
2632.44458	0.6972	2632.47754	0.34735	2632.53076	0.36842	2632.5166	0.20758
2642.54028	0.6762	2642.49341	0.34419	2642.45947	0.35959	2642.53491	0.2014
2652.46924	0.75529	2652.42212	0.34365	2652.55518	0.36266	2652.54126	0.19931
2662.56519	0.71197	2662.51782	0.34832	2662.48389	0.36511	2662.5647	0.19536
2672.49414	0.73131	2672.44678	0.34828	2672.57959	0.36247	2672.56641	0.19473
2682.58984	0.68333	2682.54199	0.35076	2682.50854	0.36925	2682.49536	0.19371
2692.5188	0.72973	2692.47119	0.34621	2692.604	0.37101	2692.59082	0.19332
2702.6145	0.61971	2702.56641	0.34034	2702.5332	0.37345	2702.52002	0.1933
2712.54346	0.65947	2712.49536	0.34718	2712.62866	0.37665	2712.61548	0.19267
2722.63916	0.69607	2722.59106	0.33254	2722.55762	0.37381	2722.54443	0.19368
2732.56812	0.75913	2732.51978	0.34213	2732.65308	0.39027	2732.64038	0.19148
2742.66382	0.64712	2742.61548	0.33864	2742.58203	0.39696	2742.56934	0.19223
2752.59302	0.66103	2752.54419	0.35958	2752.67773	0.39656	2752.66504	0.19262
2762.68872	0.60165	2762.63965	0.3589	2762.60669	0.40246	2762.59399	0.19068
2772.61768	0.61468	2772.56885	0.35747	2772.70215	0.40241	2772.6897	0.18967
2782.65601	0.6746	2782.66406	0.35928	2782.6311	0.39831	2782.61865	0.18936
2792.64233	0.61481	2792.59302	0.35867	2792.72656	0.39525	2792.71436	0.19015
2802.68555	0.57486	2802.68848	0.35928	2802.65552	0.40201	2802.64355	0.18965
2812.66724	0.57182	2812.61719	0.35798	2812.75098	0.40395	2812.73926	0.19014
2822.59619	0.60096	2822.71289	0.35472	2822.67993	0.40914	2822.66821	0.19041
2832.69165	0.59733	2832.64185	0.35827	2832.77563	0.41955	2832.76392	0.19143
2842.62085	0.60091	2842.7373	0.35644	2842.70459	0.41289	2842.69287	0.19123
2852.71631	0.61119	2852.66602	0.35037	2852.80005	0.41812	2852.78857	0.19095
2862.64526	0.62225	2862.76172	0.34132	2862.72925	0.41661	2862.71753	0.19096
2872.74121	0.63543	2872.69043	0.3404	2872.82446	0.41612	2872.81323	0.19197
2882.67017	0.63639	2882.78589	0.35054	2882.75366	0.41736	2882.74243	0.19263
2892.76587	0.63699	2892.71484	0.34166	2892.84912	0.41577	2892.83789	0.19205
2902.69507	0.65022	2902.81055	0.34275	2902.77783	0.42176	2902.76685	0.19145
2912.79053	0.65458	2912.73926	0.34845	2912.87354	0.41421	2912.86279	0.19038
2922.71973	0.69084	2922.83496	0.35033	2922.80249	0.4168	2922.79175	0.19068
2932.81519	0.63624	2932.76367	0.35378	2932.87769	0.42065	2932.88745	0.19031
2942.74414	0.64056	2942.85938	0.35924	2942.82715	0.4292	2942.81665	0.1891
2952.83984	0.63363	2952.78809	0.35117	2952.90723	0.42724	2952.91235	0.18854
2962.76904	0.59017	2962.88354	0.3567	2962.85156	0.42355	2962.84131	0.19205
2972.86475	0.58937	2972.8125	0.35073	2972.78052	0.42591	2972.93677	0.1905
2982.7937	0.6151	2982.90796	0.35284	2982.87598	0.42812	2982.86572	0.18924
2992.8894	0.61577	2992.83667	0.3544	2992.80493	0.43106	2992.96143	0.1884
3002.81836	0.61089	3002.91895	0.35573	3002.90063	0.4311	3002.89038	0.18809
3012.91406	0.59697	3012.86133	0.35652	3012.82935	0.424	3012.98633	0.18867
3022.84302	0.60493	3022.94824	0.35799	3022.92505	0.42079	3022.91553	0.18642
3032.93872	0.60436	3032.88574	0.36018	3032.85376	0.42046	3033.01123	0.18567
3042.86792	0.61505	3042.81445	0.35661	3042.94946	0.41533	3042.94019	0.18574
3052.96362	0.60307	3052.90991	0.3598	3052.87866	0.41719	3053.03589	0.18688
3062.89258	0.62456	3062.83887	0.35944	3062.97412	0.42264	3062.96484	0.18611
3072.98828	0.60578	3072.93433	0.35725	3072.90308	0.43334	3072.8938	0.18696
3082.91724	0.66055	3082.86328	0.35873	3082.99854	0.41944	3082.9895	0.18784
3093.01294	0.63889	3092.95898	0.35824	3092.92749	0.4243	3092.91846	0.18941
3102.94189	0.66758	3102.8877	0.36104	3103.02319	0.42485	3103.01416	0.19162
3113.0376	0.68035	3112.9834	0.36156	3112.9519	0.41994	3112.94312	0.19042
3122.9668	0.66568	3122.91211	0.36138	3123.04761	0.41359	3123.03882	0.1924
3133.0625	0.64181	3133.00781	0.36463	3132.97656	0.42305	3132.96777	0.19336
3142.99146	0.64895	3142.93677	0.35715	3143.07202	0.42812	3143.06372	0.19375
3153.08716	0.63575	3153.03223	0.35517	3153.00098	0.44037	3152.99268	0.19198
3163.01611	0.61613	3162.96094	0.38046	3163.09668	0.44542	3163.08862	0.18996
3173.11182	0.62842	3173.05664	0.40431	3173.02563	0.44206	3173.01758	0.19165
3183.04077	0.64251	3182.98535	0.4117	3183.12134	0.44339	3183.11328	0.20456
3193.13672	0.67481	3193.08081	0.39864	3193.05005	0.45426	3193.04224	0.19828
3203.06567	0.63254	3203.00977	0.38983	3203.14575	0.45311	3203.13794	0.19891
3212.99463	0.63754	3213.10522	0.39169	3213.07471	0.4528	3213.06689	0.19581
3223.06689	0.65468	3223.00098	0.40185	3222.98315	0.45572	3223.14258	0.19267
3233.1626	0.64724	3233.09644	0.39559	3233.07568	0.45386	3233.07178	0.19844
3243.0918	0.65535	3243.02515	0.38391	3243.17114	0.45521	3243.16724	0.19924
3253.1875	0.66694	3253.12085	0.3806	3253.10034	0.45266	3253.09619	0.198
3263.11646	0.65126	3263.04956	0.37557	3263.19604	0.45193	3263.19189	0.19975
3273.2124	0.64596	3273.14526	0.37274	3273.12476	0.45243	3273.12085	0.19896
3283.14136	0.65361	3283.15576	0.37113	3283.22046	0.45216	3283.21655	0.1987
3293.23682	0.63999	3293.08447	0.37784	3293.14941	0.44867	3293.14551	0.19816
3303.16602	0.67176	3303.18018	0.37934	3303.24487	0.44967	3303.2417	0.19962
3313.11377	0.65787	3313.10913	0.39096	3313.17383	0.44995	3313.17065	0.19791
3323.19043	0.64814	3323.20459	0.3888	3323.26929	0.45153	3323.26611	0.19743
3333.14331	0.65079	3333.1333	0.38042	3333.19824	0.4584	3333.19531	0.19909
3343.21533	0.65673	3343.229	0.38741	3343.29395	0.45479	3343.29077	0.20099
3353.14429	0.66568	3353.15771	0.39417	3353.22266	0.45734	3353.21973	0.20062
3363.24023	0.67083	3363.25317	0.39785	3363.31836	0.45684	3363.31543	0.20291
3373.16919	0.6676	3373.18213	0.40486	3373.24756	0.45661	3373.24463	0.20481
3383.26465	0.66995	3383.27759	0.39978	3383.34277	0.45687	3383.34033	0.20445
3393.19385	0.67273	3393.20654	0.40317	3393.27197	0.46712	3393.26929	0.20597
3403.28931	0.67226	3403.30225	0.39817	3403.36719	0.45109	3403.36499	0.20731
3413.21851	0.66445	3413.23096	0.40024	3413.29614	0.45521	3413.29395	0.20727
3423.31421	0.6679	3423.32642	0.37212	3423.39185	0.45266	3423.38965	0.20759
3433.24316	0.65924	3433.25537	0.37461	3433.32056	0.46622	3433.3186	0.20825
3443.33887	0.67928	3443.35107	0.36965	3443.41626	0.46108	3443.41431	0.2069
3453.26807	0.68595	3453.27979	0.36144	3453.34497	0.46335	3453.34351	0.21586
3463.36328	0.6833	3463.37524	0.36131	3463.3291	0.47185	3463.43896	0.22024
3473.29248	0.67056	3473.30396	0.36294	3473.36987	0.46004	3473.42627	0.23211
3483.38818	0.6706	3483.39966	0.35824	3483.3584	0.4658	3483.35571	0.2341
3493.31738	0.68634	3493.32837	0.35584	3493.39404	0.46194	3493.45117	0.23588
3503.41284	0.68341	3503.42407	0.35505	3503.32324	0.46371	3503.38037	0.23595
3513.34204	0.69084	3513.35278	0.35639	3513.4187	0.46152	3513.47583	0.23193
3523.4375	0.6943	3523.44824	0.35022	3523.34741	0.46216	3523.40503	0.23708
3533.3667	0.69248	3533.3772	0.34517	3533.44336	0.46275	3533.50049	0.24263
3543.46265	0.67865	3543.47266	0.34814	3543.37231	0.46601	3543.42969	0.24647
3553.39136	0.69774	3553.40137	0.34642	3553.46753	0.46656	3553.52539	0.24819
3563.48706	0.70437	3563.49731	0.35903	3563.39673	0.46321	3563.4541	0.24815
3573.41577	0.70586	3573.42603	0.36165	3573.49219	0.46549	3573.55005	0.25193
3583.51172	0.70277	3583.42578	0.35674	3583.42114	0.4705	3583.47876	0.25105
3593.44067	0.70937	3593.45044	0.36037	3593.51709	0.46892	3593.57495	0.25203
3603.53662	0.65825	3603.45508	0.37588	3603.4458	0.47828	3603.50366	0.2542
3613.46582	0.7107	3613.47485	0.38281	3613.54126	0.4802	3613.59961	0.25899
3623.56128	0.70607	3623.40356	0.37096	3623.47046	0.48664	3623.52881	0.25682
3633.49048	0.71976	3633.49927	0.36466	3633.56592	0.4802	3633.62402	0.25478
3643.58569	0.72086	3643.42798	0.37706	3643.49463	0.48436	3643.55322	0.25403
3653.51514	0.7238	3653.52368	0.39373	3653.59009	0.48185	3653.57861	0.2549
3663.6106	0.72583	3663.45239	0.40502	3663.51929	0.47974	3663.57788	0.25374
3673.53955	0.72724	3673.54834	0.40776	3673.61475	0.48217	3673.60791	0.25348
3683.6355	0.72408	3683.47705	0.40914	3683.54346	0.48777	3683.60254	0.25889
3693.56421	0.71962	3693.57251	0.41107	3693.6394	0.48474	3693.53174	0.26052
3703.59229	0.72496	3703.50122	0.41835	3703.56836	0.48586	3703.6272	0.25982
3713.58911	0.72129	3713.59668	0.42235	3713.66382	0.4861	3713.55664	0.25769
3723.62207	0.72246	3723.52539	0.42524	3723.59302	0.4832	3723.6521	0.25583
3733.61377	0.72305	3733.62134	0.42086	3733.68823	0.48519	3733.5813	0.25338
3743.54297	0.71817	3743.55005	0.41137	3743.61719	0.48333	3743.67651	0.25586
3753.63818	0.72291	3753.64551	0.42089	3753.71313	0.47798	3753.60571	0.25711
3763.56763	0.71991	3763.57446	0.43425	3763.64185	0.47993	3763.70166	0.25966
3773.66357	0.7165	3773.66992	0.4417	3773.7373	0.47279	3773.63062	0.25776
3783.59229	0.71624	3783.59912	0.43675	3783.66602	0.47236	3783.72632	0.26214
3793.68799	0.72084	3793.69434	0.42766	3793.76196	0.47503	3793.65503	0.2641
3803.61694	0.72188	3803.62329	0.42818	3803.69067	0.48184	3803.75098	0.27016
3813.71265	0.72089	3813.71875	0.42463	3813.78638	0.48564	3813.67969	0.27365
3823.6416	0.71933	3823.64771	0.43836	3823.71558	0.47703	3823.77563	0.26511
3833.73755	0.725	3833.74292	0.36948	3833.81079	0.47816	3833.70508	0.26401
3843.66675	0.69323	3843.67212	0.44793	3843.7395	0.47618	3843.80029	0.27339
3853.76196	0.66131	3853.76782	0.44967	3853.80273	0.48674	3853.72949	0.27636
3863.69116	0.65944	3863.69653	0.43684	3863.7644	0.4914	3863.82495	0.26672
3873.78662	0.67176	3873.79199	0.42431	3873.83154	0.48617	3873.75415	0.28153
3883.71606	0.69064	3883.72095	0.40887	3883.78882	0.48108	3883.84961	0.27304
3893.81128	0.70304	3893.81616	0.4149	3893.71777	0.48222	3893.77881	0.27245
3903.74048	0.7087	3903.74536	0.41256	3903.81323	0.49828	3903.87476	0.27158
3913.83643	0.72106	3913.84082	0.40233	3913.74243	0.49785	3913.80347	0.26795
3923.76538	0.68306	3923.76953	0.39106	3923.83789	0.49171	3923.89941	0.26904
3933.86108	0.67947	3933.86499	0.38125	3933.76685	0.49233	3933.82813	0.26684
3943.79004	0.70943	3943.7937	0.36118	3943.86206	0.48595	3943.92383	0.26466
3953.88574	0.71756	3953.88989	0.33949	3953.79126	0.48602	3953.85278	0.26789
3963.81445	0.72111	3963.8418	0.36824	3963.88672	0.493	3963.94873	0.26413
3973.9104	0.72025	3973.77051	0.42721	3973.81567	0.49318	3973.87793	0.26519
3983.8396	0.72665	3983.86621	0.43799	3983.91138	0.50192	3983.97314	0.26451
3993.93481	0.72723	3993.79492	0.46353	3993.84009	0.49217	3993.90234	0.26432
4003.86426	0.72797	4003.89038	0.45052	4003.93579	0.48227	4003.99805	0.27349
4013.95972	0.72822	4013.81958	0.46197	4013.86499	0.48215	4013.92725	0.27381
4023.88892	0.72664	4023.91504	0.45987	4023.96045	0.48873	4024.02271	0.27297
4033.98462	0.721	4033.84375	0.46823	4033.88916	0.49077	4033.9519	0.26879
4043.91357	0.72457	4043.93945	0.42539	4043.98486	0.48138	4044.04761	0.26545
4054.00903	0.723	4053.86816	0.41847	4053.91382	0.48465	4053.97632	0.26161
4063.93823	0.7231	4063.96338	0.42746	4064.00928	0.49253	4064.07251	0.2645
4074.03418	0.7218	4073.89258	0.42361	4073.93823	0.49756	4074.01953	0.26452
4083.96289	0.72111	4083.98828	0.42072	4084.03369	0.49112	4083.94873	0.26333
4094.05859	0.7186	4093.91699	0.43174	4093.96265	0.4829	4094.04443	0.26692
4103.9873	0.72181	4104.0127	0.4292	4104.05811	0.49714	4103.97363	0.26452
4113.9165	0.72211	4113.94141	0.43754	4113.9873	0.50495	4114.06885	0.26653
4124.01221	0.72002	4124.03711	0.43276	4124.08301	0.50793	4123.99805	0.26336
4133.94141	0.71997	4133.96582	0.43594	4134.01172	0.51111	4134.09424	0.26746
4144.0376	0.71965	4144.05615	0.44133	4144.10742	0.50151	4144.02295	0.26417
4153.96631	0.71921	4153.98486	0.44462	4154.03613	0.50512	4154.11865	0.2643
4164.06201	0.71904	4164.08057	0.44483	4164.13184	0.51306	4164.04736	0.26638
4173.99072	0.71542	4174.00928	0.44498	4174.06104	0.51159	4174.14355	0.27058
4184.08691	0.71386	4184.10547	0.45406	4184.15625	0.52011	4184.07227	0.27508
4194.01563	0.71813	4194.03418	0.45407	4194.08496	0.51811	4194.16797	0.27312
4204.11133	0.71756	4204.12939	0.45489	4204.18115	0.51046	4204.09717	0.27478
4214.04053	0.71741	4214.05811	0.46166	4214.10986	0.52557	4214.19238	0.2747
4224.13623	0.71632	4224.15381	0.45567	4224.20557	0.51732	4224.12158	0.27735
4234.06494	0.71607	4234.08252	0.45894	4234.13428	0.51748	4234.21729	0.27069
4244.16064	0.71369	4244.17822	0.45037	4244.22998	0.52022	4244.14648	0.27167
4254.08984	0.71225	4254.10693	0.45469	4254.15869	0.52571	4254.2417	0.27493
4264.18506	0.7138	4264.20264	0.45604	4264.25439	0.52215	4264.1709	0.27175
4274.11426	0.71385	4274.13135	0.44161	4274.18359	0.51654	4274.2666	0.26971
4284.21045	0.71181	4284.22705	0.44395	4284.13477	0.5227	4284.1958	0.27538
4294.13916	0.71039	4294.15625	0.47096	4294.20752	0.53335	4294.2915	0.27979
4304.23486	0.71056	4304.10205	0.48382	4304.16406	0.52352	4304.2207	0.27544
4314.16357	0.70965	4314.18018	0.47213	4314.23242	0.53402	4314.31641	0.27102
4324.25977	0.71305	4324.13086	0.48386	4324.16113	0.53161	4324.24512	0.27227
4334.18848	0.71182	4334.20459	0.491	4334.25732	0.52907	4334.34082	0.27026
4344.28418	0.71152	4344.13379	0.48828	4344.18604	0.52302	4344.27002	0.2709
4354.21338	0.71028	4354.229	0.49353	4354.28125	0.53176	4354.36572	0.26518
4364.30908	0.70895	4364.15771	0.5003	4364.20996	0.53299	4364.29492	0.26786
4374.23828	0.70627	4374.25342	0.5034	4374.30566	0.53105	4374.26807	0.26621
4384.3335	0.70768	4384.18262	0.51674	4384.23486	0.53646	4384.31934	0.2648
4394.2627	0.7058	4394.27783	0.51903	4394.33008	0.53484	4394.29785	0.26698
4404.3584	0.70401	4404.20703	0.51148	4404.25928	0.5329	4404.34424	0.26713
4414.2876	0.70134	4414.30273	0.5014	4414.35449	0.53806	4414.27344	0.26763
4424.38281	0.70036	4424.23145	0.50541	4424.28369	0.53091	4424.36865	0.26817
4434.31201	0.69982	4434.32666	0.53885	4434.37939	0.52987	4434.29785	0.2679
4444.4082	0.69987	4444.25537	0.52464	4444.30811	0.546	4444.39307	0.26731
4454.33691	0.70012	4454.35107	0.51607	4454.40381	0.52686	4454.32227	0.26323
4464.43262	0.69987	4464.27979	0.51356	4464.33301	0.53135	4464.41797	0.2605
4474.36133	0.69717	4474.37549	0.4527	4474.42822	0.53503	4474.34717	0.24934
4484.45703	0.69946	4484.3042	0.4307	4484.35693	0.53355	4484.44287	0.25494
4494.38574	0.69814	4494.3999	0.54884	4494.45313	0.53183	4494.37158	0.26435
4504.37842	0.69723	4504.32861	0.52791	4504.38184	0.5362	4504.46777	0.26406
4514.41113	0.69684	4514.42383	0.53978	4514.47705	0.52775	4514.39648	0.26848
4524.40771	0.69681	4524.35352	0.54726	4524.40576	0.53758	4524.49219	0.26484
4534.43555	0.67004	4534.44873	0.49503	4534.50195	0.54443	4534.42139	0.27205
4544.36426	0.63679	4544.37744	0.49834	4544.43066	0.53268	4544.51709	0.26761
4554.46045	0.66933	4554.47314	0.56003	4554.52588	0.52842	4554.44629	0.26501
4564.38916	0.68533	4564.40186	0.55052	4564.45557	0.54745	4564.54199	0.26313
4574.48486	0.69427	4574.49707	0.5299	4574.55078	0.55607	4574.47119	0.25998
4584.41455	0.7001	4584.42627	0.52725	4584.47949	0.53497	4584.56641	0.2583
4594.50977	0.70079	4594.52197	0.54768	4594.57568	0.5361	4594.49561	0.25966
4604.43896	0.70332	4604.45068	0.54119	4604.50439	0.54069	4604.59131	0.2591
4614.53467	0.70224	4614.5459	0.55863	4614.59961	0.54304	4614.52051	0.25895
4624.46387	0.70123	4624.47461	0.55816	4624.52881	0.54222	4624.61621	0.26015
4634.55908	0.70232	4634.57031	0.5647	4634.62451	0.53049	4634.54492	0.25857
4644.48828	0.70143	4644.49951	0.57961	4644.55322	0.52944	4644.64111	0.26149
4654.58398	0.70071	4654.59521	0.57163	4654.5791	0.52939	4654.56982	0.26205
4664.51318	0.70035	4664.52393	0.56671	4664.57764	0.53375	4664.66553	0.26641
4674.60889	0.69953	4674.61914	0.57944	4674.60791	0.53605	4674.59424	0.26541
4684.5376	0.69908	4684.54785	0.5574	4684.60205	0.53415	4684.68994	0.26704
4694.63379	0.69756	4694.57275	0.55934	4694.53125	0.54196	4694.61914	0.2673
4704.5625	0.69694	4704.57275	0.56037	4704.62646	0.54467	4704.71484	0.26442
4714.6582	0.69688	4714.60205	0.56539	4714.55566	0.53901	4714.64404	0.26303
4724.58691	0.69685	4724.59668	0.57514	4724.65137	0.53856	4724.73926	0.26454
4734.68262	0.69584	4734.52588	0.50676	4734.58008	0.53978	4734.66846	0.26547
4744.61182	0.69627	4744.62158	0.51153	4744.67578	0.53904	4744.76416	0.26542
4754.70752	0.69452	4754.55029	0.52484	4754.60498	0.54095	4754.69336	0.26242
4764.63672	0.69427	4764.71094	0.52083	4764.7002	0.54327	4764.74707	0.2633
4774.73193	0.69294	4774.63965	0.54905	4774.62891	0.53953	4774.71777	0.26457
4784.66113	0.69173	4784.68213	0.52819	4784.7251	0.53943	4784.77637	0.26177
4794.75684	0.69158	4794.66406	0.53935	4794.65381	0.53678	4794.74268	0.25836
4804.68604	0.69164	4804.71143	0.5526	4804.74902	0.54052	4804.67188	0.26007
4814.78174	0.69034	4814.68848	0.54423	4814.67773	0.53801	4814.76709	0.26042
4824.71045	0.69156	4824.61719	0.56051	4824.77393	0.54157	4824.69678	0.26547
4834.80615	0.69093	4834.71289	0.58978	4834.70264	0.54004	4834.79248	0.26514
4844.73535	0.69149	4844.6416	0.59306	4844.79834	0.53918	4844.72119	0.26399
4854.83105	0.69385	4854.7373	0.59112	4854.72754	0.53815	4854.81689	0.26384
4864.75977	0.69136	4864.6665	0.58539	4864.82275	0.54018	4864.74561	0.26424
4874.85596	0.69106	4874.76172	0.58424	4874.75146	0.53897	4874.8418	0.26097
4884.78516	0.69042	4884.69043	0.59162	4884.84717	0.53964	4884.77051	0.26355
4894.85645	0.69009	4894.78613	0.60037	4894.77637	0.53676	4894.86621	0.26251
4904.80957	0.68927	4904.71484	0.59096	4904.87158	0.53602	4904.79541	0.26608
4914.88623	0.69072	4914.81006	0.59051	4914.80078	0.5351	4914.89063	0.26348
4924.83447	0.6909	4924.73926	0.5971	4924.896	0.53901	4924.81982	0.26244
4934.76318	0.68966	4934.83447	0.59556	4934.82471	0.53835	4934.91553	0.26286
4944.85889	0.68926	4944.76367	0.58942	4944.9209	0.5368	4944.84473	0.26923
4954.7876	0.68834	4954.85889	0.588	4954.84961	0.53638	4954.93994	0.27032
4964.8833	0.68851	4964.78809	0.59154	4964.94531	0.53903	4964.86914	0.27305
4974.8125	0.6876	4974.88379	0.59164	4974.87402	0.53989	4974.96533	0.27313
4984.9082	0.68739	4984.8125	0.59208	4984.96973	0.539	4984.89404	0.26772
4994.8374	0.68698	4994.90771	0.6022	4994.89844	0.53805	4994.98975	0.27077
5004.93262	0.68699	5004.83691	0.57792	5004.99414	0.54157	5004.91846	0.26732
5014.86182	0.68761	5014.93262	0.57819	5014.92334	0.54369	5015.01465	0.26703
5024.95752	0.68633	5024.86133	0.5644	5025.01855	0.54392	5024.94336	0.27166
5034.88672	0.68908	5034.95703	0.59609	5034.94727	0.54246	5035.03955	0.26476
5044.98242	0.68949	5044.88574	0.6021	5045.04346	0.54299	5044.96875	0.2655
5054.91113	0.68852	5054.98145	0.60942	5054.97217	0.54225	5055.06396	0.26532
5065.00732	0.68813	5064.91016	0.60783	5065.06787	0.54086	5064.99316	0.26604
5074.93604	0.68904	5075.00586	0.60504	5074.99707	0.53986	5075.08887	0.26814
5085.03223	0.68729	5084.93457	0.6111	5084.92578	0.54403	5085.01807	0.26845
5094.96094	0.68788	5095.03027	0.60814	5095.021	0.54447	5095.11328	0.2685
5105.05664	0.68792	5104.95898	0.62414	5104.94971	0.54898	5105.04248	0.26847
5114.98584	0.68631	5115.05469	0.62165	5115.0459	0.54303	5115.13867	0.27243
5125.08154	0.68634	5124.9834	0.62009	5124.97461	0.54168	5125.06738	0.26999
5135.01074	0.6852	5135.07861	0.59864	5135.06982	0.5417	5135.16309	0.26984
5145.10596	0.68489	5145.00732	0.57548	5144.99902	0.54408	5145.09229	0.27045
5155.03516	0.68479	5155.10352	0.56599	5155.09473	0.54195	5155.1875	0.26816
5165.13086	0.6847	5165.03223	0.5683	5165.02344	0.53913	5165.11621	0.26519
5175.06006	0.6838	5175.12793	0.57066	5175.11963	0.54249	5175.05469	0.26941
5185.15576	0.68375	5185.05664	0.56355	5185.04834	0.54484	5185.1416	0.26856
5195.08496	0.68316	5194.98535	0.59013	5195.14355	0.54404	5195.08447	0.27456
5205.18018	0.68275	5205.08105	0.58434	5205.07275	0.54324	5205.16602	0.27741
5215.10889	0.68341	5215.01172	0.56722	5215.16846	0.54251	5215.09473	0.27441
5225.20508	0.68263	5225.10547	0.56909	5225.09717	0.54676	5225.19092	0.27339
5235.13379	0.68244	5235.03418	0.61682	5235.19287	0.5489	5235.11963	0.27299
5245.22949	0.68186	5245.12939	0.60493	5245.12158	0.54955	5245.21582	0.27013
5255.1582	0.68208	5255.05811	0.60406	5255.21729	0.54528	5255.14502	0.27125
5265.25439	0.68147	5265.1543	0.61183	5265.146	0.54523	5265.24023	0.27211
5275.18359	0.68169	5275.08301	0.62546	5275.24219	0.53928	5275.16943	0.27789
5285.2793	0.68121	5285.17871	0.62276	5285.1709	0.5409	5285.26465	0.27763
5295.2085	0.68157	5295.10742	0.63468	5295.26611	0.54495	5295.19434	0.27768
5305.30371	0.68043	5305.20264	0.62358	5305.19531	0.54693	5305.28955	0.2717
5315.23291	0.68031	5315.13135	0.61576	5315.29102	0.54372	5315.21875	0.27055
5325.19385	0.67919	5325.22754	0.61126	5325.21973	0.54591	5325.31445	0.27412
5335.25732	0.67993	5335.15625	0.57055	5335.31543	0.54475	5335.24316	0.28047
5345.22412	0.67933	5345.25146	0.55709	5345.24414	0.54378	5345.33936	0.27912
5355.28223	0.67955	5355.18018	0.56343	5355.33936	0.5416	5355.26807	0.27599
5365.21143	0.67962	5365.27588	0.57335	5365.26904	0.54657	5365.36377	0.27357
5375.30664	0.67789	5375.20459	0.578	5375.36426	0.54915	5375.29297	0.27208
5385.23584	0.67958	5385.30078	0.57706	5385.29346	0.54814	5385.38818	0.27751
5395.33154	0.67942	5395.22949	0.58641	5395.38867	0.54642	5395.31738	0.27503
5405.26074	0.67909	5405.32471	0.58085	5405.31787	0.54514	5405.41309	0.27539
5415.35645	0.6786	5415.25391	0.5899	5415.41309	0.54552	5415.34229	0.27537
5425.28564	0.67861	5425.34912	0.59184	5425.3418	0.54449	5425.4375	0.27752
5435.38086	0.67727	5435.27832	0.59665	5435.43799	0.54723	5435.3667	0.27622
5445.31006	0.67506	5445.37402	0.59497	5445.3667	0.54848	5445.4624	0.27918
5455.40576	0.67748	5455.30273	0.59787	5455.35449	0.5523	5455.3916	0.28479
5465.33496	0.67687	5465.39795	0.58903	5465.39111	0.5529	5465.48682	0.2811
5475.43018	0.6765	5475.32666	0.59777	5475.38428	0.55226	5475.4165	0.28511
5485.35889	0.67681	5485.42236	0.59952	5485.41553	0.55405	5485.51221	0.28405
5495.45508	0.67694	5495.35156	0.60311	5495.34473	0.5498	5495.44092	0.27969
5505.38428	0.67575	5505.44678	0.60301	5505.44043	0.54918	5505.53711	0.2767
5515.47949	0.67561	5515.37549	0.60173	5515.36914	0.54955	5515.46582	0.27649
5525.40918	0.67536	5525.47119	0.60532	5525.46484	0.55176	5525.56152	0.28104
5535.50439	0.6747	5535.3999	0.59939	5535.39355	0.55143	5535.49023	0.27936
5545.43359	0.67372	5545.49561	0.60692	5545.48926	0.54887	5545.58643	0.27939
5555.5293	0.67352	5555.4248	0.61003	5555.41797	0.55307	5555.51563	0.28063
5565.4585	0.67341	5565.52002	0.6103	5565.51367	0.5558	5565.5332	0.27811
5575.5542	0.67168	5575.44873	0.60354	5575.44238	0.55643	5575.54004	0.27797
5585.48291	0.67237	5585.45313	0.60312	5585.53809	0.5538	5585.5625	0.27794
5595.5791	0.67149	5595.47314	0.61005	5595.46729	0.5563	5595.56494	0.28059
5605.50781	0.67089	5605.48291	0.61038	5605.5625	0.55938	5605.49365	0.27937
5615.60352	0.67114	5615.49756	0.61161	5615.4917	0.56255	5615.58936	0.27915
5625.53223	0.6715	5625.42627	0.61394	5625.5874	0.56	5625.51855	0.28085
5635.62842	0.67208	5635.52197	0.61238	5635.51611	0.55787	5635.61377	0.28061
5645.55762	0.67013	5645.45068	0.63188	5645.61182	0.55422	5645.54297	0.27965
5655.65283	0.64339	5655.54639	0.63824	5655.54102	0.55582	5655.63867	0.28107
5665.58203	0.6443	5665.47559	0.62545	5665.63623	0.55887	5665.56787	0.27955
5675.67725	0.64987	5675.5708	0.61243	5675.56494	0.56413	5675.66309	0.27538
5685.60645	0.65412	5685.49951	0.63099	5685.66064	0.56644	5685.59229	0.27562
5695.64258	0.65465	5695.59521	0.64272	5695.58984	0.56767	5695.68848	0.27687
5705.63135	0.6584	5705.52393	0.64214	5705.68506	0.57118	5705.61719	0.27585
5715.67285	0.66207	5715.61914	0.61256	5715.61377	0.57174	5715.71289	0.27792
5725.65576	0.66366	5725.54834	0.62773	5725.70996	0.57305	5725.6416	0.27931
5735.58496	0.66599	5735.64404	0.63537	5735.63867	0.57159	5735.73779	0.2786
5745.68066	0.66835	5745.57275	0.6241	5745.73389	0.56869	5745.6665	0.28045
5755.60986	0.66993	5755.66797	0.62137	5755.66309	0.57019	5755.76221	0.28024
5765.70508	0.67072	5765.59717	0.63218	5765.75879	0.57091	5765.69189	0.28137
5775.63428	0.67113	5775.69287	0.62377	5775.6875	0.57408	5775.78711	0.28262
5785.72998	0.67044	5785.62158	0.62602	5785.78369	0.57877	5785.71631	0.28169
5795.65918	0.66506	5795.71729	0.62846	5795.7124	0.57987	5795.81152	0.28022
5805.75488	0.67121	5805.646	0.61841	5805.80762	0.57681	5805.74072	0.28002
5815.68408	0.66993	5815.74121	0.62222	5815.73682	0.57935	5815.83643	0.27793
5825.77979	0.66918	5825.67041	0.62963	5825.83203	0.58123	5825.76563	0.27463
5835.7085	0.67249	5835.76611	0.62846	5835.76123	0.58456	5835.86133	0.27496
5845.8042	0.66832	5845.69482	0.62587	5845.82813	0.58578	5845.79004	0.27452
5855.7334	0.66998	5855.79053	0.6331	5855.78564	0.58392	5855.88574	0.27993
5865.8291	0.66942	5865.71924	0.63818	5865.85742	0.58466	5865.81494	0.27386
5875.7583	0.66634	5875.81445	0.64551	5875.81006	0.58728	5875.91064	0.26969
5885.85352	0.66837	5885.74316	0.62362	5885.73926	0.58805	5885.83984	0.27156
5895.78271	0.66984	5895.83936	0.61528	5895.83447	0.58963	5895.93506	0.27172
5905.87842	0.66738	5905.76807	0.55871	5905.76367	0.59178	5905.86426	0.27384
5915.80762	0.6664	5915.86377	0.55767	5915.85938	0.59669	5915.95996	0.27419
5925.90332	0.66719	5925.79248	0.54985	5925.78809	0.59869	5925.88916	0.27452
5935.83203	0.66991	5935.8877	0.55122	5935.8833	0.59938	5935.98145	0.26685
5945.92773	0.667	5945.81689	0.56646	5945.8125	0.59902	5945.91357	0.27996
5955.85645	0.6693	5955.9126	0.60137	5955.9082	0.60047	5956.00928	0.28434
5965.95264	0.66172	5965.84131	0.58533	5965.8374	0.60074	5965.93848	0.28455
5975.88135	0.65219	5975.92383	0.60564	5975.93262	0.60178	5975.86768	0.28904
5985.97705	0.65471	5985.86523	0.58892	5985.86133	0.60352	5985.96338	0.2858
5995.90576	0.65667	5995.79395	0.604	5995.95703	0.60534	5995.89258	0.28949
6006.00195	0.66017	6005.89014	0.608	6005.88574	0.60664	6005.98779	0.28291
6015.93115	0.66248	6015.81885	0.62662	6015.98193	0.60761	6015.91699	0.28394
6026.02686	0.66406	6025.91455	0.61778	6025.91064	0.60759	6026.0127	0.28412
6035.95605	0.665	6035.84326	0.62761	6036.00635	0.60901	6035.94189	0.2901
6046.05127	0.66659	6045.93848	0.61804	6045.93506	0.60878	6046.0376	0.29084
6055.98047	0.66685	6055.86719	0.62399	6056.03076	0.60636	6055.96631	0.28755
6066.07617	0.66733	6065.96338	0.63694	6065.95947	0.60816	6066.0625	0.28718
6076.00537	0.66621	6075.89209	0.59953	6076.05518	0.61035	6075.99121	0.2903
6086.10059	0.66774	6085.9873	0.64565	6085.98389	0.61325	6086.0874	0.29256
6096.02979	0.66606	6095.91602	0.64137	6096.07959	0.61149	6096.01611	0.29401
6106.12598	0.66606	6106.01172	0.64375	6106.00879	0.61162	6106.13867	0.3022
6116.05469	0.66431	6115.94043	0.62669	6116.10449	0.60886	6116.06738	0.2995
6125.98389	0.66606	6126.03662	0.65251	6126.0332	0.61184	6126.1626	0.29996
6136.07959	0.66624	6135.96533	0.648	6136.12842	0.61153	6136.0918	0.30159
6146.01025	0.66442	6146.06055	0.6616	6146.05762	0.61467	6146.1875	0.30139
6156.104	0.66642	6155.98926	0.64809	6156.15332	0.61385	6156.1167	0.29583
6166.0332	0.66705	6166.08496	0.63956	6166.08203	0.61059	6166.21191	0.29714
6176.12891	0.6648	6176.01416	0.65153	6176.17773	0.61327	6176.14111	0.29417
6186.05762	0.66781	6186.10938	0.64044	6186.10645	0.61504	6186.2373	0.28949
6196.15332	0.667	6196.03809	0.64809	6196.20215	0.61324	6196.16602	0.27967
6206.08203	0.66801	6206.13379	0.64264	6206.13135	0.60894	6206.26221	0.28549
6216.17822	0.66457	6216.0625	0.5907	6216.22705	0.60789	6216.19092	0.29613
6226.10693	0.6672	6226.1582	0.65299	6226.15576	0.59292	6226.28662	0.29176
6236.20313	0.66719	6236.0874	0.66135	6236.25146	0.58815	6236.21533	0.29679
6246.13232	0.66504	6246.18262	0.6644	6246.18018	0.59992	6246.17334	0.29304
6256.22754	0.66842	6256.11133	0.64922	6256.13086	0.5998	6256.24023	0.2971
6266.15674	0.66816	6266.20703	0.65876	6266.20459	0.60333	6266.20313	0.29802
6276.25244	0.66681	6276.13623	0.65588	6276.16064	0.60238	6276.26514	0.30154
6286.18164	0.66656	6286.23145	0.6566	6286.229	0.60197	6286.19385	0.29926
6296.27686	0.66571	6296.16016	0.6486	6296.15771	0.60077	6296.28955	0.29988
6306.20605	0.66504	6306.25586	0.62407	6306.25391	0.59021	6306.21875	0.29347
6316.30127	0.66437	6316.18506	0.62329	6316.18262	0.59437	6316.31445	0.29806
6326.23096	0.6656	6326.28027	0.63791	6326.27832	0.59513	6326.24365	0.30061
6336.32666	0.66486	6336.20898	0.62169	6336.20752	0.59709	6336.33936	0.29796
6346.25537	0.6671	6346.30518	0.64435	6346.30273	0.60042	6346.26855	0.30402
6356.35156	0.66282	6356.23389	0.65354	6356.23145	0.60065	6356.36377	0.29888
6366.28027	0.66498	6366.3291	0.6497	6366.32715	0.60271	6366.29297	0.30067
6376.37598	0.66231	6376.25781	0.65094	6376.25635	0.59988	6376.38867	0.30799
6386.30469	0.66379	6386.22412	0.65766	6386.35205	0.60055	6386.31738	0.37913
6396.40088	0.66421	6396.28223	0.66206	6396.28076	0.59933	6396.41309	0.34452
6406.32959	0.662	6406.25342	0.66673	6406.37598	0.59966	6406.3418	0.31116
6416.42529	0.66586	6416.30664	0.65797	6416.30518	0.59814	6416.43799	0.31858
6426.354	0.66247	6426.23535	0.64009	6426.40088	0.59241	6426.3667	0.3224
6436.44971	0.66217	6436.33105	0.63585	6436.33008	0.59395	6436.4624	0.30642
6446.37891	0.66113	6446.25977	0.61154	6446.42529	0.59483	6446.3916	0.30409
6456.45947	0.66132	6456.32227	0.5721	6456.3291	0.59321	6456.45898	0.3164
6466.38867	0.66041	6466.41797	0.63923	6466.4248	0.59208	6466.38818	0.31187
6476.48438	0.66465	6476.34668	0.65066	6476.354	0.59381	6476.48389	0.29589
6486.41309	0.66128	6486.44238	0.6543	6486.44922	0.59452	6486.4126	0.29389
6496.50928	0.65922	6496.37109	0.66532	6496.37842	0.59308	6496.5083	0.29491
6506.43799	0.66278	6506.46631	0.6557	6506.47412	0.59076	6506.4375	0.29176
6516.53369	0.66336	6516.39551	0.66061	6516.40283	0.59021	6516.5332	0.29026
6526.4624	0.66189	6526.49121	0.66282	6526.49854	0.59017	6526.46191	0.28218
6536.55859	0.65908	6536.41992	0.65069	6536.42725	0.59196	6536.55811	0.28572
6546.48779	0.66116	6546.41846	0.65203	6546.52295	0.59445	6546.48682	0.29222
6556.58301	0.66073	6556.44434	0.66439	6556.45215	0.59712	6556.58252	0.28226
6566.5127	0.65971	6566.44727	0.64418	6566.54736	0.59925	6566.51123	0.27464
6576.5293	0.66005	6576.46875	0.65525	6576.47607	0.59946	6576.60742	0.28289
6586.53711	0.66089	6586.39746	0.6397	6586.57178	0.5964	6586.53613	0.2833
6596.55908	0.66065	6596.49316	0.65214	6596.50098	0.59587	6596.63184	0.28859
6606.56201	0.6608	6606.42188	0.65737	6606.59619	0.59824	6606.56152	0.28815
6616.49072	0.6601	6616.51709	0.65911	6616.52539	0.59909	6616.65674	0.28449
6626.58643	0.66077	6626.4458	0.65392	6626.62109	0.59652	6626.58594	0.29558
6636.51563	0.66106	6636.54199	0.65446	6636.5498	0.59596	6636.68164	0.29428
6646.61133	0.65644	6646.4707	0.66143	6646.64551	0.59608	6646.61084	0.28995
6656.54053	0.65854	6656.56641	0.64749	6656.57471	0.59748	6656.70605	0.29374
6666.63574	0.65791	6666.49512	0.65426	6666.66992	0.59961	6666.63525	0.29743
6676.56494	0.65723	6676.59033	0.65574	6676.59863	0.5972	6676.73096	0.27777
6686.66016	0.65764	6686.51953	0.661	6686.69482	0.59781	6686.66016	0.27394
6696.58936	0.65792	6696.61523	0.65463	6696.62354	0.59788	6696.75586	0.2845
6706.68555	0.6592	6706.54395	0.66504	6706.71875	0.59852	6706.68457	0.28866
6716.61426	0.65725	6716.63916	0.65682	6716.64746	0.59886	6716.78027	0.28478
6726.70996	0.65885	6726.56787	0.64126	6726.74316	0.59768	6726.70898	0.28616
6736.63867	0.65807	6736.66357	0.65257	6736.67236	0.59933	6736.80518	0.29035
6746.73486	0.65772	6746.59277	0.64949	6746.76758	0.5993	6746.73389	0.29057
6756.66357	0.65695	6756.68799	0.65875	6756.69727	0.59999	6756.7959	0.29292
6766.75928	0.65725	6766.61719	0.62874	6766.75098	0.59901	6766.75879	0.29884
6776.68848	0.65765	6776.7124	0.65164	6776.72119	0.59775	6776.8252	0.29358
6786.78369	0.65801	6786.64111	0.65372	6786.78027	0.59945	6786.78369	0.29229
6796.71338	0.65756	6796.73682	0.65502	6796.74561	0.601	6796.7124	0.29243
6806.80859	0.65776	6806.66602	0.65722	6806.6748	0.60033	6806.80811	0.28732
6816.73779	0.65784	6816.76123	0.66117	6816.77051	0.59944	6816.73682	0.27839
6826.8335	0.65793	6826.68994	0.6538	6826.69922	0.59851	6826.83252	0.2779
6836.7627	0.65748	6836.78564	0.64254	6836.79443	0.5999	6836.76172	0.2826
6846.8584	0.65778	6846.71436	0.64231	6846.72363	0.60284	6846.85742	0.28762
6856.78711	0.65849	6856.81006	0.6601	6856.81934	0.60221	6856.78662	0.29187
6866.8833	0.65756	6866.72217	0.66428	6866.74805	0.6029	6866.88232	0.28508
6876.81201	0.65788	6876.771	0.64886	6876.84375	0.60364	6876.81152	0.27607
6886.9082	0.65642	6886.58057	0.64531	6886.77295	0.6056	6886.90723	0.26294
6896.8374	0.65685	6896.71826	0.64672	6896.86914	0.60605	6896.83643	0.27797
6906.93164	0.65677	6906.81445	0.64515	6906.79736	0.6047	6906.93164	0.29715
6916.86084	0.65704	6916.74268	0.65363	6916.89258	0.60509	6916.86084	0.29328
6926.95703	0.65698	6926.82275	0.63616	6926.8208	0.60882	6926.95605	0.28007
6936.88574	0.65534	6936.76709	0.65078	6936.91699	0.61039	6936.88525	0.27933
6946.98193	0.65688	6946.86328	0.65726	6946.84619	0.61386	6946.98145	0.28137
6956.91016	0.65666	6956.79248	0.6298	6956.94141	0.61828	6956.91016	0.27913
6967.00635	0.65618	6966.8877	0.64349	6966.87061	0.61491	6967.00635	0.29112
6976.93555	0.65668	6976.81689	0.64387	6976.9668	0.61243	6976.93506	0.28888
6987.03174	0.6587	6986.91113	0.65042	6986.89502	0.61245	6987.03076	0.28819
6996.96094	0.65707	6996.84033	0.6464	6996.99121	0.61489	6996.95996	0.29389
7006.88916	0.65939	7006.93652	0.65783	7006.92041	0.60749	7007.05518	0.2991
7016.98438	0.65819	7016.86475	0.66118	7017.01465	0.57781	7016.98389	0.29553
7026.91357	0.65807	7026.96094	0.65235	7026.94385	0.59742	7027.07959	0.29555
7037.00977	0.65649	7036.88916	0.66287	7037.04004	0.59996	7037.00879	0.29345
7046.93799	0.65901	7046.98535	0.66888	7046.96826	0.60085	7047.10498	0.29679
7057.03418	0.65055	7056.91455	0.64722	7057.06445	0.60014	7057.03418	0.29347
7066.96338	0.65045	7067.00977	0.64992	7066.99365	0.59691	7067.12939	0.2918
7077.05957	0.65337	7076.93896	0.64419	7077.08887	0.59738	7077.05859	0.293
7086.98877	0.65135	7087.0332	0.65192	7087.01807	0.59296	7087.15479	0.29011
7097.08398	0.65077	7096.9624	0.64953	7097.11426	0.58789	7097.08398	0.29097
7107.01318	0.65052	7107.05762	0.64582	7107.04248	0.58743	7107.1792	0.29396
7117.1084	0.65138	7116.98682	0.65305	7117.1377	0.58868	7117.10742	0.29147
7127.0376	0.65046	7127.08301	0.63921	7127.06689	0.58573	7127.20361	0.29534
7137.13281	0.65397	7137.01123	0.63998	7137.16211	0.58553	7137.13281	0.28958
7147.06201	0.65247	7147.10742	0.645	7147.09131	0.58322	7147.22852	0.26933
7157.1582	0.65392	7157.03564	0.65545	7157.1875	0.56357	7157.15723	0.27654
7167.0874	0.6526	7167.13184	0.65341	7167.11572	0.5637	7167.25293	0.28862
7177.18311	0.65391	7177.06104	0.66637	7177.21143	0.56599	7177.18262	0.28487
7187.11182	0.65522	7187.15527	0.66581	7187.14111	0.5691	7187.13379	0.28821
7197.20752	0.65257	7197.08447	0.63909	7197.08301	0.57184	7197.20752	0.28233
7207.13672	0.65381	7207.18018	0.65655	7207.16553	0.5731	7207.13623	0.27562
7217.23193	0.65367	7217.10938	0.6347	7217.09375	0.57142	7217.23096	0.27666
7227.16113	0.65419	7227.0459	0.63872	7227.18896	0.56776	7227.16016	0.27734
7237.25635	0.65332	7237.13379	0.65203	7237.11816	0.56657	7237.25635	0.28633
7247.18555	0.6539	7247.0752	0.64919	7247.21338	0.56393	7247.18555	0.29067
7257.28174	0.65517	7257.1582	0.64214	7257.14258	0.56119	7257.28076	0.29665
7267.21094	0.65387	7267.0874	0.61587	7267.23828	0.56259	7267.20996	0.29308
7277.30566	0.65334	7277.18262	0.62834	7277.16699	0.55382	7277.30566	0.28936
7287.23535	0.65533	7287.11182	0.61562	7287.2627	0.54915	7287.23535	0.29102
7297.33105	0.65433	7297.20654	0.63124	7297.19238	0.55275	7297.33008	0.2843
7307.26025	0.65344	7307.13525	0.65158	7307.28711	0.55052	7307.25977	0.27476
7317.35596	0.65239	7317.23145	0.65796	7317.21631	0.55616	7317.35498	0.27728
7327.28418	0.65463	7327.15967	0.63557	7327.31201	0.55819	7327.28418	0.27414
7337.37988	0.65476	7337.25537	0.63321	7337.24023	0.55916	7337.37988	0.27456
7347.30957	0.65429	7347.18506	0.6412	7347.33643	0.56166	7347.30859	0.25957
7357.40527	0.6536	7357.27979	0.64454	7357.26563	0.56384	7357.4043	0.26398
7367.3335	0.65243	7367.20898	0.62683	7367.36035	0.56498	7367.3335	0.26551
7377.31543	0.65382	7377.3042	0.64438	7377.28955	0.56758	7377.42969	0.25947
7387.35889	0.65071	7387.2334	0.64158	7387.38574	0.56703	7387.35791	0.26456
7397.3457	0.6521	7397.32813	0.62424	7397.31396	0.56339	7397.4541	0.27497
7407.38379	0.65212	7407.25732	0.63874	7407.41016	0.56282	7407.3833	0.27975
7417.3125	0.65145	7417.35352	0.64005	7417.33936	0.56497	7417.479	0.28744
7427.40771	0.65296	7427.28174	0.63978	7427.43408	0.5619	7427.40771	0.28988
7437.33691	0.6532	7437.37744	0.62897	7437.36328	0.556	7437.50293	0.29757
7447.43311	0.65262	7447.30566	0.64062	7447.45898	0.55608	7447.43213	0.30171
7457.3623	0.65135	7457.40186	0.6317	7457.38721	0.55546	7457.52783	0.30712
7467.45703	0.65251	7467.33105	0.66964	7467.4834	0.56207	7467.45703	0.30056
7477.38623	0.6525	7477.42627	0.64893	7477.4126	0.56497	7477.55322	0.27938
7487.48242	0.65217	7487.35547	0.64695	7487.50781	0.56261	7487.48193	0.29123
7497.41162	0.65294	7497.4502	0.66208	7497.43701	0.56305	7497.57764	0.28895
7507.50684	0.65215	7507.37939	0.64311	7507.5332	0.56281	7507.50684	0.2829
7517.43604	0.6522	7517.4751	0.6483	7517.46143	0.55792	7517.60254	0.28644
7527.53174	0.65108	7527.40381	0.63959	7527.55713	0.55431	7527.53076	0.28786
7537.46094	0.65059	7537.49951	0.63241	7537.48535	0.55902	7537.62646	0.28468
7547.55664	0.65195	7547.42773	0.63891	7547.58105	0.56072	7547.55566	0.28262
7557.48486	0.65245	7557.52393	0.65383	7557.51025	0.56143	7557.58203	0.28988
7567.58105	0.65113	7567.45264	0.65306	7567.52637	0.56309	7567.58105	0.2902
7577.51025	0.65165	7577.54834	0.6333	7577.53467	0.56305	7577.61133	0.29375
7587.60645	0.6494	7587.47754	0.65505	7587.55664	0.56773	7587.60547	0.28695
7597.53467	0.65185	7597.57227	0.6542	7597.55908	0.56726	7597.53467	0.28637
7607.63037	0.65214	7607.50146	0.65629	7607.48828	0.56492	7607.63037	0.28434
7617.55957	0.65183	7617.51563	0.66073	7617.58398	0.57186	7617.55957	0.29233
7627.65576	0.65183	7627.52539	0.65546	7627.5127	0.57072	7627.65479	0.29914
7637.58496	0.65123	7637.45508	0.65672	7637.6084	0.56486	7637.58398	0.29787
7647.67969	0.65149	7647.5498	0.65439	7647.5376	0.56432	7647.67969	0.29237
7657.60889	0.65055	7657.479	0.65286	7657.63232	0.56865	7657.60889	0.28899
7667.70459	0.65166	7667.57471	0.65862	7667.56152	0.56912	7667.7041	0.28949
7677.63379	0.65026	7677.50391	0.65885	7677.65771	0.56762	7677.6333	0.28858
7687.72998	0.6511	7687.59961	0.66297	7687.58594	0.56258	7687.729	0.28477
7697.6582	0.62959	7697.52832	0.64616	7697.68213	0.56129	7697.6582	0.28347
7707.75391	0.6332	7707.62402	0.63059	7707.61133	0.56251	7707.75391	0.28349
7717.68311	0.66324	7717.55225	0.65016	7717.70605	0.56509	7717.68262	0.29168
7727.7793	0.63344	7727.64795	0.65741	7727.63525	0.56496	7727.77881	0.28701
7737.70752	0.63496	7737.57617	0.65784	7737.73145	0.56211	7737.70752	0.2822
7747.80273	0.63967	7747.67236	0.65919	7747.65967	0.56178	7747.80273	0.29027
7757.73242	0.6412	7757.60156	0.64033	7757.75488	0.56276	7757.73242	0.28469
7767.79395	0.64924	7767.69678	0.6323	7767.68457	0.56754	7767.82715	0.28808
7777.75732	0.67835	7777.62598	0.65193	7777.7793	0.56838	7777.75684	0.28925
7787.82324	0.68959	7787.7207	0.61762	7787.7085	0.56295	7787.85254	0.29194
7797.78174	0.66209	7797.6499	0.62316	7797.80469	0.56199	7797.78174	0.2838
7807.71094	0.64411	7807.74609	0.62815	7807.73291	0.56342	7807.87695	0.3018
7817.80713	0.65366	7817.67432	0.63704	7817.8291	0.56113	7817.80615	0.30187
7827.73633	0.63817	7827.76953	0.63997	7827.75732	0.55985	7827.90234	0.29608
7837.83154	0.62984	7837.69824	0.63402	7837.85352	0.55527	7837.83154	0.29872
7847.76074	0.63294	7847.79395	0.64958	7847.78271	0.55666	7847.92676	0.3026
7857.85596	0.63739	7857.72314	0.64176	7857.87695	0.56484	7857.85498	0.30265
7867.78516	0.63753	7867.81836	0.63669	7867.80615	0.55781	7867.95117	0.30717
7877.88037	0.63663	7877.74756	0.63336	7877.90234	0.55657	7877.88037	0.31396
7887.80957	0.63704	7887.84277	0.62749	7887.83057	0.55787	7887.97656	0.28881
7897.90527	0.64006	7897.77197	0.63405	7897.92676	0.55743	7897.90527	0.29543
7907.83447	0.62102	7907.86719	0.63957	7907.85596	0.55627	7908.00098	0.29887
7917.93066	0.62617	7917.79639	0.62412	7917.95117	0.56195	7917.93018	0.29143
7927.85889	0.63054	7927.8916	0.63087	7927.88037	0.5573	7928.02588	0.29785
7937.95508	0.6356	7937.81982	0.63733	7937.97656	0.55315	7937.95508	0.29077
7947.88428	0.6422	7947.91602	0.63096	7947.90479	0.55368	7948.0498	0.29689
7957.97949	0.64112	7957.84424	0.6497	7958	0.55065	7957.979	0.29077
7967.90771	0.63322	7967.94043	0.63521	7967.9292	0.551	7968.07471	0.29401
7978.00391	0.63931	7977.86963	0.64436	7978.02441	0.5531	7978.00391	0.29081
7987.93311	0.63485	7987.95801	0.64231	7987.95361	0.55462	7987.93311	0.28906
7998.0293	0.63881	7997.89404	0.58656	7997.88281	0.55436	7998.02832	0.28988
8007.9585	0.62881	8007.9873	0.62823	8007.97803	0.55739	8007.95752	0.29385
8018.05371	0.62948	8017.91846	0.63029	8017.90723	0.56333	8018.05371	0.29121
8027.98291	0.63981	8027.84766	0.625	8028.00342	0.55863	8027.98291	0.29247
8038.0791	0.6662	8037.94238	0.62424	8037.93164	0.55866	8038.0791	0.29244
8048.0083	0.6309	8047.87109	0.61828	8048.02783	0.55884	8048.00732	0.2919
8058.10352	0.6341	8057.9668	0.62998	8057.95703	0.5631	8058.10254	0.29511
8068.03174	0.64357	8067.89551	0.62506	8068.05127	0.56309	8068.03174	0.29431
8078.12793	0.64636	8077.99121	0.61974	8077.98047	0.56552	8078.12793	0.30333
8088.05713	0.62693	8087.92041	0.62688	8088.07666	0.56304	8088.05615	0.29977
8098.15332	0.61907	8098.01611	0.62395	8098.00488	0.55923	8098.15234	0.29452
8108.08154	0.62751	8107.94482	0.63895	8108.10107	0.56432	8108.08154	0.29023
8118.17773	0.63682	8118.04053	0.63918	8118.0293	0.55751	8118.17773	0.2944
8128.10693	0.63417	8127.96924	0.6411	8128.12549	0.55619	8128.10693	0.29912
8138.20264	0.62557	8138.06445	0.62888	8138.05469	0.55965	8138.20215	0.30006
8148.13184	0.63648	8147.99365	0.61866	8148.1499	0.56137	8148.13135	0.2905
8158.22607	0.62688	8158.08887	0.6129	8158.0791	0.56367	8158.22607	0.27823
8168.15527	0.62989	8168.01807	0.61645	8168.17432	0.56382	8168.15527	0.27201
8178.25146	0.63654	8178.11328	0.61805	8178.10254	0.56637	8178.25146	0.27702
8188.18066	0.63922	8188.04248	0.62469	8188.19873	0.56917	8188.18018	0.26767
8198.13086	0.6327	8198.13867	0.64389	8198.12793	0.56509	8198.27637	0.27097
8208.20508	0.62409	8208.06641	0.62771	8208.22363	0.5642	8208.20508	0.28057
8218.16113	0.62732	8218.16309	0.63016	8218.15234	0.56532	8218.30176	0.29337
8228.23047	0.63192	8228.09082	0.61165	8228.24805	0.56709	8228.22949	0.2743
8238.15918	0.62773	8238.18652	0.61675	8238.17676	0.56364	8238.32617	0.27102
8248.25488	0.63868	8248.11523	0.60235	8248.27246	0.57104	8248.25488	0.26958
8258.18457	0.63151	8258.21094	0.60884	8258.20215	0.57052	8258.35059	0.2642
8268.2793	0.64265	8268.13965	0.63282	8268.2959	0.5701	8268.2793	0.25281
8278.20801	0.62157	8278.23535	0.63373	8278.22559	0.5708	8278.375	0.24868
8288.30469	0.63399	8288.16406	0.62074	8288.32129	0.57253	8288.30371	0.24555
8298.23242	0.63314	8298.25977	0.61749	8298.25	0.57644	8298.40039	0.24363
8308.3291	0.64807	8308.18945	0.6055	8308.3457	0.57687	8308.3291	0.24247
8318.25781	0.63366	8318.28516	0.60042	8318.27539	0.57564	8318.4248	0.24179
8328.35449	0.6442	8328.21387	0.60659	8328.37012	0.57643	8328.35352	0.24175
8338.28223	0.63389	8338.30859	0.60488	8338.2998	0.57943	8338.44922	0.24132
8348.37891	0.63893	8348.2373	0.59959	8348.39551	0.58013	8348.37891	0.24062
8358.30762	0.63652	8358.33301	0.60023	8358.32422	0.58469	8358.36914	0.24964
8368.40332	0.63118	8368.26172	0.60736	8368.30371	0.58833	8368.40234	0.2563
8378.33203	0.63675	8378.35742	0.62212	8378.34863	0.58922	8378.39746	0.27064
8388.42773	0.637	8388.28711	0.61238	8388.33203	0.59206	8388.42773	0.27476
8398.35645	0.63221	8398.38184	0.59706	8398.37305	0.60094	8398.35645	0.26464
8408.45313	0.63091	8408.31152	0.59952	8408.30078	0.57973	8408.45313	0.26307
8418.38184	0.64403	8418.28711	0.59909	8418.39746	0.57736	8418.38086	0.26143
8428.47754	0.63486	8428.33594	0.6002	8428.32617	0.57352	8428.47656	0.26494
8438.40625	0.63746	8438.31738	0.60137	8438.42188	0.56566	8438.40625	0.26407
8448.50195	0.63568	8448.35938	0.5967	8448.35059	0.57177	8448.50195	0.25998
8458.43164	0.63779	8458.28809	0.60068	8458.44629	0.57873	8458.43164	0.25332
8468.52734	0.64141	8468.38379	0.60504	8468.375	0.58379	8468.52637	0.25446
8478.45508	0.63833	8478.3125	0.60975	8478.4707	0.58646	8478.45508	0.25868
8488.55078	0.6435	8488.40918	0.62096	8488.39941	0.59511	8488.55078	0.25742
8498.48047	0.64654	8498.33691	0.63395	8498.49512	0.60686	8498.48047	0.26114
8508.57617	0.63523	8508.43262	0.6175	8508.42383	0.60823	8508.5752	0.25868
8518.50586	0.63836	8518.36133	0.61203	8518.52051	0.62013	8518.50488	0.25781
8528.59961	0.63803	8528.45703	0.58693	8528.44922	0.59485	8528.59961	0.25967
8538.5293	0.63046	8538.38672	0.60438	8538.54395	0.59636	8538.5293	0.26377
8548.625	0.62974	8548.48145	0.60876	8548.47363	0.62023	8548.625	0.25694
8558.55469	0.63178	8558.41016	0.57375	8558.56836	0.63459	8558.55371	0.26151
8568.58008	0.63267	8568.50586	0.5824	8568.49805	0.62326	8568.64941	0.26244
8578.5791	0.63802	8578.43457	0.58441	8578.59375	0.6254	8578.5791	0.26555
8588.60938	0.63287	8588.53027	0.60587	8588.52246	0.62992	8588.67383	0.27024
8598.60352	0.63522	8598.45898	0.60936	8598.61719	0.629	8598.60254	0.28904
8608.5332	0.63059	8608.55469	0.604	8608.54688	0.6259	8608.69824	0.29973
8618.62793	0.63586	8618.4834	0.60809	8618.6416	0.6311	8618.62793	0.29549
8628.55762	0.62819	8628.5791	0.61123	8628.57129	0.63089	8628.72363	0.29011
8638.65332	0.63129	8638.50781	0.58841	8638.66699	0.63004	8638.65332	0.29417
8648.58203	0.64789	8648.60352	0.61373	8648.5957	0.62998	8648.74805	0.29213
8658.67871	0.63323	8658.53223	0.56488	8658.69141	0.62871	8658.67773	0.2922
8668.60645	0.63688	8668.62695	0.58083	8668.62012	0.62846	8668.77344	0.29311
8678.70313	0.63045	8678.55664	0.56996	8678.71582	0.62299	8678.70313	0.29372
8688.63184	0.63143	8688.65137	0.57794	8688.64453	0.62536	8688.79785	0.29877
8698.72754	0.63079	8698.58105	0.58303	8698.73926	0.62997	8698.72656	0.28658
8708.65527	0.63696	8708.67676	0.56987	8708.66895	0.63002	8708.82227	0.28368
8718.75195	0.63458	8718.60547	0.57831	8718.76465	0.62966	8718.75195	0.28074
8728.68066	0.62975	8728.70117	0.57926	8728.69336	0.6288	8728.84766	0.27903
8738.77637	0.63983	8738.62988	0.6169	8738.78906	0.62003	8738.77637	0.28182
8748.70605	0.64678	8748.72559	0.61318	8748.71777	0.62125	8748.84668	0.27378
8758.80078	0.64516	8758.6543	0.58782	8758.77637	0.61878	8758.80078	0.27434
8768.73047	0.64593	8768.74902	0.57074	8768.74219	0.62052	8768.87695	0.27678
8778.82617	0.64689	8778.67871	0.56194	8778.80664	0.62354	8778.82617	0.27334
8788.75586	0.64556	8788.77344	0.58436	8788.76758	0.62777	8788.75488	0.2787
8798.85059	0.64752	8798.70313	0.56859	8798.69629	0.62678	8798.85059	0.27979
8808.7793	0.63459	8808.75781	0.5756	8808.79102	0.63154	8808.7793	0.27966
8818.875	0.64756	8818.72754	0.57811	8818.71973	0.63504	8818.875	0.27569
8828.80469	0.64609	8828.65625	0.58567	8828.81543	0.63445	8828.80469	0.27321
8838.90039	0.6472	8838.75195	0.57597	8838.74512	0.63369	8838.89941	0.27275
8848.8291	0.64812	8848.68066	0.57597	8848.84082	0.63348	8848.8291	0.27102
8858.9248	0.63817	8858.77637	0.58377	8858.76953	0.63106	8858.9248	0.26504
8868.85449	0.63929	8868.70508	0.60219	8868.86523	0.62784	8868.85449	0.2687
8878.9502	0.63503	8878.80078	0.59353	8878.79395	0.62966	8878.94922	0.26364
8888.87988	0.62946	8888.72852	0.58234	8888.89063	0.62503	8888.87891	0.27094
8898.97363	0.65543	8898.8252	0.57942	8898.81934	0.62501	8898.97363	0.26836
8908.90332	0.63844	8908.75293	0.57751	8908.91406	0.62199	8908.90332	0.26778
8918.99902	0.63833	8918.84961	0.58018	8918.84277	0.62686	8918.99902	0.27974
8928.92871	0.63617	8928.77734	0.58218	8928.93848	0.63069	8928.92773	0.27663
8939.02344	0.64192	8938.87402	0.5764	8938.86719	0.63082	8939.02344	0.28017
8948.95313	0.6445	8948.80273	0.57324	8948.96289	0.62597	8948.95313	0.27877
8959.04883	0.64833	8958.89844	0.61799	8958.89258	0.62669	8959.04883	0.27027
8968.97754	0.64723	8968.82715	0.60369	8968.9873	0.62874	8968.97754	0.27485
8979.07422	0.62977	8978.92188	0.58571	8978.91699	0.62179	8979.07324	0.2842
8989.00293	0.64567	8988.85059	0.56666	8989.0127	0.62203	8989.00293	0.28952
8998.93164	0.63395	8998.94727	0.57336	8998.94141	0.62594	8999.09766	0.29452
9009.02734	0.6334	9008.875	0.5684	9009.03711	0.6246	9009.02734	0.29351
9018.95605	0.64445	9018.97168	0.57345	9018.96484	0.62378	9019.12207	0.28687
9029.05176	0.64359	9028.89941	0.57704	9029.06152	0.62641	9029.05176	0.29203
9038.98047	0.64287	9038.99609	0.57887	9038.99023	0.62602	9039.14746	0.31531
9049.07617	0.6429	9048.9248	0.57523	9049.08594	0.62611	9049.07617	0.30973
9059.00586	0.64988	9059.02051	0.59117	9059.01465	0.627	9059.17285	0.30629
9069.10156	0.64378	9068.94922	0.5703	9069.11035	0.62293	9069.10059	0.28361
9079.03027	0.64785	9079.04395	0.58986	9079.03906	0.62396	9079.19727	0.29624
9089.12598	0.64471	9088.97266	0.59076	9089.13477	0.62329	9089.12598	0.29303
9099.05566	0.64723	9099.06836	0.58359	9099.06445	0.6234	9099.22168	0.28818
9109.15039	0.64421	9108.99707	0.5865	9109.1582	0.62633	9109.15039	0.30423
9119.08008	0.64293	9119.09375	0.5925	9119.08789	0.62855	9119.24609	0.29455
9129.1748	0.64602	9129.02246	0.5854	9129.18359	0.62759	9129.1748	0.29593
9139.10449	0.64764	9139.11816	0.58069	9139.1123	0.6207	9139.27148	0.29583
9149.2002	0.64165	9149.04688	0.57468	9149.20898	0.61684	9149.2002	0.29354
9159.12988	0.6452	9159.14258	0.56712	9159.1377	0.61658	9159.1543	0.29355
9169.22461	0.64525	9169.07129	0.57177	9169.2334	0.6195	9169.22461	0.30013
9179.1543	0.63975	9179.16602	0.56935	9179.16211	0.61652	9179.18457	0.29965
9189.25	0.64538	9189.0957	0.56356	9189.10938	0.61988	9189.25	0.29661
9199.17969	0.64666	9199.19043	0.57183	9199.18652	0.62083	9199.17969	0.29328
9209.27441	0.63966	9209.12012	0.56052	9209.11523	0.62145	9209.27344	0.29947
9219.20313	0.63977	9219.05762	0.56419	9219.21094	0.62536	9219.20313	0.30354
9229.29883	0.64587	9229.14453	0.56999	9229.13867	0.6223	9229.29883	0.2971
9239.22852	0.64128	9239.08789	0.57806	9239.23535	0.62326	9239.22852	0.30254
9249.32422	0.64475	9249.16895	0.62392	9249.16406	0.61875	9249.32422	0.29257
9259.25293	0.64623	9259.09766	0.58892	9259.25977	0.61965	9259.25293	0.28753
9269.34863	0.64534	9269.19336	0.57241	9269.18945	0.62069	9269.34863	0.28713
9279.27734	0.64088	9279.12207	0.57645	9279.28418	0.62221	9279.27734	0.28788
9289.37402	0.64688	9289.21777	0.57542	9289.21387	0.62299	9289.37402	0.28869
9299.30273	0.64188	9299.14551	0.56073	9299.30957	0.63603	9299.30176	0.28831
9309.39746	0.64798	9309.24219	0.569	9309.23828	0.63313	9309.39746	0.29368
9319.32617	0.64544	9319.16992	0.56558	9319.33301	0.62731	9319.32617	0.29134
9329.42285	0.64591	9329.2666	0.5673	9329.26172	0.62966	9329.42285	0.29328
9339.35156	0.64393	9339.19531	0.56756	9339.35742	0.62589	9339.35156	0.29621
9349.44824	0.63909	9349.29102	0.58505	9349.28711	0.62895	9349.44727	0.2891
9359.37598	0.6448	9359.21973	0.57673	9359.38281	0.62292	9359.37598	0.28948
9369.47168	0.64296	9369.31543	0.56784	9369.31152	0.62213	9369.47168	0.28765
9379.40137	0.64434	9379.24414	0.57552	9379.40723	0.62529	9379.40137	0.28134
9389.39648	0.64076	9389.33887	0.55721	9389.33594	0.62616	9389.49707	0.28602
9399.42578	0.64252	9399.26758	0.56655	9399.43164	0.62278	9399.42578	0.28815
9409.42578	0.64091	9409.36426	0.5646	9409.36035	0.62604	9409.52148	0.28715
9419.4502	0.64278	9419.29199	0.57217	9419.45605	0.6282	9419.4502	0.28103
9429.37988	0.63932	9429.38867	0.55425	9429.38477	0.62851	9429.5459	0.29108
9439.47559	0.64627	9439.31641	0.56044	9439.48047	0.62293	9439.47461	0.28789
9449.4043	0.64775	9449.41211	0.56929	9449.40918	0.62473	9449.57031	0.2855
9459.5	0.64291	9459.3418	0.57013	9459.50488	0.62458	9459.5	0.29109
9469.42969	0.64245	9469.43652	0.58012	9469.43359	0.62865	9469.5957	0.28893
9479.52441	0.64981	9479.36621	0.56679	9479.5293	0.62963	9479.52441	0.28344
9489.4541	0.63994	9489.46094	0.56168	9489.45801	0.62831	9489.62012	0.28369
9499.54883	0.64467	9499.38965	0.563	9499.55371	0.6326	9499.54883	0.2808
9509.47852	0.64404	9509.48633	0.56963	9509.4834	0.6312	9509.64453	0.27225
9519.57422	0.64059	9519.41406	0.55953	9519.57813	0.62789	9519.57422	0.27392
9529.50293	0.64387	9529.51074	0.56175	9529.50781	0.61626	9529.66895	0.2638
9539.59766	0.64156	9539.43945	0.56585	9539.60254	0.6277	9539.59766	0.25907
9549.52734	0.6401	9549.53418	0.56782	9549.53125	0.62788	9549.63281	0.26496
9559.62305	0.63818	9559.46289	0.56281	9559.55273	0.6298	9559.62305	0.26308
9569.55273	0.64196	9569.55859	0.55957	9569.55566	0.62826	9569.66309	0.26636
9579.64844	0.64044	9579.48828	0.56022	9579.58203	0.62694	9579.64746	0.2691
9589.57617	0.64099	9589.58301	0.56332	9589.58008	0.62822	9589.57617	0.26267
9599.67285	0.64771	9599.5127	0.56789	9599.50879	0.62679	9599.67285	0.25598
9609.60156	0.64805	9609.52832	0.55641	9609.60547	0.62827	9609.60156	0.25503
9619.69824	0.6454	9619.53613	0.56565	9619.53418	0.62853	9619.69824	0.254
9629.62598	0.64668	9629.55859	0.56559	9629.62988	0.62415	9629.62598	0.25497
9639.72168	0.64168	9639.56055	0.55457	9639.55859	0.62524	9639.72168	0.24951
9649.65039	0.64018	9649.49023	0.56214	9649.6543	0.62278	9649.65039	0.25139
9659.74707	0.64326	9659.58496	0.56135	9659.58301	0.62471	9659.74707	0.24946
9669.67578	0.64735	9669.51367	0.55237	9669.67871	0.62342	9669.67578	0.24959
9679.77148	0.65032	9679.61035	0.55923	9679.60742	0.62354	9679.77148	0.24261
9689.7002	0.65345	9689.53809	0.55911	9689.70313	0.62513	9689.7002	0.24665
9699.79688	0.65053	9699.63477	0.55549	9699.63184	0.62185	9699.79688	0.24236
9709.72559	0.63986	9709.5625	0.55599	9709.72852	0.62271	9709.72559	0.24245
9719.82129	0.64073	9719.6582	0.55313	9719.65625	0.62424	9719.82129	0.24114
9729.75	0.6483	9729.58691	0.56065	9729.75293	0.62734	9729.75	0.23783
9739.8457	0.65698	9739.68262	0.56242	9739.68164	0.62191	9739.8457	0.23908
9749.77441	0.64328	9749.61133	0.56372	9749.77637	0.62133	9749.77441	0.23696
9759.84473	0.65051	9759.70703	0.56393	9759.70508	0.61685	9759.87012	0.2324
9769.79883	0.64849	9769.63574	0.55689	9769.80078	0.61986	9769.79883	0.23715
9779.87402	0.64454	9779.73145	0.57721	9779.72949	0.61994	9779.89453	0.23337
9789.82422	0.64263	9789.66016	0.55651	9789.8252	0.62126	9789.82422	0.23102
9799.75293	0.6419	9799.75684	0.55567	9799.75488	0.62163	9799.91992	0.23318
9809.84961	0.64231	9809.68457	0.55865	9809.85059	0.62271	9809.84961	0.23228
9819.77734	0.64731	9819.78027	0.55753	9819.7793	0.62376	9819.94434	0.22884
9829.87402	0.65532	9829.70801	0.55277	9829.875	0.62216	9829.87402	0.22922
9839.80273	0.6482	9839.80469	0.55864	9839.80371	0.61809	9839.96875	0.22601
9849.89844	0.64764	9849.7334	0.55821	9849.89941	0.61995	9849.89844	0.22399
9859.82715	0.65027	9859.8291	0.55438	9859.82715	0.61924	9859.99316	0.21628
9869.92285	0.65213	9869.75781	0.55639	9869.92383	0.61998	9869.92285	0.21118
9879.85156	0.64729	9879.85352	0.5617	9879.85254	0.61841	9880.01855	0.21084
9889.94824	0.6456	9889.78223	0.55819	9889.94824	0.62362	9889.94824	0.21097
9899.87695	0.64988	9899.87793	0.55052	9899.87695	0.62168	9900.04395	0.21161
9909.97266	0.64524	9909.80664	0.56456	9909.97266	0.62151	9909.97266	0.19867
9919.90137	0.6602	9919.90234	0.55889	9919.90137	0.62107	9920.06836	0.25513
9929.99805	0.63742	9929.83008	0.57992	9929.99805	0.61592	9929.99805	0.24781
9939.92676	0.64016	9939.92676	0.55184	9939.92676	0.61885	9940.09277	0.23652
9950.02148	0.65338	9949.85547	0.55514	9950.02148	0.62082	9950.02148	0.22003
9959.9502	0.65365	9959.95117	0.55297	9959.9502	0.62157	9960.11719	0.21901
9970.04688	0.65067	9969.87988	0.55554	9970.04688	0.62246	9970.04688	0.21765
9979.97559	0.65221	9979.9707	0.54811	9979.97461	0.62071	9979.97559	0.21208
9990.07129	0.6463	9989.9043	0.55481	9989.9043	0.62193	9990.07129	0.20826
10000	0.64664	10000	0.55485	10000	0.6253	10000	0.20389
