# Supplementary material for: Graphene overcoats for ultra-high storage density magnetic media
Source: Nat Commun. 2021 May 17;12:2854. doi: 10.1038/s41467-021-22687-y (PMC8129078; doi:10.1038/s41467-021-22687-y)
Supplement: Supplementary file 2 — Source Data [file 41467_2021_22687_MOESM2_ESM.zip › source data file HD/Fig3d-COF.dat]

	loc2		LOC1		LOC2		LOC1
	1LGL		2LGL		3LGL		4LGL
0	0.02705	0	0.01942	0	0.02022	0	0.01431
9.51446	0.13459	9.68099	0.15942	9.6811	0.12605	10.01402	0.13819
19.52892	0.136	19.69531	0.16247	19.69553	0.12821	20.02805	0.15481
29.54338	0.13418	29.70963	0.16324	29.70996	0.12227	30.04207	0.16092
39.55784	0.13093	39.72396	0.15737	39.7244	0.12041	40.05609	0.16102
49.5723	0.12988	49.73828	0.16215	49.73882	0.11978	50.07011	0.15682
59.58676	0.12626	59.7526	0.16307	59.75325	0.11918	60.08413	0.16426
69.60122	0.12735	69.76692	0.14661	69.76768	0.11855	70.09815	0.16262
79.61568	0.12304	79.78124	0.14511	79.78212	0.1178	80.11217	0.14614
89.63014	0.11931	89.79557	0.14526	89.79655	0.1171	90.1262	0.15041
99.64459	0.12022	99.80989	0.1409	99.81098	0.117	100.14022	0.14567
109.65906	0.11884	109.82422	0.13035	109.82542	0.11753	110.15425	0.14771
119.67352	0.11994	119.83854	0.13693	119.83984	0.11779	120.16826	0.13762
129.68799	0.12125	129.85284	0.14539	129.85428	0.11731	130.18228	0.1315
139.70244	0.1221	139.86717	0.14152	139.8687	0.11782	140.19632	0.12734
149.7169	0.12298	149.8815	0.14894	149.88313	0.11794	150.21034	0.12349
159.73135	0.12354	159.89581	0.14693	159.89755	0.11767	160.22435	0.12154
169.74582	0.12522	169.91014	0.15255	169.91199	0.11778	170.23837	0.12824
179.76028	0.12654	179.92447	0.14934	179.92642	0.11788	180.25241	0.12446
189.77473	0.12672	189.9388	0.1532	189.80646	0.11796	190.26643	0.11766
199.7892	0.12771	199.95311	0.15315	199.78862	0.11821	200.28044	0.12027
209.80368	0.12815	209.96745	0.15817	209.80307	0.11879	210.29446	0.1256
219.81812	0.12879	219.98177	0.15455	219.81749	0.11843	220.30849	0.13447
229.8326	0.12627	229.99608	0.15041	229.83192	0.11881	230.32249	0.13756
239.84703	0.12628	240.01041	0.15702	239.84634	0.11865	240.33653	0.13853
249.86151	0.12684	250.02472	0.15421	249.86076	0.11867	250.35054	0.13565
259.87598	0.12762	260.03906	0.15342	259.87521	0.11926	260.19791	0.12382
269.89041	0.1299	270.05338	0.15674	269.88962	0.11912	270.21194	0.12157
279.90488	0.13043	280.06769	0.15638	279.90405	0.11893	280.22595	0.11852
289.91934	0.13204	290.08203	0.15548	289.91849	0.11898	290.23999	0.11728
299.93381	0.13404	300.09634	0.15214	299.93292	0.1189	300.254	0.11448
309.94827	0.1322	310.11069	0.15089	309.94736	0.11881	310.26801	0.11339
319.96271	0.13142	320.125	0.14916	319.96179	0.11931	320.28204	0.1139
329.97717	0.13196	330.13931	0.14741	329.97623	0.11958	330.29605	0.11193
339.99164	0.13173	340.15363	0.14673	339.99066	0.11961	340.31009	0.11302
350.0061	0.13398	350.16797	0.14731	350.0051	0.12035	350.32413	0.11128
360.02057	0.13622	360.18228	0.14527	360.01953	0.12086	360.33813	0.11096
370.03503	0.13495	370.02994	0.14399	370.03397	0.12038	370.35217	0.10802
380.0495	0.13402	380.04425	0.14425	380.0484	0.12091	380.36618	0.10913
389.89725	0.1341	390.05856	0.14477	390.06281	0.12081	390.38019	0.11001
399.91171	0.13376	400.07288	0.14349	400.07724	0.1206	400.39423	0.11272
409.92621	0.13356	410.08722	0.14408	410.09167	0.12136	410.40823	0.10815
419.94064	0.13203	420.10156	0.14435	420.10611	0.12159	420.42224	0.10987
429.95514	0.13276	430.11588	0.14383	430.12054	0.12108	430.43628	0.10977
439.96957	0.13522	440.13022	0.14479	440.13501	0.12065	440.45032	0.11287
449.98404	0.13408	450.14456	0.14446	450.14944	0.12069	450.46436	0.11068
459.99854	0.13279	460.15884	0.1444	460.16388	0.1211	460.47833	0.10949
470.01297	0.13396	470.17319	0.14561	470.17828	0.12201	470.49237	0.11101
480.0274	0.13375	480.1875	0.1438	480.19272	0.12231	480.50641	0.11077
490.0419	0.1355	490.20184	0.14203	490.20718	0.12245	490.52045	0.11098
500.05637	0.13563	500.21616	0.14168	500.22162	0.1221	500.53442	0.1102
510.0708	0.13715	510.23047	0.14339	510.23599	0.1221	510.54846	0.10865
520.08533	0.13939	520.24481	0.14379	520.25049	0.12184	520.5625	0.11003
530.09973	0.13586	530.25909	0.1427	530.26489	0.12187	530.57648	0.10799
540.1142	0.1335	540.27344	0.14183	540.27936	0.12201	540.59052	0.11003
550.12866	0.1348	550.28778	0.14282	550.29376	0.12232	550.60455	0.11038
560.14313	0.13574	560.30206	0.14183	560.30817	0.12234	560.61859	0.1095
570.15759	0.13439	570.31641	0.14159	570.32263	0.12235	570.63263	0.1095
580.17206	0.137	580.33075	0.14084	580.33704	0.12214	580.64667	0.10837
590.18652	0.13799	590.34509	0.1402	590.3515	0.12159	590.66064	0.11127
600.20099	0.13787	600.35938	0.13941	600.36591	0.12202	600.67468	0.112
610.21539	0.13844	610.37372	0.14039	610.21368	0.1223	610.68872	0.113
620.22986	0.13958	620.38806	0.14227	620.22809	0.12377	620.7027	0.11517
630.24438	0.13756	630.40234	0.14313	630.24255	0.12348	630.71674	0.11717
640.25879	0.13886	640.41669	0.14278	640.25696	0.12308	640.73077	0.11582
650.27325	0.13827	650.43097	0.14386	650.27142	0.12333	650.74481	0.11216
660.28772	0.13927	660.44531	0.14397	660.28583	0.12329	660.75879	0.11332
670.30219	0.13816	670.45966	0.14279	670.30023	0.12324	670.60614	0.11397
680.31665	0.1379	680.47394	0.14311	680.3147	0.12321	680.62018	0.10978
690.33112	0.13998	690.48828	0.14325	690.32916	0.12276	690.63416	0.11202
700.34558	0.14104	700.50256	0.145	700.34357	0.12284	700.64819	0.11308
710.36005	0.14129	710.51691	0.14558	710.35797	0.12281	710.66223	0.11086
720.37445	0.14282	720.53125	0.14825	720.37244	0.12329	720.67627	0.1119
730.38898	0.13957	730.54553	0.14831	730.38684	0.12417	730.69031	0.1126
740.40338	0.13701	740.55988	0.1461	740.40125	0.12476	740.70435	0.11307
750.41785	0.1374	750.57416	0.1479	750.41571	0.12343	750.71832	0.11451
760.43231	0.13785	760.5885	0.14947	760.43018	0.12371	760.73236	0.11329
770.44678	0.13882	770.60284	0.1492	770.44458	0.1256	770.7464	0.11344
780.46118	0.13627	780.4505	0.14787	780.45898	0.12521	780.76038	0.11397
790.47571	0.13654	790.46484	0.1486	790.47345	0.12456	790.77441	0.11464
800.36682	0.13769	800.47913	0.14836	800.48792	0.12434	800.78845	0.11263
810.38129	0.13603	810.49347	0.15044	810.50226	0.12391	810.80249	0.1137
820.39569	0.1352	820.50781	0.15257	820.51672	0.12417	820.81647	0.11439
830.41022	0.13626	830.52209	0.15442	830.53119	0.12426	830.83051	0.11432
840.42462	0.13523	840.53644	0.15649	840.54559	0.1261	840.84454	0.11603
850.43909	0.13644	850.55078	0.15766	850.56	0.12533	850.85858	0.11405
860.45349	0.13704	860.565	0.15806	860.57446	0.12541	860.87256	0.11322
870.46796	0.13766	870.57935	0.15863	870.58881	0.12523	870.8866	0.11532
880.48248	0.13835	880.59369	0.15899	880.60327	0.12551	880.90063	0.11646
890.49695	0.13919	890.60803	0.15985	890.61768	0.12488	890.91467	0.11463
900.51141	0.13859	900.62238	0.15852	900.63214	0.12491	900.92871	0.1155
910.52582	0.13808	910.6366	0.15597	910.64661	0.12427	910.94275	0.11586
920.54028	0.13826	920.65094	0.15656	920.66101	0.12421	920.95679	0.11675
930.55475	0.1373	930.66528	0.15512	930.67548	0.12382	930.9707	0.11692
940.56915	0.13774	940.67963	0.15331	940.68982	0.12389	940.98474	0.1174
950.58374	0.13946	950.69397	0.15357	950.70428	0.12393	950.99878	0.11771
960.59814	0.14004	960.70825	0.15227	960.71869	0.12408	961.01282	0.11961
970.61261	0.13918	970.7226	0.15254	970.73315	0.12394	971.02686	0.12165
980.62708	0.13957	980.73694	0.15219	980.74762	0.12424	981.04089	0.11919
990.64148	0.13816	990.75128	0.15137	990.76208	0.12358	991.05481	0.11792
1000.65594	0.13595	1000.76563	0.15074	1000.77649	0.12304	1001.06885	0.12081
1010.67047	0.13281	1010.77985	0.15203	1010.67798	0.12375	1011.08289	0.1228
1020.68494	0.13512	1020.79419	0.15052	1020.63867	0.12375	1021.09692	0.12153
1030.69934	0.13419	1030.80859	0.15007	1030.65308	0.12385	1031.11096	0.12134
1040.71387	0.13386	1040.82288	0.15114	1040.6676	0.12386	1041.125	0.12212
1050.72827	0.13531	1050.83728	0.15197	1050.68201	0.12398	1051.13904	0.12212
1060.74268	0.13328	1060.85144	0.15248	1060.69641	0.124	1061.15295	0.12118
1070.7572	0.13421	1070.86584	0.15573	1070.71094	0.12395	1071.16699	0.1227
1080.77173	0.13193	1080.88013	0.15656	1080.72534	0.12328	1081.0144	0.12088
1090.78613	0.13262	1090.89453	0.15633	1090.73975	0.12395	1091.02832	0.12128
1100.80066	0.13354	1100.90881	0.15537	1100.75415	0.12339	1101.04248	0.12544
1110.64844	0.1339	1110.9231	0.15536	1110.76855	0.12386	1111.0564	0.12784
1120.66284	0.13522	1120.9375	0.15505	1120.78296	0.12358	1121.07043	0.12488
1130.67737	0.13586	1130.95178	0.15501	1130.79749	0.12347	1131.08447	0.12395
1140.69177	0.13602	1140.96606	0.15664	1140.81189	0.12299	1141.09851	0.11937
1150.7063	0.13601	1150.98047	0.15745	1150.82642	0.12259	1151.11255	0.12087
1160.7207	0.13464	1160.99475	0.1576	1160.84082	0.12334	1161.12659	0.12255
1170.73523	0.13359	1171.00903	0.15919	1170.8551	0.12333	1171.14063	0.1238
1180.74963	0.13363	1181.02344	0.15829	1180.86963	0.12333	1181.15454	0.12257
1190.76416	0.13319	1190.87109	0.15843	1190.88403	0.12322	1191.16858	0.12485
1200.77856	0.13375	1200.8855	0.15893	1200.89844	0.12326	1201.18262	0.12405
1210.79309	0.13531	1210.89966	0.15919	1210.91296	0.12324	1211.19666	0.12428
1220.8075	0.13716	1220.91406	0.15719	1220.92737	0.12302	1221.21069	0.12623
1230.82202	0.13885	1230.92834	0.15627	1230.94177	0.12321	1231.22473	0.12736
1240.83643	0.13966	1240.94275	0.15506	1240.95618	0.12248	1241.23877	0.12714
1250.85083	0.14145	1250.95703	0.15514	1250.97058	0.12337	1251.25269	0.12779
1260.86536	0.1404	1260.97131	0.15534	1260.98511	0.12384	1261.26672	0.12898
1270.87976	0.14176	1270.9856	0.15557	1270.99951	0.12389	1271.28076	0.13032
1280.89429	0.14058	1281	0.15398	1281.01392	0.12405	1281.2948	0.13636
1290.90869	0.14019	1291.0144	0.15333	1291.02844	0.12398	1291.30884	0.12866
1300.92322	0.13956	1301.02869	0.15412	1300.97778	0.12347	1301.32288	0.1321
1310.93762	0.1389	1311.04297	0.1547	1310.99231	0.12297	1311.33679	0.13533
1320.95215	0.1391	1321.05725	0.15324	1321.00659	0.12311	1321.35083	0.1336
1330.96655	0.13834	1331.07166	0.15258	1331.02112	0.12253	1331.36487	0.13519
1340.98096	0.13857	1341.08594	0.15123	1341.03552	0.12167	1341.37891	0.13301
1350.99548	0.13992	1351.10034	0.15282	1351.04993	0.12197	1351.39294	0.1339
1361.01001	0.14022	1361.1145	0.15112	1361.06445	0.12161	1361.40698	0.13191
1371.02441	0.13963	1371.12891	0.15081	1371.07886	0.12161	1371.42102	0.13002
1381.03882	0.14094	1381.14319	0.14997	1381.09326	0.12104	1381.43494	0.13217
1391.05334	0.1412	1391.15759	0.15078	1391.10767	0.12083	1391.44897	0.13281
1401.06775	0.14212	1401.17188	0.14975	1401.12207	0.1213	1401.46301	0.13114
1411.08215	0.14212	1411.18616	0.1486	1411.13647	0.12171	1411.47705	0.1293
1421.0968	0.1422	1421.20056	0.14822	1421.151	0.12117	1421.49109	0.13227
1431.11121	0.14363	1431.21484	0.15056	1431.16541	0.12093	1431.50513	0.13014
1441.12561	0.14426	1441.22925	0.15054	1441.17993	0.12068	1441.51917	0.13186
1451.14014	0.14488	1451.24341	0.1521	1451.19434	0.12074	1451.5332	0.13224
1461.15454	0.14442	1461.25781	0.15151	1461.20874	0.1209	1461.54724	0.13293
1471.16895	0.14562	1471.27209	0.15277	1471.22314	0.12086	1471.56128	0.1342
1481.18359	0.14474	1481.2865	0.15314	1481.23755	0.12085	1481.57532	0.13197
1491.198	0.14458	1491.30078	0.1549	1491.25195	0.12115	1491.42273	0.13457
1501.2124	0.14434	1501.31506	0.15542	1501.26648	0.12103	1501.43665	0.1347
1511.19446	0.14282	1511.32935	0.15328	1511.28088	0.12071	1511.45068	0.13445
1521.07458	0.14221	1521.34375	0.15374	1521.29529	0.12048	1521.46472	0.13477
1531.08899	0.14234	1531.35803	0.15177	1531.30981	0.12106	1531.47876	0.13612
1541.10352	0.1418	1541.37244	0.15245	1541.3241	0.121	1541.4928	0.13746
1551.11804	0.14319	1551.3866	0.15208	1551.3385	0.12115	1551.50684	0.13245
1561.13245	0.14375	1561.401	0.15452	1561.35303	0.12124	1561.52087	0.13056
1571.14685	0.14435	1571.41528	0.15743	1571.36743	0.121	1571.53479	0.1376
1581.16138	0.14456	1581.42969	0.15786	1581.21521	0.12145	1581.54883	0.13861
1591.17578	0.14598	1591.44397	0.15813	1591.22961	0.12147	1591.56287	0.14335
1601.24695	0.14861	1601.33984	0.15616	1601.29749	0.12125	1601.63684	0.15056
1611.26135	0.14827	1611.35425	0.15589	1611.31189	0.12192	1611.65088	0.13837
1621.27588	0.14771	1621.36853	0.15858	1621.32629	0.12216	1621.66492	0.13391
1631.29028	0.14664	1631.38293	0.15931	1631.3407	0.12159	1631.67883	0.13102
1641.30481	0.14698	1641.39722	0.15956	1641.3551	0.12145	1641.69287	0.1336
1651.31921	0.14605	1651.4115	0.16093	1651.36951	0.12125	1651.70691	0.1318
1661.33374	0.14585	1661.42578	0.16088	1661.38403	0.12036	1661.60596	0.1337
1671.34814	0.1451	1671.44019	0.16185	1671.39844	0.1207	1671.62	0.13363
1681.36255	0.14547	1681.45447	0.16328	1681.41284	0.12109	1681.63403	0.13256
1691.37708	0.1457	1691.46887	0.16474	1691.42725	0.12108	1691.64807	0.13487
1701.3916	0.14569	1701.48315	0.16711	1701.44165	0.12108	1701.66211	0.13615
1711.40601	0.14482	1711.49768	0.1692	1711.45618	0.12104	1711.67615	0.13759
1721.42041	0.14508	1721.51196	0.17283	1721.47058	0.12141	1721.69019	0.13984
1731.43494	0.14635	1731.52612	0.17433	1731.48511	0.12153	1731.70422	0.14197
1741.44934	0.14762	1741.54065	0.17358	1741.49951	0.12138	1741.71826	0.13774
1751.46375	0.14776	1751.55481	0.17316	1751.51392	0.12132	1751.7323	0.13985
1761.34485	0.1469	1761.56934	0.17483	1761.52844	0.12137	1761.74634	0.14148
1771.35925	0.14691	1771.5835	0.17566	1771.54285	0.1211	1771.76038	0.13986
1781.37378	0.14677	1781.59778	0.17195	1781.55725	0.12122	1781.77441	0.13782
1791.38843	0.14648	1791.61218	0.17045	1791.57178	0.12103	1791.78821	0.14099
1801.40283	0.14569	1801.62646	0.17115	1801.58618	0.12093	1801.80225	0.13895
1811.41724	0.14681	1811.64087	0.16872	1811.60046	0.12125	1811.81628	0.14221
1821.43176	0.14633	1821.65515	0.16907	1821.61487	0.12094	1821.83032	0.13916
1831.44617	0.14454	1831.66943	0.16607	1831.62927	0.12061	1831.84436	0.13737
1841.46057	0.14224	1841.68384	0.16359	1841.6438	0.11956	1841.8584	0.13696
1851.4751	0.14243	1851.69812	0.16489	1851.6582	0.11969	1851.87244	0.1345
1861.4895	0.14348	1861.71252	0.1666	1861.50586	0.11945	1861.88647	0.13528
1871.50391	0.14309	1871.72681	0.16272	1871.52039	0.1197	1871.90051	0.13812
1881.51843	0.14492	1881.74097	0.16277	1881.53479	0.1195	1881.91455	0.1437
1891.53284	0.1453	1891.58875	0.16053	1891.54919	0.11925	1891.92859	0.14241
1901.54724	0.14462	1901.60291	0.15434	1901.56372	0.11945	1901.94263	0.14473
1911.56177	0.14623	1911.61743	0.15422	1911.57813	0.11945	1911.95667	0.1417
1921.57642	0.14992	1921.63159	0.1477	1921.59253	0.11916	1921.97046	0.14688
1931.59082	0.15129	1931.64587	0.14933	1931.60706	0.11953	1931.9845	0.14613
1941.60535	0.15109	1941.66028	0.15292	1941.62146	0.11975	1941.99854	0.1452
1951.61975	0.14925	1951.67456	0.15234	1951.63586	0.11971	1952.01257	0.14317
1961.63416	0.14765	1961.68896	0.15399	1961.65015	0.11966	1962.02661	0.13771
1971.64868	0.14892	1971.70325	0.15531	1971.66455	0.1198	1972.04065	0.13585
1981.66309	0.15191	1981.71753	0.15285	1981.67908	0.11975	1982.05469	0.13948
1991.67749	0.15222	1991.73193	0.14985	1991.69348	0.11906	1992.06873	0.1444
2001.69202	0.15322	2001.74622	0.15013	2001.70789	0.11908	2002.08276	0.1417
2011.70642	0.15391	2011.76062	0.15132	2011.72241	0.1192	2012.0968	0.14206
2021.72083	0.15384	2021.7749	0.15379	2021.73682	0.11945	2022.11084	0.14376
2031.73535	0.15295	2031.78906	0.15144	2031.75122	0.11945	2031.95825	0.1451
2041.74976	0.15293	2041.80359	0.1532	2041.76575	0.11992	2041.97229	0.14767
2051.76416	0.152	2051.81787	0.15903	2051.78003	0.12011	2051.98608	0.14767
2061.77881	0.15185	2061.83228	0.1571	2061.79468	0.1203	2062.00024	0.14374
2071.79321	0.15193	2071.84644	0.15478	2071.80908	0.12033	2072.01416	0.14493
2081.80762	0.15067	2081.8606	0.16037	2081.82349	0.12024	2082.02832	0.14878
2091.82202	0.14967	2091.87524	0.16452	2091.83789	0.11998	2092.04224	0.14415
2101.83643	0.15029	2101.8894	0.15879	2101.85229	0.11985	2102.0564	0.14324
2111.68433	0.15088	2111.90381	0.16166	2111.8667	0.11999	2112.07056	0.14357
2121.69897	0.15222	2121.91797	0.16014	2121.8811	0.11972	2122.08447	0.14632
2131.71338	0.15358	2131.93237	0.15041	2131.89551	0.11959	2132.09863	0.14287
2141.72778	0.15437	2141.94678	0.15494	2141.90991	0.11956	2142.11255	0.14609
2151.74219	0.15371	2151.96094	0.15781	2151.92432	0.11993	2152.12671	0.14459
2161.75659	0.15272	2161.97534	0.15814	2161.93872	0.11964	2162.14063	0.14781
2171.771	0.1518	2171.98975	0.1578	2171.95313	0.1193	2172.15479	0.15041
2181.7854	0.15143	2182.00391	0.15543	2181.96777	0.11896	2182.16846	0.14844
2191.80005	0.15171	2192.01831	0.15515	2191.98218	0.1195	2192.18262	0.14261
2201.81445	0.15125	2202.03247	0.14829	2201.99658	0.11879	2202.19653	0.14077
2211.8291	0.15168	2212.04712	0.15116	2212.01099	0.11882	2212.21069	0.1397
2221.84351	0.15249	2222.06128	0.14891	2222.02539	0.11934	2222.22461	0.14305
2231.85791	0.15253	2232.07544	0.15053	2232.03979	0.11932	2232.23877	0.145
2241.87231	0.15135	2242.09009	0.14965	2242.05444	0.11932	2242.25269	0.14777
2251.88672	0.14991	2252.10425	0.14971	2252.06885	0.11954	2252.26685	0.15251
2261.90137	0.14914	2262.11865	0.15169	2262.08301	0.11966	2262.28076	0.14348
2271.91577	0.14852	2272.13306	0.15304	2271.93066	0.11925	2272.29492	0.14885
2281.93018	0.14694	2282.14722	0.15159	2281.94531	0.11939	2282.30884	0.15391
2291.94458	0.14682	2292.16162	0.15396	2291.95972	0.11887	2292.323	0.15241
2301.95898	0.14697	2302.00928	0.15176	2301.97412	0.11886	2302.33667	0.15294
2311.97363	0.14668	2312.02368	0.15452	2311.98853	0.11864	2312.35083	0.15448
2321.98804	0.14746	2322.03784	0.1555	2322.00317	0.1186	2322.36475	0.15173
2332.00269	0.14882	2332.052	0.15814	2332.01758	0.11823	2332.37891	0.15264
2342.01709	0.14857	2342.06665	0.15519	2342.03198	0.11838	2342.39282	0.15483
2352.03149	0.14807	2352.08081	0.15208	2352.04639	0.11841	2352.40698	0.14776
2362.0459	0.14942	2362.09497	0.15402	2362.06079	0.11801	2362.4209	0.14929
2372.06055	0.14916	2372.10962	0.15364	2372.07544	0.11826	2372.43506	0.15086
2382.07495	0.14939	2382.12378	0.15155	2382.08984	0.11788	2382.44897	0.15239
2392.08936	0.14944	2392.13818	0.15352	2392.10425	0.11787	2392.46289	0.14991
2402.10376	0.14947	2402.15259	0.15197	2402.11865	0.11798	2402.47705	0.14987
2412.11841	0.1517	2412.16675	0.1496	2412.13306	0.11848	2412.49097	0.14843
2422.13281	0.15179	2422.18115	0.15046	2422.14746	0.1188	2422.50513	0.14428
2432.14722	0.14994	2432.19531	0.14907	2432.16187	0.11861	2432.51904	0.14418
2442.16162	0.1493	2442.20996	0.1475	2442.17627	0.11894	2442.36646	0.14764
2452.09766	0.14978	2452.22412	0.13616	2452.19067	0.11871	2452.38037	0.15338
2462.1123	0.14919	2462.23828	0.13732	2462.20508	0.11854	2462.39453	0.15203
2472.12695	0.1504	2472.25269	0.14211	2472.21973	0.11901	2472.40845	0.15463
2482.14136	0.15187	2482.26709	0.14217	2482.23413	0.11929	2482.42261	0.15468
2492.15576	0.15112	2492.28149	0.14229	2492.24854	0.11903	2492.43652	0.15362
2502.17017	0.15211	2502.29565	0.142	2502.26294	0.11902	2502.45068	0.15119
2512.18457	0.15204	2512.30981	0.1431	2512.27734	0.1193	2512.4646	0.14833
2522.19897	0.1522	2522.32422	0.14301	2522.29175	0.11971	2522.47876	0.14847
2532.21362	0.15283	2532.33862	0.14141	2532.30615	0.11952	2532.49268	0.15028
2542.22803	0.1537	2542.35303	0.14258	2542.32056	0.12037	2542.50659	0.15107
2552.24243	0.15345	2552.36719	0.14204	2552.33521	0.12029	2552.52075	0.15048
2562.25684	0.15387	2562.38159	0.14123	2562.34937	0.1204	2562.53467	0.15046
2572.27124	0.15271	2572.396	0.13974	2572.36377	0.12036	2572.54858	0.15165
2582.28564	0.15208	2582.41016	0.13917	2582.37817	0.12035	2582.5625	0.15278
2592.30005	0.15212	2592.42456	0.13918	2592.39282	0.12011	2592.57666	0.15313
2602.3147	0.15337	2602.43896	0.13848	2602.40723	0.12	2602.59058	0.15298
2612.32935	0.15279	2612.45313	0.13912	2612.42163	0.11983	2612.60474	0.15431
2622.34375	0.15056	2622.46753	0.14039	2622.43604	0.11989	2622.61865	0.15164
2632.35815	0.15153	2632.48193	0.14047	2632.45044	0.11946	2632.63281	0.15239
2642.37256	0.15226	2642.49634	0.13891	2642.46509	0.11955	2642.64673	0.1489
2652.38696	0.1513	2652.5105	0.13936	2652.47949	0.11921	2652.66089	0.15189
2662.40137	0.15112	2662.5249	0.14031	2662.4939	0.11921	2662.6748	0.15461
2672.41577	0.14993	2672.53931	0.14056	2672.5083	0.11926	2672.68896	0.15262
2682.43018	0.15136	2682.55347	0.14096	2682.35596	0.1192	2682.70288	0.15853
2692.44458	0.15243	2692.56787	0.14131	2692.37036	0.11964	2692.7168	0.15896
2702.45923	0.15397	2702.58228	0.14057	2702.38501	0.12058	2702.73096	0.1605
2712.40601	0.15462	2712.42969	0.14082	2712.39917	0.12475	2712.74487	0.16179
2722.32153	0.15306	2722.44409	0.13705	2722.41357	0.12211	2722.75903	0.15543
2732.33618	0.15217	2732.45825	0.1389	2732.42798	0.12165	2732.77295	0.15726
2742.35059	0.15392	2742.47266	0.14008	2742.44238	0.12252	2742.78711	0.15433
2752.36499	0.15579	2752.48706	0.14113	2752.45679	0.1222	2752.80103	0.15371
2762.37939	0.15667	2762.50122	0.13986	2762.47144	0.12135	2762.81519	0.14775
2772.3938	0.15635	2772.51563	0.13919	2772.48584	0.12127	2772.8291	0.14962
2782.4082	0.15575	2782.53003	0.14186	2782.50024	0.12084	2782.84326	0.14973
2792.42285	0.15543	2792.54443	0.14298	2792.51465	0.12044	2792.85718	0.15078
2802.43726	0.15565	2802.55859	0.13906	2802.52905	0.11946	2802.87134	0.15341
2812.45166	0.15497	2812.573	0.14004	2812.54346	0.11841	2812.88525	0.15707
2822.46606	0.15406	2822.5874	0.1417	2822.55811	0.11823	2822.77075	0.15389
2832.48047	0.15321	2832.60156	0.14046	2832.57251	0.11751	2832.78491	0.15818
2842.49487	0.15239	2842.61597	0.1424	2842.58691	0.11716	2842.79883	0.1571
2852.50928	0.15286	2852.63037	0.14456	2852.60132	0.11719	2852.81299	0.16183
2862.52368	0.15254	2862.64453	0.14877	2862.61572	0.11712	2862.8269	0.16183
2872.53833	0.15205	2872.65894	0.14847	2872.63013	0.1169	2872.84106	0.16195
2882.55298	0.15077	2882.67334	0.14943	2882.64453	0.11682	2882.85498	0.16152
2892.56738	0.153	2892.68774	0.14963	2892.65894	0.11698	2892.86914	0.16086
2902.58179	0.15445	2902.7019	0.14815	2902.67334	0.11655	2902.88306	0.16003
2912.59619	0.15436	2912.71606	0.14745	2912.68799	0.11655	2912.89722	0.15657
2922.6106	0.15495	2922.73047	0.14897	2922.70239	0.11628	2922.91113	0.15254
2932.625	0.15612	2932.74487	0.14856	2932.7168	0.11601	2932.92529	0.14694
2942.6394	0.15727	2942.75928	0.14657	2942.7312	0.11605	2942.93921	0.14558
2952.65381	0.15854	2952.77344	0.14573	2952.74561	0.11632	2952.95313	0.14553
2962.66846	0.15776	2962.7876	0.14685	2962.76001	0.11679	2962.96729	0.14136
2972.68286	0.15697	2972.80225	0.14856	2972.77441	0.11641	2972.9812	0.14518
2982.69727	0.15672	2982.81641	0.14591	2982.78882	0.11617	2982.99536	0.14744
2992.71167	0.15598	2992.83081	0.14351	2992.80347	0.11632	2993.00928	0.14629
3002.72632	0.15571	3002.84497	0.14678	3002.81787	0.11578	3003.02344	0.14855
3012.74072	0.15608	3012.85938	0.14973	3012.83203	0.11593	3013.03735	0.14928
3022.75537	0.15646	3022.87378	0.14771	3022.84644	0.11637	3023.05151	0.15169
3032.76978	0.15592	3032.88794	0.14732	3032.86084	0.11622	3033.06543	0.15085
3042.78418	0.15616	3042.90259	0.14785	3042.87549	0.11601	3043.07959	0.15123
3052.79858	0.15509	3052.91675	0.14748	3052.88989	0.11614	3053.09351	0.15594
3062.81299	0.15472	3062.93091	0.14761	3062.9043	0.11643	3063.10767	0.16278
3072.82764	0.15514	3072.94556	0.14749	3072.9187	0.11668	3073.12134	0.16583
3082.84204	0.15487	3082.95972	0.14856	3082.93311	0.11663	3083.1355	0.16689
3092.85645	0.15728	3092.97412	0.14579	3092.78101	0.11703	3093.14941	0.1717
3102.87085	0.15796	3102.98828	0.14769	3102.79541	0.11763	3103.16357	0.17166
3112.86865	0.15858	3113.0022	0.14826	3112.80981	0.11836	3113.17749	0.1667
3122.88306	0.15644	3122.85034	0.15213	3122.82422	0.1181	3123.19165	0.16025
3132.89771	0.15526	3132.8645	0.14999	3132.83887	0.11793	3133.20557	0.1531
3142.91235	0.15626	3142.87915	0.14951	3142.85327	0.1181	3143.21973	0.15264
3152.92676	0.15717	3152.89331	0.15091	3152.86768	0.11802	3153.23364	0.15065
3162.94116	0.15623	3162.90747	0.14935	3162.88184	0.11778	3163.08105	0.14666
3172.78882	0.15693	3172.92212	0.15312	3172.89648	0.11788	3173.09497	0.14581
3182.80322	0.15665	3182.93628	0.15222	3182.91089	0.11763	3183.10913	0.14831
3192.81787	0.15729	3192.95068	0.15387	3192.92529	0.1177	3193.12329	0.14374
3202.96729	0.15692	3203.08667	0.15283	3202.89966	0.11931	3203.28198	0.14267
3212.98169	0.15666	3213.10083	0.15191	3212.91406	0.11822	3213.29614	0.14129
3222.99609	0.15794	3223.11523	0.14389	3222.92847	0.11769	3223.14355	0.14167
3233.0105	0.15642	3232.96289	0.14764	3232.94287	0.11709	3233.15747	0.14318
3242.87866	0.15609	3242.97729	0.15247	3242.95752	0.11708	3243.17163	0.14496
3252.8728	0.15555	3252.99146	0.14701	3252.97192	0.11745	3253.18555	0.14546
3262.88721	0.15475	3263.00562	0.14824	3262.98633	0.11742	3263.19971	0.14459
3272.90186	0.15496	3273.02026	0.14491	3273.00073	0.11761	3273.21362	0.14602
3282.91626	0.1574	3283.03442	0.14471	3283.01538	0.11799	3283.22778	0.14452
3292.93066	0.15695	3293.04883	0.14647	3293.02979	0.1174	3293.2417	0.14507
3302.94531	0.1597	3303.06323	0.14904	3303.04419	0.1179	3303.25586	0.14621
3312.95972	0.15675	3313.07739	0.15284	3313.05835	0.11817	3313.26978	0.14611
3322.97412	0.1568	3323.0918	0.14933	3323.073	0.11757	3323.28394	0.14817
3332.98853	0.15697	3333.10596	0.15016	3333.0874	0.11739	3333.29761	0.1466
3343.00293	0.15845	3343.12061	0.14826	3343.10181	0.117	3343.31177	0.14609
3353.01758	0.15865	3353.13477	0.15081	3353.11621	0.11734	3353.32568	0.14638
3363.03198	0.15681	3363.14893	0.14602	3363.13062	0.11783	3363.33984	0.14825
3373.04639	0.15796	3373.16357	0.14097	3373.14526	0.11744	3373.35376	0.14665
3383.06079	0.15896	3383.17773	0.13831	3383.15967	0.11736	3383.36792	0.14731
3393.0752	0.16053	3393.19214	0.13855	3393.17407	0.11769	3393.38184	0.14536
3403.08984	0.16128	3403.2063	0.14135	3403.18848	0.11756	3403.396	0.14507
3413.104	0.16271	3413.2207	0.1418	3413.20264	0.11776	3413.40967	0.14377
3423.11865	0.16022	3423.23486	0.14372	3423.21729	0.11775	3423.42383	0.14301
3433.13306	0.15919	3433.24951	0.1418	3433.23145	0.11752	3433.43774	0.14335
3443.14771	0.16044	3443.26367	0.13778	3443.24609	0.11765	3443.4519	0.14232
3453.16187	0.16428	3453.27783	0.13007	3453.2605	0.11766	3453.46582	0.14111
3463.17651	0.1635	3463.29224	0.12626	3463.27515	0.11772	3463.47998	0.14168
3473.19116	0.16137	3473.3064	0.12954	3473.28931	0.11795	3473.4939	0.1417
3483.20532	0.16282	3483.32104	0.13111	3483.30396	0.118	3483.50806	0.1427
3493.21997	0.16414	3493.33521	0.12452	3493.31812	0.11797	3493.52197	0.14255
3503.23438	0.16566	3503.34961	0.12049	3503.33276	0.11801	3503.53613	0.14149
3513.24902	0.16413	3513.36377	0.12296	3513.34717	0.11807	3513.55005	0.14472
3523.26318	0.1656	3523.37817	0.12416	3523.36182	0.11827	3523.56396	0.14611
3533.27783	0.1675	3533.39282	0.12651	3533.37598	0.1182	3533.57813	0.14864
3543.29224	0.1672	3543.40698	0.12876	3543.39014	0.11822	3543.59204	0.14775
3553.30688	0.16882	3553.42114	0.13196	3553.40479	0.11809	3553.6062	0.1494
3563.32104	0.16766	3563.43555	0.13289	3563.41895	0.11818	3563.62012	0.15041
3573.33569	0.16519	3573.44971	0.13117	3573.43359	0.1183	3573.63428	0.15124
3583.34985	0.16422	3583.46436	0.13059	3583.448	0.11856	3583.64819	0.14962
3593.3645	0.16493	3593.47876	0.13853	3593.46265	0.11878	3593.66235	0.15144
3603.37891	0.16629	3603.49292	0.14207	3603.31006	0.11868	3603.67627	0.15393
3613.39355	0.16858	3613.50708	0.14296	3613.32471	0.11865	3613.69043	0.15814
3623.4082	0.16756	3623.52148	0.13754	3623.33887	0.11888	3623.70435	0.15868
3633.31909	0.16737	3633.53613	0.13768	3633.35352	0.11898	3633.552	0.15737
3643.33374	0.16076	3643.38354	0.13802	3643.36792	0.11931	3643.56567	0.15709
3653.3479	0.16178	3653.39771	0.1397	3653.38257	0.11912	3653.57959	0.15153
3663.36255	0.16011	3663.41211	0.14283	3663.39673	0.11905	3663.59375	0.15672
3673.37671	0.1614	3673.42627	0.13692	3673.41138	0.11917	3673.60767	0.15621
3683.39136	0.16192	3683.44092	0.13912	3683.42578	0.11901	3683.62183	0.15514
3693.40576	0.16652	3693.45532	0.14492	3693.43994	0.11956	3693.63574	0.15119
3703.42017	0.16257	3703.46948	0.14302	3703.45459	0.11983	3703.65015	0.15004
3713.43457	0.16363	3713.48364	0.13876	3713.46875	0.11964	3713.66382	0.14907
3723.44922	0.16561	3723.49805	0.13606	3723.4834	0.11991	3723.67822	0.14853
3733.46338	0.16225	3733.5127	0.13617	3733.4978	0.11989	3733.69189	0.14868
3743.47803	0.16395	3743.52686	0.14089	3743.51245	0.11942	3743.7063	0.1508
3753.49268	0.16634	3753.54102	0.14694	3753.52661	0.11934	3753.71997	0.14936
3763.50684	0.16338	3763.55542	0.14523	3763.54126	0.11911	3763.73438	0.1532
3773.52148	0.16533	3773.56958	0.14714	3773.55566	0.11882	3773.74805	0.15322
3783.53589	0.16704	3783.58423	0.14497	3783.57031	0.11898	3783.76196	0.15268
3793.55054	0.163	3793.59839	0.14662	3793.58447	0.11932	3793.77612	0.15175
3803.5647	0.16314	3803.61255	0.14455	3803.59912	0.11921	3803.79004	0.15059
3813.57935	0.16616	3813.62695	0.14644	3813.61328	0.11914	3813.8042	0.15198
3823.59351	0.16765	3823.64111	0.15008	3823.62817	0.1192	3823.81812	0.15444
3833.60815	0.1666	3833.65576	0.14757	3833.64233	0.11897	3833.83228	0.15982
3843.62231	0.1701	3843.66992	0.14979	3843.65649	0.11889	3843.84619	0.16117
3853.63696	0.17069	3853.68433	0.15116	3853.67114	0.11885	3853.86035	0.1601
3863.65137	0.17398	3863.69849	0.15249	3863.68555	0.11904	3863.87427	0.16051
3873.66602	0.17312	3873.71265	0.15224	3873.7002	0.1189	3873.88843	0.16326
3883.68066	0.17282	3883.72729	0.15469	3883.71436	0.11902	3883.90234	0.165
3893.69482	0.17212	3893.7417	0.15088	3893.729	0.11906	3893.9165	0.16652
3903.70947	0.17245	3903.75586	0.15274	3903.74316	0.1189	3903.93042	0.17512
3913.55713	0.16932	3913.77026	0.15211	3913.75781	0.11897	3913.94434	0.17295
3923.57178	0.16906	3923.78442	0.15276	3923.77197	0.11911	3923.9585	0.16809
3933.58618	0.16986	3933.79907	0.15224	3933.78662	0.11923	3933.97241	0.17222
3943.60083	0.16885	3943.81323	0.14999	3943.80103	0.11914	3943.98657	0.18075
3953.61499	0.16833	3953.82764	0.15327	3953.81567	0.11919	3954.00049	0.1654
3963.62964	0.16985	3963.8418	0.15366	3963.82983	0.1191	3964.01465	0.15628
3973.64404	0.16884	3973.85596	0.15485	3973.84448	0.1189	3974.02856	0.14997
3983.65869	0.16916	3983.87061	0.15562	3983.85864	0.11872	3984.04272	0.15067
3993.67285	0.16544	3993.88501	0.15795	3993.87305	0.11848	3994.05664	0.14883
4003.6875	0.16738	4003.89917	0.15692	4003.8877	0.11857	4004.0708	0.14966
4013.70215	0.16865	4013.91333	0.15816	4013.73511	0.11839	4014.08447	0.15002
4023.71631	0.17054	4023.92749	0.16252	4023.74976	0.11836	4024.09888	0.15109
4033.73096	0.16779	4033.94214	0.16016	4033.76416	0.1186	4034.09668	0.15011
4043.74536	0.16945	4043.95654	0.15769	4043.77881	0.11914	4043.95972	0.14828
4053.75977	0.1671	4053.80396	0.1574	4053.79297	0.12172	4053.97388	0.15354
4063.77417	0.16611	4063.81812	0.15405	4063.80762	0.12229	4063.98779	0.17175
4073.78882	0.16874	4073.83252	0.15638	4073.82178	0.12192	4074.00195	0.16953
4083.80298	0.17036	4083.84717	0.15777	4083.83643	0.12133	4084.01587	0.17493
4093.81763	0.17168	4093.86133	0.15634	4093.85083	0.12068	4094.03003	0.17494
4103.83203	0.1717	4103.87549	0.15744	4103.86523	0.12039	4104.04395	0.1709
4113.84668	0.16974	4113.88965	0.1561	4113.87939	0.1204	4114.05811	0.16412
4123.86084	0.17103	4123.90381	0.15769	4123.89404	0.1197	4124.07227	0.15889
4133.87549	0.1725	4133.91846	0.15737	4133.9082	0.11945	4134.08643	0.15615
4143.88965	0.17109	4143.93262	0.15801	4143.92285	0.1191	4144.1001	0.15366
4153.9043	0.17587	4153.94727	0.15783	4153.9375	0.1188	4154.11426	0.15602
4163.91895	0.17529	4163.96143	0.15787	4163.95166	0.11863	4164.12842	0.15558
4173.93311	0.17643	4173.97559	0.15462	4173.96631	0.11836	4174.14209	0.15696
4183.94775	0.17776	4183.99023	0.1579	4183.98047	0.11825	4184.15625	0.15921
4193.96191	0.17575	4194.00439	0.15864	4193.99512	0.11836	4194.17041	0.16004
4203.97656	0.17671	4204.01855	0.157	4204.00928	0.11841	4204.18457	0.16054
4213.99121	0.17438	4214.0332	0.15947	4214.02393	0.11802	4214.19824	0.16076
4224.00586	0.17378	4224.04736	0.16049	4224.03809	0.11776	4224.2124	0.1636
4234.02002	0.17537	4234.06201	0.1612	4234.05273	0.11773	4234.22656	0.16467
4244.03467	0.17563	4244.07617	0.17146	4244.06738	0.11775	4244.24072	0.16356
4254.04883	0.17574	4254.09033	0.1598	4254.08203	0.11762	4254.25439	0.16749
4264.06348	0.17487	4264.10449	0.15336	4264.09619	0.11817	4264.26855	0.17111
4274.07764	0.17629	4274.11865	0.15671	4274.11084	0.11825	4274.28271	0.17644
4284.09229	0.17493	4284.1333	0.15957	4284.125	0.11755	4284.29688	0.17644
4294.10693	0.1773	4294.14795	0.15927	4294.13916	0.11755	4294.31055	0.17952
4304.12158	0.17657	4304.16211	0.1635	4304.15381	0.11755	4304.32471	0.18558
4314.1167	0.17664	4314.17627	0.16895	4314.16797	0.11714	4314.33887	0.1772
4323.9834	0.17818	4324.19043	0.15704	4324.18262	0.11731	4324.35254	0.17372
4333.99805	0.17855	4334.20459	0.15761	4334.19727	0.11721	4334.3667	0.17367
4344.01221	0.17743	4344.21924	0.15744	4344.21191	0.1172	4344.38037	0.1741
4354.02686	0.17718	4354.23389	0.15489	4354.22607	0.1174	4354.39502	0.1772
4364.04102	0.17837	4364.24805	0.15729	4364.24072	0.11741	4364.40869	0.18074
4374.05566	0.17981	4374.26221	0.15847	4374.25488	0.11737	4374.42285	0.17831
4384.06982	0.17964	4384.27637	0.16387	4384.26953	0.11751	4384.43652	0.17957
4394.08496	0.17851	4394.29102	0.15465	4394.28369	0.11721	4394.45068	0.18761
4404.09912	0.17894	4404.30518	0.15083	4404.29834	0.11702	4404.46484	0.19379
4414.11377	0.18208	4414.31982	0.15141	4414.146	0.11685	4414.479	0.19401
4424.12842	0.18032	4424.33398	0.15311	4424.16064	0.11664	4424.49268	0.18961
4434.14258	0.18048	4434.34814	0.15899	4434.17529	0.11645	4434.50635	0.17321
4444.15723	0.17953	4444.36279	0.15975	4444.18945	0.11681	4444.35449	0.16697
4454.17139	0.18098	4454.21045	0.16085	4454.2041	0.11673	4454.36816	0.17988
4464.18604	0.18086	4464.22461	0.16048	4464.21826	0.11694	4464.38232	0.18258
4474.2002	0.18215	4474.23877	0.16312	4474.23291	0.11679	4474.396	0.18419
4484.21484	0.17975	4484.25293	0.16361	4484.24707	0.11677	4484.41064	0.17906
4494.229	0.17878	4494.34619	0.17279	4494.26172	0.11675	4494.42432	0.18322
4504.24365	0.17772	4504.36035	0.15198	4504.27588	0.11654	4504.43848	0.1855
4514.25781	0.17719	4514.37451	0.15504	4514.29053	0.11649	4514.45215	0.18494
4524.27246	0.17967	4524.38867	0.16239	4524.30469	0.11615	4524.4668	0.18021
4534.28662	0.18309	4534.40283	0.1618	4534.31934	0.11621	4534.48047	0.17816
4544.30127	0.18233	4544.41748	0.16168	4544.3335	0.11601	4544.49414	0.18405
4554.31592	0.18388	4554.43164	0.15991	4554.34814	0.11623	4554.50879	0.19524
4564.33008	0.18269	4564.4458	0.16028	4564.3623	0.1163	4564.52246	0.19621
4574.34473	0.18659	4574.45996	0.1567	4574.37695	0.11657	4574.53662	0.18011
4584.35889	0.18455	4584.47461	0.15898	4584.39111	0.11694	4584.55029	0.17701
4594.37354	0.18615	4594.48926	0.1621	4594.40576	0.11668	4594.56494	0.17718
4604.38818	0.18486	4604.50342	0.16477	4604.42041	0.11638	4604.57861	0.18324
4614.40283	0.18205	4614.51758	0.16541	4614.43457	0.11683	4614.59277	0.18698
4624.41699	0.18402	4624.53174	0.16737	4624.44922	0.11686	4624.60693	0.19095
4634.43164	0.18163	4634.5459	0.16663	4634.46338	0.11673	4634.62109	0.19719
4644.4458	0.17625	4644.56055	0.16547	4644.47803	0.11685	4644.63477	0.19031
4654.46045	0.17647	4654.57471	0.16436	4654.49219	0.12023	4654.64893	0.18378
4664.47461	0.17853	4664.58936	0.1674	4664.50684	0.12121	4664.66309	0.17546
4674.48926	0.1791	4674.43701	0.16931	4674.521	0.12106	4674.67676	0.17988
4684.50391	0.18316	4684.45117	0.16506	4684.53564	0.11921	4684.69092	0.19539
4694.51855	0.18679	4694.46582	0.16849	4694.55029	0.11859	4694.70459	0.19512
4704.5332	0.18287	4704.47998	0.17171	4704.56494	0.1182	4704.71875	0.20062
4714.54736	0.18279	4714.49414	0.17005	4714.5791	0.11764	4714.73291	0.18969
4724.39551	0.18476	4724.50879	0.16865	4724.59375	0.11709	4724.74707	0.18041
4734.40967	0.18097	4734.52295	0.17579	4734.60791	0.11673	4734.76074	0.18736
4744.42432	0.18203	4744.5376	0.17431	4744.62207	0.11613	4744.7749	0.19146
4754.43848	0.18241	4754.55176	0.17723	4754.63672	0.1164	4754.78857	0.16734
4764.45313	0.17638	4764.56592	0.17711	4764.65088	0.11673	4764.80273	0.16595
4774.46729	0.17693	4774.58008	0.17534	4774.66553	0.1171	4774.81689	0.16228
4784.48193	0.17682	4784.59473	0.1772	4784.68018	0.11698	4784.83105	0.16384
4794.49609	0.17706	4794.60938	0.18063	4794.69482	0.11695	4794.84473	0.16852
4804.51074	0.17602	4804.62354	0.18135	4804.70898	0.11688	4804.85889	0.16313
4814.52539	0.1813	4814.6377	0.18153	4814.72363	0.11683	4814.87305	0.15415
4824.54004	0.18504	4824.65186	0.18323	4824.63184	0.11689	4824.88672	0.15354
4834.5542	0.18233	4834.66602	0.18186	4834.58545	0.11679	4834.90088	0.15159
4844.56885	0.18187	4844.68066	0.18167	4844.59961	0.11686	4844.91504	0.16132
4854.58301	0.18042	4854.69482	0.18008	4854.61426	0.11697	4854.76221	0.15635
4864.59766	0.18278	4864.70898	0.17786	4864.62842	0.11769	4864.77637	0.16045
4874.6123	0.18389	4874.72363	0.17795	4874.64307	0.11778	4874.79053	0.15782
4884.62646	0.18306	4884.73779	0.17968	4884.65771	0.11792	4884.8042	0.15134
4894.64111	0.18767	4894.75244	0.17648	4894.67188	0.11796	4894.81836	0.14733
4904.65527	0.18619	4904.7666	0.17685	4904.68652	0.11795	4904.83203	0.14928
4914.66992	0.18138	4914.78076	0.18106	4914.70068	0.11789	4914.84668	0.15121
4924.68408	0.18646	4924.79492	0.17945	4924.71533	0.11763	4924.86035	0.15889
4934.69873	0.1836	4934.80908	0.18495	4934.72949	0.11738	4934.87402	0.15629
4944.71289	0.18343	4944.82373	0.18449	4944.74414	0.11739	4944.88818	0.14652
4954.72754	0.18278	4954.83789	0.18022	4954.7583	0.11738	4954.90234	0.14396
4964.74219	0.18153	4964.85205	0.18292	4964.77295	0.11738	4964.9165	0.1598
4974.75635	0.17703	4974.86621	0.18022	4974.78711	0.1174	4974.93018	0.15565
4984.771	0.17192	4984.88086	0.17225	4984.80176	0.11722	4984.94482	0.15804
4994.78564	0.16572	4994.89551	0.17722	4994.81592	0.11716	4994.9585	0.16026
5004.80029	0.16807	5004.90967	0.17808	5004.83057	0.11735	5004.97266	0.15733
5014.81445	0.16203	5014.92383	0.17954	5014.84473	0.11752	5014.98633	0.14976
5024.8291	0.15946	5024.93799	0.18048	5024.85938	0.11753	5025.00098	0.14911
5034.84326	0.15485	5034.95215	0.1827	5034.87354	0.11732	5035.01465	0.15267
5044.85791	0.15623	5044.9668	0.18217	5044.88818	0.11735	5045.02881	0.15359
5054.87207	0.16115	5054.98145	0.18484	5054.90283	0.11736	5055.04297	0.15878
5064.88672	0.16387	5064.99561	0.1766	5064.91699	0.11726	5065.05664	0.15295
5074.90088	0.16497	5075.00977	0.18492	5074.93164	0.11737	5075.0708	0.15809
5084.91553	0.17356	5084.85693	0.18375	5084.9458	0.11696	5085.08447	0.16589
5094.92725	0.18011	5094.87158	0.18112	5094.96045	0.11696	5095.09912	0.16913
5104.94141	0.1825	5104.88574	0.1866	5104.97461	0.11632	5105.11279	0.16662
5114.95605	0.18256	5114.90039	0.18318	5114.98926	0.11683	5115.12695	0.16496
5124.97021	0.18181	5124.91455	0.18206	5125.00391	0.11657	5125.14063	0.16339
5134.98486	0.18299	5134.92871	0.18632	5135.01855	0.11625	5135.15527	0.16491
5144.83203	0.18059	5144.94336	0.17686	5145.03271	0.11625	5145.16895	0.16396
5154.84668	0.17931	5154.95752	0.18638	5155.04736	0.11624	5155.18311	0.16313
5164.86133	0.1765	5164.97168	0.18306	5165.06152	0.11627	5165.19727	0.15652
5174.87598	0.18032	5174.98633	0.18199	5175.07617	0.11595	5175.21143	0.15379
5184.89014	0.17912	5185.00049	0.18409	5185.09033	0.117	5185.2251	0.15411
5194.90479	0.17936	5195.01514	0.18158	5195.10449	0.11641	5195.23877	0.15533
5204.91895	0.18126	5205.0293	0.17833	5205.11914	0.11621	5205.25342	0.16212
5214.93359	0.17942	5215.04346	0.18097	5215.1333	0.11612	5215.26709	0.17234
5224.94824	0.17823	5225.05762	0.181	5225.14795	0.1161	5225.28125	0.1674
5234.9375	0.18524	5235.07227	0.17984	5234.99609	0.11625	5235.29541	0.16498
5244.95215	0.18045	5245.08691	0.1827	5245.01074	0.11616	5245.30957	0.16377
5254.9668	0.1784	5255.10107	0.1788	5255.0249	0.11617	5255.32324	0.16324
5264.98145	0.18019	5265.11523	0.18533	5265.03955	0.11716	5265.1709	0.15268
5274.99561	0.18219	5275.12939	0.17935	5275.05371	0.11787	5275.18506	0.15246
5285.01025	0.18194	5285.14355	0.1821	5285.06836	0.1169	5285.19922	0.15351
5295.02441	0.18775	5295.1582	0.18248	5295.08252	0.11613	5295.21289	0.15937
5305.03906	0.19202	5305.17285	0.18266	5305.09717	0.11645	5305.22705	0.16539
5315.05322	0.19404	5315.18701	0.17743	5315.11182	0.11657	5315.24072	0.16937
5325.06787	0.19559	5325.20117	0.17639	5325.12646	0.1162	5325.25488	0.16551
5335.08203	0.19416	5335.21533	0.17213	5335.14063	0.11605	5335.26904	0.15962
5345.09717	0.19386	5345.22998	0.1729	5345.15527	0.11576	5345.28271	0.1655
5355.11133	0.1877	5355.24414	0.17404	5355.16943	0.11592	5355.29688	0.17843
5365.12598	0.19501	5365.25879	0.17861	5365.18359	0.11588	5365.31055	0.16969
5375.14063	0.19365	5375.27295	0.17521	5375.19824	0.116	5375.32471	0.16324
5385.15479	0.18587	5385.28711	0.17491	5385.2124	0.11614	5385.33887	0.16734
5395.16943	0.19035	5395.30176	0.17881	5395.22705	0.116	5395.35303	0.16863
5405.18359	0.1902	5405.31592	0.18118	5405.24121	0.11615	5405.3667	0.16112
5415.19824	0.19158	5415.33008	0.18299	5415.25586	0.11642	5415.38086	0.15576
5425.2124	0.18939	5425.34473	0.18692	5425.27002	0.11655	5425.39502	0.15465
5435.22705	0.18491	5435.35889	0.18359	5435.28467	0.11619	5435.40918	0.15831
5445.24121	0.18317	5445.37354	0.1895	5445.29883	0.11634	5445.42285	0.15799
5455.25586	0.1805	5455.3877	0.18132	5455.31348	0.1166	5455.43701	0.14795
5465.27002	0.17869	5465.40186	0.18639	5465.32764	0.11697	5465.45117	0.14376
5475.28467	0.18267	5475.41602	0.18897	5475.34229	0.11687	5475.46484	0.14133
5485.29883	0.18305	5485.43018	0.18541	5485.35645	0.11704	5485.479	0.14327
5495.31348	0.18293	5495.27832	0.18235	5495.37109	0.11708	5495.49316	0.14994
5505.32813	0.1851	5505.29248	0.18329	5505.38574	0.11722	5505.50732	0.14985
5515.34229	0.18871	5515.30664	0.186	5515.3999	0.11721	5515.521	0.15184
5525.35693	0.18649	5525.3208	0.19084	5525.41455	0.11713	5525.53564	0.15521
5535.37158	0.18668	5535.33496	0.1822	5535.42871	0.11716	5535.54932	0.15984
5545.38623	0.18855	5545.34961	0.17409	5545.44336	0.11731	5545.56348	0.1643
5555.40039	0.19234	5555.36377	0.17349	5555.45752	0.11728	5555.57715	0.16991
5565.41504	0.19447	5565.37842	0.17446	5565.47217	0.11753	5565.5918	0.16984
5575.4292	0.19172	5575.39258	0.17092	5575.48633	0.11769	5575.60547	0.16743
5585.44385	0.19369	5585.40674	0.16726	5585.50146	0.11741	5585.61914	0.16154
5595.45801	0.19345	5595.42139	0.16684	5595.51563	0.11761	5595.63379	0.15653
5605.47266	0.18921	5605.43555	0.16518	5605.53027	0.11765	5605.64746	0.15016
5615.31982	0.19158	5615.44971	0.16698	5615.54443	0.11805	5615.66162	0.15161
5625.33447	0.19291	5625.46436	0.16817	5625.55908	0.11789	5625.67529	0.15296
5635.34912	0.19549	5635.47852	0.17204	5635.57324	0.11773	5635.68994	0.15505
5645.36377	0.19146	5645.49316	0.17616	5645.42139	0.11759	5645.70361	0.14881
5655.37842	0.18281	5655.50732	0.17558	5655.43555	0.11731	5655.71777	0.15135
5665.39258	0.18327	5665.52148	0.17518	5665.44971	0.1172	5665.73145	0.14938
5675.40723	0.18065	5675.53564	0.17374	5675.46436	0.11736	5675.5791	0.15736
5685.42139	0.18932	5685.55029	0.1737	5685.47852	0.11708	5685.59277	0.17235
5695.43604	0.19035	5695.56494	0.17589	5695.49316	0.1172	5695.60693	0.17314
5705.4502	0.18643	5705.5791	0.17337	5705.50732	0.1173	5705.62109	0.17677
5715.46484	0.18708	5715.59326	0.17178	5715.52197	0.11715	5715.63477	0.1746
5725.479	0.18744	5725.60742	0.16596	5725.53613	0.11725	5725.64893	0.18128
5735.49365	0.18706	5735.62158	0.16721	5735.55078	0.11767	5735.6626	0.1789
5745.5083	0.18573	5745.63623	0.16741	5745.56494	0.11774	5745.67725	0.17349
5755.52295	0.18519	5755.65088	0.1674	5755.57959	0.11756	5755.69092	0.17102
5765.5376	0.18333	5765.66504	0.16567	5765.59424	0.1177	5765.70508	0.17083
5775.55176	0.18099	5775.6792	0.16368	5775.60889	0.11781	5775.71924	0.1819
5785.56641	0.1846	5785.69336	0.16479	5785.62305	0.11903	5785.7334	0.17233
5795.58057	0.1845	5795.70801	0.16126	5795.6377	0.12026	5795.74707	0.17474
5805.59521	0.1867	5805.72217	0.16497	5805.65186	0.12027	5805.76123	0.17216
5815.60938	0.18966	5815.73633	0.16216	5815.66602	0.11999	5815.77539	0.17105
5825.62402	0.19533	5825.75049	0.16638	5825.68066	0.11954	5825.78906	0.16857
5835.63818	0.19718	5835.76465	0.17015	5835.69482	0.11928	5835.80322	0.17561
5845.65283	0.19922	5845.7793	0.17689	5845.70947	0.11928	5845.81738	0.1843
5855.66748	0.2078	5855.79346	0.18635	5855.72412	0.11877	5855.83154	0.178
5865.68213	0.2085	5865.80762	0.16764	5865.73877	0.11866	5865.84521	0.16844
5875.69629	0.20866	5875.82227	0.16719	5875.75293	0.11863	5875.85938	0.16484
5885.71094	0.21004	5885.83643	0.16515	5885.76758	0.11851	5885.87354	0.15922
5895.7251	0.19889	5895.85107	0.18267	5895.78174	0.11825	5895.8877	0.15863
5905.73975	0.1983	5905.69873	0.17811	5905.79639	0.11837	5905.90137	0.16505
5915.75439	0.19878	5915.71289	0.1692	5915.81055	0.11821	5915.91553	0.1653
5925.76855	0.19796	5925.72705	0.1661	5925.8252	0.11836	5925.92969	0.16876
5935.7832	0.19267	5935.74121	0.16483	5935.83984	0.11875	5935.94385	0.17701
5945.79736	0.19411	5945.75635	0.16147	5945.85449	0.11893	5945.95752	0.18009
5955.81201	0.19773	5955.77051	0.16866	5955.86865	0.11866	5955.97168	0.18239
5965.82617	0.19668	5965.78467	0.16355	5965.88281	0.11876	5965.98584	0.1783
5975.84082	0.19406	5975.79883	0.16553	5975.89746	0.1185	5975.99951	0.16985
5985.85498	0.19495	5985.81299	0.17442	5985.91162	0.11814	5986.01367	0.16963
5995.86963	0.19414	5995.83252	0.22087	5995.92627	0.1181	5996.02783	0.16976
6005.88379	0.19589	6005.84668	0.1993	6005.95898	0.11796	6006.04199	0.17224
6015.89844	0.19921	6015.86133	0.16032	6015.80664	0.11827	6016.05566	0.17213
6025.74609	0.20096	6025.87549	0.15927	6025.8208	0.11819	6026.06982	0.18191
6035.76123	0.20228	6035.88965	0.17981	6035.83545	0.11789	6036.08398	0.18813
6045.77588	0.19793	6045.9043	0.16471	6045.84961	0.11779	6046.09814	0.19464
6055.79004	0.20092	6055.91846	0.16421	6055.86426	0.11807	6056.11182	0.20394
6065.80469	0.19929	6065.93262	0.16592	6065.87842	0.11804	6066.12646	0.20504
6075.81885	0.19808	6075.94727	0.16494	6075.89307	0.11789	6076.14014	0.19393
6085.8335	0.1985	6085.96143	0.16505	6085.90771	0.11779	6085.98682	0.19207
6095.84766	0.19985	6095.97607	0.17172	6095.92236	0.11771	6096.00146	0.18289
6105.8623	0.19605	6105.99023	0.18055	6105.93652	0.11758	6106.01514	0.17571
6115.87646	0.19747	6116.00439	0.18119	6115.95068	0.11801	6116.0293	0.17534
6125.89111	0.20347	6126.01855	0.18692	6125.96533	0.11836	6126.04297	0.16984
6135.90576	0.20628	6136.0332	0.19057	6135.97949	0.11813	6136.05762	0.16747
6145.92041	0.20137	6146.04785	0.17615	6145.99414	0.11823	6146.07129	0.16126
6155.93457	0.20169	6156.06201	0.17896	6156.00879	0.1182	6156.08545	0.15878
6165.94922	0.20452	6166.07617	0.1669	6166.02344	0.1181	6166.09961	0.16281
6175.96387	0.20073	6176.09033	0.16614	6176.0376	0.11789	6176.11377	0.15922
6185.97803	0.19837	6186.10449	0.16631	6186.05225	0.11773	6186.12744	0.16371
6195.99268	0.2046	6196.11914	0.1675	6196.06641	0.11788	6196.1416	0.16134
6206.00684	0.20638	6206.13379	0.16368	6206.08105	0.11749	6206.15576	0.1645
6216.02148	0.2006	6216.14795	0.16691	6216.09521	0.11739	6216.16943	0.17285
6226.03564	0.19841	6226.16211	0.16151	6226.10986	0.11715	6226.18359	0.17336
6236.05029	0.20535	6236.17627	0.15765	6236.12402	0.11723	6236.19727	0.17483
6246.06494	0.20765	6246.19092	0.15886	6246.13867	0.11712	6246.21143	0.1759
6256.07959	0.19943	6256.20508	0.16586	6256.15332	0.1171	6256.22559	0.17685
6266.09375	0.19702	6266.21924	0.17187	6266.16748	0.11719	6266.23975	0.17188
6276.1084	0.19135	6276.2334	0.16879	6276.18213	0.11714	6276.25342	0.16304
6286.12256	0.18999	6286.24756	0.16599	6286.19629	0.11712	6286.26758	0.1546
6296.13721	0.18896	6296.0957	0.16802	6296.21094	0.11718	6296.28125	0.15629
6306.15186	0.18737	6306.10986	0.16588	6306.2251	0.11743	6306.2959	0.15572
6316.16602	0.19153	6316.12402	0.16535	6316.23975	0.11751	6316.30957	0.15596
6326.18066	0.19741	6326.13818	0.1667	6326.25391	0.11751	6326.32373	0.1603
6336.19482	0.1954	6336.15283	0.17443	6336.26855	0.11773	6336.3374	0.16052
6346.20947	0.19858	6346.16748	0.17272	6346.28271	0.11756	6346.35156	0.16166
6356.22363	0.20505	6356.18164	0.16975	6356.29736	0.1175	6356.36572	0.16392
6366.23828	0.19851	6366.1958	0.1712	6366.31152	0.11779	6366.37939	0.16282
6376.25244	0.19121	6376.20996	0.17433	6376.32617	0.1181	6376.39355	0.16757
6386.26709	0.19181	6386.22412	0.17879	6386.34033	0.11837	6386.40771	0.17101
6396.22998	0.19935	6396.34424	0.16825	6396.30518	0.11885	6396.40039	0.17109
6406.24463	0.20593	6406.3584	0.16771	6406.31982	0.11881	6406.41406	0.16769
6416.25879	0.2086	6416.37256	0.16671	6416.33398	0.11851	6416.42822	0.16633
6426.27344	0.19896	6426.38672	0.16295	6426.34863	0.1184	6426.44238	0.16659
6436.2876	0.19204	6436.40088	0.16712	6436.36279	0.11843	6436.45654	0.16352
6446.30225	0.19262	6446.41553	0.18564	6446.37744	0.11855	6446.47021	0.16231
6456.31689	0.19324	6456.26318	0.18398	6456.3916	0.11861	6456.48438	0.16132
6466.33105	0.18925	6466.27734	0.17258	6466.40625	0.11851	6466.49854	0.161
6476.3457	0.18968	6476.2915	0.17353	6476.42041	0.11891	6476.51221	0.15813
6486.35986	0.18728	6486.30566	0.17523	6486.43506	0.11904	6486.52637	0.1632
6496.37451	0.17884	6496.32031	0.17066	6496.44922	0.11866	6496.54053	0.17411
6506.38867	0.17364	6506.33447	0.16853	6506.46387	0.119	6506.55469	0.17709
6516.40332	0.16835	6516.34912	0.1721	6516.47803	0.11887	6516.56836	0.17907
6526.41797	0.16539	6526.36328	0.19425	6526.49268	0.11877	6526.58252	0.19063
6536.43262	0.16326	6536.37744	0.1798	6536.50684	0.1186	6536.59668	0.18539
6546.44678	0.16622	6546.39209	0.1765	6546.35498	0.11874	6546.44385	0.17706
6556.46143	0.16547	6556.40625	0.18072	6556.36914	0.11876	6556.45801	0.17794
6566.30908	0.1638	6566.42041	0.17556	6566.38379	0.11887	6566.47217	0.17991
6576.32373	0.16756	6576.43506	0.19619	6576.39844	0.11874	6576.48584	0.17114
6586.33838	0.17313	6586.44922	0.18345	6586.4126	0.11871	6586.5	0.17386
6596.35254	0.17366	6596.46387	0.18093	6596.42725	0.11863	6596.51367	0.17419
6606.36719	0.17801	6606.47803	0.17743	6606.44141	0.11863	6606.52783	0.17342
6616.38135	0.17567	6616.49219	0.19865	6616.45605	0.11878	6616.54199	0.17891
6626.396	0.17405	6626.50635	0.20118	6626.47021	0.11887	6626.55566	0.18132
6636.41016	0.16977	6636.521	0.19726	6636.48486	0.11882	6636.56982	0.17187
6646.4248	0.17105	6646.53564	0.21369	6646.49902	0.11875	6646.58398	0.17032
6656.43896	0.17048	6656.5498	0.21927	6656.51367	0.11865	6656.59814	0.17498
6666.45361	0.16942	6666.56396	0.21394	6666.52832	0.11878	6666.61182	0.17483
6676.46777	0.16616	6676.57813	0.21265	6676.54297	0.11868	6676.62598	0.17356
6686.48242	0.16344	6686.59229	0.20164	6686.55713	0.11856	6686.64014	0.16983
6696.49658	0.1614	6696.60693	0.19757	6696.57178	0.11889	6696.6543	0.1714
6706.51123	0.15737	6706.62158	0.17499	6706.58594	0.11904	6706.66797	0.17794
6716.52588	0.15326	6716.63574	0.15482	6716.6001	0.11899	6716.68262	0.17586
6726.54053	0.14751	6726.6499	0.15378	6726.61475	0.11874	6726.69629	0.16747
6736.55518	0.14501	6736.66406	0.15428	6736.62891	0.11871	6736.70996	0.16903
6746.56934	0.14489	6746.67871	0.1536	6746.64355	0.11855	6746.72412	0.16947
6756.58398	0.14559	6756.69287	0.14542	6756.6582	0.11872	6756.73828	0.172
6766.59814	0.14721	6766.70703	0.14491	6766.67285	0.11906	6766.75244	0.17421
6776.61279	0.14864	6776.72119	0.14774	6776.68701	0.1189	6776.76611	0.17283
6786.62695	0.14651	6786.73535	0.16305	6786.70166	0.11873	6786.78076	0.17791
6796.6416	0.14547	6796.75	0.15673	6796.71582	0.11908	6796.79443	0.18629
6806.65576	0.15013	6806.76465	0.15619	6806.73047	0.11896	6806.80859	0.19668
6816.67041	0.15316	6816.77881	0.21083	6816.74463	0.11888	6816.82227	0.19847
6826.68506	0.15472	6826.79297	0.19161	6826.75928	0.11901	6826.83643	0.20409
6836.69922	0.15788	6836.80713	0.17822	6836.77393	0.11898	6836.8501	0.20307
6846.71338	0.16288	6846.82178	0.16898	6846.7876	0.11881	6846.86377	0.19893
6856.72803	0.15595	6856.71582	0.15718	6856.80225	0.11964	6856.87793	0.18792
6866.74268	0.15118	6866.68359	0.15891	6866.81689	0.11957	6866.89258	0.18719
6876.75732	0.14691	6876.69824	0.16125	6876.83057	0.11927	6876.90625	0.18829
6886.77148	0.14667	6886.71191	0.15282	6886.84521	0.11953	6886.92041	0.18785
6896.78613	0.15757	6896.72656	0.15219	6896.85986	0.11979	6896.93408	0.18435
6906.80029	0.16577	6906.74023	0.15361	6906.87451	0.11959	6906.94873	0.18292
6916.81494	0.16376	6916.75488	0.15034	6916.88818	0.11969	6916.9624	0.18665
6926.8291	0.15609	6926.76953	0.1519	6926.90283	0.11996	6926.97656	0.20495
6936.84375	0.15416	6936.78369	0.21236	6936.91797	0.11939	6936.99023	0.17802
6946.8584	0.14871	6946.79785	0.19772	6946.93262	0.11914	6947.00488	0.18553
6956.87305	0.14637	6956.81201	0.19013	6956.7793	0.11902	6956.87305	0.18081
6966.88672	0.14829	6966.82666	0.17666	6966.79395	0.11885	6966.86572	0.18845
6976.73535	0.15243	6976.84131	0.16887	6976.80859	0.11866	6976.87939	0.1933
6986.75	0.15401	6986.85498	0.17466	6986.82324	0.11877	6986.89307	0.18933
6996.76465	0.15224	6996.86963	0.17274	6996.83691	0.11804	6996.90771	0.18497
7006.7793	0.15267	7006.8833	0.1695	7006.85156	0.11847	7006.92188	0.18958
7016.79346	0.15283	7016.89795	0.16648	7016.86621	0.11821	7016.97559	0.19908
7026.80811	0.15405	7026.9126	0.2118	7026.88037	0.11811	7027.00146	0.21494
7036.82275	0.15615	7036.92676	0.1908	7036.89502	0.11829	7037.01611	0.21955
7046.8374	0.15573	7046.94141	0.17924	7046.90967	0.11807	7047.03027	0.20551
7056.85107	0.15601	7056.95508	0.16608	7056.92432	0.11807	7057.04395	0.20102
7066.86572	0.16587	7066.96973	0.17016	7066.93799	0.11804	7067.05762	0.19972
7076.88037	0.17004	7076.98438	0.16443	7076.95264	0.11822	7077.07227	0.19667
7086.89502	0.17182	7086.99854	0.16027	7086.96729	0.11776	7087.08643	0.1898
7096.90869	0.1659	7097.01318	0.16311	7096.98193	0.1177	7097.1001	0.1902
7106.92334	0.15716	7107.02686	0.17089	7106.99609	0.11809	7107.11426	0.18357
7116.93799	0.15283	7117.0415	0.15989	7117.01074	0.11804	7117.12793	0.17875
7126.95264	0.15237	7127.05615	0.15533	7127.02539	0.11778	7127.14258	0.1779
7136.96729	0.15549	7137.06982	0.15839	7137.04004	0.11756	7137.15625	0.20316
7146.98145	0.1608	7147.08447	0.17046	7147.05371	0.11763	7147.17041	0.19086
7156.99609	0.1654	7157.09863	0.20785	7157.06836	0.11777	7157.18408	0.18225
7167.01074	0.16433	7167.11328	0.18962	7167.08301	0.11801	7167.19873	0.17198
7177.02539	0.16177	7177.12793	0.16869	7177.09717	0.11876	7177.2124	0.16875
7187.03906	0.16496	7187.1416	0.16931	7187.11182	0.11849	7187.22607	0.17453
7197.05371	0.16643	7197.15625	0.17547	7197.12646	0.11825	7197.24023	0.18216
7207.06836	0.16616	7207.16992	0.17083	7207.14111	0.11833	7207.25488	0.17808
7217.08301	0.16567	7217.18457	0.17674	7217.15479	0.11825	7217.26855	0.17904
7227.09717	0.16692	7227.19922	0.19575	7227.16943	0.11829	7227.28223	0.18232
7237.11182	0.16375	7237.21338	0.1787	7237.18408	0.11835	7237.2959	0.19467
7247.12646	0.15886	7247.22803	0.17975	7247.19873	0.11851	7247.14355	0.19135
7257.14111	0.15982	7257.2417	0.18029	7257.2124	0.11905	7257.1582	0.18509
7267.15576	0.16145	7267.09033	0.20027	7267.22705	0.11902	7267.17188	0.17649
7277.16943	0.16243	7277.10498	0.16057	7277.2417	0.11866	7277.18555	0.17358
7287.18408	0.16464	7287.11914	0.16738	7287.25635	0.11886	7287.19971	0.18064
7297.19873	0.17065	7297.13379	0.16847	7297.27051	0.11874	7297.21436	0.17606
7307.21338	0.17509	7307.14746	0.15909	7307.28516	0.11867	7307.22803	0.17369
7317.22705	0.17005	7317.16211	0.17113	7317.2998	0.11847	7317.2417	0.17423
7327.2417	0.16785	7327.17676	0.17195	7327.31348	0.11829	7327.25586	0.175
7337.25635	0.16233	7337.19043	0.16598	7337.32813	0.11829	7337.27051	0.17464
7347.271	0.16025	7347.20508	0.19295	7347.34277	0.11798	7347.28418	0.17574
7357.28467	0.15911	7357.21875	0.17644	7357.30664	0.11771	7357.29785	0.17633
7367.29932	0.16037	7367.2334	0.16702	7367.2041	0.11789	7367.31201	0.1793
7377.26953	0.16163	7377.24805	0.14925	7377.21875	0.1178	7377.32568	0.18701
7387.16211	0.16222	7387.26221	0.14848	7387.2334	0.11756	7387.34033	0.19739
7397.17676	0.16234	7397.27686	0.15633	7397.24805	0.1175	7397.354	0.21604
7407.19043	0.16333	7407.29053	0.16421	7407.26221	0.11776	7407.36816	0.21659
7417.20508	0.16197	7417.30518	0.16384	7417.27686	0.11787	7417.38184	0.20514
7427.21973	0.16529	7427.31982	0.15635	7427.2915	0.11745	7427.39648	0.20782
7437.23438	0.17119	7437.3335	0.19316	7437.30615	0.1174	7437.41016	0.2074
7447.24805	0.17095	7447.34814	0.18971	7447.31982	0.11739	7447.42383	0.20809
7457.2627	0.17031	7457.36182	0.17991	7457.33447	0.11753	7457.43799	0.19057
7467.27734	0.17012	7467.37646	0.18814	7467.34912	0.11785	7467.45264	0.19467
7477.29199	0.16689	7477.39111	0.1926	7477.36328	0.11783	7477.46631	0.19117
7487.30566	0.16189	7487.40527	0.17899	7487.37793	0.11832	7487.47998	0.19264
7497.32031	0.16509	7497.41992	0.16895	7497.39258	0.11801	7497.49365	0.20309
7507.33496	0.16969	7507.43359	0.16388	7507.40723	0.11786	7507.50781	0.20552
7517.34961	0.17123	7517.44824	0.16195	7517.4209	0.1179	7517.52246	0.21231
7527.36426	0.16666	7527.46289	0.16018	7527.43555	0.11781	7527.53613	0.21679
7537.37842	0.15979	7537.47705	0.16922	7537.4502	0.11779	7537.5498	0.2163
7547.39307	0.15803	7547.4917	0.1718	7547.46484	0.1176	7547.56396	0.21067
7557.40771	0.15845	7557.50537	0.17539	7557.479	0.11757	7557.57861	0.20183
7567.42236	0.16091	7567.52002	0.16138	7567.49365	0.1175	7567.59229	0.212
7577.43604	0.16501	7577.53467	0.18423	7577.5083	0.11762	7577.60645	0.21412
7587.45068	0.16874	7587.54834	0.17166	7587.52295	0.11782	7587.62012	0.2182
7597.46533	0.17275	7597.56299	0.17662	7597.53662	0.11771	7597.63477	0.2149
7607.47998	0.16656	7607.57666	0.16333	7607.55127	0.11797	7607.64844	0.19818
7617.49414	0.16522	7617.59131	0.17161	7617.56592	0.11795	7617.6626	0.20168
7627.50879	0.16254	7627.60596	0.16528	7627.57959	0.11836	7627.67627	0.21613
7637.52344	0.15997	7637.62012	0.17006	7637.59473	0.11835	7637.68994	0.19848
7647.53809	0.16038	7647.63428	0.16627	7647.60938	0.11838	7647.604	0.19571
7657.55273	0.15998	7657.64844	0.18497	7657.62402	0.11879	7657.55225	0.19084
7667.56641	0.16145	7667.66309	0.16905	7667.6377	0.11876	7667.56592	0.18754
7677.58105	0.16389	7677.51123	0.16676	7677.65234	0.11865	7677.57959	0.18257
7687.5957	0.16797	7687.5249	0.15965	7687.66699	0.11868	7687.59473	0.18392
7697.61035	0.17122	7697.53955	0.16447	7697.68164	0.11848	7697.6084	0.20471
7707.62402	0.17126	7707.55322	0.17401	7707.69531	0.11837	7707.62207	0.21384
7717.63867	0.16838	7717.56787	0.16121	7717.70996	0.11834	7717.63623	0.20495
7727.65332	0.169	7727.58252	0.15639	7727.72461	0.11845	7727.65088	0.2096
7737.66797	0.16836	7737.59668	0.14783	7737.73926	0.11845	7737.66455	0.19138
7747.68213	0.16601	7747.61133	0.14564	7747.75342	0.11854	7747.67822	0.1924
7757.69678	0.16307	7757.625	0.14579	7757.76807	0.1186	7757.69238	0.20004
7767.71094	0.16444	7767.63965	0.16983	7767.78271	0.11873	7767.70605	0.19173
7777.72559	0.16363	7777.6543	0.16727	7777.62939	0.11898	7777.7207	0.19167
7787.63477	0.16508	7787.66797	0.16571	7787.64404	0.11892	7787.73438	0.18803
7797.5874	0.16548	7797.68262	0.1679	7797.65869	0.11909	7797.74854	0.18743
7807.60205	0.16731	7807.69678	0.16082	7807.67334	0.11911	7807.76221	0.19549
7817.6167	0.16935	7817.71094	0.15615	7817.6875	0.11917	7817.77686	0.19432
7827.63135	0.16807	7827.72559	0.15649	7827.70215	0.1189	7827.79102	0.19634
7837.64551	0.17263	7837.73975	0.15726	7837.7168	0.11876	7837.80469	0.19168
7847.66016	0.16705	7847.75439	0.16145	7847.73145	0.11874	7847.81836	0.19024
7857.6748	0.16329	7857.76807	0.16469	7857.74512	0.11879	7857.83301	0.19603
7867.68945	0.16162	7867.78271	0.16549	7867.75977	0.11864	7867.84717	0.19392
7877.70313	0.16237	7877.79736	0.16767	7877.77441	0.11887	7877.86084	0.19109
7887.71777	0.16575	7887.81104	0.16076	7887.78906	0.11881	7887.87451	0.18572
7897.73242	0.16925	7897.82568	0.16788	7897.80273	0.11889	7897.88867	0.18781
7907.74707	0.17266	7907.83936	0.15356	7907.81738	0.11896	7907.90332	0.19136
7917.76074	0.1745	7917.854	0.1562	7917.83203	0.11934	7917.91699	0.18805
7927.77539	0.16776	7927.86865	0.16261	7927.84619	0.11934	7927.93066	0.18936
7937.79004	0.16737	7937.88281	0.15659	7937.86084	0.11931	7937.94482	0.20917
7947.80469	0.17108	7947.89746	0.15731	7947.87549	0.11928	7947.95947	0.20772
7957.81934	0.17394	7957.91113	0.15729	7957.89014	0.11903	7957.97314	0.20937
7967.83301	0.17061	7967.92578	0.15235	7967.90381	0.11912	7967.98682	0.20866
7977.84766	0.16851	7977.94043	0.16257	7977.91846	0.11912	7978.00098	0.20714
7987.8623	0.16946	7987.95459	0.15577	7987.93311	0.11919	7988.01563	0.21155
7997.87695	0.17066	7997.96924	0.15378	7997.94775	0.11911	7998.0293	0.20921
8007.89063	0.17425	8007.98291	0.15568	8007.96191	0.11916	8008.04297	0.20174
8017.90527	0.17491	8017.99756	0.15316	8017.97656	0.11907	8018.05713	0.18947
8027.92041	0.1742	8028.01221	0.15886	8027.99121	0.11903	8028.0708	0.20115
8037.93506	0.17257	8038.02588	0.16032	8038.00586	0.11909	8038.08545	0.19687
8047.94873	0.17043	8048.04053	0.15853	8048.01953	0.11918	8048.09961	0.18948
8057.96338	0.17297	8058.05469	0.15894	8058.03418	0.11918	8057.94629	0.18847
8067.97803	0.17346	8068.06934	0.16042	8068.04883	0.11927	8067.95996	0.18677
8077.99268	0.17959	8078.08398	0.1575	8078.0625	0.11913	8077.97461	0.19017
8088.00732	0.17581	8087.93066	0.16101	8088.07715	0.11922	8087.98877	0.19481
8098.021	0.17387	8097.94531	0.15888	8098.09229	0.11925	8098.00244	0.19162
8108.03564	0.16979	8107.95947	0.16049	8108.10693	0.11895	8108.01611	0.19097
8118.05029	0.16846	8117.97412	0.15793	8118.12061	0.11865	8118.03076	0.18641
8128.06494	0.17046	8127.98779	0.16199	8128.13525	0.11851	8128.04492	0.17996
8138.0791	0.1723	8138.00244	0.16267	8138.1499	0.11841	8138.05859	0.17612
8148.09375	0.17438	8148.01709	0.16008	8148.16455	0.11849	8148.07227	0.17786
8158.1084	0.17633	8158.03076	0.16213	8158.17822	0.11843	8158.08643	0.17689
8168.12305	0.1809	8168.04541	0.17772	8168.19287	0.11868	8168.10107	0.18167
8178.13672	0.17663	8178.05957	0.15983	8178.04053	0.11875	8178.11475	0.18722
8188.15137	0.17456	8188.07422	0.15963	8188.05518	0.11854	8188.12891	0.18216
8197.99902	0.1769	8198.08887	0.16452	8198.06934	0.1183	8198.14258	0.17344
8208.01367	0.17547	8208.10254	0.15878	8208.08398	0.11713	8208.15723	0.17291
8218.02832	0.1757	8218.11719	0.15667	8218.09863	0.11731	8218.1709	0.17302
8228.04199	0.18022	8228.13086	0.16181	8228.1123	0.11756	8228.18457	0.1718
8238.05664	0.18305	8238.14551	0.15672	8238.12695	0.11778	8238.19922	0.17998
8248.07129	0.17731	8248.16016	0.15853	8248.1416	0.11782	8248.21387	0.18598
8258.08594	0.17621	8258.17383	0.18927	8258.15625	0.11768	8258.22754	0.1893
8268.09961	0.17033	8268.18945	0.16555	8268.16992	0.11778	8268.24121	0.19334
8278.11523	0.16686	8278.20313	0.1637	8278.18457	0.11795	8278.25488	0.19455
8288.12891	0.16976	8288.21777	0.16713	8288.19922	0.11781	8288.26855	0.19302
8298.14453	0.17317	8298.23242	0.16374	8298.21387	0.11809	8298.2832	0.18698
8308.1582	0.17333	8308.24609	0.16446	8308.22852	0.11813	8308.29688	0.17897
8318.17285	0.17893	8318.26074	0.16585	8318.24316	0.11804	8318.31152	0.17813
8328.1875	0.18526	8328.27441	0.18181	8328.25781	0.11822	8328.3252	0.17905
8338.20215	0.17146	8338.28906	0.1767	8338.27246	0.11843	8338.33984	0.18041
8348.2168	0.17066	8348.30371	0.1845	8348.28613	0.1185	8348.35352	0.17716
8358.23047	0.17054	8358.31738	0.19399	8358.30078	0.11846	8358.36719	0.17794
8368.24512	0.17088	8368.33203	0.18077	8368.31543	0.11845	8368.38086	0.18128
8378.25977	0.16998	8378.3457	0.20174	8378.3291	0.11878	8378.39551	0.18647
8388.27441	0.16908	8388.36035	0.19211	8388.34375	0.11872	8388.40918	0.19088
8398.28809	0.17187	8398.375	0.19538	8398.3584	0.11851	8398.42285	0.19675
8408.30273	0.1764	8408.38965	0.19365	8408.37305	0.1185	8408.43652	0.2014
8418.31738	0.17623	8418.4043	0.19433	8418.38672	0.11841	8418.4502	0.20428
8428.33203	0.17501	8428.41797	0.19913	8428.40137	0.11839	8428.46484	0.20228
8438.3457	0.1712	8438.43262	0.20106	8438.41602	0.11854	8438.47852	0.20521
8448.36035	0.16726	8448.44727	0.19866	8448.43066	0.11861	8448.49316	0.20829
8458.375	0.16579	8458.46094	0.20611	8458.44434	0.11879	8458.50684	0.21501
8468.38965	0.1673	8468.47559	0.20874	8468.45898	0.11897	8468.35547	0.21692
8478.4043	0.1687	8478.48926	0.22127	8478.47363	0.1189	8478.36914	0.21191
8488.41895	0.16984	8488.50391	0.20254	8488.48828	0.11877	8488.38281	0.2056
8498.43359	0.17388	8498.35156	0.1904	8498.50195	0.11895	8498.39648	0.20449
8508.44824	0.17298	8508.36523	0.18141	8508.5166	0.11896	8508.41113	0.2173
8518.46289	0.17432	8518.37988	0.17736	8518.53125	0.11897	8518.4248	0.20212
8528.47656	0.17957	8528.39453	0.17855	8528.54492	0.11884	8528.43945	0.19375
8538.49121	0.17534	8538.40918	0.18707	8538.55957	0.11875	8538.45313	0.1839
8548.50586	0.18213	8548.42383	0.18316	8548.57422	0.11876	8548.4668	0.18637
8558.52051	0.18108	8558.4375	0.19509	8558.58887	0.11895	8558.48145	0.18175
8568.53418	0.18348	8568.45215	0.19192	8568.60254	0.1193	8568.49512	0.18701
8578.54883	0.17852	8578.46582	0.18372	8578.61719	0.11926	8578.50879	0.1812
8588.56348	0.17582	8588.48047	0.19161	8588.46582	0.11929	8588.52246	0.1766
8598.57813	0.17562	8598.49512	0.1787	8598.48047	0.11921	8598.53711	0.17459
8608.42676	0.17438	8608.50879	0.16656	8608.49414	0.11935	8608.55078	0.19145
8618.44043	0.17893	8618.52344	0.17098	8618.50879	0.11936	8618.56445	0.18482
8628.45508	0.17582	8628.53711	0.17178	8628.52344	0.11917	8628.57813	0.17467
8638.46875	0.17823	8638.55176	0.1938	8638.53809	0.11926	8638.59277	0.18565
8648.4834	0.17982	8648.56641	0.19449	8648.55176	0.11919	8648.60645	0.19564
8658.49805	0.17795	8658.58105	0.19487	8658.56641	0.11916	8658.62109	0.19275
8668.5127	0.17947	8668.5957	0.19652	8668.58105	0.11902	8668.63477	0.18698
8678.52734	0.1781	8678.60938	0.18844	8678.59473	0.11911	8678.64844	0.1911
8688.54199	0.17863	8688.62402	0.1949	8688.60938	0.11915	8688.66309	0.1888
8698.55566	0.17994	8698.63867	0.19777	8698.62402	0.11913	8698.67676	0.19245
8708.57031	0.18619	8708.65234	0.19194	8708.63867	0.11939	8708.69043	0.1809
8718.58496	0.18667	8718.66699	0.18299	8718.65234	0.11982	8718.7041	0.17377
8728.59961	0.18659	8728.68066	0.1804	8728.66699	0.11969	8728.71875	0.17435
8738.61426	0.18735	8738.69531	0.20734	8738.68164	0.11958	8738.73242	0.17552
8748.62793	0.186	8748.70996	0.21072	8748.69629	0.11952	8748.74707	0.18272
8758.64258	0.17831	8758.72363	0.2151	8758.70996	0.11928	8758.76074	0.18337
8768.65723	0.17305	8768.73828	0.19812	8768.72461	0.11949	8768.77539	0.17828
8778.67188	0.16926	8778.75293	0.19189	8778.73926	0.12	8778.78906	0.17247
8788.68555	0.17237	8788.76758	0.17993	8788.75391	0.1196	8788.80273	0.17274
8798.7002	0.18128	8798.78223	0.20319	8798.76758	0.11903	8798.81641	0.17488
8808.71484	0.17424	8808.7959	0.20387	8808.78223	0.1192	8808.83008	0.17668
8818.72949	0.16676	8818.81055	0.20416	8818.79688	0.11892	8818.8457	0.18255
8828.74316	0.1672	8828.82422	0.2086	8828.81055	0.119	8828.85938	0.18496
8838.75781	0.17119	8838.83887	0.19419	8838.8252	0.11896	8838.87305	0.18748
8848.77246	0.17429	8848.85352	0.19837	8848.84082	0.11896	8848.88672	0.19158
8858.78711	0.17854	8858.86719	0.19472	8858.85547	0.11923	8858.90137	0.1939
8868.80176	0.17227	8868.88184	0.19329	8868.86914	0.11947	8868.91504	0.19159
8878.81641	0.17207	8878.89551	0.19957	8878.88379	0.11947	8878.76172	0.19061
8888.83008	0.17147	8888.91016	0.21732	8888.89844	0.1198	8888.77637	0.20599
8898.8457	0.16986	8898.9248	0.21497	8898.91309	0.11926	8898.79102	0.2106
8908.86035	0.17239	8908.77148	0.19309	8908.92676	0.11908	8908.80469	0.20039
8918.87402	0.17536	8918.78711	0.19744	8918.94141	0.11904	8918.81836	0.19726
8928.88867	0.17619	8928.80078	0.19874	8928.95605	0.11887	8928.83203	0.18193
8938.90332	0.17911	8938.81543	0.18896	8938.9707	0.11881	8938.8457	0.17768
8948.91797	0.1799	8948.83008	0.18951	8948.98438	0.11861	8948.86035	0.17453
8958.93164	0.18154	8958.84375	0.16869	8958.99902	0.1185	8958.875	0.1782
8968.94629	0.17659	8968.8584	0.16356	8969.01367	0.11853	8968.88867	0.17194
8978.96094	0.17239	8978.87207	0.16284	8979.02734	0.11879	8978.90234	0.16997
8988.97559	0.1703	8988.88672	0.19059	8989.04199	0.11865	8988.91699	0.17441
8998.98926	0.1735	8998.90137	0.18519	8998.89063	0.11879	8998.93066	0.17432
9009.00391	0.1743	9008.91504	0.17464	9008.90527	0.11873	9008.94434	0.17697
9018.85156	0.17282	9018.92969	0.18281	9018.91992	0.11878	9018.95801	0.17891
9028.86621	0.17415	9028.94336	0.18143	9028.93359	0.11859	9028.97266	0.17406
9038.88086	0.17458	9038.95801	0.1736	9038.94922	0.11856	9038.9873	0.17727
9048.89453	0.17226	9048.97266	0.17914	9048.96289	0.1186	9049.00098	0.17716
9058.90918	0.175	9058.9873	0.18348	9058.97754	0.11852	9059.01465	0.17634
9068.92383	0.17672	9069.00195	0.17752	9068.99219	0.11855	9069.02832	0.17902
9078.93848	0.18063	9079.01563	0.18414	9079.00684	0.11852	9079.04297	0.18839
9088.95313	0.18057	9089.03027	0.17979	9089.02148	0.11826	9089.05664	0.18447
9098.96777	0.17734	9099.04492	0.183	9099.03516	0.11857	9099.07031	0.17307
9108.98242	0.1804	9109.05859	0.19487	9109.0498	0.11856	9109.08496	0.17252
9118.99707	0.17386	9119.07324	0.1768	9119.06445	0.11878	9119.09961	0.18026
9129.01074	0.17713	9129.08691	0.18079	9129.07813	0.12006	9129.11328	0.18764
9139.02539	0.1784	9139.10156	0.18185	9139.09277	0.12021	9139.12695	0.18732
9149.04004	0.18135	9149.11621	0.1946	9149.10742	0.11973	9149.14063	0.18353
9159.05469	0.17335	9159.12988	0.17499	9159.12207	0.11923	9159.1543	0.1801
9169.06934	0.16561	9169.14453	0.17712	9169.13574	0.11902	9169.16895	0.18239
9179.08301	0.1668	9179.15918	0.17493	9179.15039	0.11902	9179.18359	0.18056
9189.09766	0.16857	9189.17383	0.1713	9189.16504	0.11935	9189.19727	0.18307
9199.1123	0.17411	9199.18848	0.17317	9199.17969	0.1194	9199.21094	0.18875
9209.12695	0.1804	9209.20215	0.17907	9209.19434	0.11922	9209.22559	0.18903
9219.14063	0.17814	9219.2168	0.18072	9219.20898	0.11939	9219.23926	0.18869
9229.15527	0.1736	9229.23047	0.18434	9229.22363	0.11923	9229.25293	0.18841
9239.16992	0.17532	9239.24512	0.17145	9239.23828	0.11906	9239.2666	0.18824
9249.18457	0.17484	9249.25977	0.1783	9249.25195	0.11862	9249.28125	0.18224
9259.19922	0.17289	9259.27344	0.18095	9259.2666	0.11872	9259.2959	0.17532
9269.21387	0.1764	9269.28809	0.17988	9269.28125	0.11874	9269.30957	0.17331
9279.22852	0.17759	9279.30176	0.18425	9279.29492	0.11907	9279.32324	0.17779
9289.24316	0.1733	9289.31641	0.17841	9289.30957	0.11893	9289.1709	0.18134
9299.25781	0.17274	9299.33105	0.1749	9299.32422	0.11909	9299.18555	0.18216
9309.27148	0.17225	9309.3457	0.17252	9309.33887	0.11919	9309.19922	0.18193
9319.28613	0.17287	9319.19336	0.16848	9319.35254	0.11926	9319.21387	0.18036
9329.30078	0.17684	9329.20703	0.17273	9329.36719	0.11905	9329.22754	0.17781
9339.31543	0.17619	9339.22168	0.17783	9339.38184	0.1196	9339.24219	0.17661
9349.3291	0.17994	9349.23633	0.17842	9349.39648	0.11938	9349.25586	0.18112
9359.34375	0.1845	9359.25	0.17867	9359.41016	0.11966	9359.26953	0.18102
9369.3584	0.18217	9369.26465	0.17198	9369.4248	0.12022	9369.2832	0.18235
9379.37305	0.18622	9379.27832	0.16917	9379.43945	0.12093	9379.29785	0.18164
9389.38672	0.18426	9389.29297	0.17063	9389.4541	0.12071	9389.31152	0.18153
9399.40137	0.17987	9399.30762	0.17496	9399.46777	0.12049	9399.32617	0.18063
9409.41602	0.17407	9409.32129	0.17107	9409.31641	0.12063	9409.33984	0.18273
9419.43066	0.17204	9419.33594	0.17409	9419.33105	0.12067	9419.35352	0.18391
9429.27832	0.17734	9429.35059	0.17441	9429.34473	0.12104	9429.36816	0.18583
9439.29199	0.17769	9439.36523	0.17328	9439.35938	0.12083	9439.38184	0.18661
9449.30664	0.17528	9449.37988	0.1759	9449.37402	0.1205	9449.39551	0.18702
9459.32129	0.17865	9459.39355	0.17647	9459.38867	0.12009	9459.40918	0.18666
9469.33594	0.18179	9469.4082	0.1835	9469.40234	0.1209	9469.42383	0.18673
9479.35059	0.17977	9479.42188	0.17396	9479.41699	0.12059	9479.4375	0.19097
9489.36523	0.17512	9489.43652	0.18086	9489.43164	0.12122	9489.45117	0.18915
9499.37988	0.16837	9499.45117	0.18238	9499.44531	0.12082	9499.46484	0.18662
9509.39453	0.16767	9509.46484	0.17756	9509.45996	0.12107	9509.47949	0.1848
9519.4082	0.17336	9519.47949	0.17019	9519.47363	0.12081	9519.49316	0.1834
9529.42285	0.18041	9529.49316	0.17091	9529.48828	0.12042	9529.50781	0.18459
9539.4375	0.18842	9539.50781	0.16888	9539.50293	0.12041	9539.52148	0.18741
9549.45215	0.18542	9549.52246	0.1704	9549.51758	0.12025	9549.53516	0.18682
9559.4668	0.17903	9559.53613	0.17284	9559.53125	0.12032	9559.5498	0.18641
9569.48047	0.17825	9569.55078	0.17262	9569.54688	0.12043	9569.56348	0.19522
9579.49512	0.17598	9579.56445	0.18207	9579.56055	0.12043	9579.57715	0.19767
9589.50977	0.17245	9589.5791	0.17515	9589.5752	0.12066	9589.59082	0.19562
9599.52441	0.17396	9599.59375	0.16929	9599.58984	0.12089	9599.60547	0.19279
9609.53809	0.17584	9609.60742	0.16458	9609.60449	0.12057	9609.62012	0.19331
9619.55273	0.17747	9619.62207	0.1679	9619.61816	0.11983	9619.63379	0.19412
9629.56738	0.17962	9629.63574	0.16961	9629.63281	0.11921	9629.64746	0.19804
9639.58203	0.177	9639.65039	0.16873	9639.64746	0.11888	9639.66211	0.197
9649.5957	0.17437	9649.66504	0.16699	9649.66211	0.11912	9649.67578	0.19132
9659.61035	0.17627	9659.67871	0.17547	9659.67578	0.11921	9659.68945	0.19031
9669.625	0.17641	9669.69336	0.17385	9669.69043	0.11896	9669.70313	0.19202
9679.63965	0.17681	9679.70801	0.16224	9679.70508	0.1188	9679.71777	0.19013
9689.6543	0.17671	9689.72266	0.16495	9689.71973	0.11844	9689.73242	0.18842
9699.66797	0.17768	9699.7373	0.16594	9699.7334	0.11834	9699.5791	0.1886
9709.68262	0.18329	9709.75098	0.16077	9709.74805	0.11827	9709.59277	0.18794
9719.69727	0.19089	9719.76563	0.16381	9719.7627	0.1187	9719.60645	0.18915
9729.71191	0.18156	9729.6123	0.16726	9729.77637	0.11854	9729.62109	0.18782
9739.72559	0.18392	9739.62695	0.1683	9739.79102	0.11863	9739.63477	0.18829
9749.74023	0.19248	9749.6416	0.16878	9749.80566	0.11859	9749.64844	0.19094
9759.75488	0.18764	9759.65527	0.16801	9759.82031	0.11842	9759.66309	0.19153
9769.76953	0.18908	9769.66992	0.17469	9769.83496	0.11849	9769.67773	0.19048
9779.7832	0.19505	9779.68359	0.17351	9779.84961	0.11841	9779.69141	0.19249
9789.79785	0.19658	9789.69824	0.17225	9789.86426	0.11804	9789.70508	0.19766
9799.8125	0.20018	9799.71289	0.17634	9799.87891	0.11809	9799.71875	0.20063
9809.82715	0.20189	9809.72754	0.18693	9809.89258	0.11815	9809.73242	0.20678
9819.8418	0.20772	9819.74219	0.17143	9819.74023	0.11805	9819.74707	0.2095
9829.75391	0.22848	9829.75586	0.16864	9829.75488	0.11782	9829.76172	0.21122
9839.76855	0.19805	9839.77051	0.17178	9839.76953	0.11805	9839.77539	0.21132
9849.7832	0.18831	9849.78516	0.17077	9849.7832	0.118	9849.78906	0.20767
9859.79785	0.18811	9859.79883	0.16903	9859.79785	0.11806	9859.80371	0.20825
9869.81152	0.18807	9869.81348	0.17507	9869.8125	0.11821	9869.81738	0.21045
9879.82617	0.18138	9879.82715	0.18641	9879.82617	0.11807	9879.83105	0.20872
9889.84082	0.17552	9889.8418	0.19079	9889.84082	0.11808	9889.8457	0.20998
9899.85547	0.17551	9899.85645	0.18331	9899.85547	0.11801	9899.86035	0.2046
9909.87012	0.17692	9909.87012	0.17684	9909.87012	0.11796	9909.87402	0.20352
9919.88477	0.17783	9919.88477	0.17356	9919.88477	0.11824	9919.8877	0.19998
9929.89941	0.17807	9929.89941	0.17358	9929.89941	0.1182	9929.90137	0.18976
9939.91406	0.17591	9939.91406	0.17376	9939.91406	0.11748	9939.91504	0.19412
9949.92871	0.17638	9949.92871	0.17326	9949.92871	0.11744	9949.92969	0.19915
9959.94238	0.17618	9959.94238	0.18176	9959.94238	0.11703	9959.94336	0.19877
9969.95703	0.17755	9969.95703	0.17746	9969.95703	0.11694	9969.95801	0.20555
9979.97168	0.18072	9979.9707	0.17746	9979.97168	0.11703	9979.97168	0.20681
9989.98633	0.18176	9989.98535	0.18604	9989.98633	0.11722	9989.98633	0.20517
10000	0.18217	10000	0.17751	10000	0.11715	10000	0.20164
