# Supplementary material for: Graphene overcoats for ultra-high storage density magnetic media
Source: Nat Commun. 2021 May 17;12:2854. doi: 10.1038/s41467-021-22687-y (PMC8129078; doi:10.1038/s41467-021-22687-y)
Supplement: Supplementary file 2 — Source Data [file 41467_2021_22687_MOESM2_ESM.zip › source data file HD/Fig4-COF.dat]

			WITH lUBE
BM	0.8	0.25	0.55	0.1
CM	0.4	0.2	0.45	0.15
1LG	0.15	0.04	0.45	0.33
2LG	0.135	0.04	0.23	0.08
3LG	0.13	0.03	0.12	0.01
4LG	0.14	0.05	0.2	0.07
a-C1	0.7	0.1	--	--
a-C2	0.55	0.15	--	--
a-C3	0.55	0.13	--	--
a-C4	0.3	0.1	--	--
CS1	0.5	0.2	--	--
CS2	0.3	0.1	--	--
