# Supplementary material for: Graphene overcoats for ultra-high storage density magnetic media
Source: Nat Commun. 2021 May 17;12:2854. doi: 10.1038/s41467-021-22687-y (PMC8129078; doi:10.1038/s41467-021-22687-y)
Supplement: Supplementary file 2 — Source Data [file 41467_2021_22687_MOESM2_ESM.zip › source data file HD/Fig4-SI-AFM-SLG.dat]

Length	Height
�m	pm
	SLG
0	1.66888893073289
0.059	-34.7836974557026
0.117	8.32489558814051
0.176	-30.1406907982949
0.234	24.3469022455481
0.293	-49.6286841408873
0.352	-7.85327052732278
0.41	37.2173225165203
0.469	11.7187361300848
0.527	79.8253291739279
0.586	52.5987427874924
0.645	-48.448843598943
0.703	-101.2672505551
0.762	-4.17283694153537
0.82	-13.2312438976923
0.879	-53.0518302841278
0.937	-25.5762372402847
0.996	38.8301763732799
1.055	68.9925899868444
1.113	95.2621830306875
1.172	79.389596644252
1.23	58.8961896880951
1.289	98.5846033016597
1.348	12.5600169152242
1.406	102.314609959067
1.465	111.402023572632
1.523	38.3666166164749
1.582	42.8150302300394
1.641	21.9374438436039
1.699	50.226036887447
1.758	101.828450501012
1.816	74.9400435448547
1.875	57.3034571584192
1.934	120.605870771984
1.992	133.110463815827
2.051	114.450877429391
2.109	123.144470473234
2.168	104.451884086799
2.227	5.62029770036354
2.285	-50.6461092557933
2.344	19.6753043577712
2.402	18.4458974016142
2.461	45.4023110151788
2.52	9.91972462874331
2.578	18.9143176725864
2.637	-12.6502687138491
2.695	12.142324329994
2.754	7.78773794355859
2.813	67.2321515571231
2.871	-15.6362553990338
2.93	51.0731582145308
2.988	-35.9392487416262
3.047	0.434164871938343
3.105	-10.5282420842185
3.164	19.872171529346
3.223	-34.6224148570894
3.281	-37.1388218132464
3.34	-2.57640819968184
3.398	75.7061848441613
3.457	156.573598457726
3.516	319.70701207129
3.574	473.508605115133
3.633	583.480018728698
3.691	686.055611772541
3.75	796.805025386106
3.809	803.79443899967
3.867	824.569032043513
3.926	844.796445657078
3.984	833.031038700921
4.043	821.910452314485
4.102	778.67386592805
4.16	813.752458971893
4.219	816.631872585458
4.277	781.590465629301
4.336	777.166879242865
4.395	796.63829285643
4.453	799.809885900273
4.512	756.904299513837
4.57	785.59989255768
4.629	761.132306171245
4.687	737.449899215088
4.746	740.110312828653
4.805	725.435726442217
4.863	658.88131948606
4.922	766.553733099625
4.98	744.399326143468
5.039	783.220739757032
5.098	760.802153370597
5.156	753.18774641444
5.215	715.210160028005
5.273	770.340753071848
5.332	751.575166685412
5.391	711.651580298977
5.449	674.10617334282
5.508	644.676586956384
5.566	673.667180000228
5.625	706.296593613792
5.684	702.839007227357
5.742	689.9946002712
5.801	674.097013884764
5.859	753.563606928607
5.918	823.247020542172
5.977	776.983434155736
6.035	663.710027199579
6.094	689.813440813144
6.152	717.483033856987
6.211	654.237447470552
6.27	704.190861084116
6.328	739.367454127959
6.387	658.443867741524
6.445	660.511460785367
6.504	691.666874398931
6.562	714.575467442774
6.621	715.772881056339
6.68	696.440294669904
6.738	740.156887713747
6.797	680.966301327311
6.855	721.238894371154
6.914	725.633307984719
6.973	682.944721598283
7.031	654.404314642126
7.09	693.373728255691
7.148	644.089321299534
7.207	687.910734913099
7.266	689.216148526663
7.324	728.606741570506
7.383	784.913155184071
7.441	738.584748227914
7.5	796.022161841478
7.559	797.981575455043
