# Supplementary material for: Graphene overcoats for ultra-high storage density magnetic media
Source: Nat Commun. 2021 May 17;12:2854. doi: 10.1038/s41467-021-22687-y (PMC8129078; doi:10.1038/s41467-021-22687-y)
Supplement: Supplementary file 2 — Source Data [file 41467_2021_22687_MOESM2_ESM.zip › source data file HD/Fig5-SI-Moke-area.dat]

number of layers	percentage of change
1	5.4073003448428
2	6.33782763338124
3	7.17740951445866
4	6.02205703167011
0	0
10	4.02201073167087
