# Supplementary material for: Graphene overcoats for ultra-high storage density magnetic media
Source: Nat Commun. 2021 May 17;12:2854. doi: 10.1038/s41467-021-22687-y (PMC8129078; doi:10.1038/s41467-021-22687-y)
Supplement: Supplementary file 2 — Source Data [file 41467_2021_22687_MOESM2_ESM.zip › source data file HD/Fig5-SI-Moke.dat]

Field	normalized Kerr intensity
mT	a.u.
	1LG		2LG		3LG		4LG		bare media		media with COC
893.916015	0.936646428705385	893.954174	0.944644975118819	893.906911	0.942918279795171	893.925836	0.945001031787053	893.947831	0.941502151266761	893.933304	0.92953641040027
883.923126	0.942765514900207	883.961351	0.950077015380712	883.914515	0.948558727349076	883.928902	0.950769728586481	883.955681	0.947105141919776	883.939298	0.936693517998405
873.965683	0.94806072152145	874.00228	0.954605163909587	873.956103	0.953301837023557	873.978169	0.954530154708486	873.996144	0.951471262078826	873.982905	0.942187751994834
863.993601	0.952137391821601	864.030397	0.958510030690714	863.977848	0.956895888535127	864.000211	0.958170015877267	864.023346	0.955344685816877	864.005279	0.946881540200487
854.001988	0.955782875722342	854.03158	0.961860241675156	853.985177	0.960304952435967	854.007515	0.961668171312703	854.027089	0.958756887307246	854.010163	0.950936738813025
844.002176	0.959215944051409	844.031883	0.964789833592304	843.992037	0.963317953574169	844.01255	0.964363335515462	844.0287	0.96181187951591	844.012432	0.954682963222766
833.994243	0.962181890651205	834.025514	0.967383445603209	833.982532	0.965805144284887	834.000159	0.966677146774987	834.022495	0.964509303856709	834.008369	0.957936288132968
823.989729	0.964728860325278	824.016199	0.969627769285861	823.974021	0.968158966057848	823.994429	0.96893701966538	824.011746	0.966788580420075	823.996408	0.960839224533139
813.969911	0.966957783797136	813.997414	0.971908472122009	813.953688	0.970694471256754	813.975741	0.97127214056799	813.992852	0.969111496445617	813.975234	0.963493511289164
803.963065	0.969453274769909	803.985864	0.974135952155996	803.946614	0.972779388469011	803.966822	0.973313285696975	803.985864	0.971048182621934	803.966563	0.966301280040752
793.952003	0.972200143809184	793.978251	0.976384572005255	793.933975	0.975184596810769	793.952401	0.975767705931811	793.973876	0.973624909916848	793.954124	0.969280026021939
783.96357	0.975356573445407	783.988224	0.979025425127788	783.948451	0.978050165018483	783.96357	0.97815124202735	783.986317	0.976437255524169	783.965205	0.972673419295388
773.995046	0.978277482479709	774.017101	0.98196349188691	773.975942	0.980452286420951	773.992096	0.981208362996082	774.01977	0.979522435529464	773.991675	0.976085432176968
764.029126	0.981298283649967	764.054998	0.984712234593341	764.008051	0.983504518703888	764.027092	0.984027291023921	764.051509	0.982118409123766	764.030144	0.979222886921858
754.046581	0.984214946478831	754.066532	0.987381824996673	754.022879	0.986070733921836	754.046431	0.98670048794978	754.069832	0.985276947564125	754.043881	0.982819699768468
744.070521	0.987282584741985	744.090322	0.989855089259211	744.05432	0.988963050939934	744.068271	0.989296576506612	744.091522	0.988172994915133	744.073221	0.986309940888521
734.040908	0.98989351551345	734.059334	0.992278435783368	734.02016	0.991307949418664	734.03905	0.991594684239188	734.065837	0.990764324502627	734.036108	0.989224086486817
724.011748	0.992447854764544	724.03371	0.994273707952132	723.994755	0.993860891723933	724.012389	0.994047332678245	724.039161	0.992978751301505	724.013511	0.99241338350775
714.047187	0.994893632146054	714.066493	0.99595836541626	714.027881	0.995958341365522	714.041195	0.995830814073423	714.065994	0.995087631683859	714.040363	0.994591163025169
704.120195	0.996843208306124	704.142883	0.997526567279081	704.100624	0.997452992194161	704.113094	0.997632274976104	704.146521	0.997020177635508	704.116385	0.996954011030009
694.145056	0.998411642015225	694.164973	0.998706864854667	694.127563	0.998786156674327	694.141246	0.998996910988579	694.172594	0.998605128876167	694.145402	0.998438153377734
684.085493	0.999087356835422	684.103886	0.999211139934848	684.059886	0.999496746343659	684.076837	0.999706773193425	684.105509	0.999019909148829	684.080263	0.998996535782738
674.15744	0.999379211978255	674.173584	0.999635149675957	674.141484	1	674.150682	0.999985329577727	674.183345	0.999420904744241	674.151996	0.999542808964049
664.221876	1	664.232039	1	664.192169	0.999862831890399	664.207805	1	664.244157	1	664.212104	1
654.128314	0.999351766737017	654.141799	0.99969009044189	654.10662	0.99958331850139	654.121278	0.999706239959927	654.152353	0.999141836179288	654.1246	0.999635725317487
644.18326	0.998780284786846	644.1914	0.999036441350035	644.158231	0.998944711501458	644.1739	0.999048274293396	644.203813	0.998644771240681	644.176545	0.999023593133775
634.250054	0.998021686930415	634.262874	0.998824231151285	634.223803	0.998622738967442	634.231943	0.998415496627347	634.261449	0.998460241227686	634.238862	0.998304233588928
624.138106	0.996472419612724	624.151028	0.997381927151063	624.120313	0.997182330874198	624.130057	0.997135103279169	624.158653	0.996557623466708	624.13154	0.996996522115174
614.183151	0.995161540469886	614.201398	0.996332415193855	614.164025	0.996275603427402	614.175677	0.996220965398137	614.207334	0.995532267964022	614.178974	0.995303100432338
604.135942	0.993850833262639	604.149792	0.995140122041351	604.115716	0.995001372529729	604.130006	0.995362327101773	604.158805	0.994493584460285	604.132205	0.994043335179607
594.171402	0.992192793188737	594.178274	0.993465221542379	594.145974	0.993688397659101	594.153534	0.993601767565358	594.191102	0.992999277644023	594.160406	0.992359544201967
584.23083	0.990511759473879	584.233579	0.992401612315055	584.204486	0.992518740057205	584.218459	0.992591300362116	584.24824	0.991868295345822	584.225332	0.990697859584868
574.179533	0.988498738733747	574.188416	0.990750160547351	574.156725	0.990397180082501	574.17065	0.990381453703197	574.204261	0.989767608359465	574.17257	0.988564398089952
564.281404	0.986894566348563	564.285702	0.989375828919944	564.254349	0.988580656002853	564.263199	0.989280334750061	564.298092	0.988099721473743	564.273818	0.986596883245662
554.173317	0.984087637144723	554.191016	0.986926209400458	554.1541	0.986624688737228	554.170283	0.986396902259373	554.195062	0.985763859008047	554.16295	0.983854565118085
544.337189	0.982065457334941	544.340938	0.985607506769675	544.312016	0.984372891205021	544.327816	0.985180779899144	544.347633	0.984010095156002	544.330226	0.98162877063901
534.213655	0.97850831704802	534.212316	0.982617545331585	534.188482	0.981344984223655	534.198123	0.982151068307055	534.225706	0.981378617002772	534.202943	0.978465098342307
524.422235	0.976644806184801	524.43293	0.980742200794664	524.40576	0.980042393448602	524.410096	0.98034085732752	524.442179	0.979369079518154	524.4179	0.975924203175336
514.3302	0.972663134133176	514.341473	0.977304312448112	514.311702	0.976363231545495	514.316038	0.976636545238177	514.355636	0.975988342262205	514.327021	0.971728465869392
504.376037	0.97019286350057	504.3691	0.974693377836163	504.350024	0.973870130688147	504.360718	0.974225785392557	504.401473	0.973475092722661	504.370256	0.968861719753167
494.418801	0.967048913171697	494.417262	0.971818266999946	494.400644	0.971187457911646	494.408338	0.971825247009139	494.445574	0.970639337962929	494.41757	0.965605945315525
484.298029	0.965413793305101	484.287874	0.969748454121917	484.276795	0.968886313830401	484.27618	0.969498248951804	484.314031	0.968619584297995	484.284796	0.963269422890596
474.420065	0.964226816669398	474.416534	0.96900051673013	474.394381	0.968203771928952	474.403371	0.968472048643756	474.438365	0.967904615180784	474.408186	0.96208105851256
464.321819	0.963756239401835	464.31893	0.96848562783768	464.296136	0.967870901864379	464.29453	0.968259694722974	464.318288	0.967314455006312	464.312509	0.961384854532803
454.279115	0.964831518857807	454.288747	0.970000943977437	454.271089	0.968891064054335	454.279115	0.969319057646235	454.304157	0.968576297731835	454.274621	0.962883653459087
444.180655	0.966035547629436	444.175062	0.970608874651156	444.1596	0.969820354756064	444.157627	0.970300788111796	444.190195	0.969515736716528	444.164535	0.963896686125981
434.108657	0.967458496973538	434.103064	0.972175103197876	434.081352	0.971333310302975	434.092537	0.971509951059581	434.121158	0.9706732231465	434.098459	0.965190481869259
424.005041	0.968495870130731	424.017348	0.973668358250115	423.989074	0.972940069862895	423.998388	0.973085199173684	424.035975	0.972309908354517	424.000716	0.967366165512228
413.942651	0.971018415197848	413.936663	0.97532191509485	413.915042	0.974311639190737	413.927017	0.974680528322457	413.957286	0.973677726642934	413.925686	0.969322161758959
403.918181	0.973260153277044	403.917183	0.977195925428463	403.900219	0.976668238340692	403.905208	0.97691159639318	403.941465	0.975345854105083	403.905208	0.971211035395763
393.851574	0.973984473439665	393.848821	0.978259743285215	393.83712	0.977267330356484	393.840906	0.97737561550929	393.86947	0.976012907052999	393.838841	0.972111225944037
383.753609	0.974885238354692	383.752577	0.978705846211817	383.74122	0.978058807927468	383.741908	0.977942923674463	383.76944	0.9768299449794	383.740187	0.972952465139074
373.753463	0.975578003704299	373.74779	0.979082857517255	373.721195	0.978959730782162	373.737507	0.978639750678571	373.76481	0.977757475430067	373.73006	0.973049198547927
363.639529	0.975887543984746	363.64343	0.979640954767725	363.629955	0.978726995783147	363.628182	0.979008885055999	363.652294	0.978063083665286	363.629246	0.973538489472087
353.548998	0.975852094080784	353.529851	0.979642606534467	353.525241	0.979038397388144	353.529496	0.978728043113041	353.550771	0.978065677377496	353.524886	0.973230074100148
343.482692	0.975514203745384	343.471165	0.97937586122658	343.460719	0.979282806640807	343.459279	0.978770383096653	343.493858	0.977829987639859	343.467924	0.97360298698605
333.386158	0.97556149506917	333.383637	0.97968260473701	333.377153	0.978817508077226	333.367428	0.978899735457564	333.410292	0.977433542474407	333.377874	0.973047942417613
323.287464	0.97549114273224	323.287103	0.979425681389034	323.2817	0.978464698472792	323.28062	0.979147109045191	323.306554	0.977906597364249	323.284582	0.972922607206982
313.196524	0.975429044126099	313.18786	0.979388508546828	313.187138	0.979062213866714	313.186055	0.979329531407803	313.216739	0.977516975983338	313.187138	0.972747827506814
303.101669	0.975417158291428	303.110333	0.979821499740263	303.092283	0.97909014133717	303.088312	0.979432234279234	303.115387	0.977329083509513	303.089034	0.972872165684915
293.005956	0.975781060427557	292.986289	0.979658428150705	292.983785	0.979106427262373	292.987719	0.979407204436325	293.007386	0.977850390718266	292.991652	0.973162575082534
282.895807	0.976287590980471	282.879001	0.979999623546766	282.870776	0.979213905140893	282.875782	0.980008600953069	282.902602	0.978138667323817	282.87757	0.973522079771809
272.790307	0.977312965421125	272.790665	0.98089381988401	272.772428	0.979962972986458	272.769925	0.980529811642321	272.801035	0.978521559851831	272.779937	0.97446928107472
262.646661	0.977772494300725	262.642735	0.981560963092465	262.634882	0.980305289486626	262.638095	0.980958753741825	262.664507	0.979431654097458	262.644876	0.974827850447366
252.562823	0.97807553512291	252.575672	0.982410180973361	252.557469	0.981331707837516	252.566392	0.981954689113888	252.585309	0.979828240731569	252.56318	0.97564999679773
242.449717	0.978931205555564	242.434012	0.982786427887698	242.427945	0.981862890372992	242.432585	0.982386681379247	242.463637	0.980512314809414	242.432942	0.976613262994894
232.384777	0.979756558684916	232.38585	0.983616349898714	232.371178	0.982422774612706	232.372968	0.982740720381787	232.398375	0.981050503098481	232.376188	0.976893268408021
222.293409	0.980354926990879	222.283747	0.983647586712352	222.277663	0.983025550500834	222.271222	0.983408054284778	222.298776	0.981325847540917	222.27659	0.97740043355028
212.181285	0.980505728825055	212.180569	0.984374669793001	212.176991	0.983147387210779	212.17055	0.983871505271344	212.189516	0.981580461127129	212.17055	0.978098355744182
202.073665	0.980961949289508	202.076898	0.984398997092484	202.066479	0.983421466741434	202.066479	0.983887431989576	202.086958	0.982252801103523	202.069353	0.977732287449603
191.968477	0.981285524572582	191.969555	0.984370129902387	191.954106	0.983718757828658	191.963447	0.983927789961424	191.970992	0.982288588262699	191.958777	0.978305929828326
181.896924	0.98169216485397	181.887894	0.984874091071309	181.885366	0.983399041652939	181.882476	0.984255396527041	181.899452	0.982156321062466	181.887894	0.978236780724796
171.777244	0.981387124015057	171.773993	0.984391137806327	171.772187	0.983732491707805	171.765686	0.983919343742043	171.781217	0.981890832964607	171.777966	0.978184137510718
161.713908	0.981390819206046	161.708852	0.984385916047798	161.708129	0.983445721126571	161.705962	0.984464816990661	161.721132	0.981576364141412	161.708129	0.978267764897611
151.604462	0.981029272930569	151.602645	0.984230334863833	151.595739	0.983097201300623	151.599374	0.983681350139199	151.617547	0.981349068307749	151.601191	0.978137296519337
141.526214	0.9805685829611	141.527668	0.983941926878647	141.529122	0.982615292255785	141.524397	0.982889618055403	141.538572	0.981112398373649	141.516037	0.977851422917687
131.377817	0.979411892593201	131.379998	0.982975317620545	131.385086	0.981834211593577	131.370911	0.982173618291541	131.394537	0.980329611274026	131.38436	0.977229337495013
121.331048	0.979181848087131	121.328858	0.98259028467074	121.319365	0.981518531170784	121.317174	0.982053440825902	121.333239	0.979886468485835	121.324841	0.976899890824453
111.225754	0.978377695355496	111.221007	0.981691318484833	111.223563	0.980733090431161	111.217356	0.980904960501283	111.222468	0.979096666770942	111.213705	0.975658129966627
101.128856	0.977431616931164	101.137984	0.980904375355077	101.134698	0.980344573254247	101.132142	0.980231093472805	101.14054	0.978427269000384	101.135793	0.975243854147516
91.041296	0.976813171423864	91.052291	0.980133942482398	91.031768	0.979144877921099	91.028836	0.97960912679778	91.046427	0.977288687750733	91.031035	0.974356496475561
80.909965	0.975632841620231	80.906301	0.978857380541025	80.909965	0.978246776903661	80.906301	0.978722543774737	80.916929	0.976046598444843	80.915096	0.97295443475557
70.825659	0.974576273896995	70.824924	0.977980649475487	70.822349	0.977316149788977	70.814994	0.977679750617812	70.83044	0.975014957535014	70.832279	0.972549073356602
60.750094	0.972937871208686	60.74568	0.976540085311016	60.75561	0.975917958316186	60.74899	0.976578573294993	60.761126	0.973870955110644	60.746048	0.971419172742537
50.62157	0.971641891920221	50.625248	0.975810081689571	50.629661	0.974366543735655	50.630396	0.975148732667203	50.623777	0.972661012943066	50.626719	0.969879655094279
40.525885	0.969729379108014	40.528836	0.97428250159086	40.531419	0.973674459125933	40.521826	0.973728817661682	40.528098	0.97095345625518	40.521457	0.968378182689424
30.419663	0.968879950378355	30.423352	0.9729265170984	30.421876	0.971815456063974	30.415604	0.972508148942272	30.427779	0.969747430528797	30.419663	0.96705147394349
20.290196	0.96720481172456	20.291303	0.971226453602879	20.295731	0.970131552681344	20.287614	0.970726234076982	20.292041	0.968323240893078	20.284662	0.965441238734715
10.213437	0.965498016939486	10.202336	0.969206238198271	10.203076	0.968722070617634	10.206776	0.969270256292394	10.199746	0.966708471459096	10.206406	0.963653406399055
0.109904	0.963730412463407	0.099542	0.967382134665141	0.113234	0.966871388050572	0.106203	0.967820968859126	0.117674	0.96523483487309	0.105093	0.961974723065978
-9.997701	0.962000248203662	-9.994741	0.965766598975888	-9.98993	0.965209533619534	-10.003252	0.965598265432864	-9.995851	0.963158437006757	-9.99178	0.960171393540632
-20.118012	0.958221999711064	-20.100944	0.962296361585219	-20.114673	0.961629737025103	-20.109849	0.962037435101889	-20.11022	0.959874051589965	-20.107994	0.956776222443913
-30.195655	0.954925991275927	-30.193429	0.958729208807845	-30.197881	0.958724169208674	-30.199736	0.95940010710778	-30.1938	0.956929210224098	-30.188234	0.953065218812758
-40.328953	0.952667696907828	-40.310773	0.956617175134177	-40.311886	0.956391526922881	-40.311515	0.9568346243915	-40.316338	0.95466814145248	-40.312999	0.950830909189306
-50.432314	0.949795212522723	-50.419668	0.953573670352506	-50.4219	0.953601438346272	-50.432314	0.953930709011401	-50.435662	0.952044731935741	-50.425619	0.947327164284088
-60.539591	0.946781376307948	-60.536243	0.950978635394619	-60.527689	0.950983000826243	-60.525829	0.95117365645638	-60.531408	0.949416488902741	-60.527317	0.944331513471428
-70.606327	0.943331612458548	-70.604839	0.947549100002731	-70.601864	0.947801459499011	-70.616741	0.948305720570328	-70.609302	0.946723485608397	-70.613765	0.940900640773259
-80.686496	0.940516135366708	-80.695068	0.944422610088532	-80.691714	0.944795020494795	-80.690968	0.945184893169614	-80.70066	0.944248721858266	-80.67755	0.937736224855276
-90.776474	0.936761297307184	-90.780947	0.940730697428562	-90.77722	0.941170768404685	-90.77051	0.941423268730234	-90.779829	0.940754736336868	-90.779456	0.932844777798477
-100.913196	0.932726647144025	-100.911702	0.937308765562737	-100.909088	0.93717377332602	-100.909461	0.937888220621756	-100.918797	0.937259272306334	-100.913942	0.92895703400677
-111.019351	0.928572086902385	-111.013376	0.933096413537022	-111.009268	0.933452897469719	-111.021965	0.934174881089323	-111.025326	0.933688082656041	-111.010389	0.924128815357602
-121.123641	0.924096896609256	-121.116919	0.928922741896862	-121.109823	0.929148811135134	-121.118786	0.929646398371857	-121.126628	0.930030549467159	-121.11057	0.917931260897612
-131.224647	0.919582650331571	-131.214146	0.9243281130847	-131.220521	0.924476209569957	-131.21077	0.925058638263242	-131.225022	0.926177264701398	-131.223522	0.911851721267544
-141.329118	0.913979367760875	-141.332869	0.918985671154939	-141.318617	0.919366281545588	-141.329118	0.919907665828848	-141.343745	0.921467657031587	-141.323118	0.90494104028367
-151.435466	0.90836538931917	-151.428715	0.913261730940529	-151.42834	0.913823805015736	-151.430215	0.914334568163125	-151.434341	0.916734917821543	-151.428715	0.896475332997323
-161.54937	0.901639972743369	-161.54899	0.906571898241912	-161.540251	0.907428562173525	-161.544811	0.908457846498415	-161.55317	0.911166120620851	-161.54899	0.88709312581488
-171.641756	0.894394140009776	-171.642895	0.899658174109564	-171.626557	0.901084157344611	-171.626177	0.901526825747949	-171.637196	0.905062590296298	-171.629977	0.876304051897711
-181.737941	0.886285554555373	-181.730722	0.891449622663951	-181.736421	0.893269381833674	-181.734142	0.893984172501842	-181.75238	0.897810308751038	-181.733382	0.864002463017823
-191.866884	0.87742802554077	-191.854666	0.882718215020558	-191.845503	0.885258749451541	-191.860011	0.885129280868228	-191.871847	0.890371206327346	-191.85543	0.850831579691266
-201.967629	0.867730390336203	-201.953502	0.873234252170577	-201.948539	0.876016296225201	-201.955411	0.875958356407582	-201.953884	0.882349286314082	-201.945484	0.835667678807426
-212.061884	0.857210807641202	-212.051575	0.862608633616819	-212.045848	0.866248756247048	-212.053866	0.865343567330671	-212.060356	0.872792262441652	-212.059211	0.819108996551252
-222.183978	0.84509057406385	-222.163851	0.851113478931298	-222.161192	0.855436504604252	-222.161192	0.854342440728184	-222.178661	0.862278284150449	-222.161572	0.802042246996408
-232.276914	0.832426343400832	-232.265141	0.838494625295397	-232.259824	0.844156667087206	-232.256407	0.842453508287879	-232.270078	0.850885502583101	-232.269318	0.783099576088665
-242.374028	0.818697103492266	-242.351242	0.82423465646972	-242.366812	0.830701292155063	-242.356938	0.829070166217847	-242.384281	0.837315305299891	-242.369091	0.762705698855831
-252.443385	0.803390377865652	-252.440768	0.809494486045121	-252.442263	0.81682881854271	-252.43516	0.814471816290804	-252.452357	0.822950879540979	-252.441515	0.741877110938812
-262.540584	0.787425906326727	-262.529742	0.793341290674312	-262.521143	0.80214663172432	-262.522265	0.799014047241073	-262.5518	0.806361519452781	-262.531238	0.720093314657648
-272.664329	0.770101303433642	-272.649	0.775911390442708	-272.643392	0.785773556129163	-272.646757	0.782399554183205	-272.67218	0.787623356119031	-272.654234	0.696357490267684
-282.691979	0.751726772556271	-282.693443	0.757271568554909	-282.688318	0.768728426488039	-282.676602	0.764562706379802	-282.711749	0.767376416948347	-282.693077	0.673490127385161
-292.816987	0.731901382571022	-292.805271	0.737400790608303	-292.800877	0.750451358310377	-292.797582	0.745366456959156	-292.821746	0.745826836613472	-292.811495	0.649140053583653
-302.913279	0.710479434534697	-302.896563	0.715865543164322	-302.890006	0.729883391768339	-302.886345	0.724747265219615	-302.905285	0.721495823827666	-302.896926	0.623593220090918
-312.995436	0.687691687495867	-312.97763	0.693611824667139	-312.966728	0.708997961144246	-312.962367	0.703068673041937	-312.993256	0.695274922096997	-312.977993	0.597886069229986
-323.070326	0.664116426232527	-323.059788	0.669498081070803	-323.051429	0.686421860571236	-323.039437	0.679626779927378	-323.073233	0.667405366122159	-323.058334	0.57108035603863
-333.137824	0.639349340075889	-333.117008	0.644304638893458	-333.120238	0.662537116413908	-333.114854	0.655404618660671	-333.145361	0.638404514064348	-333.123468	0.54405007921503
-343.239584	0.613653411318553	-343.228816	0.618359484539588	-343.223433	0.637854245599377	-343.209077	0.629977429418528	-343.245685	0.607824128413471	-343.230611	0.516521132488541
-353.34601	0.586838598321498	-353.3295	0.591511845171408	-353.324834	0.611696234118773	-353.327706	0.603555041493916	-353.354624	0.576313482639633	-353.337396	0.488392110036327
-363.397726	0.559835576570565	-363.385414	0.563922522892015	-363.383303	0.585219905146788	-363.372047	0.576586490237117	-363.398781	0.544072994950219	-363.389635	0.460036627832434
-373.504895	0.531766977466965	-373.495045	0.535936788038015	-373.476402	0.557826587515656	-373.473236	0.548761053127975	-373.515448	0.510782670667658	-373.49399	0.432118977520806
-383.618397	0.502936162993243	-383.586738	0.50653712839349	-383.591663	0.529490295089879	-383.584627	0.519965984561495	-383.609603	0.476952573543128	-383.591663	0.403067441004999
-393.612258	0.47413135901515	-393.595844	0.477882292345086	-393.594476	0.50080959460192	-393.586953	0.49132745899675	-393.618414	0.442881429331577	-393.607129	0.374852158092089
-403.718427	0.444763712638513	-403.69996	0.447995411067325	-403.700302	0.472160849869407	-403.695857	0.462090429460347	-403.722188	0.408228039579425	-403.707484	0.346246351598853
-413.778666	0.414624048351651	-413.767355	0.417484374297487	-413.760036	0.442377225147	-413.753716	0.431676649941811	-413.780662	0.373041038054743	-413.769018	0.317089759932407
-423.804179	0.384911302324788	-423.788544	0.38731771102944	-423.784219	0.413061842454349	-423.770247	0.401799693785525	-423.805842	0.338178492699643	-423.783886	0.289324880440181
-433.921508	0.354365083699474	-433.897557	0.356539346710465	-433.900551	0.382440856012717	-433.88425	0.371283925278683	-433.916518	0.302389844446846	-433.901549	0.260099415341945
-443.995117	0.323518177263158	-443.984229	0.324848772105581	-443.97763	0.351521971207626	-443.964762	0.339842533452523	-444.002706	0.266494958433857	-443.985878	0.23118720342583
-454.059521	0.292077768363151	-454.054242	0.293094930668867	-454.039064	0.320147223892769	-454.022567	0.308320285396808	-454.071069	0.229892423735075	-454.045993	0.201676108475648
-464.144351	0.259812714636668	-464.127284	0.261014454024643	-464.124063	0.288408028535044	-464.111505	0.276072666614577	-464.157553	0.193295490558134	-464.13791	0.171900673972045
-474.196423	0.22814518174399	-474.186119	0.228636387219437	-474.181933	0.256955539132936	-474.17517	0.24417198661512	-474.21027	0.156831014810643	-474.187729	0.142564970208417
-484.297122	0.19571675767547	-484.278123	0.19581110852496	-484.281987	0.224156057125022	-484.266208	0.211358189569516	-484.302274	0.11955872899462	-484.289716	0.113114813687636
-494.208869	0.163577005179924	-494.198709	0.163118135420773	-494.18978	0.191852021269699	-494.184239	0.178808081728381	-494.218721	0.082955929940179	-494.199633	0.0835153846831238
-504.306124	0.130554282817138	-504.29073	0.129888870175814	-504.291346	0.159001039998578	-504.277799	0.145692476255874	-504.314129	0.0457155169874626	-504.29658	0.0532431954399659
-514.24217	0.0973393626619758	-514.226643	0.0967040434866311	-514.234407	0.125826933642191	-514.218017	0.112627270748758	-514.247633	0.00829184735887178	-514.232394	0.0227918076174554
-524.218942	0.0644636969332066	-524.199965	0.0635219347230389	-524.19824	0.0930799259550312	-524.18185	0.0795523607401307	-524.218942	-0.0283338494221825	-524.205141	-0.0068010454550439
-534.274417	0.030550188013247	-534.264377	0.0294567104997383	-534.260149	0.0593221553902652	-534.252223	0.0455622984457202	-534.289741	-0.0662141937754885	-534.268868	-0.0378254527759649
-544.08041	-0.00127349659485265	-544.06535	-0.00295806024987133	-544.064293	0.0272931676007595	-544.056895	0.0132697176222751	-544.089394	-0.102341051354457	-544.078825	-0.0667102390802055
-554.192631	-0.034974550691722	-554.175018	-0.036538731658609	-554.170553	-0.00638640830447834	-554.166088	-0.0205672210495235	-554.190398	-0.139712426314416	-554.175266	-0.0969595056858042
-564.064399	-0.0669425773124662	-564.051996	-0.068977762768206	-564.041329	-0.0386011149833991	-564.027438	-0.0527538008632605	-564.069113	-0.175925447717091	-564.052244	-0.125350040227712
-574.089675	-0.100096172734266	-574.071613	-0.10250288012652	-574.069501	-0.0718183528304729	-574.059649	-0.0862887533495963	-574.090848	-0.212938660876765	-574.084045	-0.154816400288382
-584.050624	-0.13260039336004	-584.038895	-0.135094169802568	-584.030919	-0.104481865052491	-584.024585	-0.118890192444562	-584.052031	-0.248954786081323	-584.039364	-0.183661305416546
-593.990287	-0.165231022230924	-593.983812	-0.168310222086255	-593.969298	-0.137316213342067	-593.957464	-0.15204031332629	-593.99319	-0.285501773810939	-593.9789	-0.212404551443269
-604.04558	-0.197773669795266	-604.036872	-0.201052772198034	-604.029727	-0.170032990868404	-604.020572	-0.184788076364899	-604.058531	-0.321731227226932	-604.036649	-0.24066684266815
-613.983658	-0.230135823898682	-613.975947	-0.233910861853807	-613.968022	-0.203108712569784	-613.957313	-0.217972347679492	-613.990512	-0.358112989236601	-613.972306	-0.26910647632449
-624.090368	-0.262744228134193	-624.082229	-0.267251633129016	-624.071306	-0.236117222068236	-624.056098	-0.250801019262967	-624.096794	-0.394866862870208	-624.082872	-0.297601580724955
-634.036027	-0.295031615838609	-634.023447	-0.300129364857278	-634.012311	-0.268557826996737	-634.009217	-0.28315944198303	-634.045513	-0.430831140844581	-634.025715	-0.325496625831917
-644.002673	-0.327183545554252	-643.996951	-0.332817434442468	-643.989651	-0.301007870757822	-643.978799	-0.316147757419823	-644.017668	-0.466496987782002	-644.001686	-0.353420478205204
-654.074658	-0.359142506401385	-654.073869	-0.365436346111109	-654.063609	-0.33343043576133	-654.054138	-0.348599451696642	-654.088667	-0.502151543845839	-654.073869	-0.380828961379814
-664.024596	-0.39057224033167	-664.019295	-0.397469415605147	-664.011531	-0.365521443455112	-664.002822	-0.380619322831799	-664.034821	-0.53735717280365	-664.021377	-0.407602917878015
-674.01237	-0.421933490673507	-674.00124	-0.429718489947845	-673.990476	-0.397639439203344	-673.978069	-0.412565252706367	-674.01383	-0.572282325548332	-674.001788	-0.434670549757473
-684.076048	-0.453326745865319	-684.072399	-0.46181485767601	-684.061086	-0.42920849090806	-684.048315	-0.4446816563706	-684.083711	-0.606641583788024	-684.072581	-0.461204287286379
-694.050887	-0.483732510190973	-694.047354	-0.493294945876312	-694.035166	-0.460800999453369	-694.021919	-0.476403045617854	-694.059365	-0.64032124803006	-694.041348	-0.487092400055475
-704.02683	-0.51459375629008	-704.023404	-0.524756257898353	-704.01244	-0.49236269194268	-703.999763	-0.508015148780614	-704.031799	-0.673576955899436	-704.021691	-0.513561301550498
-714.040278	-0.544818782433971	-714.040278	-0.555916321518133	-714.027197	-0.523620352134726	-714.010472	-0.539194157996727	-714.04773	-0.706096735005212	-714.03233	-0.538917742985557
-724.093974	-0.574894734899704	-724.08851	-0.586809489940487	-724.0746	-0.554538288377039	-724.059697	-0.57026990642263	-724.096127	-0.737812050492482	-724.086192	-0.564520094114931
-734.07811	-0.604193472244824	-734.073781	-0.616915510970125	-734.059513	-0.584966540566893	-734.047008	-0.600464266589303	-734.080515	-0.767851519708121	-734.067368	-0.589208723718512
-744.062013	-0.633131983700131	-744.050503	-0.646882440595109	-744.044593	-0.61504868345274	-744.02515	-0.630143724785453	-744.062791	-0.796731395517496	-744.048326	-0.61380609070707
-754.045305	-0.661435330753039	-754.041977	-0.67588623343419	-754.025944	-0.644553862797277	-754.015054	-0.659909164259569	-754.048633	-0.823513434221874	-754.036532	-0.638100437115751
-764.04016	-0.689538794324649	-764.037963	-0.704661609618741	-764.029027	-0.673826727469808	-764.014087	-0.688495256367728	-764.044847	-0.848610690397322	-764.035033	-0.662572469265401
-774.032196	-0.716755821973273	-774.028949	-0.731796384237912	-774.018359	-0.702006538703565	-774.001981	-0.716659638346836	-774.037844	-0.871243456849492	-774.021183	-0.685889306614561
-784.046293	-0.742518469530114	-784.043404	-0.758124455440233	-784.030469	-0.729699877058164	-784.014783	-0.743565681745927	-784.046706	-0.89105574009174	-784.036386	-0.709013880390817
-794.069537	-0.768177600126676	-794.062614	-0.783343621695301	-794.055149	-0.756703409237095	-794.038997	-0.770274751300393	-794.072523	-0.90820322374326	-794.061529	-0.732028609169001
-804.138579	-0.793304634869319	-804.136274	-0.808678574162936	-804.121088	-0.783523973717589	-804.106308	-0.796082968880852	-804.141969	-0.922910137974095	-804.129494	-0.755635110680856
-814.25279	-0.818031498303348	-814.252096	-0.832905108322978	-814.238493	-0.809308119047706	-814.222392	-0.821358902886236	-814.261118	-0.935634620430956	-814.246127	-0.779769403280314
-824.448741	-0.843632353184693	-824.445549	-0.856901948713973	-824.431668	-0.836076919664682	-824.419037	-0.846797718719075	-824.451379	-0.947159323793473	-824.439719	-0.805020610089124
-834.656814	-0.868888418194869	-834.648731	-0.880538618059586	-834.636111	-0.86186626124933	-834.618243	-0.872197125912761	-834.660217	-0.957905256067169	-834.644335	-0.831391567209923
-844.667639	-0.892022295743413	-844.661924	-0.902253406136357	-844.648681	-0.886390730319742	-844.635438	-0.89552304604238	-844.672378	-0.966467462657405	-844.658996	-0.856556166306144
-854.5022	-0.912292226783906	-854.493781	-0.920654418051931	-854.48444	-0.907710508121638	-854.468654	-0.915712276112852	-854.504568	-0.972180544312193	-854.495885	-0.879147579423091
-864.150957	-0.927721452246441	-864.145753	-0.93445177663181	-864.132862	-0.924494285638211	-864.116423	-0.931858256148775	-864.151193	-0.97379367142588	-864.145398	-0.898009168732227
-873.839813	-0.937665122170057	-873.835509	-0.942657087359519	-873.827601	-0.93655662988423	-873.814588	-0.943088692821681	-873.843516	-0.97006528064868	-873.83671	-0.911589218867326
-883.563078	-0.942687671360216	-883.560848	-0.946040776553973	-883.55202	-0.944098395554487	-883.536595	-0.949565894864052	-883.567353	-0.962463850403917	-883.55899	-0.921540220421378
-893.259903	-0.94210506563596	-893.257953	-0.94366505477729	-893.247862	-0.945796067473655	-893.235397	-0.950400980807076	-893.262278	-0.949756434224753	-893.253119	-0.927162399652307
-883.56884	-0.962748761975637	-883.564565	-0.9619704216043	-883.557782	-0.965994554012853	-883.542449	-0.96977171295217	-883.570605	-0.963971445036391	-883.562428	-0.9533994464303
-873.850723	-0.973961733864478	-873.845819	-0.97208398971724	-873.83701	-0.976292023823865	-873.822896	-0.979698000578657	-873.849922	-0.97326503019398	-873.841514	-0.966458452788845
-864.164558	-0.979932819426443	-864.161364	-0.977781163908101	-864.15072	-0.981854757309747	-864.132862	-0.985217396942895	-864.165504	-0.978595428848604	-864.155214	-0.973654941667946
-854.519959	-0.981174949082152	-854.515486	-0.978973285249427	-854.505225	-0.982856655131431	-854.487992	-0.986057827904794	-854.522985	-0.979874107402384	-854.51154	-0.975134876533064
-844.693985	-0.978515203987498	-844.685203	-0.976810131628478	-844.67196	-0.980402431010323	-844.65579	-0.983300777776891	-844.689385	-0.977584605886513	-844.674609	-0.972350424584837
-834.678368	-0.974374909407381	-834.677518	-0.973575274264248	-834.664046	-0.976474786877735	-834.643059	-0.979413714310561	-834.68163	-0.974096158844702	-834.664472	-0.968154001821568
-824.480111	-0.970370444752058	-824.476086	-0.969846850063888	-824.459985	-0.97277756891735	-824.445271	-0.975504239167101	-824.479417	-0.970468076963808	-824.462067	-0.964009490739793
-814.287214	-0.96829431059696	-814.281662	-0.968176757946903	-814.2725	-0.971204781648201	-814.25043	-0.973729712090908	-814.289018	-0.968630866147051	-814.272084	-0.962087048936425
-804.167596	-0.968314836096159	-804.169087	-0.968386542054984	-804.150104	-0.971099343364904	-804.133969	-0.973629705643498	-804.171257	-0.968988077159729	-804.152816	-0.962562359759742
-794.098584	-0.969915394441707	-794.095326	-0.970136181108494	-794.086504	-0.972447626862067	-794.068858	-0.974683731645943	-794.102792	-0.970322841295646	-794.084875	-0.963991534158947
-784.075327	-0.972112761961177	-784.06886	-0.972254220175775	-784.06143	-0.974557721820372	-784.04478	-0.976780550291514	-784.080006	-0.972548741430758	-784.060604	-0.967025049963865
-774.067212	-0.974950437490052	-774.058882	-0.974919358523065	-774.046316	-0.97716095151866	-774.029655	-0.978947250646179	-774.065377	-0.975070624696485	-774.048857	-0.970434138287038
-764.078976	-0.977717438339797	-764.074143	-0.977399916562044	-764.062717	-0.979920563338228	-764.043089	-0.981168104167956	-764.07883	-0.977859304522264	-764.057444	-0.973318426854466
-754.07601	-0.98008227251595	-754.07843	-0.979940526557574	-754.066027	-0.982164539916685	-754.047725	-0.983469814567288	-754.080245	-0.980064929398172	-754.061641	-0.976259080338715
-744.093433	-0.982616297450707	-744.088456	-0.982291645218999	-744.08099	-0.98429704923436	-744.062013	-0.98543872778591	-744.0925	-0.982635771096085	-744.074768	-0.97925852933725
-734.110174	-0.985640441572593	-734.106807	-0.984685569816993	-734.098631	-0.98666791723388	-734.07811	-0.987835929733974	-734.111296	-0.985339466362139	-734.092699	-0.98229390494363
-724.129741	-0.98771546808065	-724.127257	-0.98694973775141	-724.115997	-0.988832924475196	-724.090994	-0.989847841988716	-724.132887	-0.987837828447309	-724.114507	-0.985352775588657
-714.08151	-0.989638233053534	-714.077867	-0.989140449975453	-714.068428	-0.990819777381759	-714.048558	-0.99162241485806	-714.084987	-0.989722222148742	-714.061474	-0.987761696480266
-704.064691	-0.991798273438443	-704.062807	-0.990875402757568	-704.0515	-0.992654648575162	-704.032141	-0.993190204137157	-704.069659	-0.99166986161508	-704.049787	-0.989990671242761
-694.08745	-0.993426357200865	-694.087626	-0.99254420353332	-694.076498	-0.994456467037204	-694.054773	-0.994615524528912	-694.091865	-0.993388073611379	-694.072259	-0.9921514176549
-684.11856	-0.995283390633017	-684.113086	-0.994457419594972	-684.102686	-0.996035089580666	-684.083346	-0.996236217070957	-684.118195	-0.995412050906145	-684.095753	-0.994158616512138
-674.04503	-0.996839881223896	-674.039738	-0.995918624072948	-674.030251	-0.996989480338767	-674.014195	-0.997408015250255	-674.047402	-0.996772064778719	-674.025507	-0.996011040463415
-664.065684	-0.998044283446914	-664.056785	-0.997153629369567	-664.05243	-0.998304957970941	-664.03501	-0.998519101773	-664.06966	-0.998077339843682	-664.045046	-0.997478857385169
-654.112738	-0.999029827160164	-654.11254	-0.99861049917053	-654.103859	-0.999391298334681	-654.086102	-0.999268559508884	-654.124773	-0.99903195932005	-654.098729	-0.999012544420313
-644.041739	-0.999552639721657	-644.040555	-0.999378869244306	-644.031676	-0.999648377198967	-644.011551	-0.999608455877932	-644.049434	-0.999641924108691	-644.021219	-0.999348619714782
-634.07191	-0.999741798307964	-634.070879	-0.999485703426773	-634.056031	-0.999668557121417	-634.040151	-0.999795258995925	-634.07686	-0.999664287056731	-634.052112	-0.999746172127029
-624.122283	-1	-624.123568	-1	-624.113287	-1	-624.091439	-1	-624.137704	-1	-624.100221	-1
-614.021784	-0.99955577921848	-614.02414	-0.999969002113223	-614.004863	-0.999442149257662	-613.981302	-0.999089840264251	-614.028638	-0.999741708200704	-614.001221	-0.999645905757869
-604.083986	-0.999260096465644	-604.07751	-0.999764148872233	-604.066123	-0.99935977157059	-604.052949	-0.998664890435624	-604.086442	-0.999316104366044	-604.055851	-0.99925890680327
-594.019538	-0.998991601389364	-594.019091	-0.999775432007827	-594.008597	-0.999234620834394	-593.991627	-0.998155225851092	-594.025567	-0.998956943813706	-594.002121	-0.999222953911789
-584.088391	-0.998008147828672	-584.076193	-0.999042058056644	-584.070563	-0.998348607238431	-584.053439	-0.997336792595167	-584.089798	-0.99837868070172	-584.060476	-0.998587367433827
-574.118059	-0.997309787801373	-574.113368	-0.998375908992505	-574.109145	-0.997418124619599	-574.087095	-0.996531789979925	-574.122986	-0.997823471760396	-574.09554	-0.997763611426383
-564.09119	-0.99572423188695	-564.094167	-0.997320585853402	-564.080027	-0.996136104897662	-564.058198	-0.994895258161062	-564.093671	-0.996265986704877	-564.070105	-0.99570621206102
-554.21967	-0.9946826661422	-554.21843	-0.996508099227285	-554.197592	-0.995220849011618	-554.18246	-0.993591791353216	-554.218926	-0.995136517708472	-554.195608	-0.994892395487504
-544.111587	-0.991842880263819	-544.112116	-0.99440619551179	-544.103397	-0.992622880077695	-544.079882	-0.991419946801602	-544.115022	-0.992926376479219	-544.092564	-0.992270574226593
-534.308236	-0.990527698594244	-534.309293	-0.99310892959812	-534.29344	-0.991242169592619	-534.28023	-0.989964326474291	-534.31352	-0.991577790927331	-534.286835	-0.991086674182573
-524.245109	-0.986645343249427	-524.247984	-0.990329323491244	-524.233607	-0.987919330928246	-524.212041	-0.986183041704441	-524.257473	-0.988403457157111	-524.220093	-0.987138442639602
-514.275812	-0.984110730826809	-514.267761	-0.988128804792144	-514.264598	-0.985485125233089	-514.246483	-0.983814079437266	-514.282713	-0.986090905557317	-514.251659	-0.984238861243638
-504.347072	-0.981157333185297	-504.336604	-0.985878719904942	-504.329215	-0.982581290768672	-504.311358	-0.981231020111156	-504.356616	-0.983008100283537	-504.31105	-0.981271739166788
-494.235963	-0.978708726397795	-494.240273	-0.983872101743463	-494.219029	-0.980384927464427	-494.213487	-0.97885100877305	-494.249817	-0.981187843693984	-494.219337	-0.978795873093453
-484.324171	-0.977907464440876	-484.32868	-0.982834002996351	-484.319985	-0.979006082091203	-484.294868	-0.977829455800706	-484.3319	-0.980055212795007	-484.30324	-0.977567821405113
-474.226049	-0.976871671406091	-474.227015	-0.982526489708949	-474.21671	-0.978579536145627	-474.195135	-0.97669977599347	-474.239252	-0.979482316889364	-474.201254	-0.976849899084114
-464.17462	-0.977851148694446	-464.175586	-0.983310254073111	-464.150791	-0.979167230009086	-464.145639	-0.977579318761504	-464.185247	-0.980171031334222	-464.145961	-0.976975733072553
-454.094825	-0.978555997450217	-454.085917	-0.984271142452414	-454.078988	-0.980094103106879	-454.057541	-0.978207484693405	-454.093175	-0.981120641002287	-454.054242	-0.978567696579215
-444.030091	-0.979591602194223	-444.016564	-0.985637454316688	-444.008315	-0.980928843310887	-443.988518	-0.979351167028488	-444.028112	-0.982049571761949	-443.991158	-0.980094447487598
-433.941468	-0.981343478672723	-433.943797	-0.987892435859722	-433.932154	-0.982067728603061	-433.917516	-0.980600583156463	-433.947124	-0.983409526307484	-433.919512	-0.981577747460791
-423.8268	-0.982641061072006	-423.813826	-0.989199129039717	-423.810499	-0.982916954246035	-423.806175	-0.982206803582854	-423.827133	-0.985067720189568	-423.798523	-0.983152868199537
-413.794966	-0.984452851626684	-413.796962	-0.991321306278521	-413.789976	-0.985006402024605	-413.779664	-0.98384364012191	-413.814926	-0.986829365387534	-413.779331	-0.985266626957249
-403.737919	-0.9855137860327	-403.731421	-0.992471567838438	-403.737235	-0.986023842104142	-403.721162	-0.984586951445361	-403.749546	-0.987537812020367	-403.712613	-0.986451576967449
-393.644745	-0.98645678544747	-393.634828	-0.993634205962587	-393.620465	-0.987181938918683	-393.612942	-0.985674120757271	-393.643719	-0.988384976341798	-393.611916	-0.988110822126211
-383.620155	-0.987774292113106	-383.626135	-0.994921033809049	-383.614527	-0.988069389522804	-383.600809	-0.986602450055709	-383.639151	-0.989651777277909	-383.60116	-0.989421545063607
-373.521427	-0.988104585493985	-373.519669	-0.995276923959729	-373.512282	-0.988140337892906	-373.493638	-0.98669052562167	-373.521427	-0.989686914836972	-373.495749	-0.990134554218756
-363.416721	-0.988305952722237	-363.419887	-0.996412975898745	-363.411093	-0.988267825204981	-363.395263	-0.986694217581809	-363.427977	-0.990230064607691	-363.387173	-0.990396273738039
-353.367903	-0.988753791104452	-353.358213	-0.996401760422193	-353.358213	-0.988621842357078	-353.342421	-0.986999499608798	-353.377952	-0.990426274088001	-353.343497	-0.990897442386409
-343.261836	-0.988373252645688	-343.249274	-0.996570442242424	-343.25717	-0.988612764416779	-343.237071	-0.986798325501212	-343.266143	-0.990482389437479	-343.239942	-0.990654991869733
-333.15218	-0.988336267565527	-333.144284	-0.996471513775851	-333.148591	-0.988616319906249	-333.13926	-0.98693466450966	-333.158282	-0.990545396720074	-333.131723	-0.990868334329609
-323.09104	-0.988121774865367	-323.086316	-0.996382495711102	-323.079411	-0.988221323475914	-323.067782	-0.986629218105852	-323.105212	-0.990518177336905	-323.068509	-0.990626692345313
-313.003431	-0.987641224862241	-312.996163	-0.99620935428124	-312.990349	-0.987859021123111	-312.982354	-0.986181712667809	-313.016513	-0.989899899401318	-312.984898	-0.990722457231322
-302.917277	-0.987333686116994	-302.920184	-0.996361538454399	-302.915823	-0.987212885460917	-302.900924	-0.98603925705101	-302.933993	-0.989631112262919	-302.905285	-0.990668040374369
-292.828702	-0.986967612509157	-292.825407	-0.99587222308024	-292.82138	-0.98687547601131	-292.809664	-0.985305297829248	-292.842615	-0.988733624864503	-292.815888	-0.990017549431074
-282.71358	-0.986242803160703	-282.708088	-0.995667671227886	-282.705891	-0.986197202121343	-282.696006	-0.98460645179696	-282.714678	-0.988133517580627	-282.691247	-0.989730176867745
-272.675918	-0.985499074972501	-272.669563	-0.995238851263184	-272.667319	-0.985492560382144	-272.65573	-0.983734841822851	-272.678161	-0.987673505109172	-272.651991	-0.989078273007431
-262.550678	-0.983994614873182	-262.54208	-0.993544044536739	-262.539836	-0.984218156892203	-262.521143	-0.982292082400101	-262.559277	-0.986289267900077	-262.540584	-0.987278813834848
-252.464321	-0.982405579486375	-252.44974	-0.992695943800453	-252.445628	-0.983138306125071	-252.438898	-0.981003130418276	-252.465816	-0.984682423938333	-252.437029	-0.986337115400235
-242.3858	-0.980521744698793	-242.374407	-0.991116991708138	-242.371369	-0.981291713033752	-242.368711	-0.979064845624283	-242.399092	-0.983081840130518	-242.362635	-0.984425807111996
-232.276534	-0.978668136136109	-232.278053	-0.989114937084969	-232.273876	-0.979198749421024	-232.262862	-0.977154842339654	-232.292864	-0.981262966110046	-232.255647	-0.982670020232777
-222.187016	-0.976038001475419	-222.179421	-0.987031443295648	-222.177142	-0.976924250911273	-222.168408	-0.975028489884111	-222.192712	-0.978937525878462	-222.169927	-0.98019362068907
-212.072956	-0.973413851178844	-212.08021	-0.985102476437657	-212.068374	-0.974798100819751	-212.062647	-0.972757003903622	-212.083646	-0.976566515499521	-212.059211	-0.977205638831701
-201.973737	-0.970968934107123	-201.970683	-0.982904528147159	-201.974501	-0.972476288814509	-201.950066	-0.970248858168979	-201.968774	-0.974388986761064	-201.964956	-0.974595830594609
-191.869556	-0.968150632127425	-191.867265	-0.980813351855721	-191.864975	-0.969972813162734	-191.853903	-0.967969339572171	-191.877192	-0.971838209084019	-191.84703	-0.971954158455654
-181.759219	-0.965856866091259	-181.755419	-0.978863095332071	-181.74744	-0.967744274657687	-181.738321	-0.965892135103492	-181.755799	-0.969219319416091	-181.736801	-0.969107500005561
-171.653534	-0.963187410553088	-171.640996	-0.9768359119938	-171.634536	-0.965185989421475	-171.630737	-0.963168315542421	-171.656194	-0.967416305497772	-171.629217	-0.965461031234862
-161.55355	-0.960286757494026	-161.558109	-0.975105937865009	-161.54975	-0.96275333738477	-161.545571	-0.961130861951802	-161.563429	-0.965052406948878	-161.54975	-0.964114338782287
-151.451218	-0.958469985418565	-151.440341	-0.973468804708554	-151.438841	-0.960889422351518	-151.434716	-0.95905737103809	-151.444842	-0.962674924296822	-151.429465	-0.961640029914282
-141.34262	-0.95619920797179	-141.337369	-0.972032678295101	-141.341495	-0.959062404183459	-141.332494	-0.956968702024276	-141.348621	-0.9610391415898	-141.325743	-0.95928491002244
-131.224647	-0.954435436803616	-131.222772	-0.970671797875905	-131.227272	-0.957181068137532	-131.223897	-0.955270461030405	-131.231398	-0.959002123668144	-131.219771	-0.957471832956943
-121.114678	-0.952201623096537	-121.116919	-0.968608652645862	-121.112811	-0.955483584576271	-121.117292	-0.953571282057228	-121.121773	-0.957786025407091	-121.110197	-0.955554122472284
-111.022339	-0.950889518012766	-111.026073	-0.967061591077215	-111.010015	-0.953992093764617	-111.015617	-0.952041699856084	-111.02458	-0.955973756642062	-111.01599	-0.95335850058018
-100.91805	-0.948983267449564	-100.919544	-0.966006124643401	-100.910955	-0.951949264172441	-100.909088	-0.950059392510903	-100.923652	-0.954127680641266	-100.909461	-0.951911034823092
-90.77722	-0.946995638954116	-90.776847	-0.964030956616615	-90.780574	-0.950391635151066	-90.773119	-0.948311903838136	-90.780201	-0.952497551289377	-90.769392	-0.950317005938639
-80.699914	-0.945137302447523	-80.696187	-0.962670412610445	-80.69805	-0.948698415201575	-80.69395	-0.94684713812056	-80.705132	-0.950881752547336	-80.692087	-0.948586119740585
-70.617857	-0.943452194783916	-70.611906	-0.96112547501569	-70.613022	-0.947063816146169	-70.617485	-0.945241788481047	-70.618229	-0.949233645725572	-70.611906	-0.947057074854356
-60.528061	-0.941691253356297	-60.528433	-0.96003929948662	-60.534755	-0.945506473376325	-60.535499	-0.943478314011018	-60.544426	-0.947812399484744	-60.528805	-0.945088806387608
-50.430083	-0.940145658270185	-50.427851	-0.958352294312472	-50.424504	-0.944038286476627	-50.424504	-0.942211601020554	-50.437521	-0.946254519787793	-50.425619	-0.943295732080673
-40.311515	-0.938374885181111	-40.316709	-0.956991779729009	-40.315967	-0.942136060784302	-40.313741	-0.940692282658397	-40.315967	-0.944468073106356	-40.316338	-0.941472292091714
-30.197139	-0.93689506278472	-30.199365	-0.95560568309246	-30.1938	-0.940148054573911	-30.198252	-0.938763503760222	-30.195655	-0.943330721263976	-30.192315	-0.940080890468462
-20.104655	-0.935149509079775	-20.108365	-0.953906985746386	-20.102058	-0.938970255109342	-20.112446	-0.937436743188658	-20.115044	-0.94142962156846	-20.103171	-0.938584933555453
-9.9903	-0.933393511340563	-9.995851	-0.952766569827499	-9.98438	-0.937173326890187	-9.99178	-0.936037331053132	-9.99215	-0.939819687068852	-9.99252	-0.937115925144386
0.108423	-0.93200646182034	0.120635	-0.951317517942713	0.103613	-0.93540980146907	0.104723	-0.934525688632216	0.112124	-0.938560419401251	0.109904	-0.935546919504302
10.213807	-0.930069604108633	10.202336	-0.949551678879276	10.207146	-0.934091395055726	10.204556	-0.93282074612535	10.214177	-0.936832700330567	10.211957	-0.934358556072417
20.294993	-0.927184704256307	20.289827	-0.946665447014527	20.287983	-0.930480000336941	20.288352	-0.929494526382683	20.293517	-0.933828136083394	20.286876	-0.930994060015437
30.422245	-0.92451165693357	30.422614	-0.943942726556778	30.429993	-0.927493987967176	30.414497	-0.926566057867791	30.421876	-0.930894926296754	30.416711	-0.928129915846836
40.533264	-0.922417511296347	40.539167	-0.941929472106163	40.530681	-0.926026617387992	40.534739	-0.924611806992553	40.53806	-0.928625508905809	40.528467	-0.926146440696765
50.628558	-0.920445578502421	50.624512	-0.940099202907277	50.626719	-0.923505238530389	50.625983	-0.922497734332893	50.627822	-0.926571803020497	50.616054	-0.924280062561911
60.744577	-0.918483620896819	60.757449	-0.938151883383317	60.747887	-0.921271398698706	60.747519	-0.920290336811916	60.757081	-0.924774384272772	60.750829	-0.922223789175193
70.831543	-0.915712257098333	70.840002	-0.935523458433877	70.829705	-0.919089595126835	70.838899	-0.918302925077579	70.831911	-0.922792787890358	70.828969	-0.920300447234473
80.918028	-0.913152174985747	80.919127	-0.932831165565111	80.917661	-0.916767958280358	80.914363	-0.91575824507808	80.912897	-0.920312057602763	80.910332	-0.917928444350189
91.041663	-0.910597529393395	91.043129	-0.930614896827897	91.043129	-0.913913690350651	91.038364	-0.913400523229184	91.047526	-0.918107624837658	91.030302	-0.915351997082735
101.142	-0.907527943285422	101.133968	-0.927549547196155	101.137254	-0.911624027861918	101.127761	-0.910473682255704	101.131047	-0.915677372772165	101.129952	-0.912295068420063
111.227214	-0.905274015696434	111.22904	-0.924907925980211	111.235611	-0.908687731153991	111.21407	-0.907758397962004	111.236707	-0.913106564143385	111.215896	-0.909820417085474
121.334334	-0.901933781288056	121.32119	-0.922006115241077	121.325207	-0.905702160376517	121.325937	-0.904394207975139	121.331048	-0.910996854685337	121.328493	-0.906506783883572
131.391992	-0.89874463537399	131.377454	-0.91874194805032	131.391629	-0.903142309035294	131.36873	-0.901575011058723	131.389812	-0.907682948570782	131.373092	-0.902764797305478
141.534574	-0.895142711422653	141.529486	-0.915214898396353	141.529122	-0.899330485448365	141.528395	-0.897615558931651	141.539663	-0.90427445429079	141.517855	-0.898465407179078
151.615003	-0.891181372560568	151.603008	-0.911319231166658	151.609914	-0.895642141960832	151.605916	-0.893724698004173	151.613186	-0.901123628039567	151.594285	-0.893991793869603
161.716798	-0.886650336454538	161.704156	-0.906768808075941	161.706323	-0.891665414104194	161.70524	-0.889676732126323	161.71427	-0.897453419978738	161.689348	-0.887959142050687
171.793497	-0.881936783235071	171.783023	-0.901912073794511	171.777966	-0.887292628984562	171.773271	-0.885025261613383	171.799276	-0.892728283298482	171.763519	-0.881522830809947
181.894756	-0.876740750080682	181.894395	-0.896251150435439	181.890783	-0.882156538083575	181.889339	-0.879290713045926	181.911371	-0.887898728988119	181.890422	-0.873463491623597
191.979255	-0.870476458687028	191.955184	-0.889599632998077	191.969196	-0.876687676864152	191.961651	-0.873176565394117	191.981411	-0.882368944790899	191.946202	-0.864783114038542
202.081568	-0.863348367037828	202.074024	-0.882571370730768	202.069353	-0.870280642095257	202.06612	-0.866551966223397	202.087676	-0.876143458463734	202.062527	-0.85451042417702
212.188084	-0.8554959002357	212.180927	-0.874206479877101	212.184864	-0.863412075959513	212.164108	-0.858859305255923	212.190589	-0.868738152663706	212.156236	-0.842594545765082
222.300208	-0.84606731653285	222.287325	-0.864853845511639	222.291977	-0.855096340605989	222.274443	-0.849977887083778	222.288399	-0.859847322499494	222.267286	-0.829432373642634
232.396944	-0.83620106773689	232.380482	-0.8543020629279	232.386566	-0.846369729793232	232.380125	-0.83972376840823	232.398375	-0.849437430243877	232.360443	-0.815076951948996
242.448289	-0.824178532385381	242.445077	-0.842227548983269	242.438296	-0.835918772467141	242.441508	-0.828721499998413	242.449717	-0.836958041838442	242.419022	-0.798477798983848
252.582097	-0.811338233512154	252.56318	-0.828949128097722	252.574958	-0.823998888954416	252.563894	-0.815807720600043	252.582454	-0.822605358431736	252.547475	-0.781101272196369
262.654513	-0.796873273180313	262.642735	-0.814103103525711	262.644519	-0.810950031854809	262.652015	-0.801735630487514	262.668076	-0.806180110328811	262.621319	-0.762290434599777
272.805684	-0.780367552962621	272.787089	-0.797309241661375	272.786732	-0.796204012083566	272.791738	-0.785461126282221	272.808545	-0.787158127342257	272.764919	-0.741781611315276
282.890086	-0.762145703168788	282.88508	-0.778707686912459	282.889013	-0.779613722018835	282.887583	-0.768162525335902	282.909396	-0.765357904679934	282.864339	-0.720063903796123
293.010247	-0.742779120815946	292.994156	-0.758802119588591	293.00095	-0.761761374426693	292.986289	-0.748983274878788	293.012393	-0.742282012782828	292.969124	-0.69694568688554
303.114304	-0.721378893291979	303.102391	-0.73708147169523	303.098059	-0.741845662892134	303.098781	-0.728109912407128	303.115387	-0.715993716736408	303.075317	-0.673393656145206
313.213129	-0.698620509716533	313.190387	-0.713799086435625	313.192553	-0.720669888193246	313.184611	-0.705792516022964	313.213851	-0.688435598226819	313.160785	-0.648293531700751
323.313038	-0.67485198059031	323.287464	-0.689977761491242	323.287464	-0.69816782514878	323.284582	-0.682320058516734	323.29791	-0.659540692959011	323.261529	-0.622370693255918
333.408131	-0.649358499391274	333.378954	-0.664514406113381	333.377874	-0.67422241934432	333.383637	-0.657622372178246	333.400206	-0.62881236787734	333.356622	-0.59628359194412
343.490256	-0.623314133169623	343.470805	-0.637675671459377	343.464322	-0.649709599518659	343.469725	-0.631932392002838	343.491697	-0.597467622884422	343.438747	-0.569386156154266
353.553963	-0.596734294592021	353.528787	-0.610814833250647	353.536233	-0.62359088037354	353.528432	-0.605309075757507	353.550417	-0.565029623661483	353.494746	-0.542239143750519
363.662223	-0.56905615285357	363.630664	-0.583094076380789	363.633856	-0.596829605813732	363.629955	-0.578144180425975	363.671088	-0.532052977119376	363.603716	-0.5145454424548
373.763392	-0.540591858686283	373.742471	-0.554014359356537	373.734315	-0.569655817287376	373.736443	-0.550004196138778	373.768001	-0.498291979587481	373.697793	-0.486731278784408
383.770817	-0.512566425900324	383.742252	-0.525294821444536	383.739155	-0.542052897289114	383.74535	-0.521681775133316	383.770472	-0.464456809759513	383.707838	-0.458789582793977
393.867749	-0.483530018465381	393.842626	-0.496170482462726	393.846412	-0.513073873768863	393.84125	-0.49242967221562	393.871535	-0.429704265690742	393.810965	-0.430949618535055
403.932484	-0.45367892976239	403.904875	-0.466179001918636	403.909865	-0.483923521432448	403.907204	-0.462758621730889	403.931818	-0.394811632768791	403.884585	-0.402374304419305
413.957286	-0.424647356968497	413.926019	-0.43692060999062	413.937994	-0.455196522721465	413.932672	-0.433487602871611	413.96028	-0.360208256826701	413.902402	-0.374651236765393
424.026661	-0.394726008327618	424.005041	-0.40621495823646	423.999718	-0.425408152097648	423.993731	-0.403218669354699	424.030986	-0.324910187167204	423.974106	-0.346772930062513
434.120829	-0.364083649300297	434.084642	-0.375371239314555	434.095169	-0.394927951873814	434.093524	-0.372136994667041	434.116223	-0.288956979632223	434.055691	-0.318349273482737
444.194801	-0.332806663471493	444.161574	-0.343764389432036	444.160258	-0.364174986244258	444.164535	-0.341190897352224	444.188221	-0.253111604698404	444.134269	-0.289272681941724
454.297415	-0.30139151583691	454.275584	-0.312095557699965	454.273657	-0.332738210399371	454.283931	-0.309189445692339	454.300625	-0.21652423606621	454.234169	-0.260374837398561
464.332093	-0.270054075441149	464.297099	-0.280327534445952	464.304483	-0.301317935660409	464.297099	-0.277568769268042	464.332735	-0.180281374587693	464.261141	-0.231750535341937
474.428412	-0.237889056710439	474.404976	-0.247616489722265	474.408186	-0.269461209599992	474.398555	-0.244844845784011	474.438365	-0.143125446341936	474.359708	-0.202302195249423
484.308492	-0.205951466929839	484.277103	-0.215509496515787	484.284796	-0.237579131792579	484.276488	-0.21257840228991	484.309107	-0.107013227459063	484.242021	-0.173128613863193
494.436342	-0.173281800181114	494.407107	-0.182605658597568	494.409876	-0.204872444063443	494.408338	-0.179796390736816	494.442496	-0.0698277875773129	494.364947	-0.143607871976159
504.390489	-0.139965692698982	504.359562	-0.149010175461033	504.365632	-0.171673540208174	504.361007	-0.146294954603689	504.391645	-0.0322484464016486	504.332971	-0.113352893906699
514.353613	-0.107189499936907	514.316038	-0.11640384477428	514.324131	-0.139045723343644	514.327021	-0.113200260439423	514.34841	0.00421222602407689	514.288868	-0.0835082819797498
524.437265	-0.0735446998552152	524.400268	-0.0823151097356183	524.409807	-0.105107213766859	524.410963	-0.0789097954639227	524.439288	0.0418037652756027	524.373677	-0.0529727121599951
534.227848	-0.0410527079937572	534.189553	-0.0502345296487787	534.198926	-0.0726941054263526	534.194373	-0.0465484556745324	534.228116	0.0778632806132764	534.165719	-0.0237775054216852
544.352989	-0.00724433333216712	544.311213	-0.0163567977990025	544.320318	-0.0392945289819723	544.32005	-0.0125817755169896	544.353257	0.114995575446413	544.281755	0.00634718566415704
554.19405	0.0253391982150051	554.156882	0.0164181240973955	554.16295	-0.00663728473064706	554.164467	0.0202872180878524	554.191269	0.151137900592324	554.12831	0.0352413224262069
564.297586	0.0590499121630694	564.255613	0.0497139662408996	564.265221	0.0268790442653524	564.261429	0.0540820538590256	564.292529	0.188458117024145	564.227041	0.065413287005198
574.195858	0.0914709818838482	574.158886	0.0825565014940961	574.166568	0.0595571613939931	574.164648	0.0870427328130627	574.198739	0.224670224814633	574.130797	0.0941965718253239
584.247552	0.124985224209472	584.208838	0.116095814877809	584.216398	0.0932101493292485	584.217314	0.120354453390715	584.245949	0.261449980117724	584.180204	0.12423455300677
594.177358	0.157391599043976	594.137956	0.148898072368841	594.15445	0.125755953856593	594.15697	0.153468690152996	594.180107	0.297521947671476	594.118943	0.153118510877366
604.15265	0.190288529913803	604.114617	0.182112962190689	604.129127	0.159009757664097	604.128247	0.186535212051193	604.148253	0.333906362106775	604.095711	0.18217284205022
614.19876	0.223087811926837	614.166224	0.21513586895081	614.172159	0.192048843974481	614.173039	0.219887962670682	614.204696	0.370044010781983	614.142041	0.211017991116892
624.156323	0.255492760030704	624.122008	0.248083320779275	624.138106	0.224981938969166	624.126668	0.253140265966262	624.151663	0.405920139266954	624.092988	0.239301726953319
634.262263	0.288773559757099	634.221768	0.281404390875409	634.237234	0.258442450788462	634.234181	0.286713008756516	634.255548	0.44191468491786	634.20203	0.268303557842422
644.205034	0.320849995755763	644.159248	0.313679302363302	644.171254	0.291151075742297	644.1739	0.319385497222649	644.193638	0.477242446503671	644.137475	0.296535101152537
654.143558	0.35298956942458	654.105838	0.34616338243497	654.120887	0.32406474283748	654.115024	0.352014113929458	654.140431	0.512475610826894	654.085903	0.324574350836479
664.237121	0.384922147813132	664.201941	0.3787776618563	664.208782	0.356582416851453	664.210932	0.385049593151964	664.22989	0.547579910138367	664.17243	0.352492428881144
674.175273	0.416641396989257	674.139419	0.410411135048739	674.14843	0.388860913238676	674.143924	0.417086231443676	674.164761	0.582138181546301	674.115579	0.379103871918492
684.099919	0.447598369479365	684.060968	0.442333158763808	684.075394	0.420559337243218	684.075575	0.449062589296711	684.090001	0.616127138672619	684.037887	0.406637986001891
694.165493	0.479162997146527	694.124099	0.47404006769736	694.139514	0.453003715987321	694.141072	0.480952855551044	694.156833	0.649879915527299	694.107646	0.433344478111396
704.140805	0.509783474213313	704.099758	0.505581261279868	704.11829	0.48397731271479	704.112574	0.512258429792581	704.130933	0.682511850859209	704.082265	0.459579631127041
714.071153	0.539514171912448	714.021556	0.536137015713419	714.040363	0.515084181335458	714.039698	0.543429528887039	714.054676	0.71418939872663	714.008075	0.4848870057794
724.039802	0.569499492005551	723.995717	0.56663587860824	724.005175	0.545693727171381	724.008862	0.574057014587398	724.027298	0.744384408286408	723.982571	0.510572102276922
734.061966	0.598767024286968	734.021089	0.59667643463463	734.03905	0.576412967762484	734.033012	0.604215081291479	734.044934	0.773850180220006	734.007463	0.535146242554531
744.095272	0.628137669694332	744.05492	0.626527825382168	744.06527	0.606467961521918	744.06377	0.634018837642817	744.080121	0.801607436875227	744.038869	0.559972345351367
754.071932	0.65617299733243	754.03143	0.655156472881679	754.047181	0.635775122115016	754.04028	0.663395406098622	754.062032	0.827284654486786	754.014029	0.584588908795898
764.057323	0.683670374640027	764.010813	0.683241746647701	764.036539	0.664788930020508	764.028545	0.692011031825038	764.047585	0.850957571811773	763.998604	0.608311329258948
774.023703	0.710339217647312	773.976644	0.710496769661205	773.998277	0.693190835816506	773.997154	0.719949159156419	774.013027	0.871471164117543	773.964845	0.631931604833205
783.996124	0.736210169106133	783.948315	0.73638888447193	783.971198	0.720515444242218	783.965886	0.746937673285992	783.981413	0.889604552397205	783.941641	0.655108068649287
793.985011	0.761281077491067	793.941133	0.761390337527487	793.962211	0.747025869333749	793.957306	0.772722207755509	793.97202	0.904825865208489	793.926154	0.677845269909736
803.99519	0.785622158360372	803.950111	0.785375694853455	803.972262	0.773008411366126	803.970449	0.798027241553944	803.979775	0.916829974693396	803.943246	0.700990314145392
814.009962	0.808840321039428	813.962687	0.807401624719641	813.98474	0.797763609667949	813.982839	0.821959917076376	813.992091	0.925454813126588	813.952674	0.723487186637022
824.028196	0.830876330272093	823.983916	0.82820527641631	824.004819	0.821110192070699	823.999872	0.844375635196993	824.013354	0.931781914315888	823.976742	0.745558331182173
834.042658	0.850726848419093	833.995933	0.846898341284664	834.018752	0.84299423203944	834.013561	0.865128291812247	834.023944	0.9350444543438	833.986878	0.766963402656824
844.053692	0.868460857306514	844.006066	0.863221681657242	844.028229	0.862931831337842	844.02646	0.884008194759396	844.032473	0.936497472708827	843.999464	0.786890262337482
854.055874	0.88429480356048	854.006709	0.877001328295412	854.02801	0.880798935607425	854.028701	0.900563209477656	854.035149	0.935910274427103	854.001297	0.805946899674826
864.05232	0.897775025898373	864.004398	0.888452869164745	864.031388	0.896241675375944	864.024117	0.915086558805095	864.034363	0.934109225757563	864.000101	0.824029034220217
874.034248	0.908454906724801	873.984304	0.896816506508145	874.0082	0.909201577815107	874.004648	0.926636991005722	874.012505	0.931551718410087	873.983981	0.84070858596988
883.994221	0.915917106928105	883.946334	0.902233457899095	883.968808	0.918733999789811	883.967967	0.934755869608378	883.973323	0.927669775508538	883.943184	0.85489736322084
893.994173	0.920031586222475	893.948445	0.904178092531281	893.972076	0.924772744601162	893.969416	0.939526759432902	893.970132	0.92302192986433	893.94333	0.866521980985311
