# Supplementary material for: Graphene overcoats for ultra-high storage density magnetic media
Source: Nat Commun. 2021 May 17;12:2854. doi: 10.1038/s41467-021-22687-y (PMC8129078; doi:10.1038/s41467-021-22687-y)
Supplement: Supplementary file 2 — Source Data [file 41467_2021_22687_MOESM2_ESM.zip › source data file HD/Fig5a-Raman.dat]

	01	02	03	04	05
3502.06	1681.68	4994.42	1541.07	1799.79	1614.19
3501.17	1796.98	5109.72	1445.46	1799.79	1608.56
3500.28	1785.44	5066.72	1450.85	1672.97	1538.01
3499.39	1726.12	4953.45	1571.5	1776.72	1543.38
3498.5	1846.7	5166.26	1503.78	1697.73	1557.19
3497.61	1731.18	5013.67	1497.92	1624.38	1500.73
3496.72	1761.8	4959.46	1534.2	1702.8	1596.02
3495.83	1674.43	5135.65	1480.57	1834.56	1595.76
3494.94	1637.64	5269.65	1469.1	1783.7	1573.03
3494.05	1704.78	5105.9	1530.65	1746.9	1496.95
3493.16	1797.17	5144.39	1491.09	1698.88	1516.36
3492.27	1664.92	5160.4	1577.88	1771.61	1527.34
3491.38	1757.28	5196.05	1431.65	1805	1515.87
3490.49	1824.36	5259.76	1495.97	1650.34	1524.04
3489.6	1647.27	5149.47	1431.19	1714.62	1551.86
3488.71	1661.03	5221.58	1534.77	1764.84	1425.34
3487.82	1657.96	5318.92	1503.66	1686.01	1531.71
3486.92	1705.37	5104.89	1551.1	1691.34	1525.86
3486.03	1696.68	5014.32	1486.35	1705.09	1618.15
3485.14	1693.6	5148.09	1550.6	1679.58	1573.03
3484.25	1684.91	5026.71	1505.49	1889.57	1598.01
3483.36	1743.51	5039.91	1508.05	1782.75	1592.14
3482.47	1619.91	5033.48	1572.26	1633.92	1516.21
3481.57	1731.73	5147.56	1543.99	1633.66	1616.84
3480.68	1739.85	5264.39	1428.87	1734.25	1552.14
3479.79	1767.58	5131.88	1521.08	1736.77	1518.27
3478.9	1753.29	5209.47	1590.85	1641.26	1532.03
3478	1792.21	5088.21	1453.37	1778.21	1582.19
3477.11	1747.12	5157.38	1604.33	1707.93	1626.73
3476.22	1690.85	5234.92	1548.08	1786.03	1556.48
3475.32	1732.56	5130.51	1441.47	1687.78	1545.03
3474.43	1665.12	5037.33	1589.56	1763.07	1488.81
3473.54	1751.59	5179.21	1522.15	1768.38	1578.11
3472.64	1664.58	5116.82	1591.84	1748.5	1591.84
3471.75	1753.82	5258.65	1580.39	1728.64	1532.84
3470.86	1753.53	5322.12	1527	1711.58	1546.57
3469.96	1719.69	5212.2	1498.79	1786.8	1585.47
3469.07	1624.35	5183.4	1448.22	1708.23	1484.57
3468.17	1657.64	5171.37	1587.75	1780.63	1548.62
3467.28	1699.29	5338.23	1411.42	1805.49	1553.96
3466.38	1841.53	5180.87	1425.16	1721.37	1536.94
3465.49	1642.86	4934.16	1581.39	1676.39	1609.33
3464.59	1656.56	5128.91	1539.23	1745.95	1550.41
3463.7	1555.74	5136.45	1561.33	1720.53	1575.29
3462.8	1812.41	5032.29	1480.09	1703.5	1533.15
3461.91	1708.8	4997.97	1625.04	1714.39	1527.31
3461.01	1736.44	5223.29	1557.77	1772.74	1527.06
3460.12	1764.07	5214.07	1571.48	1736.16	1596.6
3459.22	1694.02	5101.59	1560.06	1716.34	1540.52
3458.33	1674.21	5036.58	1554.22	1755.13	1540.27
3457.43	1637.67	5122.25	1534.44	1657.2	1495.38
3456.53	1737.82	5216.26	1528.61	1718.3	1509.09
3455.64	1771.01	5212.62	1620.4	1745.91	1450.27
3454.74	1762.36	5036.1	1486.29	1820.91	1475.14
3453.84	1770.43	4926.54	1594.78	1725.82	1572.48
3452.95	1669.79	5081.85	1566.65	1759	1563.86
3452.05	1803.3	5033.64	1446.55	1761.5	1622.14
3451.15	1772.36	4943.65	1446.31	1658.1	1574.5
3450.26	1666.19	5082.16	1471.15	1819.44	1596.53
3449.36	1682.64	5092.48	1543.34	1707.71	1554.49
3448.46	1724.14	5205.85	1607.16	1749.21	1573.73
3447.56	1721.08	5132.6	1573.48	1768.42	1651.46
3446.67	1701.31	4998.11	1439.57	1776.49	1584.36
3445.77	1631.43	4977.81	1525.64	1837.45	1514.5
3444.87	1756.43	4971.44	1564.36	1789.83	1525.39
3443.97	1700.48	4978.98	1514.01	1655.95	1497.31
3443.07	1761.42	5022.69	1527.68	1825.42	1497.07
3442.17	1705.49	5144.29	1507.95	1794.52	1496.83
3441.28	1685.74	5132.33	1513.27	1766.41	1571.69
3440.38	1757.78	5025.81	1546.4	1752.22	1540.84
3439.48	1651.82	5116.76	1490.53	1813.11	1621.23
3438.58	1732.19	5165.98	1570.92	1721.07	1645.99
3437.68	1670.75	5073.4	1467.81	1737.47	1545.65
3436.78	1737.18	5194.87	1542.62	1712.17	1614.89
3435.88	1634.08	5063.41	1481.23	1731.34	1603.51
3434.98	1781.08	5093.16	1494.88	1808.86	1569.9
3434.08	1728	5134	1564.09	1830.79	1511.31
3433.18	1777.72	5135.94	1533.28	1866.61	1533.28
3432.28	1663.56	5201.76	1405.28	1738.55	1521.93
3431.38	1729.94	4992.66	1477.25	1785.47	1666.07
3430.48	1657.47	5258.38	1582.51	1646.37	1560.3
3429.58	1709.94	5004.92	1598.91	1762.69	1526.74
3428.68	1717.99	5115.12	1615.3	1715.22	1487.63
3427.78	1775.99	5008.84	1542.89	1734.36	1542.89
3426.88	1692.46	5119.01	1528.77	1747.95	1539.86
3425.97	1703.28	4965.6	1470.26	1739.35	1578.45
3425.07	1714.1	4973.12	1630.89	1703.01	1508.85
3424.17	1722.14	5074.91	1525.25	1785.93	1519.7
3423.27	1821.68	5121.23	1433.5	1755.14	1588.77
3422.37	1738.22	5145.34	1535.84	1771.48	1549.7
3421.47	1776.74	5025.32	1563.31	1721.3	1602.12
3420.56	1726.57	4919.19	1471.6	1698.85	1543.66
3419.66	1729.06	5104.04	1601.59	1729.06	1548.95
3418.76	1720.46	5006.25	1540.38	1767.56	1595.79
3417.86	1728.5	5024.82	1498.58	1653.7	1653.7
3416.95	1725.44	5109.86	1478.95	1717.14	1542.65
3416.05	1741.78	4926.27	1514.71	1661.47	1484.25
3415.15	1691.66	5171.88	1575.38	1794.1	1486.78
3414.25	1851.94	5007.72	1516.99	1716.3	1597.27
3413.34	1635.75	5120.38	1583.17	1688.34	1439.24
3412.44	1707.44	5089.11	1580.14	1807.06	1527.56
3411.54	1593.72	4985.91	1460.91	1831.67	1621.39
3410.63	1676.45	5195.35	1590.69	1695.82	1524.3
3409.73	1656.82	5036.84	1640.22	1836.61	1573.84
3408.82	1656.55	5055.38	1526.57	1811.42	1565.29
3407.92	1623.1	5021.38	1462.73	1764.12	1598.21
3407.02	1703.01	5103.5	1531.6	1772.13	1647.72
3406.11	1741.43	5144.13	1473.31	1630.86	1539.65
3405.21	1785.37	4999.58	1555.98	1641.65	1614.02
3404.3	1677.31	5131.41	1470.06	1727.05	1591.65
3403.4	1795.84	4881.92	1478.11	1748.87	1577.58
3402.49	1734.77	5146.31	1486.16	1718.2	1533.12
3401.59	1728.97	5117.86	1416.87	1665.44	1436.2
3400.68	1695.55	5050.75	1485.68	1800.49	1623.75
3399.78	1686.99	5047.17	1493.72	1758.78	1466.11
3398.87	1634.27	5068.43	1512.8	1631.51	1521.08
3397.96	1650.56	5020.69	1556.72	1725.08	1658.84
3397.06	1713.77	5168.89	1561.98	1749.64	1537.15
3396.15	1801.78	4996.98	1459.64	1746.6	1545.17
3395.25	1682.86	4963.06	1536.65	1715.97	1533.89
3394.34	1773.61	5086.38	1586.05	1701.9	1492.26
3393.43	1574.76	4895.26	1519.6	1671.28	1594.06
3392.53	1643.44	4902.74	1508.32	1715.13	1502.81
3391.62	1643.17	5139.04	1444.67	1673.5	1510.83
3390.71	1728.36	5044.48	1565.72	1813.81	1557.45
3389.81	1736.34	5060.2	1480.03	1672.95	1628.85
3388.9	1645.12	5084.18	1510.1	1700.24	1540.41
3387.99	1697.21	5152.23	1498.83	1746.8	1600.77
3387.08	1628.06	5121.09	1531.64	1807.12	1515.12
3386.18	1696.65	5015.59	1539.66	1666.36	1547.92
3385.27	1699.13	5039.56	1511.87	1756.96	1597.24
3384.36	1731.9	5000.2	1464.81	1764.94	1431.77
3383.45	1750.88	5255.41	1486.6	1706.84	1571.94
3382.54	1706.56	5166.47	1626.74	1758.86	1579.94
3381.64	1799.85	5096.83	1486.12	1700.78	1546.66
3380.73	1711.51	5126.27	1557.42	1744.53	1505.14
3379.82	1802.02	5103.43	1537.91	1793.77	1518.65
3378.91	1741.21	4945.81	1471.64	1812.73	1592.67
3378	1768.43	5079.76	1512.65	1776.68	1501.65
3377.09	1699.4	5059.69	1515.16	1792.89	1548.16
3376.18	1657.88	5122.1	1536.91	1743.11	1468.17
3375.27	1701.59	5113.02	1542.15	1715.34	1572.39
3374.36	1715.06	5106.69	1442.96	1698.57	1519.91
3373.45	1712.03	5100.37	1508.68	1690.05	1552.64
3372.54	1667.79	5052.83	1555.14	1796.93	1447.98
3371.63	1694.99	4906.41	1568.62	1725.21	1560.38
3370.72	1744.16	4919.34	1431.03	1755.14	1485.97
3369.81	1677.96	5003.68	1551.63	1614.8	1584.59
3368.9	1691.42	4942.45	1576.09	1718.88	1622.77
3367.99	1674.67	5054.21	1570.35	1685.65	1540.15
3367.08	1767.73	4894.18	1589.31	1759.49	1548.13
3366.17	1646.68	4863.2	1492.99	1701.57	1523.18
3365.26	1597.02	5106.62	1500.98	1679.34	1479.03
3364.35	1607.74	4990.56	1467.81	1626.94	1558.35
3363.44	1708.97	4970.55	1555.35	1717.2	1538.9
3362.53	1568.81	5076.71	1508.48	1738.86	1492.02
3361.61	1620.66	5122.5	1447.9	1793.42	1535.65
3360.7	1702.65	5099.73	1543.63	1776.68	1592.98
3359.79	1680.44	5115.35	1529.67	1773.65	1502.26
3358.88	1704.84	5059.7	1521.2	1745.95	1496.53
3357.97	1775.81	5193.16	1455.18	1655.23	1559.32
3357.05	1660.44	5016.95	1580.98	1671.4	1627.56
3356.14	1610.86	5131.2	1468.4	1690.31	1657.43
3355.23	1670.86	5124.88	1520.21	1717.43	1564.03
3354.31	1684.28	5121.31	1470.67	1747.27	1582.95
3353.4	1722.34	5060.24	1506.02	1708.65	1558.05
3352.49	1576.96	5045.72	1598.86	1795.98	1620.76
3351.58	1686.2	5066.8	1530.17	1688.93	1554.8
3350.66	1672.24	5175.45	1532.66	1748.87	1557.29
3349.75	1655.55	5111.67	1515.99	1726.69	1548.83
3348.83	1688.11	5056.12	1518.48	1715.47	1575.93
3347.92	1682.36	5063.51	1534.64	1799.99	1641.33
3347.01	1777.82	5016.18	1507.04	1654.74	1567.22
3346.09	1616.18	5168.51	1484.92	1788.47	1490.39
3345.18	1717.09	5102.05	1670.61	1728.02	1533.89
3344.26	1634.79	5093.01	1498.11	1787.89	1530.91
3343.35	1585.33	5045.72	1555.26	1694.66	1514.26
3342.43	1795.5	5173.34	1568.67	1836.5	1524.95
3341.52	1664.05	5074.13	1568.42	1781.55	1530.16
3340.6	1715.69	5095.16	1368.73	1677.44	1631
3339.69	1701.75	4908.59	1496.89	1813.75	1597.95
3338.77	1671.43	5008.84	1513.03	1750.64	1581.31
3337.86	1673.89	5147.29	1493.67	1643.86	1608.36
3336.94	1717.3	5026.32	1507.08	1725.49	1509.81
3336.03	1706.11	5183.83	1555.97	1692.46	1528.67
3335.11	1724.93	5142.05	1550.26	1711.29	1577.55
3334.19	1634.6	5154.85	1473.6	1743.75	1525.44
3333.28	1664.35	5031.24	1593.41	1748.93	1596.13
3332.36	1792.29	5079.52	1511.31	1765.01	1508.58
3331.45	1778.36	5138.7	1551.97	1742.9	1581.98
3330.53	1808.07	5094.23	1519	1753.53	1551.72
3329.61	1709.62	5147.93	1551.47	1815.96	1477.85
3328.69	1750.23	5076.21	1548.49	1717.52	1592.11
3327.78	1709.06	5148.98	1488.27	1730.86	1471.92
3326.86	1678.8	4995.53	1468.95	1809.62	1567.06
3325.94	1703.05	5090.08	1425.11	1675.8	1517.76
3325.02	1672.81	5113.77	1446.68	1759.99	1550.21
3324.11	1699.77	5085.7	1560.85	1754.25	1623.5
3323.19	1743.07	5172.03	1544.25	1770.31	1563.32
3322.27	1789.08	5067.71	1535.83	1614.8	1544
3321.35	1723.45	5091.39	1551.92	1737.06	1527.42
3320.43	1744.94	5082.39	1480.89	1666	1559.83
3319.52	1712	5119.67	1624.9	1788.21	1578.63
3318.6	1698.11	5244.01	1602.87	1730.77	1581.1
3317.68	1708.72	5036.37	1515.54	1738.65	1575.4
3316.76	1711.16	5128.05	1556.1	1741.09	1577.86
3315.84	1691.84	5053.77	1498.72	1759.84	1612.96
3314.92	1759.56	5129.1	1531.11	1710.61	1604.54
3314	1740.24	5114.67	1522.71	1732.08	1626.03
3313.08	1734.52	4947.99	1454.49	1802.48	1595.86
3312.16	1791.32	5077.66	1470.57	1660.84	1538.52
3311.24	1728.52	5123.04	1540.99	1736.67	1516.53
3310.32	1695.63	5073.29	1445.63	1798.89	1529.87
3309.4	1722.52	5126.8	1431.81	1711.65	1589.39
3308.48	1711.37	5074.36	1553.82	1795.58	1480.47
3307.56	1697.51	5100.69	1583.44	1719.24	1578.01
3306.64	1721.68	5048.26	1501.72	1683.66	1526.16
3305.72	1691.53	5088.17	1487.9	1656.23	1618.22
3304.8	1626.1	5128.06	1550.09	1797.13	1517.51
3303.88	1772.41	5181.51	1522.7	1718.12	1631.27
3302.96	1761.26	5153.53	1571.3	1831.82	1587.58
3302.04	1747.41	5242.23	1527.63	1666.01	1590.03
3301.11	1744.41	5086.74	1432.43	1630.47	1532.8
3300.19	1717	5039.8	1524.42	1768.54	1535.27
3299.27	1640.79	5114.91	1586.55	1643.5	1570.27
3298.35	1610.69	5149.33	1540.19	1730	1637.81
3297.43	1702.61	5213.56	1569.76	1740.56	1483
3296.5	1732.15	5131.39	1488.18	1827.02	1591.19
3295.58	1794.2	5024.85	1528.6	1764.39	1571.96
3294.66	1574.41	5091.78	1468.73	1709.91	1547.32
3293.74	1584.99	5128.88	1571.45	1780.07	1511.84
3292.81	1638.92	4976.34	1587.45	1747.27	1525.14
3291.89	1774.07	5175.96	1505.93	1733.45	1627.81
3290.97	1627.55	5096.59	1519.23	1708.79	1443.4
3290.04	1741	4992.87	1540.64	1692.27	1648.95
3289.12	1640.55	5159.9	1442.93	1632.43	1564.75
3288.2	1667.36	4937.1	1542.84	1661.94	1680.89
3287.27	1772.63	4917.35	1515.53	1742.86	1531.77
3286.35	1701.99	5011.26	1555.87	1788.58	1485.52
3285.43	1707.12	5145.71	1577.26	1734.18	1506.92
3284.5	1693.32	5136.76	1531.02	1820.45	1528.31
3283.58	1728.2	5098.06	1592.97	1739.02	1522.66
3282.65	1644.09	5089.12	1560.27	1814.45	1552.15
3281.73	1700.6	5107.21	1487.01	1695.19	1527.57
3280.8	1638.15	5119.9	1416.49	1667.89	1535.43
3279.88	1686.53	5019.06	1600.04	1740.59	1508.15
3278.95	1597.08	5104.71	1618.7	1815.97	1470.07
3278.03	1742.72	5284.91	1434.71	1785.95	1575.21
3277.1	1796.47	5103.05	1539.83	1718.13	1547.93
3276.18	1661.12	5204.86	1488.26	1696.24	1526.07
3275.25	1749.97	5077.08	1547.43	1722.97	1585.24
3274.32	1768.59	5108.66	1441.87	1668.68	1587.68
3273.4	1646.81	5002.54	1538.83	1660.31	1552.32
3272.47	1795	5106.99	1546.67	1708.63	1560.17
3271.55	1643.58	5184.42	1608.49	1678.66	1532.93
3270.62	1735.06	5180.88	1554.26	1737.75	1554.26
3269.69	1713.19	5163.85	1527.03	1864.27	1562.1
3268.77	1758.77	5060.5	1499.81	1750.67	1542.97
3267.84	1769.27	4992.25	1515.75	1801.63	1486.08
3266.91	1650.33	5010.31	1458.87	1720.44	1628.76
3265.99	1763.3	5111.95	1528.73	1714.77	1496.38
3265.06	1727.97	5111.12	1512.31	1679.44	1482.66
3264.13	1765.42	5123.76	1498.59	1722.3	1512.06
3263.2	1732.79	5122.93	1476.78	1765.13	1457.92
3262.27	1786.4	5103.23	1500.79	1759.46	1551.99
3261.35	1740.31	5045.82	1492.46	1710.68	1611
3260.42	1810.06	5053.08	1508.38	1661.91	1581.11
3259.49	1715.51	5203.07	1510.83	1739.74	1580.85
3258.56	1734.07	5218.38	1499.81	1787.93	1661.37
3257.63	1693.41	5155.61	1574.95	1720.33	1658.41
3256.7	1623.15	5219.37	1453.56	1641.99	1668.91
3255.78	1727.84	5137.78	1687.47	1733.23	1542.14
3254.85	1711.42	5282.25	1525.74	1757.16	1601.09
3253.92	1794.54	5214.12	1525.49	1654.64	1611.59
3252.99	1662.44	5183.68	1533.32	1796.94	1630.16
3252.06	1742.85	5134.43	1377.07	1627.2	1675.61
3251.13	1651.14	5112.08	1473.65	1723.75	1645.76
3250.2	1718.09	5119.31	1559.45	1782.62	1575.59
3249.27	1795.77	5212.56	1596.83	1752.75	1583.39
3248.34	1790.1	5149.89	1518.63	1666.46	1696.02
3247.41	1749.5	5269.99	1531.82	1741.43	1671.56
3246.48	1706.22	5226.13	1491.26	1770.71	1612.18
3245.55	1727.43	5262.89	1520.57	1783.85	1773.1
3244.62	1821.16	5079.38	1474.66	1772.81	1670.74
3243.69	1791.32	5325.63	1538.87	1718.81	1721.5
3242.76	1619.18	5252.26	1546.68	1683.62	1632.61
3241.82	1828.33	5259.46	1500.79	1820.27	1720.94
3240.89	1709.92	5156.6	1540.81	1731.39	1696.5
3239.96	1779.42	5421.46	1575.44	1674.75	1811.63
3239.03	1843.53	5213.95	1559.09	1773.76	1757.66
3238.1	1816.4	5247.98	1510.54	1698.35	1585.66
3237.17	1708.8	5190.79	1563.94	1641.74	1708.8
3236.23	1746.07	5195.31	1558.32	1574.42	1620.01
3235.3	1745.79	5175.69	1482.98	1729.7	1681.43
3234.37	1657.02	5257.96	1455.93	1718.2	1734.78
3233.44	1739.86	5152.55	1407.43	1859.58	1616.54
3232.5	1726.17	5213.36	1460.81	1752.13	1656.48
3231.57	1728.57	5183.03	1514.17	1890.67	1699.09
3230.64	1797.96	5061.61	1567.52	1812.32	1599.67
3229.7	1811.06	5339.4	1519.04	1803.02	1647.63
3228.77	1722.37	5239.42	1607.19	1832.19	1526.83
3227.84	1845.28	5235.89	1507.83	1652.45	1596.21
3226.9	1724.48	5328.76	1571.85	1641.47	1681.64
3225.97	1852.71	5220.8	1526.08	1737.59	1702.78
3225.04	1739.98	5161.05	1622.2	1833.67	1651.64
3224.1	1763.79	5291.36	1530.93	1747.73	1605.87
3223.17	1774.2	5319.93	1525.33	1712.65	1584.2
3222.23	1731.1	5356.52	1543.81	1752.51	1495.65
3221.3	1733.5	5114.88	1484.71	1733.5	1602.41
3220.36	1770.66	5221.03	1505.86	1733.21	1626.22
3219.43	1757	5225.53	1508.29	1639.33	1569.8
3218.49	1700.56	5336.98	1500.02	1748.69	1572.22
3217.56	1737.71	5223.83	1459.68	1761.77	1505.12
3216.62	1750.79	5279.11	1486.17	1844.35	1534.28
3215.69	1726.45	5390.49	1520.67	1779.9	1582.14
3214.75	1672.73	5280.05	1515.08	1739.53	1699.45
3213.82	1798.02	5247.13	1592.31	1765.96	1704.52
3212.88	1720.27	5166.14	1576.02	1634.79	1624.1
3211.95	1778.74	5338.9	1562.41	1655.89	1527.69
3211.01	1652.95	5273.94	1588.86	1743.74	1551.47
3210.07	1783.5	5243.71	1580.59	1655.35	1545.88
3209.14	1652.41	5133.4	1612.36	1681.77	1537.62
3208.2	1764.24	5279.36	1590.75	1726.87	1540.04
3207.26	1675.88	5294.51	1566.47	1795.97	1521.1
3206.33	1833.03	5264.3	1547.54	1635.59	1560.88
3205.39	1718.02	5380.82	1488.6	1731.36	1563.29
3204.45	1768.42	5310.59	1539.03	1717.74	1523.03
3203.51	1773.46	5285.72	1549.45	1730.79	1610.78
3202.58	1781.17	5263.53	1573.19	1690.51	1533.2
3201.64	1772.88	5241.34	1407.64	1607.09	1466.3
3200.7	1732.61	5320.45	1594	1583.01	1516.7
3199.76	1716.34	5466.16	1588.76	1685.52	1561.76
3198.82	1630.79	5252.1	1487.03	1897.26	1574.83
3197.89	1627.86	5243.25	1352.17	1609.03	1577.24
3196.95	1731.48	5319.64	1471.22	1752.79	1475.75
3196.01	1699.24	5212.24	1520.54	1813.76	1568.73
3195.07	1728.25	5328.55	1637.71	1690.97	1547.17
3194.13	1706.67	5348.98	1610.82	1711.99	1589.52
3193.19	1706.39	5401.35	1557.31	1714.38	1544
3192.25	1748.7	5312.64	1530.44	1746.04	1549.08
3191.31	1657.93	5200	1540.84	1655.27	1532.86
3190.37	1769.41	5390.72	1447.46	1673.63	1593.8
3189.43	1753.16	5296.73	1508.41	1721.24	1540.34
3188.49	1734.26	5192.13	1579.98	1811.39	1564.02
3187.55	1593.02	5255.11	1526.53	1638.23	1566.43
3186.61	1754.96	5334.02	1497.04	1603.4	1459.81
3185.67	1693.53	5306.57	1507.43	1680.24	1579.21
3184.73	1703.88	5300.38	1563	1749.07	1568.32
3183.79	1801.94	5262.31	1589.32	1724.87	1544.14
3182.85	1700.67	5383.68	1535.92	1719.27	1543.89
3181.91	1740.25	5385.46	1538.32	1713.68	1607.4
3180.97	1700.11	5328.8	1596.51	1856.84	1479.63
3180.03	1715.77	5396.98	1612.19	1776.86	1601.57
3179.09	1657.07	5345.65	1566.78	1712.84	1617.24
3178.15	1709.9	5150.95	1521.39	1757.69	1553.25
3177.2	1778.64	5280.19	1462.74	1752.1	1545.03
3176.26	1754.47	5260.74	1531.51	1794.28	1459.84
3175.32	1770.1	5305	1491.45	1778.06	1502.07
3174.38	1801.65	5266.98	1554.89	1719.4	1562.85
3173.44	1705.85	5332.45	1493.62	1782.79	1565.25
3172.49	1721.49	5164.47	1554.38	1843.51	1403.19
3171.55	1641.65	5147.71	1551.47	1745.08	1578
3170.61	1760.7	5181.34	1437.2	1763.35	1617.51
3169.66	1725.95	5445.62	1593.39	1622.55	1447.57
3168.72	1879.41	5256.52	1542.76	1640.84	1436.73
3167.78	1754.54	5388.18	1476.25	1712.13	1513.36
3166.83	1799.3	5371.4	1539.61	1640.3	1550.21
3165.89	1650.63	5261.89	1451.92	1722.17	1489.02
3164.95	1772.22	5258.39	1438.44	1708.64	1557.65
3164	1785.17	5395.25	1525.61	1732.2	1544.15
3163.06	1673.66	5224.89	1549.19	1710.73	1517.42
3162.12	1657.5	5284.93	1572.77	1787.24	1469.51
3161.17	1694.29	5270.83	1469.27	1765.77	1567.22
3160.23	1776.07	5328.2	1498.14	1839.59	1527.26
3159.28	1624.93	5520.52	1503.19	1667.27	1524.36
3158.34	1659.06	5231.2	1510.88	1754.32	1561.16
3157.39	1709.06	5442	1489.47	1669.37	1603.23
3156.45	1766.97	5345.88	1571.23	1748.46	1518.33
3155.5	1660.89	5302.69	1536.59	1740.24	1552.46
3154.56	1695	5315.05	1549.56	1729.37	1660.62
3153.61	1779.32	5197.85	1485.85	1834.85	1432.98
3152.67	1715.59	5313.31	1562.27	1781.68	1480.32
3151.72	1749.67	5375.87	1461.58	1781.39	1506.51
3150.77	1709.06	5274.58	1458.7	1693.89	1540.62
3149.83	1776.07	5331.84	1527.16	1759.67	1587.93
3148.88	1762.93	5341.54	1450.3	1759.38	1532.19
3147.93	1695	5171.62	1547.79	1698.34	1560.99
3146.99	1730.13	5308.1	1470.95	1684.86	1558.1
3146.04	1850.93	5217.46	1518.24	1703.07	1507.68
3145.09	1895.51	5282.6	1478.39	1715.99	1462.55
3144.15	1802.81	5265.9	1507.18	1684.03	1541.5
3143.2	1762.93	5404.92	1633.61	1723.34	1456.79
3142.25	1657.1	5340.7	1554.19	1752.09	1546.27
3141.3	1630.44	5318.72	1556.57	1757.08	1482.7
3140.36	1727.78	5270.37	1511.47	1735.69	1511.47
3139.41	1730.13	5237.86	1466.39	1727.49	1505.95
3138.46	1732.48	5376.77	1524.16	1750.94	1526.8
3137.51	1716.38	5278.33	1595.1	1695.29	1566.1
3136.56	1681.83	5324.92	1576.39	1687.1	1497.3
3135.62	1763.26	5255.52	1489.15	1821.25	1647.29
3134.67	1662.83	5141.35	1560.06	1794.6	1494.18
3133.72	1741.61	5209.01	1509.74	1699.45	1459.68
3132.77	1704.44	5184.45	1641.22	1775.57	1575.36
3131.82	1738.4	5188.87	1506.62	1706.8	1522.42
3130.87	1756.55	5232.79	1503.74	1811.86	1551.14
3129.92	1719.4	5395.19	1542.99	1735.2	1616.71
3128.97	1732.29	5391.67	1447.96	1834.96	1555.9
3128.02	1718.84	5201.27	1474.04	1674.09	1539.85
3127.07	1626.45	5229.37	1471.17	1702.77	1473.8
3126.12	1649.86	5304.82	1526.19	1715.65	1568.29
3125.17	1686.43	5206.61	1541.73	1752.2	1420.7
3124.22	1667.74	5295.2	1594.08	1746.65	1623.02
3123.27	1691.14	5302.22	1507.03	1759.52	1549.11
3122.32	1690.86	5348.69	1493.64	1722.41	1543.6
3121.37	1751.05	5255.79	1580.15	1638	1493.39
3120.42	1695.56	5273.33	1469.49	1732.37	1443.2
3119.47	1682.14	5235.67	1519.19	1766.25	1571.75
3118.52	1716.03	5276.86	1463.75	1689.75	1518.94
3117.56	1694.73	5239.21	1508.18	1728.89	1531.83
3116.61	1686.57	5288.27	1555.22	1718.1	1387.09
3115.66	1717.82	5211.23	1507.69	1646.9	1460.41
3114.71	1641.38	5325.93	1528.45	1714.91	1483.8
3113.76	1719.88	5416.96	1546.58	1714.63	1449.43
3112.8	1653.96	5300.56	1512.2	1685.47	1554.2
3111.85	1753.44	5270.82	1595.95	1648.44	1527.7
3110.9	1666.55	5296.2	1474.96	1761.03	1506.45
3109.95	1729.25	5227.11	1482.59	1682.02	1451.1
3108.99	1613.53	5281.35	1519.08	1726.34	1458.73
3108.04	1715.57	5335.58	1458.5	1757.54	1537.19
3107.09	1752.01	5224.55	1589.4	1675.95	1523.83
3106.13	1686.16	5236.8	1499.98	1691.41	1547.18
3105.18	1615.09	5351.31	1570.52	1769.79	1557.41
3104.23	1714.45	5347.81	1544.05	1727.55	1520.46
3103.27	1653.88	5281.41	1465.17	1651.26	1509.72
3102.32	1768.92	5277.93	1538.3	1706.02	1546.17
3101.36	1666.44	5305.88	1551.15	1763.39	1556.39
3100.41	1802.4	5307.64	1564	1658.31	1493.26
3099.46	1705.19	5251.76	1506.12	1726.14	1453.73
3098.5	1678.72	5355.66	1516.35	1827.99	1456.11
3097.55	1704.63	5216	1487.29	1804.13	1468.96
3096.59	1696.49	5364.38	1565.59	1683.4	1479.2
3095.64	1622.92	5114.82	1560.1	1722.39	1429.22
3094.68	1669.77	5247.46	1452.54	1706.41	1536.29
3093.73	1682.58	5359.13	1536.04	1708.74	1596.22
3092.77	1663.99	5389.64	1470.38	1682.3	1407.59
3091.81	1676.79	5443.7	1485.83	1668.95	1501.53
3090.86	1773.29	5353.88	1498.67	1632.06	1412.36
3089.9	1705.01	5316.39	1511.5	1720.7	1514.11
3088.95	1811.93	5281.53	1474.65	1733.49	1508.64
3087.99	1691.38	5340.79	1487.47	1748.89	1526.69
3087.03	1678.04	5342.53	1482	1557.8	1521.21
3086.08	1732.64	5182.24	1601.97	1649.01	1526.19
3085.12	1685.33	5351.23	1512.87	1737.58	1539
3084.16	1734.69	5373.87	1468.21	1682.44	1496.95
3083.21	1750.07	5273.73	1496.71	1700.45	1460.14
3082.25	1658.38	5304.21	1483.4	1715.84	1480.79
3081.29	1668.55	5405.18	1532.77	1749.5	1475.33
3080.33	1639.56	5294.64	1443.76	1725.72	1529.91
3079.38	1751.54	5335.54	1498.34	1639.29	1566.2
3078.42	1764.3	5433.84	1453.72	1743.42	1518.97
3077.46	1719.65	5362.49	1526.55	1891.88	1476.97
3076.5	1609.79	5325.09	1468.9	1737.63	1515.86
3075.54	1682.57	5355.52	1434.75	1700.83	1473.88
3074.59	1677.08	5456.36	1460.59	1695.33	1486.68
3073.63	1775.9	5390.28	1436.89	1642.9	1515.12
3072.67	1679.13	5373.75	1572.23	1655.67	1441.86
3071.71	1671.04	5307.7	1545.91	1556.33	1514.62
3070.75	1733.32	5249.48	1467.46	1767.2	1535.23
3069.79	1602.73	5368.5	1456.79	1631.4	1587.1
3068.83	1797.89	5388.47	1433.1	1756.2	1542.54
3067.87	1768.94	5278.17	1521.45	1722.05	1591.79
3066.91	1742.6	5243.44	1489.94	1726.98	1515.99
3065.95	1817.84	5398.84	1593.87	1648.56	1528.76
3064.99	1643.08	5296.4	1523.3	1658.71	1588.4
3064.03	1603.76	5384.06	1577.73	1733.94	1494.41
3063.07	1665.97	5318.1	1488.96	1733.65	1522.8
3062.11	1691.73	5317.23	1506.94	1741.18	1493.92
3061.15	1673.23	5342.38	1475.46	1727.88	1576.95
3060.19	1719.79	5375.33	1620.92	1784.84	1462.21
3059.23	1672.69	5418.67	1514	1672.69	1420.35
3058.27	1659.41	5396.97	1487.74	1675.01	1513.75
3057.31	1750.15	5414.29	1503.1	1724.15	1560.31
3056.34	1783.67	5343.2	1456.06	1809.67	1544.46
3055.38	1629.99	5365.72	1461.02	1720.98	1523.41
3054.42	1658.32	5440.22	1538.75	1785.68	1458.18
3053.46	1676.24	5418.54	1629.46	1769.8	1481.33
3052.5	1691.55	5350.09	1465.49	1735.73	1525.26
3051.53	1654.91	5201.13	1548.39	1673.09	1512.02
3050.57	1703.99	5452.24	1545.54	1678.01	1646.84
3049.61	1693.32	5378.63	1516.72	1729.68	1488.15
3048.65	1682.66	5201.17	1438.57	1661.88	1456.74
3047.68	1620.07	5298.98	1534.39	1755.08	1363.04
3046.72	1747	5295.51	1640.57	1669.13	1513.38
3045.76	1681.83	5294.65	1409.31	1751.91	1450.84
3044.79	1689.34	5311.94	1531.04	1720.48	1414.27
3043.83	1657.93	5313.67	1398.47	1650.14	1582.68
3042.87	1673.22	5460.66	1444.94	1691.38	1413.81
3041.9	1737.79	5392.33	1512.14	1649.6	1527.7
3040.94	1843.83	5399.23	1472.99	1696.01	1467.8
3039.97	1776.11	5530.58	1439.04	1750.18	1540.16
3039.01	1685.09	5446.71	1511.39	1793.97	1412.88
3038.05	1640.74	5458.78	1435.98	1744.43	1459.3
3037.08	1738.96	5317.94	1562.73	1751.91	1427.97
3036.12	1697.21	5330.02	1570.25	1715.35	1438.1
3035.15	1790.2	5266.97	1518.17	1782.43	1484.49
3034.19	1629.31	5403.4	1460.94	1810.63	1569.73
3033.22	1732.64	5407.69	1442.57	1634.22	1419.26
3032.26	1652.08	5468.95	1437.15	1618.42	1470.82
3031.29	1708.77	5421.45	1488.7	1745.01	1545.66
3030.32	1643.77	5304.07	1491.04	1736.96	1478.1
3029.36	1715.97	5435.2	1480.45	1718.56	1475.27
3028.39	1661.35	5294.57	1552.66	1713.1	1418.1
3027.43	1715.41	5273	1451.5	1661.07	1456.67
3026.46	1572.85	5411.83	1440.91	1702.19	1518.52
3025.49	1683.81	5276.45	1559.66	1670.88	1575.18
3024.53	1815.42	5314.37	1401.65	1727.49	1489.58
3023.56	1771.17	5435.03	1409.18	1727.21	1528.12
3022.59	1680.39	5312.63	1520.11	1734.68	1514.94
3021.62	1744.74	5291.08	1558.63	1695.63	1506.94
3020.66	1708.27	5453.03	1571.3	1690.18	1542.87
3019.69	1720.91	5421.13	1475.44	1705.41	1524.53
3018.72	1658.62	5458.99	1472.61	1663.79	1457.11
3017.75	1575.69	5520.09	1555.03	1689.35	1443.95
3016.79	1640	5457.2	1523.78	1683.91	1459.21
3015.82	1678.47	5275.55	1495.13	1678.47	1466.72
3014.85	1652.37	5272.1	1574.92	1771.14	1474.23
3013.88	1788.92	5397.73	1584.98	1750.2	1569.5
3012.91	1664.74	5479.43	1561.5	1749.91	1422.12
3011.94	1695.43	5527.56	1421.89	1731.56	1408.99
3010.98	1700.31	5392.49	1465.52	1653.87	1548.08
3010.01	1663.92	5438.04	1563.31	1674.24	1540.09
3009.04	1753.92	5524.84	1475.36	1681.7	1449.56
3008.07	1733	5394.99	1591.16	1504.68	1658.21
3007.1	1665.68	5541.08	1580.59	1619.33	1467.14
3006.13	1693.76	5511.81	1484.94	1691.32	1386.98
3005.16	1644.51	5443.89	1582.65	1587.38	1402.21
3004.19	1713.82	5417.23	1587.54	1581.85	1481.88
3003.22	1726.43	5558.06	1525.44	1803.73	1491.94
3002.25	1623.09	5423.18	1527.76	1769.94	1517.46
3001.28	1689.8	5486.68	1597.06	1687.22	1424.48
3000.31	1697.25	5506.39	1511.81	1619.98	1514.39
2999.34	1689.24	5466.86	1519.29	1696.97	1449.76
2998.36	1706.99	5463.39	1547.36	1745.61	1544.78
2997.39	1719.58	5462.49	1616.61	1758.19	1467.3
2996.42	1711.57	5500.2	1554.57	1719.3	1446.47
2995.45	1711.29	5532.75	1441.09	1701	1453.96
2994.48	1770.19	5470.09	1541.2	1656.98	1420.27
2993.51	1625.84	5638.98	1453.48	1692.72	1412.32
2992.54	1646.15	5404	1502.11	1746.46	1499.54
2991.56	1730.74	5670.56	1491.58	1746.17	1602.16
2990.59	1745.89	5615.64	1403.91	1776.74	1470.76
2989.62	1748.17	5496.46	1516.8	1637.63	1467.95
2988.65	1660.49	5588.09	1483.13	1786.44	1529.4
2987.67	1683.35	5381.57	1526.58	1667.93	1539.43
2986.7	1803.84	5599.1	1562.3	1659.95	1459.52
2985.73	1775.28	5564.78	1466.99	1698.21	1490.11
2984.75	1654.26	5342.96	1405.1	1718.48	1474.45
2983.78	1779.84	5550.12	1553.83	1677.11	1456.23
2982.81	1738.46	5505.55	1489.37	1753.87	1450.86
2981.83	1673.99	5548.29	1504.54	1661.15	1543.05
2980.86	1727.62	5472.94	1542.79	1781.53	1486.32
2979.89	1727.34	5454.07	1547.67	1614.41	1509.17
2978.91	1760.41	5591.75	1501.23	1675.73	1485.83
2977.94	1719.07	5465.11	1549.73	1713.94	1495.85
2976.96	1718.79	5556.57	1539.22	1664.92	1454.56
2975.99	1682.6	5653.12	1554.35	1587.7	1438.93
2975.01	1759.26	5531.66	1438.69	1595.13	1379.71
2974.04	1756.41	5610.24	1505.12	1664.1	1415.38
2973.06	1748.43	5622.14	1466.42	1697.15	1545.9
2972.09	1771.21	5623.78	1432.86	1719.94	1494.38
2971.11	1722.22	5668.99	1545.39	1691.47	1530.01
2970.14	1704	5542.5	1519.51	1678.38	1463.14
2969.16	1785.71	5597.95	1480.83	1757.53	1457.77
2968.18	1713.69	5468.95	1406.3	1662.46	1434.48
2967.21	1680.11	5606.36	1508.52	1628.89	1554.62
2966.23	1715.69	5564.46	1400.72	1738.73	1502.42
2965.26	1730.77	5653.16	1415.85	1687.24	1437.41
2964.28	1748.4	5749.51	1605.05	1722.8	1591.92
2963.3	1719.96	5638.51	1451.22	1632.94	1625.26
2962.32	1834.84	5581.28	1548.22	1732.47	1540.55
2961.35	1862.68	5618.74	1527.5	1675.9	1458.42
2960.37	1841.91	5686.89	1514.46	1724.23	1504.23
2959.39	1698.37	5606.67	1440.03	1716.27	1437.48
2958.42	1690.42	5679.91	1485.83	1754.35	1416.78
2957.44	1751.51	5589.48	1449.79	1718.27	1480.47
2956.46	1738.44	5721.5	1439.32	1715.43	1390.75
2955.48	1681.92	5636.21	1505.55	1733.04	1385.41
2954.5	1725.09	5648.07	1543.63	1748.09	1390.29
2953.53	1775.91	5590.92	1515.27	1737.58	1453.95
2952.55	1737.3	5692.2	1527.8	1714.3	1535.46
2951.57	1767.66	5778.11	1456.02	1668.04	1484.12
2950.59	1849.1	5772.06	1540.07	1706.08	1506.86
2949.61	1693.03	5753.23	1521.94	1779.85	1437.67
2948.63	1782.11	5775.27	1534.45	1738.71	1491.05
2947.65	1789.48	5674.76	1490.8	1677.16	1506.12
2946.67	1656.46	5556.42	1513.53	1664.12	1510.98
2945.69	1732.75	5527.44	1490.31	1735.3	1508.18
2944.71	1842.18	5646.45	1543.65	1658.47	1482.42
2943.73	1767.89	5635.31	1538.3	1760.24	1522.99
2942.75	1780.35	5705.81	1522.74	1742.09	1458.97
2941.77	1703.56	5750.77	1514.84	1680.6	1445.98
2940.79	1687.98	5744.73	1545.19	1713.47	1512.04
2939.81	1731.04	5718.29	1524.54	1736.14	1509.24
2938.83	1781.73	5826.96	1552.33	1697.62	1496.25
2937.85	1804.38	5856.58	1513.84	1620.88	1424.64
2936.87	1791.34	5771.53	1536.53	1564.56	1546.72
2935.89	1811.43	5752.75	1579.59	1676.4	1533.73
2934.91	1828.96	5733.97	1551.31	1630.27	1548.76
2933.92	1785.36	5750.86	1589.25	1599.44	1477.19
2932.94	1805.44	5665.88	1530.42	1718.86	1448.94
2931.96	1738.95	5705.68	1527.63	1698.21	1461.43
2930.98	1631.75	5821.84	1473.92	1687.75	1563.01
2930	1677.29	5642.72	1443.13	1743.47	1473.67
2929.01	1819.52	5797.03	1442.89	1717.73	1493.79
2928.03	1824.31	5773.17	1480.82	1656.38	1460.47
2927.05	1755.33	5784.95	1508.56	1717.17	1437.33
2926.07	1757.58	5750.93	1490.51	1719.43	1459.99
2925.08	1726.78	5798.3	1492.81	1706.43	1528.41
2924.1	1731.58	5657.5	1523.08	1624.78	1459.51
2923.12	1843.15	5755.72	1512.66	1728.75	1522.82
2922.13	1830.14	5762.4	1507.32	1692.88	1512.41
2921.15	1781.55	5736.04	1486.74	1735.81	1486.74
2920.16	1710.11	5740.18	1501.75	1740.6	1481.42
2919.18	1722.53	5767.18	1506.58	1755.56	1468.47
2918.2	1818.78	5781.47	1613.02	1729.87	1437.75
2917.21	1770.22	5826.24	1561.96	1668.63	1511.16
2916.23	1818.18	5609.43	1505.84	1592.17	1432.2
2915.24	1731.55	5735.46	1497.97	1647.77	1393.88
2914.26	1733.81	5714.21	1408.88	1568.8	1543.42
2913.27	1860.43	5817.33	1497.48	1697.99	1423.87
2912.29	1733.24	5722.48	1489.62	1690.1	1438.87
2911.3	1687.28	5686.01	1484.3	1669.52	1469.08
2910.32	1704.76	5690.15	1598.21	1821.46	1392.73
2909.33	1585.27	5767.85	1549.76	1717.16	1582.73
2908.35	1719.42	5718.71	1521.61	1732.1	1491.18
2907.36	1688.71	5730.45	1493.47	1643.07	1432.61
2906.37	1614.91	5752.32	1523.64	1619.98	1576.88
2905.39	1756.59	5680.4	1536.07	1693.22	1424.54
2904.4	1672.67	5714.95	1482.59	1654.93	1492.73
2903.41	1725.61	5574.64	1510.22	1634.38	1517.82
2902.43	1727.86	5469.85	1461.84	1735.46	1560.64
2901.44	1689.57	5499.35	1552.79	1790.9	1514.79
2900.45	1666.5	5746.65	1537.34	1691.83	1456.29
2899.47	1747.26	5809.01	1585.2	1663.7	1471.24
2898.48	1810.27	5597.91	1521.64	1600.13	1486.19
2897.49	1675.81	5667.87	1513.79	1670.74	1442.91
2896.5	1617.32	5530.26	1480.64	1665.41	1490.77
2895.52	1685.38	5579.96	1503.17	1629.7	1326.03
2894.53	1712.93	5738.45	1505.46	1758.47	1530.76
2893.54	1720.24	5540.18	1439.44	1700	1414.14
2892.55	1687.07	5617.68	1527.73	1639.02	1499.9
2891.56	1704.5	5844.36	1476.9	1691.85	1489.54
2890.57	1681.46	5706.86	1453.9	1726.98	1453.9
2889.58	1630.62	5561.82	1471.35	1688.77	1453.66
2888.6	1779.49	5563.43	1493.86	1625.3	1506.5
2887.61	1609.87	5565.04	1468.34	1685.69	1506.25
2886.62	1730.89	5576.76	1521.16	1624.76	1442.83
2885.63	1685.13	5550.58	1495.65	1664.92	1472.91
2884.64	1717.69	5706.28	1434.78	1631.81	1454.99
2883.65	1679.53	5591.68	1520.41	1641.64	1492.63
2882.66	1732.28	5633.69	1535.31	1638.85	1396.43
2881.67	1666.35	5567.12	1431.55	1724.42	1494.66
2880.68	1711.51	5482.9	1443.93	1696.37	1522.19
2879.69	1713.76	5663.72	1544.65	1688.52	1451.27
2878.7	1647.86	5629.98	1501.5	1710.95	1433.36
2877.71	1672.82	5724.94	1518.91	1665.25	1481.07
2876.71	1687.68	5605.43	1571.64	1652.36	1422.8
2875.72	1631.91	5556.58	1525.98	1677.32	1553.72
2874.73	1581.21	5583.41	1515.64	1636.69	1404.68
2873.74	1669.2	5637.96	1477.57	1654.07	1560.78
2872.75	1714.3	5480.73	1532.79	1711.78	1429.43
2871.76	1756.87	5560.48	1388.86	1756.87	1414.07
2870.77	1698.62	5499.08	1426.43	1625.53	1383.59
2869.77	1756.29	5596.45	1408.56	1673.14	1499.27
2868.78	1536.82	5650.95	1461.24	1579.65	1461.24
2867.79	1692.74	5576.97	1448.4	1758.23	1481.15
2866.8	1712.61	5601.24	1433.05	1727.72	1460.76
2865.8	1729.95	5575.14	1374.9	1777.8	1435.33
2864.81	1694.42	5624.57	1435.1	1669.24	1465.31
2863.82	1711.76	5555.68	1555.69	1585.9	1492.76
2862.82	1656.11	5640.34	1512.65	1714	1349.05
2861.83	1708.68	5546.3	1555.18	1650.8	1434.39
2860.84	1635.44	5354.17	1459.31	1655.56	1497.05
2859.84	1617.56	5486.61	1396.18	1627.62	1446.49
2858.85	1614.78	5654.23	1416.07	1748.08	1516.68
2857.85	1634.63	5514.98	1461.11	1742.77	1443.5
2856.86	1689.68	5360.7	1478.47	1599.16	1491.04
2855.87	1636.6	5470.43	1455.6	1679.34	1445.54
2854.87	1638.85	5404.18	1447.82	1616.23	1500.6
2853.88	1726.54	5438.47	1505.38	1658.68	1397.31
2852.88	1633.28	5455.16	1490.06	1660.92	1427.24
2851.89	1695.82	5539.68	1590.3	1640.55	1474.74
2850.89	1600.09	5445.83	1519.71	1725.68	1454.4
2849.9	1682.71	5495.16	1494.34	1619.92	1434.07
2848.9	1617.14	5491.75	1448.9	1757.76	1408.72
2847.9	1644.49	5458.2	1511.42	1581.72	1433.59
2846.91	1724.55	5424.67	1471.01	1611.59	1390.68
2845.91	1709.2	5556.8	1478.3	1661.52	1475.79
2844.92	1663.75	5543.33	1442.92	1638.66	1447.94
2843.92	1635.88	5424.5	1533.01	1645.92	1392.51
2842.92	1557.84	5411.06	1402.31	1685.78	1402.31
2841.93	1740.68	5427.73	1417.13	1647.88	1399.57
2840.93	1635.07	5461.94	1474.57	1615.01	1449.5
2839.93	1637.31	5476.08	1424.18	1667.4	1526.99
2838.94	1642.05	5442.59	1479.1	1762.39	1393.87
2837.94	1646.8	5361.49	1443.77	1679.38	1423.71
2836.94	1626.48	5408.22	1496.16	1654.04	1443.53
2835.94	1756.5	5352.2	1541.01	1648.76	1385.66
2834.94	1688.57	5288.69	1412.99	1625.94	1380.42
2833.95	1650.72	5445.62	1397.73	1527.98	1450.33
2832.95	1630.41	5572.45	1475.13	1582.83	1477.64
2831.95	1677.72	5468.87	1422.31	1622.63	1392.26
2830.95	1632.38	5475.48	1394.53	1617.36	1467.14
2829.95	1734.74	5359.43	1424.34	1589.55	1396.81
2828.95	1676.89	5398.59	1489.18	1631.84	1459.15
2827.95	1626.57	5525.32	1491.44	1671.61	1386.34
2826.96	1748.9	5479.37	1528.72	1576.26	1503.7
2825.96	1661.05	5358.4	1613.52	1678.56	1398.39
2824.96	1665.78	5362.51	1508.21	1713.3	1438.17
2823.96	1542.97	5426.65	1452.94	1600.49	1455.44
2822.96	1657.73	5400.75	1565.22	1750.24	1397.69
2821.96	1587.46	5437.36	1507.46	1632.46	1462.46
2820.96	1674.68	5323.98	1429.73	1587.2	1447.22
2819.96	1639.42	5283.12	1434.49	1686.9	1524.46
2818.96	1604.16	5564.6	1484.23	1679.13	1426.76
2817.96	1638.88	5471.25	1563.93	1628.88	1409.03
2816.95	1653.59	5452.86	1533.7	1553.68	1471.25
2815.95	1648.33	5499.41	1378.6	1700.77	1426.05
2814.95	1650.55	5456.06	1435.8	1628.08	1435.8
2813.95	1742.65	5447.67	1425.58	1645.29	1495.49
2812.95	1645.01	5292	1452.8	1747.36	1422.85
2811.95	1594.83	5366	1514.96	1624.78	1390.17
2810.95	1597.06	5462.44	1449.83	1754.27	1404.91
2809.94	1736.52	5431.6	1439.61	1606.78	1417.16
2808.94	1713.78	5393.29	1449.35	1613.99	1489.27
2807.94	1676.08	5472.21	1401.72	1636.18	1451.61
2806.94	1655.86	5384.02	1466.33	1655.86	1436.4
2805.93	1653.09	5363.19	1481.05	1692.98	1416.22
2804.93	1617.92	5312.45	1468.34	1665.28	1435.93
2803.93	1567.8	5408.78	1425.72	1727.32	1473.08
2802.93	1662.24	5437.79	1505.24	1632.33	1477.82
2801.92	1647.02	5342.21	1445.19	1602.16	1442.7
2800.92	1537.13	5373.72	1410.07	1589.44	1512.21
2799.91	1673.87	5504.85	1472.11	1601.64	1367.49
2798.91	1676.09	5498.96	1454.43	1753.29	1529.15
2797.91	1591.15	5425.84	1441.74	1678.3	1506.49
2796.9	1625.74	5400.05	1461.42	1598.35	1409.14
2795.9	1647.87	5416.58	1411.4	1598.09	1403.93
2794.89	1652.58	5348.49	1411.16	1660.05	1436.05
2793.89	1612.49	5295.35	1520.42	1587.61	1460.7
2792.88	1629.64	5371.6	1380.84	1686.87	1445.53
2791.88	1529.87	5306.04	1350.76	1549.77	1450.27
2790.87	1626.62	5305.16	1467.44	1606.72	1504.75
2789.87	1628.84	5426.14	1477.14	1576.61	1414.97
2788.86	1618.62	5256.17	1439.6	1643.49	1404.79
2787.86	1518.92	5434.29	1342.41	1566.15	1419.48
2786.85	1565.89	5425.94	1394.39	1613.12	1451.56
2785.85	1622.79	5360.43	1483.62	1563.15	1463.74
2784.84	1769.12	5414.21	1483.38	1652.34	1374.05
2783.83	1699.27	5388.47	1388.73	1674.43	1515.43
2782.83	1624.47	5409.94	1572.31	1671.67	1525.12
2781.82	1604.34	5329.57	1405.66	1654.01	1375.85
2780.81	1586.69	5509.96	1412.87	1633.87	1551.93
2779.81	1534.29	5335.26	1554.15	1628.63	1407.67
2778.8	1648.22	5346.79	1504.25	1630.85	1469.5
2777.79	1585.9	5365.76	1387.36	1657.88	1471.74
2776.78	1665.05	5431.88	1429.31	1575.72	1471.5
2775.78	1778.9	5274.68	1396.82	1642.44	1461.33
2774.77	1582.64	5578.92	1493.34	1557.83	1428.84
2773.76	1669.18	5377.1	1418.68	1604.7	1463.33
2772.75	1624.27	5368.78	1381.25	1621.79	1458.12
2771.74	1658.71	5348.05	1445.49	1621.52	1497.55
2770.74	1579.11	5488.47	1403.11	1675.79	1455.16
2769.73	1616.03	5455.35	1383.05	1643.3	1467.32
2768.72	1670.28	5399.92	1467.07	1553.81	1449.73
2767.71	1627.89	5309.83	1447.01	1714.61	1432.14
2766.7	1627.62	5365.94	1481.45	1602.84	1590.46
2765.69	1639.73	5399.73	1436.62	1619.92	1535.7
2764.68	1589.93	5354.26	1364.57	1614.7	1463.63
2763.67	1550.05	5296.42	1488.15	1787.76	1488.15
2762.66	1643.87	5392.1	1418.58	1678.53	1458.19
2761.65	1638.65	5490.22	1529.74	1675.78	1440.63
2760.64	1613.63	5407.64	1452.76	1618.58	1492.36
2759.63	1593.57	5550.27	1445.1	1645.53	1531.71
2758.62	1660.11	5381.12	1459.71	1603.2	1447.33
2757.61	1637.57	5454.44	1550.99	1570.78	1543.57
2756.6	1479.01	5423.86	1444.38	1657.08	1530.95
2755.59	1656.81	5284.48	1409.53	1646.92	1513.38
2754.58	1725.76	5372.62	1478.52	1607.09	1495.83
2753.57	1624.13	5344.54	1443.67	1651.32	1488.16
2752.56	1601.61	5378.26	1455.79	1641.16	1485.45
2751.54	1549.45	5355.13	1460.49	1638.42	1482.73
2750.53	1576.38	5529.67	1428.13	1662.85	1529.43
2749.52	1640.35	5392.88	1450.13	1637.88	1460.01
2748.51	1556.1	5475.97	1491.88	1620.32	1511.64
2747.5	1575.59	5272.56	1395.32	1573.13	1531.14
2746.48	1683.98	5318.61	1488.91	1597.56	1508.67
2745.47	1572.61	5347.35	1449.17	1535.57	1486.2
2744.46	1572.35	5353.87	1414.37	1601.97	1478.55
2743.44	1636.25	5409.75	1406.73	1651.06	1552.34
2742.43	1677.93	5440.94	1433.64	1608.84	1569.36
2741.42	1551.83	5361.09	1408.74	1620.91	1603.64
2740.4	1586.11	5323.2	1396.17	1603.37	1489.9
2739.39	1583.38	5238.47	1420.6	1645.04	1501.99
2738.38	1511.61	5323.91	1395.71	1600.38	1580.65
2737.36	1590.25	5399.46	1407.8	1627.23	1558.2
2736.35	1585.06	5396.1	1390.32	1639.29	1540.69
2735.33	1631.63	5476.54	1466.49	1636.56	1594.66
2734.32	1591.93	5455.92	1542.64	1461.32	1554.96
2733.31	1638.48	5272.7	1411.8	1638.48	1623.69
2732.29	1593.86	5429.49	1448.52	1551.99	1547.06
2731.28	1593.6	5438.44	1423.65	1608.38	1568.97
2730.26	1593.34	5375.98	1366.77	1563.79	1615.5
2729.25	1533.98	5436.64	1435.49	1590.61	1593.07
2728.23	1656.82	5391.43	1462.33	1523.88	1688.82
2727.21	1695.93	5282.24	1462.09	1614.7	1595.01
2726.2	1661.19	5404.42	1471.69	1545.52	1730.1
2725.18	1712.59	5401.06	1397.63	1621.55	1643.69
2724.17	1638.5	5277.16	1387.56	1648.5	1665.56
2723.15	1630.85	5288.58	1438.99	1585.16	1712.03
2722.13	1677.31	5339.36	1367.43	1674.06	1741.25
2721.12	1664.74	5399.95	1472.94	1694.25	1763.1
2720.1	1674.3	5406.43	1484.99	1620.21	1794.77
2719.08	1637.15	5314.58	1482.28	1592.9	1703.52
2718.07	1619.67	5316.16	1447.63	1558.23	1838.41
2717.05	1695.58	5477.47	1388.41	1648.89	1769.3
2716.03	1646.16	5368.46	1289.9	1611.77	1827.98
2715.01	1741.7	5284.05	1331.45	1601.67	1832.59
2713.99	1648.08	5307.74	1429.48	1616.15	1905.97
2712.98	1637.98	5355.97	1480.81	1603.6	1949.86
2711.96	1676.99	5384.55	1414.27	1674.54	1868.51
2710.94	1553.97	5381.21	1468.05	1588.34	1963.94
2709.92	1752.53	5395.04	1406.44	1602.8	2000.44
2708.9	1727.7	5413.78	1452.84	1641.8	2105.63
2707.88	1617	5376.08	1364.26	1604.73	2031.67
2706.87	1592.2	5343.3	1413.1	1597.1	2046.06
2705.85	1611.56	5396.38	1410.42	1692.5	2060.44
2704.83	1675.05	5272.86	1395.47	1576.95	2177.81
2703.81	1655.16	5401.95	1458.99	1679.68	2221.59
2702.79	1596.05	5376.54	1358.23	1642.63	2258
2701.77	1659.51	5365.84	1414.39	1622.75	2294.4
2700.75	1602.87	5379.66	1428.86	1593.07	2281.76
2699.73	1624.66	5317.51	1433.52	1619.76	2389.2
2698.71	1607.24	5375.43	1423.48	1621.94	2376.56
2697.69	1562.88	5283.91	1533.48	1567.78	2579.49
2696.67	1579.77	5287.93	1430.36	1596.91	2664.78
2695.64	1626.03	5323.79	1415.43	1555.02	2732.91
2694.62	1709.01	5379.22	1363.78	1562.1	2641.87
2693.6	1623.05	5268.17	1419.86	1645.08	2793.21
2692.58	1710.89	5409.26	1373.12	1603.2	2807.43
2691.56	1656.77	5379	1419.39	1605.38	2897.51
2690.54	1612.45	5280.23	1441.18	1636.92	2975.33
2689.52	1719.83	5438.38	1414.03	1744.29	2955.27
2688.49	1773.36	5356.76	1445.59	1636.38	3028.16
2687.47	1736.38	5324.08	1420.9	1543.18	3213.52
2686.45	1770.32	5281.63	1383.98	1596.71	3198.32
2685.43	1682.02	5383.44	1481.55	1630.68	3161.12
2684.4	1637.74	5331.21	1471.52	1679.3	3463.7
2683.38	1705.9	5379.21	1429.73	1659.47	3455.79
2682.36	1620.09	5312.34	1417.28	1656.75	3618.94
2681.33	1683.35	5453.17	1360.85	1600.28	3652.55
2680.31	1661.08	5413.18	1377.72	1551.16	3625.07
2679.29	1716.98	5402.52	1365.28	1629.06	3871.15
2678.26	1662.98	5374.76	1369.94	1587.28	3780.16
2677.24	1670.03	5305.51	1472.26	1618.75	3769.77
2676.22	1674.63	5314.39	1467.13	1618.49	3908.29
2675.19	1574.28	5406.26	1391.23	1566.96	3949.13
2674.17	1625.27	5271.15	1381.24	1559.38	4024.13
2673.14	1585.96	5360.55	1454.21	1654.28	3984.42
2672.12	1558.86	5284.04	1512.51	1551.55	4010.6
2671.09	1656.17	5390.49	1407.38	1551.29	3978.23
2670.07	1616.88	5265.22	1494.94	1536.4	3936.11
2669.04	1545.9	5413.08	1409.35	1614.17	4028.11
2668.02	1574.9	5251.28	1409.12	1516.39	3925.05
2666.99	1579.51	5350.35	1455.2	1552.7	3936.59
2665.97	1589	5364.09	1389.16	1550	3955.44
2664.94	1566.81	5343.71	1457.15	1559.5	3871.93
2663.91	1615.27	5391.55	1403.31	1534.87	3832.31
2662.89	1653.98	5212.83	1444.49	1566.29	3773.22
2661.86	1609.87	5243.63	1419.9	1636.66	3750.67
2660.83	1577.94	5286.6	1414.79	1655.87	3686.74
2659.81	1643.42	5205.37	1416.99	1548.47	3549.78
2658.78	1601.76	5314.06	1377.81	1594.46	3459.13
2657.75	1681.82	5218.25	1431.13	1533.35	3487.76
2656.73	1535.53	5258.76	1394.39	1662.07	3324.14
2655.7	1586.37	5347.91	1423.35	1571.77	3243.3
2654.67	1644.49	5261.88	1418.25	1600.7	3172.21
2653.64	1522.6	5263.44	1347.48	1590.71	3040.34
2652.61	1602.6	5386.6	1301.05	1612.33	2957.16
2651.59	1599.91	5264.13	1456.45	1563.43	2966.39
2650.56	1534	5365.36	1349.24	1575.33	2844.35
2649.53	1596.95	5301.28	1402.49	1626.11	2885.2
2648.5	1586.96	5331.99	1341.5	1523.77	2675.72
2647.47	1547.82	5287.37	1450.62	1540.53	2663.12
2646.44	1642.31	5199.03	1491.69	1535.42	2660.25
2645.41	1615.32	5314.77	1459.86	1566.74	2514.07
2644.38	1702.48	5279.88	1401.33	1542.19	2450.51
2643.35	1614.78	5320.29	1362.25	1546.79	2520.52
2642.32	1510.12	5275.71	1386.3	1551.39	2367.15
2641.3	1670.08	5267.55	1305.96	1628.81	2400.74
2640.26	1567.87	5106.49	1342.15	1565.44	2342.09
2639.23	1550.62	5061.97	1312.81	1623.42	2254.35
2638.2	1589.18	5099.95	1348.99	1562.5	2263.68
2637.17	1579.22	5230.1	1343.91	1622.88	2103.2
2636.14	1644.44	5175.87	1372.79	1564.4	2117.4
2635.11	1588.39	5196.84	1324.07	1559.29	2003.07
2634.08	1660.87	5368.12	1396.59	1517.82	2053.66
2633.05	1575.75	5216.93	1355.14	1570.9	1929.68
2632.02	1677.29	5126.39	1325.83	1529.43	1861.5
2630.99	1550.99	5178.85	1371.66	1626.12	1868.46
2629.95	1584.65	5168.3	1381.12	1531.35	1948.11
2628.92	1618.31	5191.67	1424.5	1594.08	1838.77
2627.89	1564.75	5152.05	1276.51	1496.93	1751.26
2626.86	1557.23	5318.3	1414.34	1574.18	1821.2
2625.83	1537.6	5191.51	1372.94	1544.86	1697.41
2624.79	1522.82	5108.33	1498.61	1612.39	1714.08
2623.76	1563.71	5165.58	1433	1607.28	1699.27
2622.73	1580.4	5300.26	1369.84	1604.6	1698.99
2621.69	1541.42	4958.18	1335.73	1531.74	1698.7
2620.66	1623.42	5061.4	1304.06	1543.58	1698.42
2619.63	1543.32	5014.6	1407.86	1654.6	1698.14
2618.59	1627.72	5011.35	1368.93	1506.79	1668.84
2617.56	1506.54	5203.97	1438.83	1593.6	1608.1
2616.53	1518.38	4992.76	1402.32	1535.3	1632.02
2615.49	1428.68	5311.03	1363.41	1525.38	1571.31
2614.46	1503.37	5068.45	1290.68	1522.71	1532.38
2613.42	1551.46	5130.44	1329.13	1447.54	1534.54
2612.39	1527.04	5064.35	1304.75	1539.12	1495.63
2611.35	1579.93	5024.86	1422.9	1500.21	1567.85
2610.32	1543.44	5048.18	1434.74	1570.01	1512.04
2609.28	1569.75	5197.07	1424.85	1415.19	1535.94
2608.25	1528.44	5114.11	1359.42	1475.32	1511.54
2607.21	1656.14	5120.5	1368.85	1547.5	1465.42
2606.18	1474.83	5119.66	1264.83	1453.1	1532.76
2605.14	1513.2	5015.03	1320.13	1636.28	1419.07
2604.1	1471.93	5040.74	1358.51	1611.88	1505.71
2603.07	1483.74	5080.92	1418.6	1556.12	1454.79
2602.03	1570.34	4928.11	1362.89	1495.56	1481.09
2601	1545.96	5021.35	1408.49	1533.9	1439.84
2599.96	1618.04	5066.33	1299.74	1514.35	1451.66
2598.92	1559.91	4983.52	1429.72	1562.32	1458.65
2597.89	1516.26	5067.06	1359.57	1540.37	1506.62
2596.85	1462.99	5022.84	1368.99	1559.39	1443.7
2595.81	1445.87	5075.02	1274.78	1539.86	1402.5
2594.77	1472.14	4968.16	1344.44	1472.14	1380.58
2593.73	1577.89	4996.25	1438.17	1508.03	1365.9
2592.7	1551.13	5062.86	1370.49	1640.25	1435.52
2591.66	1500.3	4886.22	1331.73	1558.1	1387.12
2590.62	1577.1	4940.79	1382.07	1459.12	1355.59
2589.58	1514.25	5065.15	1304.81	1478.14	1415.55
2588.54	1509.18	5001.73	1367.17	1487.52	1376.8
2587.5	1557.07	4935.92	1412.67	1518.56	1391.01
2586.47	1477.4	5026.54	1333.03	1496.65	1450.93
2585.43	1568.58	4989.62	1431.45	1561.36	1414.61
2584.39	1496.16	4974.35	1368.67	1512.99	1402.34
2583.35	1582.49	4901.38	1356.42	1568.06	1356.42
2582.31	1615.89	4965.49	1370.62	1524.51	1332.15
2581.27	1601.19	4995.92	1406.45	1512.24	1269.42
2580.23	1560.06	4898.94	1300.45	1567.28	1406.22
2579.19	1494.91	4999.07	1324.27	1516.54	1442.04
2578.15	1547.53	5082.34	1343.28	1458.62	1379.32
2577.11	1492.01	4978.19	1304.61	1535.26	1492.01
2576.07	1578.25	4950.94	1275.57	1520.59	1357.24
2575.03	1421.87	4971.73	1340.21	1443.48	1371.43
2573.98	1467.26	4944.49	1359.19	1524.89	1426.43
2572.94	1546.25	4862.03	1308.55	1481.42	1373.37
2571.9	1406.75	4892.43	1358.74	1594	1394.75
2570.86	1507.33	4913.22	1341.72	1468.93	1437.72
2569.82	1552.68	4902.81	1307.9	1425.49	1387.09
2568.78	1494.83	4844.41	1274.09	1468.44	1350.87
2567.73	1528.17	4843.6	1357.84	1456.2	1369.84
2566.69	1484.74	4876.38	1304.84	1491.94	1343.22
2565.65	1558.84	4911.54	1405.35	1510.87	1424.54
2564.61	1489.04	4831.6	1314	1577.76	1333.19
2563.56	1510.37	4888.33	1325.77	1517.56	1368.93
2562.52	1519.71	4942.65	1356.71	1594.02	1359.11
2561.48	1469.13	4929.85	1255.83	1447.56	1363.68
2560.43	1519.2	4955.39	1289.17	1502.43	1404.19
2559.39	1497.39	4851.54	1379.99	1444.68	1327.29
2558.35	1461.21	5008.84	1358.21	1523.49	1430.07
2557.3	1489.71	5019.98	1334.03	1511.26	1405.88
2556.26	1489.46	4897.02	1388.89	1522.98	1391.28
2555.22	1577.8	4728.61	1314.43	1541.89	1383.87
2554.17	1575.14	4873.85	1319	1579.93	1441.09
2553.13	1507.86	4906.54	1316.39	1498.29	1328.36
2552.08	1486.08	4934.45	1376	1486.08	1285.06
2551.04	1516.93	4821.17	1337.49	1538.47	1315.95
2549.99	1504.72	4791.66	1277.46	1519.07	1308.56
2548.95	1499.69	4750.21	1322.69	1487.73	1313.12
2547.9	1468.35	4825.94	1353.56	1530.53	1358.34
2546.86	1439.41	4856.22	1343.77	1463.32	1350.94
2545.81	1436.78	4927.14	1398.53	1496.55	1333.98
2544.76	1517.81	4773.34	1245.32	1498.69	1295.52
2543.72	1462.59	4834.68	1340.71	1562.97	1357.44
2542.67	1543.59	4783.7	1371.55	1550.76	1299.87
2541.63	1481.22	4725.57	1287.71	1574.39	1383.27
2540.58	1495.31	4860.94	1356.76	1564.58	1399.76
2539.53	1492.67	4872.07	1335.04	1473.56	1332.65
2538.49	1408.84	4859.32	1353.92	1490.03	1389.74
2537.44	1487.4	4743.91	1308.34	1523.21	1353.7
2536.39	1437.02	4879.19	1396.44	1527.73	1448.96
2535.34	1527.48	4823.48	1267.33	1675.45	1360.41
2534.3	1493.81	4868.02	1333.93	1474.72	1386.43
2533.25	1529.35	4850.51	1309.85	1550.83	1338.48
2532.2	1552.95	4871.17	1290.55	1524.33	1312.02
2531.15	1462.06	4782.11	1285.57	1524.08	1390.51
2530.1	1461.82	4774.17	1404.59	1504.74	1349.74
2529.05	1518.8	4792.45	1306.6	1556.95	1342.36
2528.01	1427.96	4717.75	1344.52	1475.64	1332.6
2526.96	1418.19	4831.37	1268.03	1499.23	1370.52
2525.91	1429.87	4728.09	1317.86	1470.38	1348.84
2524.86	1517.79	4801.17	1267.6	1517.79	1284.28
2523.81	1517.54	4638.38	1329.33	1503.24	1362.69
2522.76	1469.65	4813.87	1262.42	1553.01	1424.39
2521.71	1419.39	4770.2	1343.18	1450.35	1421.77
2520.66	1497.73	4814.65	1373.91	1469.16	1333.43
2519.61	1418.92	4832.89	1283.22	1407.01	1318.93
2518.56	1480.57	4770.2	1366.31	1461.53	1323.47
2517.51	1487.46	4800.34	1306.59	1451.76	1354.19
2516.46	1472.94	4828.1	1275.44	1558.6	1313.51
2515.41	1510.76	4786.85	1253.81	1413.22	1403.7
2514.36	1541.43	4640.95	1298.8	1465.31	1289.29
2513.31	1510.26	4640.18	1362.8	1472.2	1339.02
2512.25	1433.91	4798.73	1362.57	1486.23	1319.77
2511.2	1433.67	4714.72	1298.15	1478.85	1310.04
2510.15	1461.96	4842.3	1307.44	1442.94	1321.71
2509.1	1435.57	4627.58	1283.46	1421.31	1319.11
2508.05	1516.13	4757.51	1304.63	1430.58	1342.66
2507	1439.85	4770.98	1264.02	1537.26	1328.18
2505.94	1382.59	4646.65	1327.95	1501.37	1380.22
2504.89	1432.24	4577	1282.61	1467.87	1332.48
2503.84	1443.88	4576.24	1384.51	1484.25	1351.26
2502.78	1377.15	4698.95	1343.91	1453.14	1327.29
2501.73	1388.8	4700.54	1429.15	1476.63	1327.07
2500.68	1464.52	4692.63	1284.13	1457.4	1319.73
2499.63	1440.54	4608.79	1310.02	1414.44	1317.14
2498.57	1513.86	4645.99	1274.21	1409.46	1411.83
2497.52	1406.85	4578.79	1328.56	1492.26	1371.26
2496.46	1499.13	4578.03	1304.62	1404.24	1413.73
2495.41	1451.44	4619.95	1292.54	1482.27	1358.95
2494.36	1436.97	4709.29	1268.62	1467.8	1299.44
2493.3	1420.14	4758.29	1218.62	1474.67	1296.85
2492.25	1462.57	4676.91	1325.08	1427.01	1310.86
2491.19	1436.26	4631.1	1265.61	1495.51	1386.49
2490.14	1457.34	4739.33	1293.84	1402.84	1329.38
2489.08	1466.58	4698.26	1343.38	1492.64	1300.73
2488.03	1482.92	4673.79	1236.55	1523.19	1293.41
2486.97	1432.93	4587.75	1300.3	1461.35	1350.03
2485.91	1432.69	4752.75	1259.82	1491.9	1359.28
2484.86	1491.65	4612.27	1323.54	1460.87	1389.84
2483.8	1436.95	4571.25	1354.09	1493.77	1434.58
2482.75	1405.94	4563.39	1308.9	1469.85	1436.71
2481.69	1431.74	4538.97	1249.52	1455.4	1431.74
2480.63	1488.29	4493.25	1275.34	1478.82	1388.91
2479.58	1334.27	4584.77	1218.35	1438.36	1339
2478.52	1393.18	4548.53	1296.2	1509.08	1388.45
2477.46	1454.43	4625.81	1357.47	1487.54	1447.34
2476.41	1409.27	4651.05	1326.51	1442.37	1347.79
2475.35	1404.3	4692.83	1279	1475.23	1328.65
2474.29	1430.07	4647.14	1290.61	1498.62	1370.98
2473.23	1486.55	4596.73	1257.31	1503.1	1380.2
2472.17	1361.07	4532.17	1176.76	1479.22	1460.31
2471.12	1419.91	4585.75	1287.6	1436.44	1334.85
2470.06	1433.84	4573.18	1251.95	1393.68	1381.87
2469	1398.18	4513.37	1195.06	1438.33	1381.64
2467.94	1400.3	4599.99	1258.62	1480.59	1331.82
2466.88	1449.65	4613.39	1310.35	1475.62	1416.6
2465.82	1432.89	4610.26	1236.96	1395.12	1458.85
2464.76	1359.48	4531.6	1241.47	1449.17	1416.13
2463.7	1392.29	4570.97	1338.02	1361.61	1411.17
2462.64	1491.16	4560.77	1200.95	1427.45	1323.64
2461.58	1420.14	4581.24	1377.67	1434.29	1375.31
2460.52	1417.54	4479.05	1240.64	1490.66	1320.84
2459.46	1341.84	4461.8	1304.11	1407.87	1358.35
2458.4	1445.36	4517.64	1296.82	1478.37	1299.18
2457.34	1459.27	4519.25	1237.67	1468.7	1360.25
2456.28	1442.52	4600.99	1237.46	1435.45	1449.6
2455.22	1390.44	4503.6	1251.39	1484.7	1425.79
2454.16	1416.12	4514.63	1232.33	1491.52	1300.67
2453.1	1335.79	4561	1335.79	1491.28	1415.89
2452.04	1368.54	4466.02	1177.75	1420.36	1422.72
2450.98	1443.68	4439.37	1288.24	1406	1373.02
2449.92	1320.99	4457.46	1224.45	1398.7	1365.73
2448.85	1386.69	4652.13	1301.94	1424.36	1462.03
2447.79	1459.43	4448.92	1275.83	1539.47	1421.77
2446.73	1409.77	4537.61	1207.36	1466.25	1334.45
2445.67	1386	4527.44	1355.41	1458.95	1374.23
2444.6	1404.59	4434.93	1305.77	1432.82	1458.7
2443.54	1359.66	4587.09	1303.2	1439.64	1460.81
2442.48	1392.36	4412.28	1220.67	1427.64	1404.12
2441.42	1425.05	4498.55	1286.31	1486.19	1368.61
2440.35	1467.13	4518.96	1248.48	1417.76	1319.01
2439.29	1382.26	4478.25	1283.53	1408.12	1339.95
2438.23	1497.2	4472.8	1337.37	1457.24	1440.79
2437.16	1414.7	4507.3	1273.7	1374.75	1308.95
2436.1	1374.52	4546.49	1233.54	1480.25	1296.98
2435.03	1324.96	4512.85	1230.99	1449.47	1282.67
2433.97	1503.25	4636.58	1256.62	1397.55	1334.13
2432.9	1406.71	4506.64	1256.41	1432.54	1387.92
2431.84	1472.22	4550.51	1237.42	1472.22	1328.99
2430.77	1410.94	4488.71	1314.68	1467.28	1255.99
2429.71	1455.3	4532.56	1185.37	1427.13	1335.59
2428.64	1370.57	4508.33	1192.21	1424.55	1297.82
2427.58	1337.49	4437.19	1281.18	1431.35	1321.07
2426.51	1583.61	4485.71	1234.04	1400.61	1285.65
2425.45	1400.38	4452.13	1254.95	1543.47	1402.72
2424.38	1402.49	4580.37	1322.75	1470.5	1364.97
2423.32	1392.88	4443.6	1277.98	1465.57	1350.67
2422.25	1390.3	4630.42	1268.38	1385.61	1406.71
2421.18	1436.95	4411.65	1244.73	1446.33	1312.71
2420.12	1373.43	4478.88	1279.68	1551.55	1324.21
2419.05	1410.69	4515.63	1241.97	1450.53	1298.21
2417.98	1387.03	4468.01	1300.34	1438.57	1342.51
2416.92	1384.45	4455.56	1325.89	1499.24	1246.24
2415.85	1498.99	4489.94	1187.48	1351.43	1299.91
2414.78	1433.17	4486.85	1283.3	1341.84	1280.95
2413.71	1388.44	4472.06	1259.67	1381.42	1376.74
2412.64	1367.14	4452.58	1261.8	1364.8	1329.69
2411.58	1329.47	4456.52	1214.78	1385.64	1327.13
2410.51	1366.69	4380.89	1237.98	1528.16	1329.24
2409.44	1361.78	4438.65	1286.91	1455.37	1244.79
2408.37	1443.43	4334.98	1167.38	1424.72	1326.46
2407.3	1417.46	4516.7	1235.02	1424.48	1277.12
2406.23	1377.47	4403.69	1295.62	1478.03	1290.94
2405.16	1351.52	4494.15	1255.65	1426.34	1346.84
2404.09	1377.01	4467.68	1299.86	1456.5	1318.56
2403.03	1367.43	4502	1248.22	1418.85	1285.62
2401.96	1348.5	4494.23	1241	1371.87	1280.73
2400.89	1420.72	4421.05	1222.1	1434.74	1315.56
2399.82	1380.76	4408.63	1198.53	1376.09	1205.54
2398.75	1413.23	4431.25	1247.38	1392.21	1354.84
2397.67	1335.93	4337.09	1291.55	1471.39	1305.56
2396.6	1384.74	4413.42	1195.59	1443.12	1314.69
2395.53	1372.84	4452.38	1207.07	1419.53	1193.06
2394.46	1465.98	4402.61	1199.86	1381.94	1253.55
2393.39	1388.71	4432.22	1251.01	1400.38	1323.36
2392.32	1332.48	4307.8	1225.13	1381.48	1290.47
2391.25	1367.25	4486.73	1280.92	1381.25	1283.26
2390.18	1423.01	4485.98	1248.05	1353.03	1318.04
2389.11	1404.11	4534.22	1196.53	1464.76	1252.51
2388.03	1357.24	4353.89	1261.63	1462.18	1301.27
2386.96	1466.6	4383.48	1231.1	1291.73	1270.74
2385.89	1450.04	4322.13	1265.87	1468.69	1249.55
2384.82	1428.82	4449.61	1263.32	1461.45	1223.7
2383.74	1400.61	4411.58	1214.17	1395.95	1328.37
2382.67	1337.47	4310.65	1262.9	1439.99	1251.25
2381.6	1341.9	4424.08	1244.05	1409.46	1283.66
2380.52	1371.96	4425.67	1253.16	1385.93	1269.47
2379.45	1336.8	4429.59	1273.91	1420.64	1269.26
2378.38	1404.1	4377.62	1166.59	1376.16	1222.47
2377.3	1415.5	4453.72	1166.39	1410.85	1238.57
2376.23	1459.5	4229.51	1240.69	1466.48	1198.79
2375.15	1468.56	4303.28	1235.83	1324.26	1275.39
2374.08	1452.03	4330.48	1172.79	1407.81	1175.12
2373.01	1312.19	4353.03	1291.25	1379.66	1254.03
2371.93	1428.28	4315.08	1195.66	1367.8	1139.83
2370.86	1355.94	4416.69	1221.04	1423.39	1244.3
2369.78	1390.6	4343.87	1172.01	1367.34	1218.52
2368.71	1315.96	4382.67	1209.01	1425.24	1211.34
2367.63	1366.88	4423.78	1239.03	1385.48	1183.24
2366.55	1420.11	4339.37	1227.2	1427.09	1231.85
2365.48	1371.08	4378.15	1220.02	1382.69	1264.18
2364.4	1382.46	4351.86	1191.94	1426.61	1131.53
2363.33	1266.08	4406.88	1184.77	1454.25	1208
2362.25	1330.9	4343.43	1242.64	1419.16	1161.35
2361.17	1349.26	4345.03	1305.13	1360.87	1212.24
2360.1	1427.98	4318.76	1207.4	1423.33	1207.4
2359.02	1388.27	4294.82	1244.34	1418.45	1153.8
2357.94	1332.33	4303.39	1225.56	1376.44	1200.03
2356.87	1411.02	4293.39	1234.64	1394.77	1185.9
2355.79	1315.65	4357.64	1255.32	1422.38	1253
2354.71	1340.95	4340.67	1257.43	1459.26	1308.47
2353.63	1377.83	4346.9	1308.25	1375.51	1169.07
2352.56	1393.84	4309.07	1238.45	1456.46	1208.3
2351.48	1368.1	4322.26	1231.29	1430.71	1201.14
2350.4	1358.6	4309.95	1200.94	1316.86	1293.68
2349.32	1455.73	4427.45	1256.38	1274.92	1094.11
2348.24	1300.2	4345.59	1172.73	1397.54	1149.55
2347.16	1420.48	4326.32	1237.42	1455.24	1265.22
2346.08	1334.52	4330.23	1209.41	1360	1193.19
2345	1313.45	4320.24	1165.19	1364.41	1216.15
2343.93	1371.13	4342.68	1276.17	1336.39	1257.64
2342.85	1257.43	4281.75	1255.11	1414.9	1222.69
2341.77	1347.52	4285.66	1234.07	1354.46	1301.21
2340.69	1414.43	4294.2	1277.84	1351.92	1245.44
2339.61	1256.8	4258.77	1182.73	1365.58	1141.07
2338.53	1328.33	4364.51	1173.28	1360.73	1214.93
2337.45	1258.69	4312.87	1330.42	1372.07	1274.89
2336.36	1330.2	4369.99	1239.98	1383.4	1172.89
2335.28	1327.66	4387.76	1165.75	1390.11	1255.96
2334.2	1371.38	4370.84	1253.44	1417.63	1320.5
2333.12	1426.64	4395.54	1283.28	1479.82	1301.78
2332.04	1613.66	4623.68	1518.88	1620.6	1491.14
2330.96	1941.62	4784.7	1791.37	1983.23	1761.33
2329.88	2318	5248.43	2163.16	2239.42	2105.38
2328.79	2375.38	5231.37	2248.29	2366.13	2144.31
2327.71	2229.43	4964.82	1940.64	2167.05	1949.89
2326.63	1843.3	4719.13	1799.42	1806.35	1727.81
2325.55	1621.28	4706.8	1623.59	1771.4	1475.78
2324.47	1459.37	4424.3	1459.37	1533.26	1447.83
2323.38	1484.52	4418.94	1315.98	1463.74	1380.63
2322.3	1389.63	4367.41	1283.45	1454.27	1262.67
2321.22	1391.71	4302.06	1244	1387.09	1299.39
2320.13	1405.32	4255.19	1197.64	1370.71	1179.18
2319.05	1349.71	4314.46	1178.98	1393.55	1268.96
2317.97	1370.25	4286.06	1218	1423.3	1208.77
2316.88	1340.03	4223.07	1208.57	1284.68	1268.53
2315.8	1321.36	4079.39	1263.71	1374.4	1279.85
2314.71	1355.72	4223.96	1141.3	1341.89	1203.55
2313.63	1367.02	4329.29	1203.35	1371.63	1235.62
2312.54	1269.99	4374.67	1207.76	1334.53	1219.28
2311.46	1336.61	4293.28	1161.47	1332	1239.82
2310.37	1315.65	4133.57	1182.01	1366.34	1184.31
2309.29	1373.02	4301.05	1211.76	1301.6	1227.89
2308.2	1352.06	4277.3	1133.24	1322.12	1186.22
2307.12	1347.23	4244.34	1142.26	1432.44	1238.99
2306.03	1370.03	4174.56	1250.29	1335.49	1273.32
2304.95	1362.89	4236.01	1220.16	1312.24	1263.9
2303.86	1346.55	4242.21	1249.88	1364.97	1196.93
2302.77	1341.72	4216.18	1247.36	1348.63	1146.1
2301.69	1293.18	4261.5	1175.82	1396.72	1201.14
2300.6	1290.66	4233.18	1203.23	1394.19	1198.63
2299.51	1338.75	4202.57	1226.04	1387.05	1232.94
2298.43	1439.72	4217.96	1235.03	1419.02	1246.53
2297.34	1269.32	4302.33	1207.23	1388.89	1262.42
2296.25	1381.76	4283.22	1305.89	1384.06	1204.73
2295.16	1381.53	4162.97	1179.24	1376.93	1222.92
2294.08	1241.1	4339.24	1126.18	1330.73	1142.27
2292.99	1319.02	4352.3	1183.44	1321.32	1192.63
2291.9	1300.42	4245.89	1197.03	1353.26	1192.43
2290.81	1320.87	4300.31	1284.12	1378.3	1075.08
2289.72	1290.8	4292.7	1166.77	1366.59	1212.7
2288.64	1354.88	4227.68	1246.95	1409.99	1155.09
2287.55	1265.11	4208.6	1184.75	1400.57	1166.38
2286.46	1285.56	4256.11	1198.32	1345.24	1184.55
2285.37	1333.54	4175.06	1170.58	1402.4	1209.6
2284.28	1333.32	4165.18	1135.96	1388.39	1149.73
2283.19	1390.45	4267.73	1206.9	1434.05	1186.25
2282.1	1316.81	4234.9	1195.22	1342.05	1238.81
2281.01	1309.71	4174.55	1176.67	1385.4	1252.37
2279.92	1334.72	4134.87	1240.69	1350.77	1199.41
2278.83	1357.42	4182.33	1229.02	1359.71	1125.83
2277.74	1368.66	4241.23	1169.2	1423.68	1247.15
2276.65	1345.51	4192.39	1214.85	1343.21	1196.51
2275.56	1290.28	4226.06	1210.06	1320.07	1207.77
2274.47	1340.47	4243.68	1260.27	1310.68	1235.07
2273.38	1276.1	4311.7	1177.58	1399.81	1232.57
2272.28	1385.84	4194.16	1122.41	1395	1248.4
2271.19	1381.02	4159.1	1218.41	1360.41	1101.61
2270.1	1378.5	4254.58	1181.57	1385.37	1243.4
2269.01	1405.74	4157.7	1213.43	1380.56	1208.85
2267.92	1339.12	4134.12	1096.48	1307.08	1247.56
2266.82	1343.48	4085.36	1194.71	1322.88	1160.38
2265.73	1306.64	4199.09	1148.74	1466.82	1160.18
2264.64	1347.6	4118.31	1187.45	1343.03	1205.75
2263.55	1299.34	4154.22	1230.71	1255.87	1281.04
2262.45	1280.82	4208.41	1129.87	1379.17	1180.19
2261.36	1248.59	4116.24	1125.1	1385.8	1212
2260.27	1337.55	4211.58	1186.65	1424.44	1230.09
2259.17	1355.62	4233.73	1218.45	1440.2	1184.16
2258.08	1282.25	4054.74	1174.82	1364.53	1273.11
2256.98	1368.87	4232.31	1158.63	1373.44	1252.32
2255.89	1318.38	4158.48	1279.53	1359.5	1179
2254.8	1245.05	4187.48	1169.66	1462.08	1245.05
2253.7	1244.84	4081.71	1146.63	1274.54	1192.31
2252.61	1333.7	4122.14	1141.87	1354.25	1240.07
2251.51	1267.26	4169.39	1280.96	1468.19	1143.96
2250.42	1308.14	4257.73	1237.37	1273.89	1136.92
2249.32	1246.29	4072.13	1152.7	1335.31	1189.23
2248.23	1309.98	4133.06	1195.87	1371.6	1211.85
2247.13	1325.74	4278.41	1225.34	1396.47	1227.62
2246.04	1357.45	4095.17	1227.41	1373.42	1158.97
2244.94	1350.38	4039.74	1161.05	1359.51	1263.7
2243.84	1343.31	4169.06	1188.23	1386.65	1181.39
2242.75	1279.24	4200.28	1115.06	1436.58	1190.31
2241.65	1342.86	4231.5	1242.55	1306.38	1233.43
2240.55	1406.46	4196.6	1144.32	1358.59	1123.8
2239.46	1362.92	4207.29	1130.45	1378.88	1105.38
2238.36	1235.08	4204.3	1205.46	1405.99	1239.64
2237.26	1280.45	4130.69	1216.65	1348.8	1164.25
2236.16	1316.68	4159.61	1234.67	1309.84	1202.78
2235.07	1366.56	4165.74	1177.52	1412.12	1234.46
2233.97	1304.85	4121.78	1154.55	1284.35	1218.32
2232.87	1363.83	4198.5	1154.36	1359.27	1193.07
2231.77	1377.26	4097.63	1195.14	1286.2	1229.29
2230.67	1313.3	4194.81	1113	1349.71	1181.28
2229.58	1285.77	4105.36	1203.84	1397.28	1194.74
2228.48	1315.13	4081.91	1169.51	1267.35	1262.8
2227.38	1403.63	4197.25	1258.04	1303.54	1235.29
2226.28	1348.81	4025.95	1219.16	1319.24	1180.49
2225.18	1284.9	4148.08	1184.84	1312.19	1157.55
2224.08	1375.64	4145.11	1189.19	1339.26	1184.64
2222.98	1316.3	4058.03	1177.62	1391.32	1239.01
2221.88	1350.18	4109.62	1191.06	1295.62	1263.8
2220.78	1311.31	4186.2	1170.41	1388.58	1240.86
2219.68	1236.11	4146.87	1172.49	1349.72	1108.86
2218.58	1249.53	4200.7	1104.13	1290.43	1213.18
2217.48	1342.45	4161.38	1158.46	1319.74	1212.98
2216.38	1292.26	4090.28	1194.61	1289.99	1099.22
2215.28	1267.07	4010.11	1219.38	1362.44	1183.05
2214.18	1307.72	4066.2	1221.45	1369.02	1173.77
2213.08	1296.15	4022.39	1137.25	1268.91	1141.79
2211.97	1329.98	4126.11	1180.19	1364.02	1205.15
2210.87	1354.72	4070.96	1170.91	1336.56	1179.99
2209.77	1275.08	4136.07	1150.29	1361.3	1268.27
2208.67	1277.13	4139.91	1204.54	1358.8	1202.28
2207.57	1236.09	4098.39	1202.07	1365.37	1195.27
2206.46	1310.72	4115.84	1206.41	1317.52	1197.34
2205.36	1203.94	4131.02	1135.92	1358.11	1144.99
2204.26	1312.55	4125.8	1190.13	1319.35	1108.52
2203.16	1375.79	4018.58	1137.8	1325.93	1155.94
2202.05	1341.57	4079.09	1205.6	1366.49	1192
2200.95	1305.09	4021.76	1146.48	1379.86	1157.81
2199.84	1275.42	4143.41	1148.56	1366.03	1209.72
2198.74	1204.99	4074.76	1146.1	1365.81	1241.23
2197.64	1245.55	4187.31	1166.29	1356.52	1161.76
2196.53	1315.53	4086.98	1147.98	1227.23	1177.41
2195.43	1245.13	4206.28	1179.48	1365.12	1143.26
2194.32	1349.04	4180.67	1172.49	1351.31	1172.49
2193.22	1303.55	4089.45	1199.45	1296.76	1183.61
2192.11	1287.5	4070.66	1167.57	1341.8	1140.42
2191.01	1323.48	4221.55	1187.74	1289.54	1156.06
2189.9	1314.21	4128.1	1212.42	1323.25	1151.34
2188.8	1293.63	4075.39	1194.12	1325.29	1185.07
2187.69	1264.02	4180.98	1160	1338.64	1105.73
2186.59	1270.59	3960.98	1207.28	1370.06	1141.72
2185.48	1240.99	4016.82	1173.17	1374.35	1204.82
2184.38	1333.44	4140.45	1141.34	1387.68	1154.9
2183.27	1321.92	4117.16	1141.14	1267.69	1238.31
2182.16	1391.74	4087.09	1120.62	1407.55	1163.55
2181.06	1353.1	4113.51	1219.82	1310.18	1226.6
2179.95	1163.15	3993.12	1206.07	1375.46	1197.03
2178.84	1273.61	4037.61	1181.02	1318.77	1072.63
2177.73	1255.33	4091.12	1095.03	1293.71	1194.37
2176.63	1275.44	4131.07	1162.57	1329.62	1083.56
2175.52	1340.68	4006.23	1148.83	1360.99	1239.11
2174.41	1317.89	4093.57	1193.77	1329.17	1168.95
2173.3	1351.51	4160.57	1198.08	1324.43	1180.03
2172.2	1276.84	4096.7	1116.67	1319.7	1222.69
2171.09	1337.52	4037.37	1170.61	1346.54	1118.74
2169.98	1280.92	4084.05	1100.51	1337.3	1197.48
2168.87	1231.1	4117.18	1147.67	1278.45	1186
2167.76	1282.74	4100.71	1165.51	1321.06	1075.34
2166.65	1271.25	4003.1	1108.97	1318.59	1187.86
2165.54	1320.62	4094.82	1120.05	1286.82	1108.78
2164.43	1313.64	4064.84	1189.71	1282.09	1176.19
2163.32	1252.59	4106.96	1139.95	1254.84	1173.74
2162.21	1292.92	4131.05	1227.6	1319.95	1232.11
2161.1	1249.92	4103.33	1175.6	1342.25	1254.42
2159.99	1290.24	4109.39	1161.89	1321.76	1150.63
2158.88	1314.78	4083.94	1193.21	1299.03	1235.99
2157.77	1231.28	4072	1224.52	1357.33	1265.04
2156.66	1240.07	4084.81	1138.8	1368.36	1066.78
2155.55	1296.12	4059.37	1224.11	1293.87	1125.1
2154.44	1401.64	4155.43	1133.91	1307.15	1223.91
2153.33	1284.44	4076	1113.48	1349.67	1153.97
2152.22	1261.73	4120.3	1140.28	1383.18	1180.76
2151.1	1319.98	4088.12	1198.55	1367.21	1194.06
2149.99	1254.56	4094.18	1182.61	1438.92	1196.1
2148.88	1265.59	4057.52	1236.36	1348.76	1166.68
2147.77	1220.42	4011.89	1220.42	1386.74	1254.14
2146.66	1193.25	4148.29	1123.59	1301.12	1139.32
2145.54	1298.65	4109.4	1184.06	1384.03	1105.43
2144.43	1300.68	3987.4	1237.78	1242.27	1116.47
2143.32	1237.57	4022.66	1093.82	1316.18	1161.2
2142.2	1271.05	4102.83	1167.75	1318.21	1183.47
2141.09	1347.17	4115.61	1145.1	1376.36	1205.72
2139.98	1259.39	4022.88	1131.43	1313.27	1147.15
2138.86	1203.07	4116.47	1149.2	1339.99	1185.11
2137.75	1315.07	3956.44	1182.67	1265.7	1124.32
2136.63	1337.29	4182.4	1144.33	1252.03	1061.31
2135.52	1303.41	4114.39	1070.1	1375.2	1186.76
2134.41	1363.76	4109.21	1213.47	1361.51	1168.61
2133.29	1316.43	4153.37	1148.23	1347.83	1190.84
2132.18	1269.12	4168.37	1168.22	1329.66	1118.89
2131.06	1244.25	4129.56	1174.75	1237.52	1174.75
2129.95	1266.45	4119.89	1152.14	1279.9	1102.82
2128.83	1246.07	4078.86	1113.84	1281.93	1142.98
2127.71	1295.16	4064.73	1165.19	1355.66	1183.12
2126.6	1205.32	4088.69	1126.91	1391.27	1095.54
2125.48	1321.6	4054.4	1200.64	1303.68	1108.8
2124.37	1220.59	4156.74	1135.49	1408.72	1083.98
2123.25	1280.85	4104.53	1168.89	1301	1126.34
2122.13	1260.48	4083.69	1242.57	1334.36	1139.58
2121.02	1336.38	4036	1172.97	1322.95	1130.44
2119.9	1213.06	4176.32	1029.53	1340.63	1123.53
2118.78	1197.19	4023.45	1092.01	1315.79	1134.53
2117.66	1223.83	4011.58	1228.31	1288.72	1129.87
2116.55	1322.06	4095.91	1125.2	1344.43	1190.07
2115.43	1279.34	4092.99	1118.3	1270.39	1185.4
2114.31	1305.96	3931.29	1095.75	1259	1086.81
2113.19	1249.84	4096.08	1133.58	1350.45	1100.04
2112.07	1314.46	4073.03	1144.56	1301.05	1171.39
2110.96	1215.89	4125.99	1137.66	1238.24	1198.01
2109.84	1269.32	4051.55	1133	1352.01	1130.77
2108.72	1275.81	3952.55	1041.2	1275.81	1128.34
2107.6	1331.44	3998.8	1101.35	1315.81	1065.6
2106.48	1279.85	4009.29	1159.23	1306.65	1130.2
2105.36	1248.37	3970.65	1127.77	1293.03	1132.24
2104.24	1232.53	4045.9	1248.16	1306.21	1118.65
2103.12	1297.06	4078.71	1127.39	1332.78	1138.55
2102	1328.09	4100.34	1142.83	1359.34	1020.06
2100.88	1249.76	3952.35	1160.49	1316.71	1080.15
2099.76	1318.72	4105.65	1115.67	1361.11	1117.9
2098.64	1229.26	4071.49	1162.33	1329.65	1173.48
2097.52	1202.28	4019.5	1231.28	1264.74	1175.52
2096.4	1315.82	4007.67	1159.71	1320.28	1141.86
2095.28	1179.58	4031.53	1105.99	1230.86	1141.67
2094.16	1235.12	3977.34	1152.63	1279.7	1130.33
2093.03	1337.44	4134.93	1090.02	1324.07	1065.5
2091.91	1232.47	4134.24	1156.69	1303.79	1156.69
2090.79	1256.77	4095.66	1125.3	1238.95	1149.81
2089.67	1240.97	4005.85	1171.9	1381.33	1089.47
2088.55	1196.21	4114.32	1200.66	1401.14	1136.06
2087.42	1227.18	3826.32	1151.46	1356.36	1113.6
2086.3	1280.42	4030.54	1100.05	1249.25	1111.18
2085.18	1266.85	4003.15	1050.88	1271.3	1111
2084.05	1246.6	4122.68	1057.38	1346.77	1068.51
2082.93	1277.55	4024.05	1188.52	1304.26	1079.46
2081.81	1319.61	4012.25	1143.81	1290.68	1159.39
2080.68	1354.99	4031.59	1047.95	1294.92	1139.17
2079.56	1216.84	4008.67	1143.43	1263.55	1132.3
2078.44	1265.56	3950.16	1218.86	1287.81	1138.79
2077.31	1292.04	3980.63	1103.01	1267.58	1167.5
2076.19	1271.81	4097.8	1085.04	1278.48	1151.74
2075.06	1311.61	4021.53	1107.09	1331.62	1113.76
2073.94	1249.15	3963.06	1086.9	1286.94	1113.57
2072.81	1244.5	3975.72	1131.16	1202.27	1155.6
2071.69	1275.39	4017.27	1139.86	1273.17	1057.64
2070.56	1159.66	4049.91	1137.44	1228.53	1101.9
2069.44	1234.98	4104.76	1139.47	1281.63	1057.29
2068.31	1203.68	3968.6	1117.07	1261.42	1105.97
2067.19	1199.04	4050.08	1096.9	1325.6	1136.87
2066.06	1314.28	4147.08	1067.85	1223.26	1110.03
2064.93	1267.44	3946.61	1200.85	1311.84	1136.48
2063.81	1265.01	3968.14	1136.29	1298.3	1127.41
2062.68	1267.02	4014.06	1138.32	1329.15	1169.38
2061.55	1317.83	4017.82	1113.72	1282.33	1175.84
2060.43	1244.41	3957.25	1044.77	1359.75	1146.81
2059.3	1190.97	4045.3	1064.55	1366.18	1088.95
2058.17	1266.16	4102.27	1090.98	1232.9	1108.72
2057.04	1192.78	4030.63	1084.15	1319.16	1121.84
2055.92	1146.03	4032.17	1079.53	1259.08	1123.86
2054.79	1236.71	4009.32	1101.51	1256.65	1094.86
2053.66	1227.63	4101.72	1123.48	1311.84	1059.22
2052.53	1205.27	3994.67	1087.85	1269.52	1134.37
2051.4	1282.6	3998.43	1072.16	1249.37	1136.4
2050.27	1280.17	3942.38	1133.99	1364.33	1178.29
2049.15	1253.38	4052.44	1142.66	1326.45	1113.87
2048.02	1257.59	4014.12	1107.04	1208.88	1036.19
2046.89	1257.38	4106.41	1131.2	1277.31	1151.12
2045.76	1290.37	4050.39	1210.69	1354.56	1173.06
2044.63	1292.36	4113.88	1137.46	1230.4	1088.77
2043.5	1166.03	4093.27	1179.3	1294.36	1150.54
2042.37	1212.29	4043.91	1143.71	1296.35	1187.95
2041.24	1271.8	4069.77	1119.19	1322.68	1139.09
2040.11	1357.84	4004.95	1065.92	1225.15	1092.46
2038.98	1269.16	4035.23	1123.23	1379.72	1125.44
2037.85	1187.15	4092.03	1198.21	1315.37	1138.52
2036.71	1270.94	4078.07	1060.96	1346.1	1111.8
2035.58	1277.36	4000.03	1124.87	1272.94	1018.79
2034.45	1350.06	4162.87	1107	1277.14	1144.57
2033.32	1195.19	4190.88	1113.45	1327.74	1146.58
2032.19	1263.46	3944.99	1108.84	1349.6	1172.9
2031.06	1280.91	4041.5	1086.57	1325.08	1234.53
2029.92	1282.9	4115.89	1077.55	1316.03	1123.92
2028.79	1212.04	4053.38	1066.33	1318.01	1117.11
2027.66	1247.15	4057.11	1046.28	1275.85	1176.52
2026.53	1240.32	4029.94	1182.94	1324.19	1077
2025.39	1195.98	3996.16	1072.41	1297.48	1154.05
2024.26	1180.33	4041.82	1114.15	1365.66	1083.26
2023.13	1277.19	4041.13	1171.31	1274.99	1118.37
2021.99	1305.65	4027.22	1096.13	1307.85	1140.24
2020.86	1208.4	3984.64	1131.22	1316.45	1124.61
2019.73	1221.43	3909	1192.76	1287.57	1115.6
2018.59	1230.04	3996.52	1066.91	1340.25	1047.07
2017.46	1273.91	4095.02	1172.52	1287.13	1159.3
2016.32	1216.4	4111.96	1141.48	1286.91	1110.63
2015.19	1143.49	4111.26	1123.66	1302.12	1114.84
2014.05	1246.83	3987.21	1165.32	1361.38	1187.35
2012.92	1211.38	4079.04	1132.09	1273.05	1176.14
2011.78	1239.8	4155.42	1134.1	1272.83	1081.25
2010.65	1318.85	3958.76	1083.27	1318.85	1140.51
2009.51	1323.03	4087.97	1138.12	1307.62	1129.31
2008.38	1236.97	4010.25	1060.89	1318.41	1096.1
2007.24	1269.77	4148.21	1098.12	1276.37	1089.32
2006.1	1243.15	4000.09	1119.94	1234.35	1133.14
2004.97	1280.34	4074.21	1150.55	1297.94	1108.75
2003.83	1321.91	4047.13	1064.57	1229.53	1196.54
2002.69	1262.31	4064.03	1117.17	1284.31	1086.38
2001.56	1314.87	4065.55	1218.12	1306.08	1121.38
2000.42	1261.89	3990.11	1195.93	1297.06	1178.35
1999.28	1189.14	4026.8	1142.98	1246.29	1160.56
1998.15	1226.3	3988.76	1215.31	1327.39	1125.2
1997.01	1265.64	3994.68	1116.22	1234.88	1048.11
1995.87	1293.99	3963.25	1181.94	1296.18	1078.69
1994.73	1230.07	4008.7	1157.58	1335.5	1159.78
1993.59	1291.35	4056.34	1146.4	1243.04	1069.54
1992.45	1229.65	4011.74	1157.19	1231.85	1154.99
1991.32	1249.2	4101.07	1124.06	1262.37	1137.24
1990.18	1248.99	4067.45	1180.94	1303.87	1178.75
1989.04	1193.91	3935.08	1084.18	1297.06	1158.8
1987.9	1231.01	4081.44	1149.82	1285.87	1099.35
1986.76	1191.31	4030.28	1075.03	1281.27	1167.18
1985.62	1252.53	3972.57	1116.53	1204.27	1138.47
1984.48	1285.22	4085.94	1046.16	1298.38	1140.47
1983.34	1203.87	4039.2	1190.71	1225.79	1083.26
1982.2	1293.55	3957.4	1177.35	1280.4	1072.11
1981.06	1269.22	4029.07	1111.39	1359.1	1050.01
1979.92	1176.95	3949.48	1159.42	1207.64	1111.2
1978.78	1207.43	3907.18	1121.97	1262.22	1137.31
1977.64	1233.52	4029.21	1110.83	1308.01	1064.82
1976.49	1189.5	4032.91	1119.4	1283.7	1060.25
1975.35	1191.49	3940.24	1112.64	1259.39	1117.02
1974.21	1272.31	4055.63	1149.68	1311.73	1105.88
1973.07	1237.06	4006.78	1103.51	1267.72	1112.26
1971.93	1179.94	4069.58	1116.45	1234.67	1085.81
1970.79	1273.85	4042.63	1070.3	1278.23	1118.45
1969.64	1234.25	3965.35	1172.97	1210.18	1050.42
1968.5	1234.04	4034.7	1155.27	1279.99	1126.83
1967.36	1179.14	3990.26	1152.89	1246.96	1115.7
1966.21	1181.13	4007.08	1080.51	1235.81	1098.01
1965.07	1200.61	4045.77	1108.76	1261.84	1126.25
1963.93	1161.05	3981.67	1102.01	1307.55	1110.76
1962.78	1182.71	4020.35	1176.15	1243.93	1125.87
1961.64	1195.63	4034.97	1108.2	1256.83	1140.98
1960.5	1223.83	4095.48	1158.27	1256.62	1105.82
1959.35	1201.78	3983.34	1057.56	1321.95	1090.34
1958.21	1264.93	3967.38	1149.14	1245.27	1092.34
1957.06	1218.84	4086.84	1153.32	1290.93	1074.68
1955.92	1271.05	3889.59	1122.54	1214.27	1026.45
1954.77	1161.66	4000.3	1045.93	1196.6	1056.85
1953.63	1253.16	4117.51	1074.13	1288.09	1089.42
1952.48	1209.29	4007.67	1078.32	1244.21	1056.49
1951.34	1139.24	4103.02	1067.22	1331.3	1082.5
1950.19	1224.15	3971.4	1108.5	1283.07	1110.68
1949.05	1132.31	3955.46	1165.04	1254.49	1138.86
1947.9	1273.91	3948.24	1068.86	1236.82	1099.4
1946.75	1238.8	4036.99	1099.21	1227.89	1134.11
1945.61	1277.84	4021.04	1125.19	1194.97	1147
1944.46	1194.77	4109.75	1148.99	1299.42	1153.35
1943.31	1174.95	3908.51	1079.04	1281.76	1190.21
1942.17	1266.29	4029.9	1133.34	1320.78	1148.6
1941.02	1205.06	3987.81	1128.79	1255.18	1045.98
1939.87	1228.82	4072.11	1050.16	1305.08	1135.14
1938.73	1209.01	4134.59	1121.87	1320.11	1089.2
1937.58	1189.2	3966.18	1121.68	1206.62	1150
1936.43	1165.04	3963.33	1108.43	1258.68	1075.76
1935.28	1245.41	4049.75	1034.21	1221.46	1075.58
1934.13	1325.74	3844.43	1042.74	1212.54	1127.64
1932.98	1221.04	3878.61	1079.57	1284.16	1083.92
1931.84	1253.48	4106.45	1157.73	1223.01	1094.62
1930.69	1220.63	3964.32	1122.72	1296.78	1055.27
1929.54	1179.09	4026.74	1148.63	1259.58	1135.58
1928.39	1189.76	4089.13	1081.01	1239.79	1054.91
1927.24	1150.42	4031.9	1069.95	1250.45	1109.1
1926.09	1208.93	3974.68	1095.86	1315.47	1078.47
1924.94	1186.98	4065.31	1123.94	1258.73	1076.11
1923.79	1195.48	4049.41	1156.35	1351.98	1086.8
1922.64	1212.66	3985.7	1132.25	1301.76	1097.48
1921.49	1214.63	4134.95	1155.96	1225.49	1119.02
1920.34	1199.21	4043	1134.04	1303.49	1107.97
1919.19	1222.9	4007.56	1122.99	1257.66	1146.88
1918.03	1227.04	3950.42	1131.48	1244.41	1127.14
1916.88	1285.46	4006.2	1129.12	1233.35	1159.52
1915.73	1196.23	4046.77	1081.17	1274.39	1120.24
1914.58	1228.59	4093.84	1115.71	1315.41	1057.1
1913.43	1260.93	4060.59	1085.14	1182.8	1113.35
1912.28	1156.56	4018.67	1115.33	1199.96	1143.54
1911.12	1223.62	4067.89	1165.04	1219.28	1093.45
1909.97	1275.47	4002.13	1134.48	1316.69	1101.94
1908.82	1238.39	4051.33	1201.52	1283.93	1012.83
1907.67	1294.56	3985.59	1112.41	1277.21	1131.92
1906.51	1266.15	4047.79	1188.1	1244.47	1071.03
1905.36	1216.08	3975.56	1118.53	1313.63	1092.52
1904.21	1185.53	4081.09	1129.18	1250.55	1094.5
1903.05	1185.33	4052.23	1122.49	1194	1150.66
1901.9	1204.63	4179.37	1078.97	1312.96	1180.8
1900.74	1223.92	4070.35	1015.96	1180.6	1115.61
1899.59	1219.38	4060.99	1119.75	1169.57	1126.25
1898.44	1212.68	4090.62	1076.25	1197.52	1071.92
1897.28	1303.41	4061.78	1123.7	1262.27	1091.22
1896.13	1155.98	4113.04	1140.83	1240.41	1078.05
1894.97	1162.28	4045.25	1121.15	1242.36	1080.03
1893.82	1307.07	4046.72	1112.31	1304.91	1066.86
1892.66	1159.72	4048.2	1183.52	1207.32	1127.26
1891.5	1246.05	4099.43	1027.56	1304.46	1060.01
1890.35	1165.81	3994.92	1049.02	1291.26	1152.84
1889.19	1148.32	4056.95	1109.39	1256.44	1076.95
1888.04	1174.07	3939.5	1132.99	1290.83	1128.66
1886.88	1297.09	4059.9	1085.23	1230.08	1109.01
1885.72	1288.23	4037.59	1141.25	1255.8	1165.02
1884.57	1233.98	4164.41	1050.29	1190.76	1080.54
1883.41	1233.77	4142.1	1082.52	1298.59	1153.82
1882.25	1255.16	4093.87	1078.02	1244.36	1090.98
1881.09	1203.11	3989.49	1112.39	1246.31	1071.35
1879.94	1205.07	4044.96	1133.8	1239.62	1023.66
1878.78	1217.82	4065.87	1116.33	1248.05	1086.1
1877.62	1237.04	3814.75	1047.06	1291.01	1170.11
1876.46	1206.61	4068.8	1135.38	1310.22	1100.84
1875.3	1191.3	4005.53	1145.98	1281.94	1161.08
1874.15	1199.73	3927.17	1124.2	1307.62	1109.1
1872.99	1158.53	3911.4	1095.97	1236.2	1098.12
1871.83	1188.53	3997.01	1069.9	1231.68	1175.59
1870.67	1261.66	4017.9	1082.65	1250.88	1099.91
1869.51	1263.6	3999.97	1078.16	1276.54	1134.22
1868.35	1218.11	3930.3	1099.53	1267.7	1146.97
1867.19	1196.35	4052.5	1107.97	1228.68	1002.35
1866.03	1198.3	3995.77	1062.52	1105.63	1114.25
1864.87	1269.21	4098.53	1148.54	1249.81	1086.04
1863.71	1301.31	4005.19	1075.09	1275.45	1118.18
1862.55	1270.93	3991.58	1079.21	1305.4	1133.07
1861.39	1193.18	3986.6	1031.65	1305.17	1132.87
1860.23	1242.5	4054.83	1143.45	1248.96	1050.85
1859.07	1179.86	4045.52	1050.67	1248.75	1132.49
1857.9	1211.94	4012.55	1041.88	1265.76	1074.17
1856.74	1218.2	3908.56	1082.6	1327.96	1123.49
1855.58	1177.1	4090.8	1125.46	1291.15	1149.13
1854.42	1237.14	3963.17	1090.84	1288.78	1090.84
1853.26	1165.95	3973.25	1142.28	1264.9	1129.37
1852.1	1161.45	3996.23	1105.52	1314.15	1051.75
1850.93	1212.86	3967.6	1096.73	1223.61	1103.19
1849.77	1257.8	4024.97	1087.95	1272.86	1036.34
1848.61	1201.7	4050.09	1150.1	1214.6	1126.46
1847.44	1218.69	3976.32	1081.13	1255.23	1029.54
1846.28	1194.84	3893.98	1063.75	1255.01	1132.52
1845.12	1160.26	3947.03	1162.41	1183.9	1085.06
1843.95	1149.32	4062.37	1033.32	1190.14	1089.17
1842.79	1157.72	4046.64	1104.02	1202.82	1108.32
1841.63	1209.06	4037.36	1048	1224.09	1024.37
1840.46	1208.86	4131.15	1120.82	1232.47	1075.73
1839.3	1236.56	4089.66	1133.51	1197.92	1060.52
1838.13	1152.64	4024.57	1111.86	1182.69	1103.27
1836.97	1214.68	3955.21	1075.18	1268.33	1079.47
1835.8	1180.14	4025.35	1027.79	1240.22	1070.71
1834.64	1177.79	4054.7	1115.58	1276.48	1102.71
1833.47	1177.59	4032.56	1100.37	1271.97	1117.53
1832.3	1190.26	4038.31	1078.74	1220.28	1151.66
1831.14	1297.27	3975.44	1132.16	1254.39	1022.81
1829.97	1185.57	4060.51	1048.36	1198.43	1063.37
1828.81	1232.52	3969.8	1078.19	1238.95	1110.34
1827.64	1247.32	3988.41	1101.58	1157.3	1095.15
1826.47	1176.39	4071.3	1092.82	1279.24	1073.54
1825.31	1201.9	4032.04	1146.2	1219.04	1088.35
1824.14	1227.4	4140.6	1109.59	1263.81	1038.9
1822.97	1180.07	4094.92	1107.26	1278.59	1051.57
1821.8	1289.08	4049.25	1122.06	1263.38	1012.85
1820.64	1198.94	4042.14	1083.33	1267.45	1124.01
1819.47	1220.14	4075.7	1085.28	1224.42	1055.32
1818.3	1151.45	4154.2	1044.44	1258.46	1029.45
1817.13	1181.21	4129.95	1106.31	1307.46	1144.83
1815.96	1234.5	4103.58	1029.1	1238.77	1131.8
1814.8	1148.72	4113.57	1114.49	1191.5	1187.22
1813.63	1249.05	4029.46	1129.28	1278.99	1146.39
1812.46	1255.25	4097.2	1043.55	1216.76	1111.98
1811.29	1295.66	4019.54	1150.27	1220.83	1060.47
1810.12	1190.69	4093.67	1132.97	1248.41	1066.71
1808.95	1241.78	4148.54	1068.66	1275.98	1051.56
1807.78	1177.46	3959.78	1130.45	1342.01	1106.94
1806.61	1170.85	4044.57	1096.07	1292.64	1057.61
1805.44	1271.06	4071.66	1053.16	1224.06	1065.98
1804.27	1228.12	4041.06	1110.65	1277.25	1078.61
1803.1	1257.81	4055.32	1097.65	1281.3	1116.87
1801.93	1255.46	4080.25	1116.68	1238.38	1078.25
1800.76	1142.1	4092.36	1135.7	1178.4	1073.79
1799.58	1218.75	4031.9	1133.37	1246.5	1041.59
1798.41	1154.52	4069.63	1077.69	1265.49	1086.23
1797.24	1243.94	3985.72	1024.17	1290.88	1034.84
1796.07	1224.53	4076.78	983.461	1243.73	1100.79
1794.9	1170.99	4097.41	1134.73	1237.12	1104.87
1793.72	1241.17	4075.39	1096.15	1243.3	949.004
1792.55	1211.11	4025.65	1057.59	1290	1078.91
1791.38	1287.65	4048.42	1065.93	1306.83	1053.14
1790.21	1263.98	4079.7	1089.2	1270.38	1070.01
1789.03	1138.03	4168.51	1099.67	1287.21	1054.91
1787.86	1208.15	4035.69	1037.69	1274.2	1027.03
1786.69	1242.03	4000.92	1109.95	1205.81	1048.16
1785.51	1241.82	4008.76	1109.76	1209.87	1111.89
1784.34	1175.59	4103.91	1092.53	1237.35	1035.03
1783.17	1215.84	4084.05	1005.04	1217.97	1079.57
1781.99	1245.44	4115.28	1138.99	1222.02	1068.74
1780.82	1247.36	4027.31	1049.4	1292.06	1104.74
1779.64	1300.35	4050.03	1021.55	1193.94	1191.81
1778.47	1200.12	4187.65	1074.58	1174.59	1102.24
1777.29	1238.21	4029.51	1097.8	1255.23	1044.61
1776.12	1233.75	4162.83	1144.41	1267.78	1089.1
1774.94	1180.37	4049.4	1059.14	1322.86	1076.15
1773.77	1265.22	4080.6	1050.45	1256.72	1084.48
1772.59	1201.22	4082.03	1103.43	1205.48	1039.64
1771.41	1175.51	4147.24	1081.98	1356.19	1056.47
1770.24	1213.57	4112.52	1122.18	1273.08	1103.05
1769.06	1168.73	4126.7	1094.36	1232.48	1005.11
1767.88	1240.77	4172.73	1155.79	1266.27	1094.17
1766.71	1195.95	4061.56	1074.87	1240.56	1013.27
1765.53	1233.98	4103.35	1157.52	1229.73	1042.83
1764.35	1212.53	4142.99	1078.75	1184.93	1110.6
1763.18	1297.25	4140.16	1084.94	1314.24	1063.7
1762	1248.21	4154.32	1080.5	1292.78	1084.75
1760.82	1290.44	4083.57	1042.12	1271.34	1029.38
1759.64	1209.58	4084.99	1101.36	1254.15	963.422
1758.46	1283.64	4120.37	1084.19	1230.59	1122.39
1757.28	1156.14	4087.84	1145.53	1264.32	1018.25
1756.11	1183.51	4055.33	979.897	1308.65	1102.91
1754.93	1213	4105.53	1058.19	1244.81	1115.45
1753.75	1233.99	4098.47	1077.09	1263.68	1094.06
1752.57	1208.34	4091.41	1072.67	1199.86	1051.47
1751.39	1248.41	3967.78	1089.44	1227.21	1053.41
1750.21	1243.96	4111.21	1070.19	1220.65	1048.99
1749.03	1192.89	4127.46	1063.65	1195.01	1042.46
1747.85	1262.6	4092.86	1040.16	1260.48	1059.23
1746.67	1198.84	4215.01	1107.76	1266.62	1090.82
1745.49	1249.46	4129.58	1118.16	1226.17	1048.28
1744.31	1232.31	4173.34	1103.15	1249.25	1056.57
1743.13	1232.1	4214.97	1086.03	1204.58	1073.32
1741.95	1210.72	4114.76	1013.87	1253.06	1007.52
1740.76	1187.24	4111.95	1123.75	1199.93	1026.4
1739.58	1157.41	4193.76	1062.19	1216.66	1104.51
1738.4	1182.6	4116.89	1142.4	1282.03	1097.98
1737.22	1201.44	4279.06	1097.79	1228.93	1036.45
1736.04	1182.2	4255.06	1125.1	1154.7	1013.01
1734.86	1232.74	4186.67	1101.64	1190.45	1050.9
1733.67	1224.08	4236.7	1076.09	1236.76	1086.66
1732.49	1196.39	4166.22	1126.63	1312.64	1073.79
1731.31	1166.6	4097.88	1067.27	1310.31	1086.29
1730.12	1155.83	4114.08	988.901	1240.35	1077.65
1728.94	1214.79	4060.56	1077.46	1263.38	1090.14
1727.76	1231.48	4218.29	1092.07	1290.62	1062.49
1726.57	1252.39	4054.95	1087.66	1265.06	1062.31
1725.39	1241.62	4132.39	1106.48	1298.63	1047.35
1724.21	1178.07	4214.02	1095.73	1340.63	1059.84
1723.02	1184.2	4175.31	1103.99	1287.63	983.667
1721.84	1215.65	4077.51	1082.69	1236.76	1053.15
1720.65	1194.35	4142.23	1126.82	1181.68	1069.85
1719.47	1198.36	4236.46	1109.75	1242.67	1025.36
1718.28	1170.73	4265.27	1014.64	1204.48	1058.93
1717.1	1181.08	4051.52	1050.32	1197.95	1134.68
1715.91	1225.16	4133.07	1119.72	1269.44	1050.14
1714.72	1108.99	4083.87	1094.23	1231.28	1108.99
1713.54	1188.91	4268.68	1075.07	1328.03	1041.35
1712.35	1285.65	4335.39	1131.8	1258.25	1055.92
1711.17	1249.61	4275.65	1049.42	1205.36	1040.99
1709.98	1188.3	4232.78	1063.99	1255.72	1009.21
1708.79	1217.58	4225.74	1038.53	1242.86	1076.45
1707.61	1227.91	4212.38	1084.69	1267.93	1042.56
1706.42	1158.21	4169.54	1086.61	1286.66	1095.03
1705.23	1071.68	4271.99	1088.53	1248.54	1008.52
1704.04	1242.01	4231.27	1105.18	1199.91	1067.29
1702.86	1273.37	4348.41	1065	1159.72	1065
1701.67	1212.13	4154.06	1115.33	1233.17	1041.67
1700.48	1243.48	4241.72	1127.76	1207.71	1020.45
1699.29	1228.54	4367.22	1096.01	1276.93	1091.8
1698.1	1240.95	4290.75	1175.75	1253.57	1028.52
1696.91	1289.11	4346.8	1059.89	1310.14	1137.7
1695.72	1202.68	4209.39	1093.35	1217.4	1055.5
1694.54	1210.88	4324.29	1078.44	1187.76	983.844
1693.35	1137.11	4256.29	1013.1	1265.33	1076.16
1692.16	1149.53	4358.54	1109.6	1279.82	1023.44
1690.97	1216.57	4298.96	1052.68	1206.06	1082.09
1689.78	1239.47	4449.48	1128.13	1308.79	997.877
1688.59	1228.75	4396.21	1106.93	1279.16	1104.83
1687.4	1251.64	4397.56	1064.74	1203.34	1071.04
1686.21	1215.74	4401	1125.45	1194.74	1102.35
1685.01	1219.73	4366.66	1049.68	1184.04	1028.68
1683.82	1286.69	4359.62	1083.08	1257.3	1078.88
1682.63	1219.31	4409.24	1057.71	1254.99	1105.98
1681.44	1208.61	4454.65	1070.12	1286.24	1032.35
1680.25	1319.59	4403.53	1067.84	1256.65	1053.16
1679.06	1231.27	4373.41	1113.8	1269.02	1088.63
1677.87	1275.1	4389.44	1195.41	1312.85	1115.71
1676.67	1295.85	4464.18	1119.71	1209.88	1056.81
1675.48	1247.41	4471.8	1071.3	1264.18	1067.11
1674.29	1240.91	4481.52	1108.85	1293.31	1077.41
1673.1	1293.09	4484.94	1100.28	1234.41	1052.07
1671.9	1227.91	4509.32	1093.8	1255.15	1062.37
1670.71	1252.84	4475.03	1062.19	1242.36	1116.66
1669.52	1263.1	4558.05	1062.01	1288.23	1108.09
1668.32	1336.18	4718.53	1126.75	1206.34	1042.98
1667.13	1327.58	4518.8	1105.62	1302.45	1103.52
1665.93	1247.79	4601.77	1111.71	1233.14	1071.93
1664.74	1195.25	4546.55	1098.96	1272.7	1105.24
1663.54	1301.78	4763.44	1086.21	1303.88	1063.19
1662.35	1341.32	4576.39	1159.27	1278.54	1127.88
1661.16	1278.32	4621.63	1094.21	1223.93	1098.4
1659.96	1284.38	4687.78	1131.68	1280.2	1064.74
1658.76	1328.08	4703.71	1123.12	1309.26	1072.92
1657.57	1315.31	4767.73	1133.38	1244.21	1079.01
1656.37	1308.81	4691.64	1129	1225.18	1053.74
1655.18	1281.41	4843.44	1155.99	1296.04	1087
1653.98	1199.68	4836.34	1136.98	1377.33	1099.36
1652.78	1262.16	4777	1140.96	1331.12	1013.49
1651.59	1268.22	4928.7	1080.18	1272.39	1078.09
1650.39	1309.78	4959.19	1148.93	1286.8	1090.44
1649.19	1303.29	4912.39	1142.47	1307.47	1123.67
1648	1317.68	5018.05	1186.12	1265.48	1102.59
1646.8	1352.95	4879.39	1112.84	1361.3	1114.93
1645.6	1288.01	5056	1083.43	1404.91	1081.34
1644.4	1348.31	5044.69	1147.94	1327.44	1095.77
1643.21	1306.35	5154.43	1193.66	1352.26	1176.96
1642.01	1314.47	5211.97	1155.9	1318.64	1105.82
1640.81	1282.95	5202.73	1193.25	1347.62	1116.06
1639.61	1376.59	5274.84	1199.3	1284.82	1159.67
1638.41	1355.5	5428.26	1132.36	1282.51	1061.46
1637.21	1455.35	5439.84	1209.32	1294.8	1090.47
1636.01	1390.47	5516.04	1175.75	1340.44	1027.74
1634.81	1454.85	5602.63	1231.83	1381.9	1110.94
1633.62	1487.94	5749.63	1175.35	1423.34	1056.57
1632.42	1416.85	5963.26	1264.74	1441.85	1135.56
1631.22	1489.52	5933.07	1214.53	1395.77	1195.78
1630.02	1526.75	6127.84	1339.29	1401.78	1228.9
1628.81	1561.9	6366.29	1309.91	1449.44	1116.23
1627.61	1549.13	6475.55	1336.75	1422.12	1205.58
1626.41	1621.73	6713.85	1313.62	1486.41	1117.93
1625.21	1713.04	6810.53	1340.46	1442.45	1196.84
1624.01	1721.07	6757.33	1356.88	1542.09	1198.71
1622.81	1801.92	6897.66	1423.23	1508.54	1127.76
1621.61	1760.01	7040.03	1466.67	1529.08	1125.49
1620.41	1778.43	7190.66	1320.82	1530.9	1119.06
1619.2	1801	7237.26	1462.01	1526.48	1179.17
1618	1850.59	7260.97	1461.76	1505.42	1156.1
1616.8	1810.77	7482.18	1469.82	1586.25	1164.22
1615.6	1845.8	7559.88	1461.26	1517.38	1259.63
1614.39	1818.47	7562.74	1384.11	1608.56	1219.93
1613.19	1824.39	7640.4	1462.83	1541.79	1294.53
1611.99	1909.25	7711.81	1470.89	1570.62	1204.97
1610.78	1884	7911.97	1535.03	1589.04	1240.07
1609.58	1842.14	7597.01	1514	1478.7	1358.24
1608.38	1829.37	7614.4	1405.77	1517.9	1247.96
1607.17	1820.75	7797.86	1453.28	1525.94	1303.8
1605.97	1830.81	7997.88	1484.16	1533.98	1303.57
1604.76	1886.54	7890.66	1483.91	1608.43	1282.6
1603.56	1838.49	7831.2	1506.48	1527.23	1303.13
1602.35	1867.22	7800.81	1431.53	1580.91	1329.87
1601.15	1912.53	7762.14	1396.02	1559.9	1346.24
1599.94	1912.2	7843.76	1414.45	1572.07	1453.85
1598.74	1916.02	7794.73	1522.03	1559.36	1459.83
1597.53	1897.03	7739.48	1432.62	1557.02	1482.38
1596.32	1886.34	7696.7	1465.54	1525.66	1558.82
1595.12	1939.91	7631.13	1438.35	1529.54	1552.34
1593.91	1856.69	7638.11	1483.69	1492.07	1649.47
1592.7	1843.94	7761.11	1394.35	1572.07	1669.9
1591.5	1860.19	7486.34	1421.04	1409.23	1630.26
1590.29	1812.24	7431.2	1383.51	1385.04	1677.61
1589.08	1832.63	7394.73	1346	1438.54	1712.53
1587.88	1846.81	7267.16	1345.77	1658.4	1838.53
1586.67	1747.13	7390.12	1424.2	1527.7	1976.91
1585.46	1724.06	7235.69	1334.96	1488.12	1895.85
1584.25	1696.87	7232.38	1384.4	1409.23	1930.7
1583.04	1723.47	7218.72	1320.02	1500.02	1922.1
1581.84	1607.33	7256.79	1326	1452.18	2091.39
1580.63	1704.27	7013.55	1261.65	1441.59	1973.14
1579.42	1664.68	7030.96	1304.86	1455.82	2036.91
1578.21	1579.63	6944.98	1321.18	1459.71	1935.25
1577	1589.69	6976.86	1279.61	1385.04	1939.05
1575.79	1589.42	6990.13	1368.26	1438.54	1946.99
1574.58	1549.88	6780.22	1349.43	1419.69	1799.93
1573.37	1541.35	6816.24	1272.75	1371.93	1758.3
1572.16	1559.68	6821.27	1278.73	1435.73	1778.65
1570.95	1520.17	6706.5	1259.92	1495.38	1796.94
1569.74	1393.94	6701.22	1336.11	1480.67	1738.81
1568.53	1517.58	6638.12	1288.39	1428.8	1608.43
1567.32	1560.67	6583.31	1277.85	1409.97	1579.25
1566.11	1560.4	6567.73	1244.61	1372.58	1498.48
1564.89	1492.03	6481.99	1306.3	1413.61	1574.58
1563.68	1487.65	6561.35	1163.71	1361.79	1508.28
1562.47	1514.21	6615.92	1237.78	1363.62	1477.08
1561.26	1476.83	6354.89	1285	1408.76	1357.2
1560.05	1445.64	6512.6	1297.16	1418.83	1383.77
1558.83	1546.42	6544.47	1284.56	1455.7	1377.35
1557.62	1649.24	6508.3	1412.16	1564.71	1471.94
1556.41	1731.4	6634.97	1512.91	1632.46	1683.99
1555.2	1753.77	6506.06	1498.23	1628.06	1551.81
1553.98	1644.26	6550.27	1495.91	1644.26	1462.94
1552.77	1643.98	6396.7	1460.63	1514.19	1363.8
1551.55	1588.09	6366.76	1324.43	1534.53	1324.43
1550.34	1423.06	6275.05	1268.6	1486.9	1274.78
1549.13	1416.64	6201.91	1278.68	1457.82	1278.68
1547.91	1379.34	6254.37	1222.87	1436.98	1189.94
1546.7	1403.8	6236.82	1253.54	1385.27	1189.73
1545.48	1479.7	6114.33	1232.74	1413.85	1199.82
1544.27	1341.59	6265.54	1263.4	1277.8	1216.07
1543.05	1407.19	6126.63	1213.8	1401.02	1257.01
1541.84	1423.4	6207.85	1172.46	1380.21	1203.31
1540.62	1369.69	6058.71	1229.84	1460.18	1258.63
1539.41	1402.35	6166.65	1165.89	1336.55	1170
1538.19	1406.22	6046.35	1095.78	1432.95	1299.32
1536.97	1447.09	6035.03	1233.32	1445.04	1124.37
1535.76	1397.52	6027.83	1270.1	1333.81	1152.95
1534.54	1391.11	5987.75	1222.62	1405.5	1152.75
1533.32	1392.93	5869.61	1201.86	1403.2	1090.92
1532.11	1413.23	6047.31	1224.25	1421.45	1119.49
1530.89	1452.01	6013.41	1193.24	1468.44	1189.13
1529.67	1373.73	5919.98	1279.27	1381.94	1160.18
1528.45	1391.97	5929.22	1303.69	1422.77	1116.86
1527.24	1393.78	5883.04	1233.67	1354.78	1061.25
1526.02	1448.96	5814.3	1217.04	1379.18	1141.11
1524.8	1356.37	5872.81	1257.87	1298.91	1163.48
1523.58	1393.07	5853.34	1208.42	1421.79	1146.87
1522.36	1440.01	5798.99	1304.62	1370.26	1064.62
1521.14	1392.59	5808.25	1228.51	1374.13	1087
1519.92	1406.7	5885.17	1252.91	1390.3	1148.33
1518.71	1381.86	5898.51	1191.18	1377.75	1133.78
1517.49	1451.31	5788.85	1176.63	1326.27	1133.58
1516.27	1379.33	5804.25	1217.42	1367.03	1119.04
1515.05	1430.32	5715.14	1202.86	1450.81	1219.26
1513.83	1397.29	5843.23	1171.92	1430.08	1229.29
1512.61	1372.47	5850.42	1231.13	1362.23	1202.45
1511.38	1374.28	5878.09	1249.35	1394.77	1101.89
1510.16	1425.24	5653.87	1161.08	1400.67	1064.84
1508.94	1332.86	5804.41	1162.93	1341.05	1132.22
1507.72	1398.14	5737.9	1248.7	1434.99	1121.79
1506.5	1373.34	5667.32	1273.05	1346.73	1064.29
1505.28	1252.37	5590.63	1252.37	1364.92	1123.45
1504.06	1442.43	5773.81	1272.61	1358.54	1135.53
1502.83	1376.72	5592.8	1137.38	1307.17	1176.25
1501.61	1358.08	5716.6	1186.27	1388.76	1176.04
1500.39	1451.91	5821.95	1245.37	1341.48	1059.28
1499.17	1420.99	5706.45	1194.04	1418.95	1206.31
1497.94	1463.67	5611.44	1214.28	1390.08	1134.55
1496.72	1375.54	5579.81	1214.07	1420.5	1158.88
1495.5	1373.26	5634.03	1238.38	1387.56	1152.55
1494.27	1375.06	5667.79	1160.53	1381.19	1162.57
1493.05	1372.78	5570.8	1205.27	1417.72	1166.46
1491.83	1411.35	5702.6	1186.68	1413.4	1149.92
1490.6	1464.21	5697.53	1253.87	1411.11	1153.8
1489.38	1376.16	5633.26	1110.73	1351.66	1092.35
1488.15	1414.71	5618	1188.11	1349.38	1118.7
1486.93	1365.48	5657.85	1169.53	1292	1087.89
1485.7	1418.3	5540.56	1208.11	1438.71	1138.72
1484.48	1462.94	5627.34	1183.41	1469.07	1144.65
1483.25	1362.73	5577.41	1248.49	1364.77	1130.17
1482.03	1386.97	5560.13	1244.2	1419.61	1105.5
1480.8	1529.49	5765.14	1239.9	1405.09	1091.03
1479.57	1476.21	5607.15	1137.74	1339.6	1176.48
1478.35	1427.03	5595.99	1237.44	1439.26	1149.78
1477.12	1416.59	5696.94	1202.57	1375.83	1167.92
1475.89	1422.46	5634.82	1206.44	1463.22	1133.08
1474.67	1469.08	5684.79	1212.35	1434.44	1143.07
1473.44	1474.94	5461.75	1324.18	1421.97	1183.62
1472.21	1389.14	5625.79	1291.37	1407.47	1167.12
1470.99	1460.17	5726.65	1238.19	1443.88	1173.03
1469.76	1449.74	5790.82	1274.63	1490.46	1121.92
1468.53	1425.06	5649.35	1217.41	1437.28	1138.01
1467.3	1422.78	5650.41	1215.16	1434.99	1143.92
1466.07	1473.41	5659.61	1227.17	1398.11	1164.08
1464.84	1412.12	5569.11	1275.79	1418.22	1235.09
1463.62	1413.91	5667.83	1257.26	1397.63	1186.05
1462.39	1397.39	5703.47	1299.76	1423.83	1222.46
1461.16	1517.14	5671.98	1228.35	1413.42	1134.8
1459.93	1429.44	5646.6	1303.37	1409.11	1136.64
1458.7	1490.19	5761.51	1244.19	1427.16	1142.54
1457.47	1398.46	5764.58	1221.62	1433.01	1124.05
1456.24	1449.03	5828.62	1227.51	1503.9	1184.83
1455.01	1379.69	5786.98	1257.77	1436.58	1156.18
1453.78	1367.26	5775.82	1306.31	1428.21	1212.86
1452.55	1385.31	5862.17	1300	1446.24	1127.34
1451.32	1383.04	5836.78	1350.54	1484.58	1234.78
1450.08	1510.72	5793.14	1344.22	1447.78	1193.96
1448.85	1538.89	5954.55	1346.02	1364.29	1169.39
1447.62	1514.26	5862.18	1244.29	1414.8	1272.71
1446.39	1471.38	5997.15	1382.08	1453.12	1205.52
1445.16	1493.45	5880.45	1320.97	1446.78	1158.64
1443.92	1491.16	5903.78	1322.77	1489.13	1231.48
1442.69	1464.53	6026.5	1352.97	1523.36	1196.78
1441.46	1484.56	6011.26	1279.73	1512.96	1182.38
1440.23	1457.95	6016.31	1265.31	1486.33	1147.7
1438.99	1473.91	6013.24	1325.91	1536.76	1190.08
1437.76	1431.09	5967.61	1307.44	1508.12	1120.95
1436.53	1517.99	5958.47	1258.58	1479.48	1240.33
1435.29	1505.57	6202.63	1373.86	1493.41	1187.44
1434.06	1505.31	6185.35	1367.54	1485.05	1187.23
1432.82	1511.13	6139.72	1338.95	1458.46	1237.67
1431.59	1636.44	6112.33	1332.64	1403.53	1332.64
1430.36	1520.73	6082.93	1293.94	1545.03	1192.69
1429.12	1455.68	6215.5	1305.86	1546.79	1261.32
1427.89	1497.94	6188.11	1315.76	1522.23	1204.42
1426.65	1564.47	6235.62	1406.61	1487.56	1228.5
1425.42	1548.01	6333.69	1317.33	1531.82	1197.94
1424.18	1525.49	6306.3	1438.49	1517.4	1226.06
1422.94	1543.43	6382.08	1409.92	1517.13	1246.07
1421.71	1549.23	6316.26	1332.83	1565.41	1292.38
1420.47	1524.7	6371.78	1368.99	1536.83	1223.4
1419.23	1528.48	6491.99	1344.5	1516.35	1182.75
1418	1596.94	6513.11	1374.58	1605.03	1225
1416.76	1515.82	6558.47	1437	1598.69	1267.23
1415.52	1580.23	6391.63	1402.4	1487.27	1157.89
1414.29	1497.12	6511.75	1394.08	1604.2	1262.75
1413.05	1571.6	6443.97	1434.24	1458.48	1266.57
1411.81	1543.05	6430.74	1438.03	1577.39	1234.04
1410.57	1548.84	6391.26	1413.55	1659.91	1213.63
1409.33	1538.48	6406.3	1417.34	1574.82	1233.61
1408.1	1578.59	6637.34	1457.47	1576.57	1251.57
1406.86	1655.01	6494.91	1475.38	1600.52	1269.52
1405.62	1620.42	6729.89	1331.85	1559.88	1222.88
1404.38	1656.46	6577.41	1382.06	1741.2	1252.94
1403.14	1682.4	6628.72	1367.7	1617.84	1214.39
1401.9	1625.63	6823.22	1373.52	1605.46	1246.45
1400.66	1633.42	6892.62	1462.01	1617.28	1203.89
1399.42	1649.26	6780.53	1441.59	1687.57	1276.26
1398.18	1638.9	6934.58	1471.58	1556.25	1265.96
[truncated: 857 more rows]
