# Supplementary material for: Graphene overcoats for ultra-high storage density magnetic media
Source: Nat Commun. 2021 May 17;12:2854. doi: 10.1038/s41467-021-22687-y (PMC8129078; doi:10.1038/s41467-021-22687-y)
Supplement: Supplementary file 2 — Source Data [file 41467_2021_22687_MOESM2_ESM.zip › source data file HD/Fig5c-Raman.dat]

	01	02	03	04	05
3502.06	1844.79	20112.7	20900.1	25877.6	1718.24
3501.17	1951.65	20078.9	20914.2	26012.6	1712.62
3500.28	1881.04	20238.8	20947.3	26000	1675.78
3499.39	1847	20272	20873.6	25976.1	1630.53
3498.5	1936.65	19937.1	20878.7	25884.7	1723.02
3497.61	1823.92	20259.8	20793.8	25886.1	1669.35
3496.72	1874.2	20225.6	21189.4	25853.8	1716.85
3495.83	1831.75	20101.5	20989.3	25726	1632.28
3494.94	1792.13	20134.8	21117.9	26078.6	1640.45
3494.05	1876.1	20378.7	21086.4	25964.8	1626.14
3493.16	1763.47	20240.6	21088.6	25794.9	1665.19
3492.27	1900.76	20054.8	21006.6	25976.1	1850.22
3491.38	1847.11	20169.4	20803.9	26112.2	1723.6
3490.49	1877.69	19798.5	21039.1	26051.8	1706.48
3489.6	1854.93	19983.3	21184.4	25932.5	1700.59
3488.71	1902.33	20097.9	20967.7	25987.3	1649.81
3487.82	1843.11	20013.3	20824	25983	1764.56
3486.92	1876.47	20169.9	20927.2	26079.8	1708.17
3486.03	1831.29	20315.3	21170.6	26344.8	1783.62
3485.14	1830.99	20183	20867.2	26009.7	1668.36
3484.25	1886.77	20160.1	21152.5	25949.4	1760.61
3483.36	1911.69	20291.4	21140.7	26051.7	1670.63
3482.47	1771.25	20069.5	21005.5	26187.6	1636.72
3481.57	1936.29	20287.6	20864.8	26166.5	1689.7
3480.68	1874.34	19858.4	21208.9	26142.6	1812.7
3479.79	1913.25	20129.7	20855.3	26169.2	1742.37
3478.9	1879.33	20151.7	21101.1	25988.5	1761.7
3478	1876.22	20271.6	21024.9	26297.9	1699.8
3477.11	1842.32	20167.5	21153.1	26167.7	1635.13
3476.22	1993.19	20172.7	20956.5	26323	1713.25
3475.32	1900.5	20326.1	21095.8	26343.9	1732.56
3474.43	1897.39	20205.3	21123.2	26090.6	1779.86
3473.54	1807.55	20395.1	21153.3	26170.3	1715.21
3472.64	1868.8	20433.7	20993.2	26266.7	1717.73
3471.75	1946.82	20064	21057	26310	1709.06
3470.86	1837.43	20155.8	21087.1	26370.1	1689.21
3469.96	1867.89	20049.1	21005.4	26332.2	1697.32
3469.07	1887.16	20247.1	20985.2	26487.3	1683.07
3468.17	1808.58	20229.9	21132.8	26167.2	1671.61
3467.28	1771.96	20316	21115.3	26498.3	1716.06
3466.38	1936.54	20167.4	20963.8	26136.3	1696.22
3465.49	1958.58	20021.6	21217.5	26506.5	1737.85
3464.59	1821.38	20269.8	21186.1	26194.9	1706.84
3463.7	1952.36	20467.6	20925.7	26185	1684.22
3462.8	1890.6	20274.4	20950.2	26124.9	1767.73
3461.91	1795.36	20123.1	20815.6	26360.8	1711.6
3461.01	1915.11	20161.7	21091.4	26359.3	1702.94
3460.12	1778.03	20208.7	21258.2	26142.9	1666.38
3459.22	1800.07	20470.5	21218.5	26370.3	1660.53
3458.33	1822.1	20467.2	21192.7	26650.6	1704.9
3457.43	1944.56	20229.5	21217.2	26562.6	1693.47
3456.53	1818.72	20148.1	21079.8	26630.8	1679.24
3455.64	1865.83	20401.5	21140.5	26358.7	1687.34
3454.74	1698.22	20286.6	21137.1	26516.2	1673.12
3453.84	1923.78	20378.1	21242.4	26478.4	1728.61
3452.95	1942.98	20530.9	21052.2	26457.4	1781.3
3452.05	1859.05	20318.5	21107.3	26586.9	1700.18
3451.15	1942.35	20301.3	21193.1	26468.3	1688.76
3450.26	1869.59	20470.8	21106	26152	1646.69
3449.36	1950.07	20283.6	21152.7	26125.4	1643.63
3448.46	1824.42	20347.1	21310.9	26363.5	1615.51
3447.56	1801.84	20572.2	21402.1	26298	1751.71
3446.67	1762.57	20446.3	21540.6	26458	1589.93
3445.77	1817.96	20331.6	21358.9	26370.2	1687.11
3444.87	1856.63	20442.5	20976.9	26159.9	1578.28
3443.97	1937.04	20450.3	21452.2	26484.1	1675.43
3443.07	1856.03	20071.3	21265.1	26432.4	1638.98
3442.17	1763.92	20254.4	21347.8	26375.3	1644.28
3441.28	1886.03	20117.6	21294.3	26404.4	1708
3440.38	1869.03	20612.2	21087.8	26472.4	1663.22
3439.48	1927.13	20322.4	21159.5	26259.5	1699.1
3438.58	1921.25	20302.5	21039.3	26491.6	1676.58
3437.68	1926.5	20310.3	21122	26426.2	1667.97
3436.78	1990.12	20409.8	21093.6	26413.5	1653.8
3435.88	1928.65	20442.6	21470.9	26592.6	1628.52
3434.98	1814.42	20203.1	21322.9	26413.3	1694.94
3434.08	1805.79	20191.5	21438.9	26495.1	1694.66
3433.18	1883.27	20077.1	21046.5	26379.7	1674.95
3432.28	1882.97	20304.4	21312.5	26342.1	1705.22
3431.38	1904.87	20514.9	21317.4	26432.2	1729.94
3430.48	1962.87	20192.3	21494.4	26541.7	1690.79
3429.58	1857.07	20266.7	21338.2	26593	1651.65
3428.68	1917.82	20557.6	21368	26683	1756.85
3427.78	1950.81	20534.9	21397.9	26354	1712.16
3426.88	1872.81	20215.2	21469.3	26616.1	1767.38
3425.97	1889.15	20347.9	21155.1	26611.7	1797.6
3425.07	1935.99	20430.5	21370.8	26452.1	1714.1
3424.17	1827.52	20557.6	21342.4	26578.1	1760.97
3423.27	1705.23	20351.8	21441.5	26457.4	1780.09
3422.37	1743.76	20503.8	21180.2	26491.9	1655.05
3421.47	1945.82	20090.2	21442.8	26495.9	1715.76
3420.56	1845.74	20228.3	21250.9	26605.2	1737.65
3419.66	1942.42	20385.7	21261.3	26661.8	1679.18
3418.76	1933.79	20332.5	21338.2	26566.1	1712.15
3417.86	1833.76	20453.9	21265.5	26342.9	1689.71
3416.95	1916.55	20514.2	21497.4	26707	1681.13
3416.05	1860.85	20336.4	21410.9	26564.2	1689.17
3415.15	1832.86	20665.4	21291.1	26670.6	1611.37
3414.25	1876.86	20554.1	21345.8	26453.1	1666.47
3413.34	1704.95	20409.6	21306.3	26340.9	1691.11
3412.44	1746.18	20472.7	21421.9	26757.3	1668.7
3411.54	1870.41	20483.2	21199.8	26553.7	1618.62
3410.63	1814.77	20297.3	21428.7	26649	1800.94
3409.73	1808.95	20504.2	21519.3	26724.9	1648.52
3408.82	1858.43	20525.7	21316.7	26681.8	1692.5
3407.92	1883.02	20337.1	21487.4	26514.3	1689.46
3407.02	1769.36	20361.5	21356.7	26617.8	1653.25
3406.11	1807.77	20526.8	21181.9	26472.5	1647.45
3405.21	1840.64	20490.3	21109.4	26592.6	1666.53
3404.3	2000.61	20379.2	21418.2	26372.7	1762.97
3403.4	1884.25	20425.6	21168.8	26462.4	1671.51
3402.49	1845.27	20549.3	20972	26433.2	1745.82
3401.59	1798.02	20526.7	21277.9	26536.6	1679.25
3400.68	1756.3	20390.8	21492.6	26689.7	1712.12
3399.78	1808.48	20511.7	21627.2	26721.3	1709.08
3398.87	1885.48	20605	21524.3	26551.3	1659.11
3397.96	1926.57	20731.4	21250.3	26773.3	1780.29
3397.06	1876.59	20518.3	21227.5	26606.1	1644.77
3396.15	1754.88	20691.5	21411.7	26808.8	1724.52
3395.25	1889.77	20506.1	21237.2	26740.9	1658.03
3394.34	1870.16	20684.8	21346.8	26576.6	1701.9
3393.43	1908.46	20562.8	21362.6	26619.2	1654.74
3392.53	1858.52	20440.9	21188.2	26733.4	1651.71
3391.62	1957.47	20368.7	21212.3	26654.6	1745.18
3390.71	1802.78	20423.3	21545.2	26713.7	1698.03
3389.81	1854.85	20364.8	21588.5	26703.8	1631.61
3388.9	1810.46	20518.6	21248.8	27024.7	1711.26
3387.99	1845.99	20432.6	21388.6	26626.3	1763.33
3387.08	1834.67	20702	21308	26666	1677.65
3386.18	1806.83	20602.2	21334.9	26584.6	1674.62
3385.27	1850.59	20527.3	21320.4	26726.2	1690.87
3384.36	1877.83	20496.4	21669.3	27013.7	1737.4
3383.45	1927.07	20570.1	21451.1	26764.3	1720.6
3382.54	1910.25	20588.8	21659.5	26762.7	1646
3381.64	1920.94	20445.1	21545.9	26981.3	1703.53
3380.73	1835.33	20761	21828.6	26732	1700.5
3379.82	1906.56	20471.5	21753.5	26782.7	1758
3378.91	1881.5	20413.1	21598.7	26902.1	1614.68
3378	1809.68	20203.5	21325.7	26988.5	1705.17
3377.09	1869.89	20401	21462.4	26920.8	1691.15
3376.18	1954.81	20587.4	21346.2	26955	1715.62
3375.27	1910.51	20603.3	21342.7	27082.5	1773.06
3374.36	1789.27	20594.4	21550.9	26822.5	1660.09
3373.45	1821.95	20467.4	21547.4	26862.1	1769.74
3372.54	1854.63	20400.9	21521.9	27047.3	1774.95
3371.63	1903.77	20504.7	21238.2	27045.7	1675.76
3370.72	1848.53	20435.5	21473.7	27074.2	1659.01
3369.81	1815.27	20561.2	21352.1	26976.5	1688.95
3368.9	1798.5	20442.5	21540.9	26757.9	1740.84
3367.99	1844.88	20414.5	21350.7	26709.6	1669.18
3367.08	1902.23	20787.2	21336.2	27281.7	1693.61
3366.17	1910.15	20731.7	21544.1	27096.1	1712.55
3365.26	1874.17	20777.7	21614.7	27335.9	1742.45
3364.35	1920.5	20714	21707.2	27320.5	1668.09
3363.44	1953.11	20669.5	21610.4	27269.4	1706.23
3362.53	1903.42	20512.5	21612.3	27374.7	1697.72
3361.61	1853.75	20671	21545.8	27326.4	1615.18
3360.7	1957.64	20651.2	21783.5	27108.1	1702.65
3359.79	1825.74	20762.9	21922.5	27331.2	1614.65
3358.88	1880.26	20710.2	21746.3	27403.5	1732.25
3357.97	1778.55	20750.7	21613.9	27171.6	1655.23
3357.05	1898.82	20667.9	21659.8	27115.1	1739.9
3356.14	1799.89	20604.2	21787.7	27239.5	1662.91
3355.23	1807.82	20453	21921.1	27199.4	1640.73
3354.31	1810.26	20518.1	21838.1	26945.8	1717.15
3353.4	1785.32	20777.6	21848.3	27363.1	1689.48
3352.49	1875.38	20623.7	21735.2	27394.2	1697.42
3351.58	1869.6	20833.8	22041	27135.2	1677.98
3350.66	1847.4	21063.1	21875.9	27141.7	1680.45
3349.75	1945.61	20660.1	21617.9	27255	1661.02
3348.83	1898.78	20793.6	21718.3	27206.7	1644.33
3347.92	1887.53	20713.6	21723	27180.4	1665.95
3347.01	1930.98	20819.6	21714	27162.3	1610.98
3346.09	1859.57	20728.7	21696.8	27557.2	1725.57
3345.18	1807.32	21094.5	21778	27208.2	1624.12
3344.26	1817.96	20590.8	21607.7	27105.3	1725.01
3343.35	1795.79	20756.9	21768.2	27374.3	1708.33
3342.43	1825.56	20851.9	21781.1	27339.7	1705.32
3341.52	1844.39	20668.1	21684.6	27687.8	1669.52
3340.6	1871.41	20856	21883.2	27440.1	1658.32
3339.69	1854.72	20994.7	21642	27493	1726.34
3338.77	1873.54	21010.4	21944.4	27453	1690.55
3337.86	1875.96	20938.7	22050.1	27287.5	1630.2
3336.94	1902.96	21014.4	22169.3	27182	1728.22
3336.03	1848.05	20951	22179.4	27112.1	1654.24
3335.11	1798.62	20966.7	22055.7	27511.6	1673.08
3334.19	1934.78	20900.5	22147.6	27638.1	1601.85
3333.28	1904.45	20959.8	21792	27543.6	1650.7
3332.36	1827.75	20978.3	21845.8	27749.1	1696.81
3331.45	1865.64	20988.5	21981.3	27788.3	1707.44
3330.53	1889.88	20971.4	22056.8	27603.7	1742.62
3329.61	1843.22	21019.8	21941.4	27648.3	1755.97
3328.69	1938.34	21054.6	22106.9	27774.7	1712.06
3327.78	1858.98	21157.4	22239.6	27721.1	1758.12
3326.86	1885.93	20908.7	22121.5	27553.1	1733.31
3325.94	1877.44	20989.8	22044.3	27660.3	1651.28
3325.02	1866.24	21128	22059.8	27601.3	1727.3
3324.11	1923.14	20944.8	22034.4	27678.5	1710.67
3323.19	1819.33	20908.7	21946.4	27690.4	1743.07
3322.27	1873.5	21041.5	22054.5	27865.6	1799.98
3321.35	1745.23	21019	22358.5	27915.5	1690.78
3320.43	1875.61	20963.8	21924.8	27823.8	1728.61
3319.52	1888.91	20960.4	22046.4	28026.2	1622.18
3318.6	1926.71	21144.8	22094.5	28092.4	1733.49
3317.68	1910.07	21440.6	22145.3	27886.4	1735.93
3316.76	1953.28	21225	22326.7	27909.1	1877.11
3315.84	2018.25	21074.6	22238.8	28168.4	1710.88
3314.92	1925.45	21264.3	22169.9	28106.7	1612.7
3314	1859.88	21149.3	22223.4	28006.9	1789.18
3313.08	1971.04	21164.9	22143.6	28141	1718.2
3312.16	1919.07	21071.8	22330.3	27948.9	1734.23
3311.24	1964.96	20989.5	22410.9	28110.1	1744.82
3310.32	1850.52	21135.5	22151.8	27928.9	1622.26
3309.4	1804.03	21037	22354.7	28003.2	1757.84
3308.48	1890.66	21180.3	22503.2	28275.7	1676.06
3307.56	1871.34	21108.9	22113.9	28170.6	1735.54
3306.64	1846.59	21219.5	22294.9	28347.9	1702.67
3305.72	1965.76	21474	22223.4	28310.7	1737.69
3304.8	1919.29	21427.1	22404.4	28376.7	1669.54
3303.88	1794.12	21241.7	22327.4	28461.7	1794.12
3302.96	1940.37	21482.5	22231.5	28134.1	1750.41
3302.04	1961.77	21272.8	22550.8	28509.4	1698.57
3301.11	1863.78	21282.9	22273.1	28325.7	1709.14
3300.19	1833.64	21076	22342.7	28481.1	1651.9
3299.27	1846.9	21224.4	22409.6	28563.2	1689.6
3298.35	1887.27	21128.8	22441.2	28610.1	1716.44
3297.43	1857.14	21125.4	22356.2	28548.5	1694.47
3296.5	1946.3	21371.3	22526.1	28457.1	1707.75
3295.58	1824.02	21270.2	22311	28593.4	1718.32
3294.66	1856.24	21502.5	22258.6	28767.6	1696.36
3293.74	1799.04	21482.8	22485.3	28928.2	1663.57
3292.81	1972.12	21574.1	22923.1	28693.2	1722.89
3291.89	1895.96	21521.8	22708.1	28498.9	1668.44
3290.97	1779.2	21531.9	22560.9	28678.4	1744
3290.04	1900.75	21533.8	22576.2	28866	1789.74
3289.12	1913.98	21503.2	22710.6	28793.6	1667.63
3288.2	1737.73	21388.7	22598.6	28667.1	1726.9
3287.27	1897.12	21604.4	22917	28814	1688.73
3286.35	1821.05	21638.8	22583.1	28641.6	1712.81
3285.43	1818.04	21324.1	22863.5	28718.1	1755.82
3284.5	1861.03	21488.4	22840.9	28883.8	1790.7
3283.58	1917.52	21457.8	22758.7	29027.8	1855.31
3282.65	1919.91	21503	22763.1	29023.1	1776.59
3281.73	1854.71	21369.7	22940.5	29159	1722.23
3280.8	1881.44	21847.4	22796.2	29467.8	1730.06
3279.88	1889.24	21995.2	22852	29163	1713.56
3278.95	1902.45	21861.9	23005	29377.1	1807.86
3278.03	1872.41	21944.8	22833.7	29456.1	1610.33
3277.1	1915.33	21681.9	23065	29318.9	1704.62
3276.18	1890.71	21786.4	22996.5	29449.2	1626.01
3275.25	1839.09	21799	22944.1	29317.5	1704.06
3274.32	1900.9	21879.2	23172.6	29169.6	1717.29
3273.4	1930.28	21999.8	23176.9	29426.7	1744
3272.47	1938.07	21764.1	23148.8	30107.5	1757.22
3271.55	1816.3	21900.9	23331.3	29606	1783.92
3270.62	1880.77	21908.1	23235.7	29895.3	1718.87
3269.69	1856.18	21928.8	23377.6	29914.7	1697
3268.77	1912.52	22019.7	23497.9	29834.3	1888.25
3267.84	1860.97	21851.5	23321.4	29918.4	1807.03
3266.91	1795.95	22026	23215.2	30385.5	1725.83
3265.99	1890.02	22076.3	23610.4	30046.2	1854.97
3265.06	1900.49	21832.8	23550	30397.1	1819.62
3264.13	1924.44	22284.7	23400.6	30508.1	1654.91
3263.2	1870.23	22189.5	23733.6	30468.1	1751.66
3262.27	1923.81	22188.5	23406.4	30719.1	1770.23
3261.35	1885.79	22063.7	23599.3	30679	1691.82
3260.42	1850.46	22119.4	23657.4	31169.6	1815.45
3259.49	1842.08	22473.9	23685.8	31307.3	1817.84
3258.56	1887.56	22227.9	24032	31027.5	1836.4
3257.63	1876.48	22571.6	24251.5	31275.5	1887.25
3256.7	1843.87	22643.3	24331	31547.7	1911.17
3255.78	1918.93	22793	24367.4	31949	1846.26
3254.85	1832.51	22582.1	24414.6	31916.8	1837.89
3253.92	1883.33	22624.1	24631.2	31914.3	1958.66
3252.99	1810.39	22655.4	24328.6	32350.3	1950.27
3252.06	1791.27	22729.7	24666.2	32460.7	1888.09
3251.13	1901.23	22674.9	24869.3	32880.2	1922.74
3250.2	1847.15	22776.1	24757.7	32926	1857.9
3249.27	1811.9	23043.9	24543.9	33391	1951.69
3248.34	1843.85	22852	24841	33358.7	1945.99
3247.41	1856.99	23055.2	25022.4	33616.6	1932.24
3246.48	1926.55	23199.2	24986	33742.8	2042.09
3245.55	1837.58	23179.3	25323.1	33785.7	2057.87
3244.62	1915.18	22917.7	24886.6	33887.6	2017.25
3243.69	1834.29	23123.4	25451.8	34145.3	1987.38
3242.76	1804.46	23525.1	25385.9	34553.2	2032.7
3241.82	1868.6	23494.4	25483.8	34426.8	2080.7
3240.89	1916.61	23230.2	25436.7	34786.2	1962.25
3239.96	1851.89	23443.8	25491.6	34718.8	2018.29
3239.03	1910.62	23555.4	25806.8	35005.7	1999.17
3238.1	1829.82	23865.4	26062.8	35091.2	2041.78
3237.17	1869.76	23850.8	25959.3	35128.4	2019.98
3236.23	1933.82	23801.3	25960.4	35358.7	1968.69
3235.3	1968.37	23652.6	25977.7	35401.2	2035.41
3234.37	1911.74	24024.1	26142.3	35561.6	1922.47
3233.44	2029.39	23639.5	25977.2	35349.4	1978.45
3232.5	1932.56	24040.4	26375	35676	1911.12
3231.57	1790.21	24122.3	26209.9	35833.7	1926.89
3230.64	1897.1	24252.3	26428.1	35918.9	1980.16
3229.7	1870	24068.8	26520.2	35465.7	1958.41
3228.77	1931.3	24073	26556.1	35805.4	1883.09
3227.84	1837.25	24162.8	26803.5	36142.4	1872.07
3226.9	1877.12	24177.6	26975.8	36195.4	1844.98
3225.97	1876.81	24446.7	26963.4	36253.7	1895.55
3225.04	1780.13	24239.3	26811.8	36162.2	1847.06
3224.1	1873.52	24422.7	27010.8	36319.5	1862.81
3223.17	1790.26	24555.2	26813.7	36313.6	1889.27
3222.23	1851.5	24746.5	26448.1	36521.7	1870.23
3221.3	1797.7	24400	26914.7	36580	1808.4
3220.36	1899.04	24479	27191.1	36921.7	1824.15
3219.43	1893.39	24493.7	27023.5	36410.2	1674.1
3218.49	1943.88	24805.2	27323.9	36786.7	1804.84
3217.56	1906.13	24483	27308.8	36756.6	1753.75
3216.62	1969.98	24543.2	27021	36689.1	1772.18
3215.69	1945.6	24801.1	27083.4	37100	1803.96
3214.75	1881.15	24647.4	27242	37118	1811.68
3213.82	1915.58	24862.4	27403.2	36834.1	1830.08
3212.88	1891.22	24834.3	27486.9	37031.1	1803.07
3211.95	1872.22	24667.4	27386.2	36886.2	1757.38
3211.01	1898.62	24836.9	27341.7	36995	1730.39
3210.07	1850.25	24710	27550.8	37432.2	1874.28
3209.14	1898	24722	27482.3	37370	1804.57
3208.2	1900.36	25043.6	27787.4	37366.6	1777.58
3207.26	1787.97	24930.1	27614.7	37315.1	1857.35
3206.33	1939.76	25051.4	27423.4	37578.5	1793.01
3205.39	1848.74	24783.2	27493.7	37489.7	1678
3204.45	1936.46	25048.6	27643.9	37371.5	1787.09
3203.51	1776.13	25148.5	27618	37338.7	1792.13
3202.58	1845.17	24931.1	27541.5	37508.6	1770.51
3201.64	1823.54	25169.6	27465	37422.5	1855.53
3200.7	1868.55	25165.5	27503.2	37093.9	1831.24
3199.76	1900.23	24932.2	27626.6	37127.8	1761.65
3198.82	1790.67	24877.5	27430.3	37398.9	1750.7
3197.89	1923.59	24953.4	27369.8	37448.7	1694.46
3196.95	1891.31	24965.3	27538.5	37370.7	1699.51
3196.01	1867.03	25126.3	27326.3	37369.9	1739.19
3195.07	1951.94	24738.8	27593.4	37353.1	1693.63
3194.13	1850.45	24910.5	27325.3	37602.6	1762.58
3193.19	1834.17	25023.5	27331.5	37665.7	1767.62
3192.25	1908.4	24713.3	27502.7	37497.2	1801.93
3191.31	1862.84	25012.7	27266.7	37294.2	1836.23
3190.37	1923.74	24883.5	27488.4	37298.7	1756.11
3189.43	1896.82	24954	27545.1	37367.1	1753.16
3188.49	1955.03	24923.3	27367.7	37212	1720.96
3187.55	1914.82	24538.9	27610.6	36953.3	1853.65
3186.61	1959.71	24997.6	27616.7	36859.5	1773.58
3185.67	1802.53	24746.2	27285.2	36667.4	1685.55
3184.73	1844.77	24782.1	26969.7	36961.8	1746.41
3183.79	1788.65	24977.4	27135.4	36929.2	1687.66
3182.85	1907.94	25007.8	27314.4	37138.4	1814.93
3181.91	1918.26	24979.8	27275.4	36826.8	1835.89
3180.97	1923.25	25002.3	27095.6	36743.7	1710.74
3180.03	1867.16	24830.9	27224	36384.5	1726.4
3179.09	1866.86	24906.5	27134.5	36583	1771.26
3178.15	1871.86	24905.1	27167.3	36462.9	1691.32
3177.2	1914.03	24919.6	27120.4	36658.7	1669.8
3176.26	1810.21	24825.3	26985.9	36371.3	1783.66
3175.32	1762.14	24654	26997.4	36644	1711.72
3174.38	1809.61	24830.5	26931.9	36431.1	1836.15
3173.44	1833.19	24648.6	26842.6	36372.1	1750.95
3172.49	1931.04	24456.3	26896.6	36331.6	1790.45
3171.55	1861.77	24640.6	26717.2	36190.5	1859.12
3170.61	1885.33	24429.7	26810.9	36163.3	1805.78
3169.66	1951.3	24709.4	27029.2	36077.9	1752.46
3168.72	1884.71	24567.5	26860.5	36034.9	1744.22
3167.78	1889.71	24632.4	26556.6	35761.3	1815.5
3166.83	1815.2	24527.7	26857	36089.3	1770.15
3165.89	1836.1	24579.4	26804.9	36006.6	1772.51
3164.95	1780.17	24691.9	26774.1	35908	1790.76
3164	1896.42	24849.4	26788.2	35923.3	1734.85
3163.06	1927.89	24781.8	26722.9	36018.1	1729.27
3162.12	1893.15	24756.6	26610	35721	1744.88
3161.17	1884.9	24842.5	26743.3	35733.6	1834.6
3160.23	1879.3	24788.2	26535.1	35629.9	1651.66
3159.28	1865.76	24792.1	26612.8	35624.1	1749.31
3158.34	1984.52	24809.2	26690.5	35623.5	1754.32
3157.39	1814.88	24987.7	26575	35795	1775.2
3156.45	1938.91	24671.5	26589.2	35638.3	1724.65
3155.5	1959.75	24627.8	26309.8	35754.2	1766.68
3154.56	1909.19	24533.8	26755	35462.7	1732.02
3153.61	1885.08	24551	26592	35409.3	1723.8
3152.67	1860.98	24539	26265.2	35749.8	1718.23
3151.72	1873.89	24529.7	26403.6	35664.7	1686.24
3150.77	1791.66	24396.2	26668.8	35473.9	1812.81
3149.83	1857.43	24331.5	26638.1	35526.2	1844.21
3148.88	1788.44	24623.4	26625.8	35417.4	1777.87
3147.93	1811.92	24645.8	26655.8	35255.8	1708.91
3146.99	1904.05	24565.1	26294.9	35416.4	1729.75
3146.04	1872.05	24716.9	26248.4	35106.9	1795.48
3145.09	1842.71	24866	26275.7	34905.8	1811.03
3144.15	1916.31	24637.6	26355.9	35404.3	1850.32
3143.2	1828.91	24382.8	26763.3	35047.5	1733.9
3142.25	1968.46	24315.5	26637.5	35308.3	1686.12
3141.3	1852.06	24765.3	26546.1	35020.2	1796.65
3140.36	1812.19	24421	26663.1	35172.8	1680.29
3139.41	1901.56	24585.8	26521.6	35285.7	1756.5
3138.46	1824.78	24608.1	26519.9	35084.8	1737.76
3137.51	1985.31	24688.5	26278.3	35108	1792.84
3136.56	1879.54	24660.7	26421.6	35339.6	1721.37
3135.62	1837.06	24519.6	26145.8	34956.9	1781.71
3134.67	1905.28	24552.5	26389.3	35093.5	1755.07
3133.72	1878.62	24366.7	26445.6	35032.4	1746.88
3132.77	1904.65	24362.7	26491.3	34979.2	1754.49
3131.82	1993.9	24519.4	26442.2	35063.1	1735.77
3130.87	1806.59	24707.6	26071.8	34880.9	1711.78
3129.92	1932.68	24566.7	26280.8	34933.1	1885.29
3128.97	1811.27	24375.7	26216	35095.9	1769.14
3128.02	1958.37	24332.3	26288	35145.4	1739.9
3127.07	1889.63	24359.9	26041.6	34731.8	1705.4
3126.12	1844.58	24337.5	26429.4	35252.3	1697.23
3125.17	1941.63	24188.8	26467.2	35059.8	1744.31
3124.22	1943.94	24421.6	26386.5	35080.4	1712.46
3123.27	1990.96	24359.7	26384.9	35014.1	1754.26
3122.32	1864.41	24479.3	26296.4	34887.4	1654.04
3121.37	1803.64	24362.3	26365.7	35029	1748.42
3120.42	1848.03	24495	26437.6	35312.4	1813.86
3119.47	1916.07	24275.4	26359.7	35070.1	1692.66
3118.52	1810.64	24218.9	26534.1	34767.4	1689.75
3117.56	1939.09	24456.7	26411.5	35260.9	1810.34
3116.61	1844.2	24431.7	26459.7	35123.8	1760.13
3115.66	1878.04	24467.1	26329.3	35020.9	1736.2
3114.71	1930.26	24352.8	26582.4	34831.3	1764.81
3113.76	1822.28	24590.3	26541.3	34859.7	1801.28
3112.8	1850.87	24630.9	26647.2	34961.7	1677.59
3111.85	1903.06	24451	26343.6	35310.3	1782.31
3110.9	1915.87	24155.7	26244.8	35194.3	1755.78
3109.95	1944.42	24587.4	26681.4	35199	1642.66
3108.99	1891.63	24391.8	26579.9	35374.3	1747.33
3108.04	1883.45	24322.2	26336.9	35051.1	1736.55
3107.09	1912	24612	26468.9	35013.9	1613
3106.13	1943.15	24526.7	26490.8	35241.6	1756.96
3105.18	1853.69	24514.8	26473.4	35057.5	1706.86
3104.23	1785.23	24849	26516.2	35101.6	1703.96
3103.27	1874.05	24983.8	26532.9	35295	1766.59
3102.32	1745.33	24717.7	26850.9	35307.6	1863.26
3101.36	1860.33	24721.5	26689.3	35181.3	1818.41
3100.41	1904.57	24526.2	26543.4	35039.3	1653.07
3099.46	1883.3	24734.4	26683.1	35311.2	1705.19
3098.5	1890.85	24499.8	26529.5	35478.3	1757.28
3097.55	1877.45	24469.6	26622	35422.7	1699.39
3096.59	1887.61	24452.6	26403	35432.6	1814.31
3095.64	1971.07	24747	26571.4	35424.2	1735.48
3094.68	1829.42	24714.1	26794.8	35408	1811.09
3093.73	1878.83	24945.6	26848	35485.9	1693.04
3092.77	1826.2	24860.4	26704.9	35917	1797.42
3091.81	1859.91	24903.4	26768.5	35680.9	1655.87
3090.86	1796.83	24870.6	26638.6	35795.4	1645.13
3089.9	1901.14	24827.3	26710.1	35797.4	1694.55
3088.95	1903.44	24692.5	26716.2	35851.7	1751.79
3087.99	1884.83	24850.5	26821.6	35866.7	1785.49
3087.03	1952.48	24979.7	26822.4	35489.7	1714.63
3086.08	1834.56	24946.9	26739.6	35841.9	1677.76
3085.12	1810.74	25010.8	26607.2	35593	1810.74
3084.16	1980.26	24818.6	26892.9	35647.3	1695.5
3083.21	1846.72	24636.9	27243.7	35743.3	1812.76
3082.25	1885.59	24828.7	26740.4	35755.7	1749.79
3081.29	1900.95	24942.1	26751.7	35951	1746.89
3080.33	1827.54	24956.3	26870	35717.9	1796.21
3079.38	1869	24887	26983.1	35866.1	1806.36
3078.42	1829.55	24922.1	26973.5	35620.1	1740.81
3077.46	1891.88	24993.7	26648.1	35932.6	1641.37
3076.5	1920.27	24895.6	27019.4	36065	1724.59
3075.54	1987.78	24972.4	27088	36293.9	1734.74
3074.59	1810.09	24931.8	26934.9	36092.3	1687.51
3073.63	1788.94	24982.5	27032.2	36044.7	1749.82
3072.67	1958.12	25304.3	27249.4	36070.1	1726.07
3071.71	1856.13	25044.7	27104.2	36622.1	1660.61
3070.75	1962.69	25184	26932.9	36326.7	1735.93
3069.79	1878.98	24987	27269.9	36378.1	1774.73
3068.83	1922.96	25147.1	27106.5	36380	1771.84
3067.87	1834.07	25007.5	27323.5	36483.4	1808.02
3066.91	1917.12	25381.1	27032.5	36813.5	1833.77
3065.95	1849.1	25142.5	27163.5	36659	1765.76
3064.99	1945.14	25052.5	27192.9	36757.2	1708.18
3064.03	1929.2	25194.2	27139	36696.5	1713.11
3063.07	1915.87	25200.4	27335	36518.6	1728.45
3062.11	1808.85	25136.5	27132.7	36676.6	1657.89
3061.15	1886.62	25387.4	27672.1	36631.6	1785.13
3060.19	1805.65	25271.3	27420.4	36667.2	1735.4
3059.23	1906.81	25314	27496.6	36619.6	1696.1
3058.27	1831.07	25533.5	27580.5	36652.6	1768.65
3057.31	1835.97	25375.9	27469.3	37002.9	1846.37
3056.34	1939.67	25572	27269.8	36905.8	1749.87
3055.38	1889.96	25565.2	27707.3	36806.2	1765.18
3054.42	1894.85	25428.4	27710.6	37166.6	1741.5
3053.46	1889.34	25455.4	27524.1	36973.4	1834.77
3052.5	1766.91	25373.3	27314.3	37058.3	1847.46
3051.53	1857.55	25379.6	27621.6	37252.3	1815.98
3050.57	1781.91	25596.2	27648.2	37815	1727.37
3049.61	2007.57	25599.8	27841.1	37427.1	1693.32
3048.65	1908.57	25593	27823.6	37522.2	1664.48
3047.68	1874.5	25783.5	27803.4	37342.1	1726.52
3046.72	1824.88	25823.4	27759.9	37341.2	1684.7
3045.76	1873.89	25588.2	28025.3	37483	1731.14
3044.79	1930.67	25617.7	27896.1	38071.1	1746.43
3043.83	1883.65	25691.4	27795.6	37836.5	1772.09
3042.87	1878.16	25886.9	27931.1	37980.8	1769.2
3041.9	1794.85	25781.5	27835.7	37831.9	1781.88
3040.94	1786.78	25862.9	28049	38196.6	1670.08
3039.97	1838.34	25923.5	28119.6	38042.5	1695.73
3039.01	1871.74	25818.1	28094.3	38121.8	1757.67
3038.05	1949.19	26137.9	28146.7	38379.9	1814.41
3037.08	1891.86	26099.9	28108.4	38428.1	1700.08
3036.12	1772.36	25919.4	28360.3	38411.4	1710.17
3035.15	1935.28	26239	28189.8	38526.9	1717.66
3034.19	1942.74	26343.5	28400.2	38740.7	1732.92
3033.22	1755.95	26321	28509.5	38594.5	1740.41
3032.26	1804.86	26179.5	28434.9	38536.4	1869.59
3031.29	1866.7	26312.4	28608.9	38690.6	1695.82
3030.32	1879.34	26243.4	28715.5	39132.1	1731.78
3029.36	1837.62	26386.6	28741.9	39019.6	1765.15
3028.39	1795.91	26591.9	28858.8	39168.4	1689.81
3027.43	1785.27	26266.7	28773.8	39208.6	1800.79
3026.46	1883.28	26684.1	28867.4	39303.1	1681.5
3025.49	1867.45	26653.8	28909.2	39361.3	1696.74
3024.53	1916.28	26696	28889	39639.3	1714.56
3023.56	1833.22	26557.2	29160.9	39968.9	1791.85
3022.59	1814.83	26604.5	29169.1	40019.2	1809.66
3021.62	1907.58	26706.1	29329.7	39953.2	1747.32
3020.66	1920.19	26833.6	29451.5	39680.5	1811.65
3019.69	1914.71	26645.7	29364	40276	1795.85
3018.72	1852.39	26809.3	29483.2	40716.4	1741.3
3017.75	1821.09	26611.1	29749.6	40593.5	1728.1
3016.79	1794.96	26681.7	29468.4	40659.1	1735.56
3015.82	1774.01	27240.2	29582.3	40474.3	1784.34
3014.85	1853.76	27091.2	29815	40919.5	1812.45
3013.88	1874.1	27042.8	29657.8	41121.8	1745.03
3012.91	1878.96	26991.9	29740.7	41058.3	1832.5
3011.94	1956.07	27144.9	30073.9	41451.6	1775.43
3010.98	1800.94	27011.5	30388.9	41628	1710.63
3010.01	1857.39	27218.6	30223.9	41623.7	1782.58
3009.04	1944.79	27544.3	30265.4	42323.6	1632.69
3008.07	1851.63	27655.8	30490	42293.4	1841.31
3007.1	1938.99	27586.8	30580.4	42188.5	1810.07
3006.13	1925.78	27610.6	30469.7	42305.4	1693.76
3005.16	1806.9	27523.6	30719.8	42610.3	1760.5
3004.19	1855.57	27534.6	30928.7	43020.8	1755.06
3003.22	1978.95	27483.7	31080.8	43070.4	1775.38
3002.25	1800.86	27814.1	31140.1	42862.4	1811.16
3001.28	1803.14	27871.3	31253.5	43535.4	1769.65
3000.31	1872.38	28065.1	31348.8	43726.6	1751.33
2999.34	1859.2	28063	31554.8	43935.7	1745.89
2998.36	1830.57	28030.1	31418.3	44075.3	1771.35
2997.39	1940.96	28035.8	31632	44294.6	1760.77
2996.42	1884.02	28082.7	31662.8	44606.5	1811.95
2995.45	1881.14	28271.1	31698.8	44820.4	1845.11
2994.48	1934.86	28477.4	31773.4	45054.9	1777.91
2993.51	1847.08	28279.8	31778.4	45520.9	1816.21
2992.54	1882.78	28498.9	31683.2	45788.6	1795.33
2991.56	1854.18	28517.4	32403.2	46298	1774.46
2990.59	1905.31	28769.9	32354.2	46182.4	1745.89
2989.62	1809.87	28577.5	32785.9	46485.9	1755.88
2988.65	1953.52	28896.6	32477.2	46696.8	1791.58
2987.67	1855.54	28904.7	32582.4	47128.6	1840.12
2986.7	1857.8	29365.1	32957.4	47362.4	1708.77
2985.73	1839.51	29175.3	32818.4	47709.2	1847.22
2984.75	1859.76	29180.8	33241.9	47955.6	1746.74
2983.78	1882.57	29325	33400.9	48279.1	1782.41
2982.81	1836.04	29225.1	33472.4	48502.3	1779.55
2981.83	1964.11	29533.6	33862.3	48933.3	1799.79
2980.86	1853.41	29438.9	33746.4	49508	1802.07
2979.89	1919.83	29580.3	33905.1	49882.3	1765.84
2978.91	1760.41	29544.7	33968.8	49843.3	1778.38
2977.94	2003.87	29773.3	33858	50433	1744.73
2976.96	1916.32	29653	34298.9	50740.2	1859.89
2975.99	1818.54	29789.2	34465.1	50939.7	1718.51
2975.01	1887.48	29974.1	34564.6	51254.4	1810.55
2974.04	1905.12	29974.3	34810.2	51730.6	1758.97
2973.06	1766.37	30207.8	34655.8	52247.7	1840.72
2972.09	1842.98	30387.4	34709	52569.8	1830.16
2971.11	1860.62	30392.6	34826.3	53183.9	1729.91
2970.14	1911.56	30380	35384.3	53311	1704
2969.16	1954.8	30687.5	35511.8	53415	1862.57
2968.18	1913.49	30265	35531.5	53936.4	1729.06
2967.21	1943.91	30685.1	35922.7	54450	1849.15
2966.23	1892.38	30605.8	35927	54840.6	1877.01
2965.26	1853.66	30874.8	36287.3	54951.9	1799.9
2964.28	1814.96	30923.4	36176.3	55413.9	1845.68
2963.3	1801.87	30867.2	36324	56326.2	1748.12
2962.32	1873.22	30990.1	36494.6	56158.3	1778.54
2961.35	1872.91	31100.1	36634.4	56883.4	1829.42
2960.37	1808.65	31159	36641.2	56830.6	1813.77
2959.39	1887.65	31033.6	36801.4	57115.4	1854.39
2958.42	1923.14	31215.2	36887.4	57707	1828.52
2957.44	1986.75	31314.9	37080.8	58157.7	1838.44
2956.46	2024.77	31366	37302.3	58104.7	1891.83
2955.48	1927.3	31475.9	37416.3	58718.9	1740.71
2954.5	1776.2	31381.3	37453.6	58612.1	1707.2
2953.53	1985.44	31616.3	37611	58594.8	1752.91
2952.55	1877.81	31736.3	37487.3	59384.8	1888.03
2951.57	1864.73	31450.1	37907.7	59191.2	1811.09
2950.59	1869.53	31697.8	37771.2	59717.8	1775.03
2949.61	1979.03	31626.2	38117.4	59641.6	1902.42
2948.63	1843.39	31761.4	38116.2	59833.5	1789.77
2947.65	1968.17	31789.4	38110	60244.9	1827.77
2946.67	1855.54	31996	37782.1	60434	1863.2
2945.69	1916.48	32077.5	38194.4	60373.1	1873.1
2944.71	1987.61	32261	38068.2	60689.7	1806.45
2943.73	2015.35	32181.8	38263.5	60457.8	1859.73
2942.75	1912.99	32184.1	38308.2	60501.4	1861.98
2941.77	1861.67	31957	38217.8	60310.4	1917.77
2940.79	2011.8	32176.1	38303.3	60371.9	1810.37
2939.81	1991.08	32048.4	38409.2	60813.2	1774.38
2938.83	1949.97	32213.9	38204	60441.3	1794.48
2937.85	1939.45	32050.6	38271.7	60683.7	1878.29
2936.87	1911.1	32104	38018.2	60513.2	1860.14
2935.89	1918.43	31624.8	38238.7	60521	1890.41
2934.91	1867.17	32024.6	38428.6	60266.6	1811.13
2933.92	2017.13	32225.7	38491	60136.9	1821.02
2932.94	1858.92	32393.5	38148.5	60262	1774.88
2931.96	1937.54	32271.1	38498.7	60101.9	1789.87
2930.98	1878.67	32250.5	38324.4	60351.7	1860.85
2930	1921.63	32252.9	38040.7	59646.9	1776.55
2929.01	1946.76	32036.3	38100.6	59682.9	1806.8
2928.03	1959.16	32013.3	37893.3	59497.5	1842.12
2927.05	1923.23	32071.6	38039.7	59627.7	1813.84
2926.07	1907.65	32023.1	37860.5	59193.1	1770.3
2925.08	1856.47	32366.2	37872.1	58885.8	1772.55
2924.1	1879.05	31895.6	37781.9	58301.5	1787.52
2923.12	1876.2	31984.4	37885	58609.7	1863.49
2922.13	1939.44	31948.6	37728.8	58091.7	1789.47
2921.15	1928.96	31857	37918.3	58072	1878.13
2920.16	1921.01	31722.2	37680.9	58014.1	1849.87
2919.18	1963.89	31737.3	37695	57946.2	1763.18
2918.2	1841.64	31808.2	37673.5	57415.9	1900.06
2917.21	2011.5	31749.7	37474.3	57274.4	1737.2
2916.23	1940.07	31861.3	37328.5	57082.1	1835.95
2915.24	1954.98	31630.1	37555.9	56841.7	1828.03
2914.26	1919.12	31886.3	37275.6	56570.9	1837.89
2913.27	1984.8	31721.2	37213.6	56302.7	1865.5
2912.29	1979.39	31665.2	37146.6	56230	1870.27
2911.3	1943.55	31647.3	37061.8	56195.4	1798.92
2910.32	1999.04	31624.4	36984.7	55661	1851.9
2909.33	1902.32	31789.1	36897.5	55388.1	1767.89
2908.35	1980.63	31474.5	36843.2	55183.7	1866.51
2907.36	1891.56	31357.7	36745.9	54578.7	1805.35
2906.37	1931.81	31410.9	36767.7	54803	1802.51
2905.39	1880.79	31527.4	36518.3	54512.6	1827.56
2904.4	1827.26	31529.8	36124.6	54047.5	1829.8
2903.41	1887.78	31471.4	36088.2	53886.5	1783.89
2902.43	1933.07	31215.4	36338.2	53702.9	1892.53
2901.44	1811.16	31167.2	36220.7	53415.4	1806.1
2900.45	1856.45	31131.7	36194.5	53128	1896.98
2899.47	1843.49	31187.3	35915.1	52954.7	1727
2898.48	1888.76	31096.1	35861.1	52718.1	1749.51
2897.49	1906.17	31270.7	35971.6	52433.5	1797.31
2896.5	1898.26	30916.3	35937.8	52402.1	1847.64
2895.52	1913.13	30810	35944.6	52203.7	1890.36
2894.53	1869.8	30928.9	35650.2	52071.1	1890.04
2893.54	1894.79	30840.3	35404	51199.9	1775.89
2892.55	1879.3	30746.7	35355.2	51363.4	1745.25
2891.56	1967.51	30807.4	35303.9	51145.1	1775.31
2890.57	1838.23	30703.8	35050.3	50674	1845.82
2889.58	1954.22	30627.9	35054.6	51335.6	1805.06
2888.6	1847.74	30509.1	35132.3	50935.3	1769.38
2887.61	1842.38	30137.7	35305.9	50381.1	1844.9
2886.62	1877.45	30317.1	34870.5	49925.5	1725.84
2885.63	1839.24	30228.8	34695.5	49712.6	1811.45
2884.64	1838.94	30425.9	34419.5	50015.2	1828.84
2883.65	1884.1	30415.8	34421.4	49759.4	1881.57
2882.66	1903.99	30438.6	34627.9	49849.7	1800.46
2881.67	1868.33	30499.2	34215.7	49738	1785.01
2880.68	1769.57	30315	34535.7	49472.3	1802.39
2879.69	1920.72	30032.4	34729.4	49592.9	1834.9
2878.7	1862.36	29830.6	34027.2	49216.3	1885.07
2877.71	1955.41	30035.1	33986.3	49102.2	1804.02
2876.71	1844.09	29641.7	34492.8	48862.1	1823.91
2875.72	1823.61	29861.3	34260.1	48750.6	1841.26
2874.73	1893.92	30083.3	34002.3	48624	1815.74
2873.74	1928.91	30234.7	33991.6	48207.6	1802.84
2872.75	1845.4	29927.2	33744	48368.5	1840.35
2871.76	1867.78	29821.4	33632.6	47798.5	1872.82
2870.77	1920.39	29718.2	33526.3	47805.7	1774.22
2869.77	1758.81	29864.5	33787.8	47886	1831.89
2868.78	1708.13	29897.4	33490	47855.5	1806.39
2867.79	1861.51	29733.8	33537.4	47631	1750.68
2866.8	1856.17	29555.1	33375.7	47552.6	1843.57
2865.8	1911.26	29640.9	33476	47026	1772.76
2864.81	1827.86	29565.5	33248.9	47202.1	1759.88
2863.82	1860.28	29412.1	33378.1	46791.6	1724.35
2862.82	1892.7	29543.2	33085.4	46904.7	1842.36
2861.83	1915.03	29460.3	33793.7	46756	1766.56
2860.84	1816.59	29417.7	33428.3	46609.9	1809.04
2859.84	1838.93	29294.6	33224.1	46323	1884.22
2858.85	1813.48	29418.1	32896.7	46441.1	1853.72
2857.85	1835.81	29352.9	32991.8	46466.2	1828.27
2856.86	1900.89	29164.5	32737.5	46435.9	1817.91
2855.87	1797.5	29220	32734.6	46121.6	1777.39
2854.87	1764.53	29107.1	32746.8	45877.7	1812.28
2853.88	1799.42	29014.4	32593.1	46191.8	1781.83
2852.88	1756.41	29178	32675.7	45993.2	1877.02
2851.89	1826.46	28929.5	32502	45809.8	1803.85
2850.89	1893.98	29045.3	32353.5	45724.4	1838.72
2849.9	1883.63	29040.5	32102	45455.6	1883.63
2848.9	1865.74	28852.4	32229.8	45297.5	1790.4
2847.9	1850.37	29041	32267.2	45736.9	1835.3
2846.91	1935.41	28762.5	32266.9	44988.9	1832.49
2845.91	1847.25	28888.3	32289.2	45137.1	1897.44
2844.92	1723.98	28991.5	32213.6	44996.6	1804.28
2843.92	1809	28818.6	32243.4	45009.3	1733.73
2842.92	1873.93	28507.8	32085.1	44853.9	1838.81
2841.93	1871.11	28791.5	31909.2	44776.2	1740.68
2840.93	1868.29	28744.2	32072	44776.4	1818.14
2839.93	1717.54	28390.9	32209.6	44661.2	1782.74
2838.94	1784.95	28559.2	32101.5	44739.1	1742.33
2837.94	1925.02	28469.3	31973.4	44749.2	1764.6
2836.94	1909.67	28459.6	31847.8	44431.1	1749.28
2835.94	1814.14	28324.6	31717.3	44303.5	1711.4
2834.94	1889	28282.3	31712.1	44461.5	1831.37
2833.95	1868.65	28540.7	31912.3	44446.7	1853.62
2832.95	1793.2	28556	31749.2	44259.1	1853.31
2831.95	1900.58	28346	31806.6	44001.4	1747.83
2830.95	1860.21	28541.6	31701.2	44124.3	1842.68
2829.95	1742.25	28829.8	31788.6	44149.6	1817.35
2828.95	1779.51	28572.2	31533.1	44214.9	1842.08
2827.95	1836.77	28434.9	31900.7	44029.9	1814.25
2826.96	1718.87	28295.1	31642.8	44312.9	1688.85
2825.96	1773.62	28252.9	31309.8	44110.4	1771.12
2824.96	1838.36	28475.8	31262.2	43833	1910.9
2823.96	1795.55	28128.6	31389.5	43630.8	1775.54
2822.96	1815.25	28316.4	31359.4	43698.6	1795.25
2821.96	1819.95	28386.8	31226.7	43398.9	1817.45
2820.96	1834.65	28234.6	31191.6	43839.1	1824.65
2819.96	1736.88	28467.4	30989	43604.5	1704.39
2818.96	1884.02	28407.7	31226.2	43255	1801.56
2817.96	1838.74	28158.2	31535.9	43632.6	1816.25
2816.95	1758.5	28266	31028.6	43580.4	1828.44
2815.95	1773.2	28178.9	31228.3	43673.1	1840.63
2814.95	1765.42	28224.2	31382.9	43401.3	1767.91
2813.95	1882.47	28069.7	31629.9	43528.9	1790.09
2812.95	1767.33	28005.2	31150.4	43706.5	1817.25
2811.95	1811.96	27873.3	31250.1	43354.8	1789.5
2810.95	1771.74	28405.2	31252.4	43175.5	1736.8
2809.94	1873.74	28275.8	31207.4	43223.3	1831.32
2808.94	1811.07	28291	30992.7	43258.5	1880.91
2807.94	1758.39	28139.2	31092.3	43164.1	1793.31
2806.94	1817.95	27917.6	30967.5	43299.1	1802.99
2805.93	1825.13	27990.3	31044.7	43045.1	1800.2
2804.93	1802.39	28135.3	31181.6	43090.4	1814.86
2803.93	1772.19	27886.4	31094.2	43320.1	1757.23
2802.93	1874.07	27859.3	30967	43489.9	1707.1
2801.92	1846.35	27971.9	30842.3	42755.1	1701.83
2800.92	1808.68	27952.3	30889.5	43321.1	1885.91
2799.91	1828.31	27947.7	31098.6	43465.9	1780.98
2798.91	1818.04	27920.7	31033.7	43314.2	1790.65
2797.91	1720.63	27881.2	31018.7	43122.8	1894.93
2796.9	1802.5	27931.4	30894	43332.3	1872.21
2795.9	1864.44	27896.9	30893.9	43342.6	1824.61
2794.89	1737.2	27892.3	31030.7	43081.6	1876.57
2793.89	1776.73	27663.7	31204.7	42897.8	1871.29
2792.88	1803.8	27853.2	30759.2	43480.4	1863.52
2791.88	1835.84	27754.1	30920.8	43261.7	1838.33
2790.87	1833.05	27893.8	30604.8	43344.1	1808.18
2789.87	1783.02	28070.7	30838.5	43210.2	1802.91
2788.86	1710.62	27954.2	30619.6	43158.3	1807.59
2787.86	1832.15	27994.3	30626.9	43223.3	1760.05
2786.85	1777.16	28066.7	30818.2	43484.6	1849.24
2785.85	1811.66	28154.1	30594.5	43748.3	1776.87
2784.84	1791.48	27858.7	30813	43365.8	1716.94
2783.83	1786.22	28072.7	30740.9	43346.3	1950.18
2782.83	1775.99	27978.7	30845.1	43612.3	1703.96
2781.82	1827.85	28033.7	30941.8	43436.3	1897.39
2780.81	1812.65	28029	30743	43622.8	1991.43
2779.81	1857.04	28012	31093	43687.6	1767.66
2778.8	1705.31	27945.3	30819.8	43797	1834.39
2777.79	1767.08	27838.9	31052.9	43712.9	1863.87
2776.78	1727.08	27712.7	31028	43541.9	1895.82
2775.78	1739.2	27834.7	31181.6	43842.3	1893.03
2774.77	1781.09	28251.8	31050	43894.6	1964.65
2773.76	1822.96	28076	31020	43808	1857.68
2772.75	1849.93	28011.9	31071.9	43840.5	1971.44
2771.74	1852.11	27856	30794.1	43954.7	1966.16
2770.74	1822.05	28034.8	30851	44019.3	1836.93
2769.73	1878.76	27928.6	31019.4	43925.3	1930.81
2768.72	1700.02	28005.8	31299.2	44131.2	1846.23
2767.71	1801.33	28033.3	31103.3	44039.7	1831.06
2766.7	1739.1	27729	31036.2	44062.1	1912.51
2765.69	1832.93	28041.4	30969.2	44166.3	1892.38
2764.68	1738.52	28014.5	31063.1	44146.6	1894.55
2763.67	1869.47	28190.6	30909.4	44394.4	1918.99
2762.66	1765.18	28121.6	31070.2	44444	1898.87
2761.65	1772.32	27790.2	31282.9	44399.5	1925.79
2760.64	1799.25	28072.7	31114.4	44614.9	1950.22
2759.63	1769.26	27657.3	31267.6	44756	1962.27
2758.62	1726.91	28073.3	31114	44817.9	2008.95
2757.61	1736.51	27925.2	31108.8	45055.4	1926.99
2756.6	1800.53	28081.4	31128.4	45114.7	1968.71
2755.59	1921.41	27953.1	31350.8	45045.5	2017.85
2754.58	1725.76	28032.6	31345.6	45255.6	1997.73
2753.57	1777.39	28025.4	31328.1	45769.7	2012.24
2752.56	1769.68	28015.9	31436.6	45492.7	1940.23
2751.54	1761.98	28036	31374.6	45804	2006.63
2750.53	1751.8	27962.1	31591.8	45766.8	2117.48
2749.52	1813.27	27937.8	31616.2	46006.3	2117.13
2748.51	1820.38	27938.1	31803.6	46206.2	2121.72
2747.5	1713.89	28190.3	31778.6	46203.5	2113.96
2746.48	1837.07	28138.7	31583.2	46818.1	2118.55
2745.47	1725.67	28144	31773	46941.2	2058.95
2744.46	1705.64	28280	31619.7	46610.1	2243.74
2743.44	1776.93	28100.1	31915.6	47058.9	2213.75
2742.43	1786.5	28080.7	31643.8	47391.7	2235.6
2741.42	1766.47	28295.6	32045.6	47499.8	2220.42
2740.4	1746.44	28397	31640.7	48128.4	2222.52
2739.39	1753.55	28266.5	31911.7	48179.6	2387.4
2738.38	1760.66	28298.8	32007.6	48556.3	2246.45
2737.36	1794.89	28496.3	31846.9	48683.9	2246.08
2736.35	1777.34	28447.2	32061.1	48789.2	2295.01
2735.33	1698.17	28546.1	31925.1	48961.1	2353.78
2734.32	1875.32	28521.6	32126.9	48901.3	2370.64
2733.31	1842.98	28327.2	32217.7	49743.2	2419.53
2732.29	1739.21	28430.9	32402	49954.2	2591.57
2731.28	1830.06	28409	32549.4	50103.6	2403.95
2730.26	1837.14	28623.4	32580.9	50218.5	2556.24
2729.25	1735.88	28500.5	32533.7	50705.1	2666.61
2728.23	1767.6	28542.1	32740	51282.6	2604.63
2727.21	1769.77	28128.6	32769.1	51409.5	2722.35
2726.2	1725.18	28830.9	33017.1	51588	2736.66
2725.18	1815.94	28025.5	33011.7	51719.8	2736.21
2724.17	1810.72	28854.8	33003.8	52360.7	2819.4
2723.15	1766.14	28607.4	32958.9	52740.7	2932.09
2722.13	1787.98	28407	32820.7	53054.2	3025.06
2721.12	1763.1	28954.6	33407.9	53266.7	3113.09
2720.1	1703.8	28615.5	33441.7	53688.2	3090.44
2719.08	1796.93	28605.8	33264.1	54234.8	3217.76
2718.07	1742.56	28674.8	33541.2	54184.1	3325.37
2717.05	1838.11	28979.7	33319.4	54870.5	3398.54
2716.03	1746.9	28839.8	33515.4	55230	3670.7
2715.01	1714.67	28754	33504.9	55392.8	3498.13
2713.99	1839.65	28879.4	33691	55784	3676.85
2712.98	1841.81	28862.3	33493.9	55875.5	3789.21
2711.96	1753.11	28752	33981.8	56389.2	3879.43
2710.94	1841.2	28968.2	34094.1	56259.6	3969.62
2709.92	1779.53	28973.2	33816	56888.5	4184.96
2708.9	1737.52	29049.4	33859.5	57296.3	4333.97
2707.88	1850.1	28887.5	34126.2	57328.5	4433.86
2706.87	1790.91	28833.7	34199.1	57917.6	4403.68
2705.85	1770.99	29074.2	34343	58408.4	4628.62
2704.83	1805.04	28983.6	34261.3	58543.5	4797.08
2703.81	1799.83	29079.3	34287.5	58837.9	4862.49
2702.79	1826.5	29187.3	34541.8	58963	5087.24
2701.77	1836.01	29135.9	34575.3	58857.6	5199.16
2700.75	1759.73	29317.3	34520.5	59286.6	5053.7
2699.73	1798.64	29420.3	34639.8	59428.7	5408.18
2698.71	1771.39	29520.8	34746.8	59783.9	5419.53
2697.69	1776	29442.4	34427.4	59695.6	5472.53
2696.67	1817.34	29151	34943.4	60131.5	5670.01
2695.64	1799.9	29310.2	35011.1	60204.8	5605.4
2694.62	1740.84	29131.5	35007.8	60212	5766.07
2693.6	1730.76	29371.5	34825.7	60322	5912
2692.58	1789.22	29195.3	34895.8	60108.9	5906.13
2691.56	1791.37	29374	34787.3	60010.8	5914.94
2690.54	1734.79	29486.6	34837.8	60128.1	5825.87
2689.52	1766.31	29349.6	34937.2	60167.1	5912.98
2688.49	1721.99	29176	34892.3	60259.9	5826.39
2687.47	1790.18	29599.1	34857.2	59821.9	5864.56
2686.45	1792.33	29332.6	34805	59988.1	5848.92
2685.43	1752.92	29168.8	34899.4	59144.5	5874.84
2684.4	1774.63	29259.3	34817.9	59230	5883.65
2683.38	1730.34	29252.1	34391.8	59530.6	5794.69
2682.36	1810.69	29384.1	34349.4	59286.1	5691.1
2681.33	1717.55	29213.1	34507.4	58839	5616.86
2680.31	1792.99	28983.5	34494.4	58367.6	5430.28
2679.29	1760.95	29208.3	34505.8	58101.5	5463.57
2678.26	1741.12	29152.1	34631.9	58126	5401.62
2677.24	1867.79	29154.6	34645.7	57337.6	5166.34
2676.22	1801.57	29027.8	34549.7	57362.2	5102.01
2675.19	1823.24	29091.3	34268.1	57028.1	5018.18
2674.17	1781.45	29064.5	33894	56918.6	4951.46
2673.14	1727.48	29015.8	34283.6	56499.3	4789.61
2672.12	1712.56	29067.1	34187.7	55863	4661.96
2671.09	1770.81	28898.9	33818.6	55958.6	4536.79
2670.07	1785.15	29023.3	33939.8	55429.9	4521.4
2669.04	1670.25	28864.9	34063.4	55101.3	4364.6
2668.02	1799.19	28901.6	33899.3	54741.1	4273.68
2666.99	1867.14	28843.2	33640.2	54658.9	4185.22
2665.97	1830.27	28974.9	33386	54004	4018.8
2664.94	1771.49	28828.7	33672.9	53439.5	3881.68
2663.91	1841.85	28490.2	33482.2	53104.2	3729.99
2662.89	1785.52	28685.2	32933.4	52581.4	3717.19
2661.86	1746.25	28524.6	33178.8	52687.2	3748.24
2660.83	1702.13	28690.3	32876.2	52047.8	3560.11
2659.81	1699.42	28583.3	33060.7	52009.9	3445.09
2658.78	1759.99	28610.2	33084.4	51285.6	3405.57
2657.75	1752.4	28296.4	32799.1	51206.5	3183.52
2656.73	1737.51	28342.8	33158.6	51249.2	3148.93
2655.7	1795.61	28136.1	33031.5	50486.4	3080.28
2654.67	1727.2	28350.4	32919	50509.7	2992.19
2653.64	1763.4	28411.4	32745.7	49939.5	2855.49
2652.61	1804.45	28097.8	32939.7	49940.9	2840.43
2651.59	1877.09	28195.3	32722.7	49842.7	2791.33
2650.56	1774.68	28280.6	32401.2	49562.1	2688.76
2649.53	1742.79	28081.4	32483.4	49109.1	2671.3
2648.5	1842.14	28040.3	32412.4	48503.1	2653.84
2647.47	1747.07	28009	31964.8	48344.4	2505.18
2646.44	1790.51	28082.1	32185.4	48385	2536.35
2645.41	1797.5	27749.5	32090.2	47937.3	2443.63
2644.38	1850.63	27815.3	32038.7	47885.7	2392.22
2643.35	1702.2	27570.3	31761.5	47384.8	2442.82
2642.32	1602.38	27563.3	31744.1	47134.2	2284.6
2641.3	1684.64	27682.5	32066.5	46805.9	2298.79
2640.26	1725.63	27367.3	31677.7	46834.6	2329.96
2639.23	1749.61	27173.5	31582.7	46394.9	2271.33
2638.2	1710.5	27200.5	31495	46154.3	2193.32
2637.17	1809.67	27166.9	31179.2	45705.1	2103.2
2636.14	1831.2	27232.7	30909.7	45622.4	2030.09
2635.11	1697.52	27184.6	31292.6	45246.2	2066.12
2634.08	1687.54	27432.2	31243.7	45350.2	2002.74
2633.05	1701.81	27173.1	30809.5	44966.9	2048.47
2632.02	1718.49	27137.1	30949.8	44865	2084.49
2630.99	1727.9	27241.7	30719.3	44234.7	2006.59
2629.95	1713.07	27154.8	30711.8	44326.7	2047.45
2628.92	1753.98	26958.9	30512.9	44188.5	1947.78
2627.89	1785.17	27019.8	30437.6	43989.9	1983.79
2626.86	1714.64	26719.9	30483.4	43815.5	1857.53
2625.83	1653.82	26788.1	30417.8	43217.4	1927.44
2624.79	1743.13	26623.9	30604	43006.8	1922.28
2623.76	1682.32	26481.5	30286.7	43210.3	1871.13
2622.73	1708.67	26469.8	30153.4	43118.4	1907.12
2621.69	1669.67	26320.2	29937.9	42598.3	1926.17
2620.66	1741.97	26298.9	29891.8	42465.4	1879.88
2619.63	1739.26	26166.4	29860.2	42426.9	1845.7
2618.59	1683.35	26556.3	29780.3	42226.4	1874.42
2617.56	1673.4	26213.3	29521.4	41975.2	1835.42
2616.53	1769.83	26233.1	29521.3	41682.9	1813.35
2615.49	1648.67	25979.8	29458.4	41514	1793.71
2614.46	1791	25883.6	29642.1	41352.4	1839.34
2613.42	1667.45	26116.2	29325.4	41137.7	1744.78
2612.39	1783.15	25887.1	29231.2	41350.8	1800.07
2611.35	1693.47	26013.3	29274.6	40957.4	1751.45
2610.32	1760.82	26013.8	28938.9	40875.7	1719.76
2609.28	1772.61	25932.2	28895.4	40832.7	1709.82
2608.25	1656.41	25949.6	29091	40615.9	1707.12
2607.21	1677.86	25595.3	28934.1	40353.2	1692.35
2606.18	1783.79	25460.7	29069.3	40192.1	1723.45
2605.14	1742.47	25458.9	28683.2	40219.2	1766.6
2604.1	1734.94	25471.5	28746	39652.7	1669.79
2603.07	1732.24	25368.4	28408.3	39438.6	1676.75
2602.03	1729.54	25448.6	28514.5	39692.6	1649.94
2601	1632.78	25323.8	28449.5	39695.7	1782.31
2599.96	1622.87	25543.9	28473.7	39361.1	1757.9
2598.92	1678.05	25404.6	28418.3	39111.1	1731.09
2597.89	1697.06	25205.1	27888.1	38904.5	1651.25
2596.85	1665.44	25152.7	28167.9	38748.6	1701.59
2595.81	1578.41	25057	28069.2	38874.7	1643.48
2594.77	1691.39	25238.4	28035.7	38543	1691.39
2593.73	1616.43	25147.5	28211.7	38430.6	1671.84
2592.7	1575.22	24993.9	27990.2	38496.5	1616.16
2591.66	1709.82	24592.4	27759.2	38348	1659.24
2590.62	1550.62	24817.1	27928	38043.1	1673.41
2589.58	1634.62	24853.9	27586.3	37846.6	1680.36
2588.54	1680.08	24546.5	27576.9	37739.2	1682.49
2587.5	1768.85	24638.7	27430.3	37814.8	1749.59
2586.47	1655.46	24656.3	27387.3	37625.6	1667.49
2585.43	1643.16	24644.9	27546.3	37633.8	1679.24
2584.39	1628.45	24607.2	27407.1	37384.6	1662.13
2583.35	1717.17	24266.4	27087.5	37171.6	1683.5
2582.31	1642.34	24531.7	27311.4	37350.6	1704.86
2581.27	1733.43	24147.7	27208.3	37178.5	1622.83
2580.23	1673.04	24230.3	26929.7	37035.3	1605.74
2579.19	1641.52	24279.1	27045.4	37178.2	1670.36
2578.15	1679.7	24212.6	27000.1	36506.4	1686.9
2577.11	1614.55	24119.7	27000.4	36685.3	1592.92
2576.07	1710.37	24259.8	26921.5	36527.9	1681.54
2575.03	1647.64	24094.9	26933.8	36339.3	1568.38
2573.98	1666.57	24189.3	27061.4	36398.1	1616.14
2572.94	1625.48	24072.5	26898.4	36598.5	1591.87
2571.9	1639.61	24063.7	26627.5	36357.2	1634.81
2570.86	1644.14	23642	26591.9	36307.9	1555.33
2569.82	1670.27	23698.1	26786.7	36417.1	1569.47
2568.78	1590.81	23658.2	26422.3	36039.1	1586.01
2567.73	1652.92	23611.1	26485.1	35838.8	1633.73
2566.69	1578.29	23775	26286.4	35662.6	1602.27
2565.65	1712.32	23715.9	26270	35515.1	1616.4
2564.61	1635.31	23525	26426.3	35502.1	1558.58
2563.56	1606.27	23600.2	26182.2	35191.7	1615.86
2562.52	1639.56	23406.9	26348	35396.8	1589.22
2561.48	1644.08	23606.7	25979.4	35354.9	1651.27
2560.43	1629.43	23619.6	26030.2	35011.2	1677.36
2559.39	1593.22	23471.9	26033	35153.9	1590.83
2558.35	1576.19	23314.7	25937.7	35066.6	1487.56
2557.3	1698.07	23143.2	26014.8	34804.5	1597.48
2556.26	1602.01	23536.8	26132.6	35028.6	1506.22
2555.22	1697.51	23058.8	25867.3	35003.7	1601.74
2554.17	1737.92	23172.3	25908.5	35072.1	1567.96
2553.13	1639.5	23326.4	25727	34786.2	1613.18
2552.08	1651.2	23047.4	25584	34758.9	1636.84
2551.04	1598.28	22859.3	25675.4	34839.2	1550.43
2549.99	1550.17	23145	25518.1	34649.3	1468.84
2548.95	1662.33	23224.8	25365.5	34535.9	1590.58
2547.9	1674.01	23089.4	25423.5	34391.4	1681.19
2546.86	1680.91	22841.7	25412.1	34137	1609.18
2545.81	1625.64	22986.1	25221.4	34109.8	1515.67
2544.76	1692.3	22903.4	25135.9	33946.4	1587.13
2543.72	1699.19	23000	25263.2	33787.8	1560.58
2542.67	1660.68	22680.8	25122.8	33932.7	1543.59
2541.63	1607.84	22684.2	25245.2	33795.7	1457.33
2540.58	1552.63	22735.3	25040.4	33792.5	1583.69
2539.53	1566.7	22636	24988.5	33521.8	1607.31
2538.49	1587.94	22622.7	24936.6	33740.6	1628.53
2537.44	1654.52	22480.5	24930	33608.5	1590.06
2536.39	1606.5	22701.1	24990.3	33638.7	1639.92
2535.34	1541.8	22723.6	25124.6	33394.5	1594.3
2534.3	1677.56	22636.3	24659.9	33307.8	1517.68
2533.25	1665.35	22372.5	24853.8	33106.6	1503.11
2532.2	1612.59	22595.4	24773.3	33084.4	1552.95
2531.15	1567.01	22408	24950.5	33002.6	1633.79
2530.1	1514.28	22444.8	24636.3	32689.4	1678.83
2529.05	1661.86	22386.2	24634.6	32858.1	1599.87
2528.01	1554.31	22177.5	24363.5	33014.7	1563.84
2526.96	1565.97	22293	24469.1	32644.5	1570.73
2525.91	1596.69	22417.9	24417.4	32481.8	1570.47
2524.86	1596.42	22121.1	24315.6	32536	1582.12
2523.81	1543.74	21960.2	24256.8	32656.8	1589.01
2522.76	1636.38	22130.4	24055	32591.9	1653.05
2521.71	1617.06	22305.4	23951	32367.3	1626.58
2520.66	1588.21	22132.6	24261.3	32126.2	1573.93
2519.61	1649.85	21805.1	24154.9	32308.9	1578.43
2518.56	1666.24	22149.1	24067.6	31906.1	1604.35
2517.51	1604.08	21871.7	24044.6	31962.6	1627.88
2516.46	1653.78	21689.6	24138.1	31985.9	1591.92
2515.41	1594.03	21759.7	24169.8	32192.3	1601.17
2514.36	1634.2	21663.3	23935	32115.6	1610.42
2513.31	1591.12	21495.6	23985.8	32005.6	1529.28
2512.25	1605.13	21708.4	23848.6	31596	1581.35
2511.2	1562.06	21697.7	23842.2	31605	1566.82
2510.15	1630.74	21508.7	24038	31587.9	1568.93
2509.1	1613.83	21464.7	23746.4	31463.8	1466.47
2508.05	1592.18	21489.6	23790	31394.4	1615.94
2507	1627.55	21419.5	23816.9	31446.2	1608.54
2505.94	1546.51	21508.6	23687	31593	1565.51
2504.89	1589.01	21668.9	23718.7	31362.1	1612.76
2503.84	1550.74	21594.1	23398.9	31383	1567.37
2502.78	1633.59	21260.4	23554.1	31411	1557.61
2501.73	1616.7	21560.7	23557.3	31066.3	1528.86
2500.68	1618.8	21417.1	23301.8	30942.4	1585.57
2499.63	1571.07	21278.3	23259.9	31236.3	1547.34
2498.57	1644.37	21227.3	23393.7	30872.8	1471.15
2497.52	1561.06	21064.8	23169.1	31005.3	1572.92
2496.46	1586.89	21130.1	23421.5	30919.5	1520.47
2495.41	1591.37	21188.2	23322.7	30477.9	1505.99
2494.36	1598.22	20940.5	23250	30736.1	1595.85
2493.3	1552.91	20967.8	23134.7	30527.1	1503.12
2492.25	1581.09	20796	23024.2	30685.5	1602.43
2491.19	1550.02	20989.3	22963.5	30512.2	1521.58
2490.14	1535.54	21064	23125.6	30658.7	1523.69
2489.08	1608.73	20925.4	22846.9	30319.6	1580.3
2488.03	1606.1	20874.5	22907	30267.1	1653.48
2486.97	1582.15	20710	22865.3	30368.7	1508.72
2485.91	1560.57	20680.5	22731.3	30358.9	1591.35
2484.86	1536.63	20958.8	22474.1	30062.6	1550.84
2483.8	1607.4	21005	22669.3	30140.4	1628.7
2482.75	1538.49	20696.2	22670.2	30168.6	1604.76
2481.69	1595.03	20957.8	22519.7	30023.9	1550.06
2480.63	1670.48	20620.7	22478.1	29997.6	1552.17
2479.58	1561.38	20759.2	22609.2	29623.6	1632.35
2478.52	1561.12	20642.2	22584.2	29855.2	1587.14
2477.46	1627.07	20641.1	22620.6	29625.5	1726.4
2476.41	1508.58	20566.8	22361.5	29868.9	1586.61
2475.35	1565.06	20357.7	22379	29759.9	1543.79
2474.29	1538.8	20399.2	22226.4	29624.9	1597.9
2473.23	1595.27	20443.1	22477.9	29726.3	1557.45
2472.17	1571.37	20404.2	22259.1	29355.1	1651.71
2471.12	1542.76	20511.8	22179.8	29593.6	1590.01
2470.06	1611.01	20418.7	22232.8	29598.1	1542.5
2469	1596.57	20495.6	22200.8	29449.1	1594.2
2467.94	1468.78	20277.3	22012.9	29616.6	1605.75
2466.88	1570.06	20172.4	22306.7	29495.9	1659.78
2465.82	1536.75	20331.9	22111.8	29432	1617.01
2464.76	1593.14	20326.1	22117.5	29252.4	1640.35
2463.7	1611.75	20242.5	22054.8	29396.2	1649.51
2462.64	1552.5	20203.7	21954.4	29355.9	1620.92
2461.58	1490.91	20183.9	22075.8	29372.3	1634.81
2460.52	1575.57	20192.3	22010.8	29136.2	1547.27
2459.46	1565.87	20075.7	22047.2	29039.4	1636.62
2458.4	1501.95	20084.2	21883.2	29150.1	1615.13
2457.34	1463.98	20071.4	21863.1	29293.8	1610.14
2456.28	1503.81	20148.2	21692.1	29133.3	1673.52
2455.22	1548.33	19819.6	21537.6	29088.4	1703.87
2454.16	1588.13	19865.8	21708.4	28878.6	1588.13
2453.1	1576.09	19754.1	21956.9	28887.9	1667.97
2452.04	1625.29	19807.3	21842.5	28583.9	1670.05
2450.98	1500.2	19928.9	21671.6	28666.3	1674.48
2449.92	1509.37	20036.2	21894.1	28567.3	1603.56
2448.85	1645.67	19992.9	21553.8	28652	1692.75
2447.79	1515.93	19782.4	21722	28188.2	1553.59
2446.73	1520.38	19604.9	21454.8	28188.2	1649.83
2445.67	1581.31	19644	21437.1	28364.7	1611.9
2444.6	1585.75	19664.3	21492.3	28402.4	1604.57
2443.54	1585.49	19665.7	21427.6	28376.4	1578.43
2442.48	1524.07	19610.7	21374.6	28235.3	1611.09
2441.42	1469.73	19475.7	21498	28155.3	1639.04
2440.35	1462.43	19493.6	21409.8	27915.5	1615.26
2439.29	1584.43	19796	21206.4	28202.4	1506.85
2438.23	1598.27	19752.7	21313.4	28016.7	1572.41
2437.16	1482.85	19646	21187.6	27950.9	1656.75
2436.1	1541.34	19680.3	21280.4	27927.5	1729.31
2435.03	1569.28	19512.6	21103	27911.1	1689.09
2433.97	1531.43	19483.5	21101.9	27965.1	1564.32
2432.9	1589.89	19510.8	21049	27880.6	1606.33
2431.84	1491.01	19491.1	21029.1	27814.9	1584.93
2430.77	1453.2	19459.7	21164.1	27608.4	1549.45
2429.71	1535.11	19285.1	21064.3	27613.2	1509.29
2428.64	1541.89	19211.5	21175.8	27491.2	1624.03
2427.58	1558.06	19245.8	20977.5	27615.7	1539.29
2426.51	1482.73	19320	20802.7	27439.8	1499.15
2425.45	1588.03	19387.2	20893.1	27367.2	1468.4
2424.38	1578.39	19360.5	20732.5	27472.9	1524.45
2423.32	1547.64	19706.6	20689.1	27252.5	1559.37
2422.25	1427.81	19436.1	20807.6	27379.3	1425.47
2421.18	1497.9	19397.7	20811.2	27046.5	1458.05
2420.12	1490.62	19431.9	20681.1	27093.6	1514.05
2419.05	1544.26	19367.8	20635.5	26866.5	1546.61
2417.98	1506.52	19139.6	20864	26782.3	1464.35
2416.92	1499.24	19009.9	20802	26557.6	1578.89
2415.85	1506.02	19273.7	20592.4	27005.2	1431.07
2414.78	1571.34	19195.6	20642.8	26827.5	1412.09
2413.71	1585.12	19173.6	20674.5	26528	1376.74
2412.64	1500.58	18959.8	20605.5	26764.7	1509.94
2411.58	1554.16	19015.1	20602	26823.4	1402.02
2410.51	1535.18	18873.9	20687.5	26669.1	1427.53
2409.44	1518.55	19100	20698.1	26454.1	1492.81
2408.37	1490.22	19033.7	20542.6	26524.5	1401.32
2407.3	1536.75	19255	20609.3	26534.1	1475.94
2406.23	1442.95	19132.5	20526.4	26506.3	1440.61
2405.16	1487.14	18951.6	20445.8	26548.7	1487.14
2404.09	1578.07	19049	20355.9	26142.1	1440.13
2403.03	1547.42	19139.3	20527.8	26343.5	1474.95
2401.96	1561.18	19059	20349.1	26264.3	1395.25
2400.89	1490.82	18936.7	20485.9	26231.8	1380.99
2399.82	1478.89	18760.6	20260.5	26089.6	1499.91
2398.75	1551.05	18526.2	20280.5	26134.3	1443.6
2397.67	1515.76	18710	20225.7	26113.6	1476.06
2396.6	1538.86	18973	20301.7	26120.9	1496.83
2395.53	1547.94	18561.3	20237.7	25806	1386.84
2394.46	1447.31	18530.2	20302	25920.8	1365.6
2393.39	1426.06	18566.8	20235.6	25981.8	1472.74
2392.32	1409.49	18773.7	20264.9	25956.5	1402.48
2391.25	1486.25	18772.9	20389.8	25637.1	1406.92
2390.18	1495.33	18489.8	20155.4	25518.6	1486
2389.11	1464.76	18727	20264	25640.2	1462.42
2388.03	1501.82	18663.2	20235	25815.5	1424.87
2386.96	1569.19	18720.7	19853.9	25596.7	1398.98
2385.89	1436.05	18661.6	20069.7	25811.6	1443.04
2384.82	1529.04	18656.2	19884.5	25867.9	1417.16
2383.74	1491.5	18641.4	20100.3	25460.4	1326.04
2382.67	1561.15	18496.2	19787	25423.5	1421.35
2381.6	1430.43	18483.8	19795.4	25151.3	1451.4
2380.52	1474.45	18636.7	19813	25042.3	1402.24
2379.45	1541.74	18638.3	20010	25212.8	1392.69
2378.38	1560.11	18632.8	19699.3	25259.8	1369.17
2377.3	1508.63	18436.5	20084.8	25320.8	1382.91
2376.23	1561.92	18442.7	19746.3	25290.9	1401.3
2375.15	1536.05	18351.2	19670.8	25396.1	1361.5
2374.08	1554.41	18566.9	19576.8	25091.7	1398.51
2373.01	1502.97	18487	19517.7	25164.3	1419.21
2371.93	1474.8	18390.8	19623.7	25194.9	1332.91
2370.86	1574.57	18473.8	19687.9	25109.3	1397.81
2369.78	1504.54	18449.8	19505.5	24947	1337.11
2368.71	1506.61	18186.3	19616.2	25140.5	1392.69
2367.63	1476.14	18167	19636.2	24910.8	1478.47
2366.55	1520.06	18105.9	19607.3	25018.2	1420.11
2365.48	1450.09	18191.1	19450.7	24944.3	1382.69
2364.4	1572.99	18216	19596.1	24742.6	1466.11
2363.33	1498.39	18175.8	19706.7	24782.6	1310.22
2362.25	1526.01	18342.3	19522.2	24766.9	1386.65
2361.17	1411.96	18213.8	19361	24481.7	1414.28
2360.1	1544.07	18261.9	19436.7	24496.2	1416.37
2359.02	1460.24	18107.9	19424.2	24673.2	1388.27
2357.94	1497.13	17856.5	19369.9	24541.4	1406.61
2356.87	1513.13	17992.8	19406.1	24551.2	1431.9
2355.79	1536.08	18024.6	19212.6	24581.9	1355.09
2354.71	1452.3	17768.7	19262.7	24445.6	1364.29
2353.63	1468.3	18106.7	19477.6	24562.1	1333.76
2352.56	1475.01	17890.3	19330.5	24395.6	1360.52
2351.48	1488.68	17977.7	19248.4	24509.8	1442.58
2350.4	1442.06	17849.5	19240.6	24086.1	1325.21
2349.32	1522.95	17909.1	19367.2	24466.9	1471.95
2348.24	1536.6	17739.3	19345.4	24154.5	1501.84
2347.16	1462.19	17940.2	19163.7	24101.8	1459.87
2346.08	1441.09	17839.9	19130.4	24338.7	1441.09
2345	1473.28	17850.8	19157.3	24116.9	1389.89
2343.93	1424.4	17711.2	19158.8	24200.9	1422.08
2342.85	1482.05	17946.8	19039.8	24090.3	1382.48
2341.77	1484.12	17941.4	19163.9	24056.2	1354.46
2340.69	1463.04	17889.8	19151.5	24181.8	1386.65
2339.61	1483.63	17778	18886.7	23881.5	1432.71
2338.53	1455.61	17682.5	19270	24032.6	1393.12
2337.45	1448.42	17575.4	18917.4	23836.5	1318.85
2336.36	1501.39	17776.1	18782.4	24117.1	1425.05
2335.28	1526.58	17814.7	19082.2	23819.3	1438.69
2334.2	1579.51	17538.9	18995.8	23870.8	1362.13
2333.12	1613.93	17751	19025	23908.4	1491.39
2332.04	1604.42	17886.7	19197.5	23978.4	1676.08
2330.96	2094.17	18246.6	19252.1	24205.5	1939.31
2329.88	2398.89	18391.5	19724.9	24513.5	2292.58
2328.79	2479.36	18522.4	19823.3	24703.5	2349.96
2327.71	2372.67	18369.1	19508.1	24207.2	2106.99
2326.63	1993.45	18155.8	19296.9	24217	1914.91
2325.55	1792.19	17711.7	19201.3	23845.8	1759.85
2324.47	1632.56	17694.9	18865.6	23779.4	1535.57
2323.38	1590.73	17567.2	18744.7	23583.8	1470.67
2322.3	1539.68	17580.5	18767	23573	1481.97
2321.22	1479.41	17545.2	18770.7	23460.5	1387.09
2320.13	1523.01	17486.9	18617.6	23608.9	1326.86
2319.05	1481.22	17488.6	18660.6	23494.2	1365.86
2317.97	1501.74	17374.9	18731.3	23476.4	1402.54
2316.88	1506.1	17452.7	18712	23479.4	1321.58
2315.8	1434.36	17403.7	18538.3	23496.2	1392.85
2314.71	1512.51	17121.8	18636.6	23559.2	1360.34
2313.63	1422.35	17450.9	18543.6	23377.7	1341.67
2312.54	1458.99	17279.7	18549.7	23410.7	1410.59
2311.46	1507.14	17249.2	18484.4	23339.9	1327.39
2310.37	1437.77	17373	18543.5	23329.1	1334.08
2309.29	1412.18	17459.9	18386	23175.5	1349.98
2308.2	1478.74	17298.1	18539.6	23291.4	1329.03
2307.12	1508.43	17311.3	18407.5	23188.4	1356.44
2306.03	1439.1	17167.9	18521.9	23269.7	1349.3
2304.95	1526.35	17317	18636.2	22987.3	1450.37
2303.86	1450.13	17109.3	18635.3	23314.9	1392.59
2302.77	1438.38	17198.4	18687.5	23262.7	1403.86
2301.69	1468.05	17280.7	18670.5	23155.2	1348.4
2300.6	1467.81	17434.2	18527.1	23222.7	1382.68
2299.51	1518.17	17185.2	18588.4	23108.4	1341.05
2298.43	1442.02	17071.9	18419.7	23083.8	1414.42
2297.34	1402.69	17333.5	18690.2	23332.9	1342.9
2296.25	1501.31	17123.7	18677.9	23124.3	1248.41
2295.16	1360.84	17189.8	18557.5	23072.2	1319.46
2294.08	1468.63	17278.8	18448.7	23151.1	1321.54
2292.99	1498.26	17085.2	18140	23013.9	1275.36
2291.9	1495.71	17353.5	18364.4	22911.3	1344.07
2290.81	1426.54	17318.4	18437.1	23001.6	1332.36
2289.72	1486.02	17200.6	18654.5	22880.6	1403.34
2288.64	1384.73	17257.5	18412.6	22964	1382.43
2287.55	1414.35	17224.7	18462.3	22794.9	1359.24
2286.46	1388.86	17201.2	18280.1	22958.6	1370.49
2285.37	1496.5	17230.4	18300	22840	1370.26
2284.28	1468.71	17271.2	18397.9	22992.2	1342.5
2283.19	1470.76	17213.2	18149.3	23029.7	1333.09
2282.1	1454.46	17256.2	18215.1	22952.4	1312.22
2281.01	1454.21	17053.7	18129.5	22978.4	1291.36
2279.92	1419.57	16968.3	18266.3	23135.1	1293.44
2278.83	1501.88	17100.8	18433	22684.1	1350.54
2277.74	1421.39	17013.1	18306.1	22884.3	1265.49
2276.65	1444.07	17111.1	18337.4	22917.1	1343.21
2275.56	1542.37	17064.7	18409.9	22911	1219.23
2274.47	1477.96	17313.9	18464.1	23182.1	1374.84
2273.38	1425.01	16923.8	18461	22713.2	1363.16
2272.28	1495.79	17175.2	18352.6	22654.4	1259.85
2271.19	1442.86	17117.3	18136.5	22877.3	1323.77
2270.1	1465.52	16958.8	18300.6	22555.2	1353.31
2269.01	1380.56	17036.1	18210.6	22656.7	1362.24
2267.92	1478.76	17108.7	18196.1	22687.3	1345.99
2266.82	1421.29	17057.8	18209	22763.6	1281.68
2265.73	1512.59	17148.8	18146.5	22649.9	1366.13
2264.64	1370.48	16933.1	18228.1	22836	1377.35
2263.55	1441.17	16779.3	18147.3	22715.5	1358.81
2262.45	1443.21	16868	18247.1	22494.4	1347.15
2261.36	1445.26	16874.3	18216.6	22639.3	1365.22
2260.27	1390.14	16738.8	18151.8	22482.3	1362.7
2259.17	1474.49	16934.9	18123.7	22535.7	1323.61
2258.08	1483.39	16968.6	18072.6	22641.6	1241.11
2256.98	1437.43	16888.1	18053.6	22546.4	1316.31
2255.89	1416.63	16791.6	18164.8	22560.9	1352.65
2254.8	1484.92	16919	18109.2	22758.2	1343.28
2253.7	1454.98	16886.5	18158.7	22742.9	1370.47
2252.61	1425.05	16783.1	18007.2	22302.9	1285.74
2251.51	1406.54	16883.1	17999.6	22351.7	1292.38
2250.42	1401.74	16925.9	18138.2	22411.9	1276.18
2249.32	1465.42	16973.3	17893.2	22465.2	1360.42
2248.23	1430.94	16870	17810.3	22675.9	1369.32
2247.13	1371.37	16730.3	17916.8	22355	1385.06
2246.04	1348.33	16608.8	17790.6	22164.1	1327.79
2244.94	1432.5	16546.7	17931.3	22135.3	1373.19
2243.84	1441.38	16756.1	17994.5	22352.8	1400.33
2242.75	1438.86	16769.2	18084.9	22399.2	1345.37
2241.65	1420.38	16543	17904.1	22434.2	1324.62
2240.55	1408.74	16635.9	17953.5	22300.5	1246.9
2239.46	1431.3	16612.6	17813.7	22476.8	1310.5
2238.36	1410.55	16687.3	17833.5	22448	1223.69
2237.26	1442.21	16677.7	17885.2	22248.3	1332.85
2236.16	1539.92	16663.5	17955.1	22335.7	1328.07
2235.07	1446.28	16749.5	17886	22252.2	1295.96
2233.97	1311.68	16607.8	17951.4	22355.5	1272.97
2232.87	1395.7	16668.8	17914.2	22354	1345.61
2231.77	1368.15	16647.8	17920.3	22179.6	1329.45
2230.67	1443.03	16724.6	17755.7	22396.6	1313.3
2229.58	1392.73	16569.3	17679.9	22235.8	1267.56
2228.48	1387.94	16582.5	17806.6	21979.5	1267.35
2227.38	1349.03	16443.2	17739.9	22196.5	1339.93
2226.28	1385.2	16661.1	17864.3	22183.7	1305.59
2225.18	1378.15	16603.7	17931.8	22191.3	1296.28
2224.08	1489.33	16653.2	17674.1	22289.9	1348.36
2222.98	1434.52	16705	17621.2	22083.8	1339.04
2221.88	1559.29	16627.2	17752.3	22093.8	1336.54
2220.78	1397.67	16656.2	17674.3	22124.2	1320.4
2219.68	1417.89	16651.1	17596.4	22243.1	1374.72
2218.58	1429.01	16596.1	17870.6	22225.8	1354.04
2217.48	1492.37	16597.8	17744.9	22208.4	1306.11
2216.38	1433.07	16513.3	17766.9	22100.2	1301.35
2215.28	1439.64	16460.5	17511.9	22057.9	1248.9
2214.18	1387.18	16589.5	17699.7	21843.1	1321.34
2213.08	1389.22	16675.2	17696.7	22080	1332.47
2211.97	1452.54	16574.8	17925.2	22069.5	1286.86
2210.87	1461.37	16567.5	17634	22052.2	1354.72
2209.77	1408.94	16682.7	17740	21941.8	1368.1
2208.67	1370.14	16289.7	17691.6	22083.3	1311.16
2207.57	1492.39	16740.6	17679.6	22136.3	1242.9
2206.46	1430.91	16735.5	17717.4	22164.3	1294.85
2205.36	1292.36	16664.7	17696.3	21689	1292.36
2204.26	1439.49	16564.4	17808.9	21968.7	1314.81
2203.16	1448.32	16441.5	17771.9	21835.8	1239.8
2202.05	1366.49	16549.8	17732.7	22008.9	1300.78
2200.95	1393.45	16651.2	17766	22014.3	1327.75
2199.84	1429.47	16464.9	17520.6	22019.7	1295.81
2198.74	1386.19	16482.5	17646.7	21957.1	1223.11
2197.64	1340.66	16470.7	17745.7	21946.6	1256.87
2196.53	1412.9	16248.3	17480.1	21974.6	1288.36
2195.43	1310.78	16374.6	17536	21778.5	1267.77
2194.32	1351.31	16589.1	17811.4	21756.7	1358.1
2193.22	1443.87	16455.1	17919.3	21633.1	1287.71
2192.11	1436.84	16538.3	17619.9	21842.2	1328.22
2191.01	1520.3	16598.9	17614.7	21994.6	1285.02
2189.9	1359.45	16320.1	17822.1	21875.5	1320.99
2188.8	1479.08	16532.2	17663	21715.8	1284.58
2187.69	1431.35	16427.7	17761.8	21895.3	1340.9
2186.59	1370.06	16571.9	17618.7	21991.1	1304.5
2185.48	1451.21	16408.6	17746.8	21854	1292.98
2184.38	1347	16390	17522.3	21918.2	1283.72
2183.27	1342.26	16362.4	17765.7	21907.7	1294.8
2182.16	1281.03	16538.2	17482.6	21804.6	1294.59
2181.06	1499.93	16524.1	17554.2	21701.6	1292.11
2179.95	1422.89	16408.4	17727.4	21745.3	1352.87
2178.84	1406.84	16550.1	17539.2	21868.1	1271.35
2177.73	1449.5	16310.3	17737.2	21986.4	1368.22
2176.63	1413.14	16492.7	17763.6	21854	1304.78
2175.52	1408.39	16483.1	17920.8	21895.5	1347.45
2174.41	1326.91	16730.8	17683.1	21882.8	1234.39
2173.3	1405.66	16263.2	17783.9	21700.8	1324.43
2172.2	1407.68	16321.4	17726.8	21925	1371.58
2171.09	1457.06	16350.2	17852.4	21808.6	1294.67
2169.98	1411.71	16410.6	17723.1	21924.4	1341.81
2168.87	1506.18	16682.9	17776.5	21575.8	1305.5
2167.76	1393.2	16553.9	17940.3	21761.5	1336.85
2166.65	1404.24	16724.7	17811.1	21816.4	1262.24
2165.54	1358.93	16757.9	17729.2	22189.1	1262.03
2164.43	1327.16	16608.6	17703.7	22081.7	1322.65
2163.32	1448.59	16549.5	17694	21873	1333.69
2162.21	1376.27	16490.4	17618.9	21860.3	1268.15
2161.1	1416.57	16589	17415.5	21924.2	1337.75
2159.99	1330.77	16734.8	17613	21494.9	1326.26
2158.88	1395.83	16497.8	17655	22054.2	1276.51
2157.77	1393.35	16450.1	17584.5	21874.9	1310.06
2156.66	1413.37	16499	17680.6	21603.4	1363.86
2155.55	1417.63	16550.3	17655.1	21570.5	1302.87
2154.44	1372.4	16534	17791.6	21724.3	1298.15
2153.33	1385.66	16607.7	17518.7	21700.4	1356.42
2152.22	1387.68	16454.2	17702.4	21818.2	1297.71
2151.1	1340.22	16557.1	17616.3	21675.1	1319.98
2149.99	1486.14	16462.2	17626.8	21637.8	1366.97
2148.88	1321.79	16540.3	17565.4	21730.8	1288.07
2147.77	1364.27	16661.1	17513	21828.3	1292.35
2146.66	1429.21	16532.5	17494.3	21714.5	1332.58
2145.54	1399.76	16552.2	17632.9	21638.9	1303.14
2144.43	1464.67	16428.1	17481.7	21709.4	1325.39
2143.32	1334.15	16614	17579.8	21809.1	1255.54
2142.2	1340.66	16400.1	17603.8	21598.8	1345.15
2141.09	1347.17	16475.9	17632.2	21725.4	1333.7
2139.98	1421.03	16354.2	17725.8	21557.9	1322.25
2138.86	1369.16	16526.5	17725.1	21513.8	1259.18
2137.75	1364.45	16355.4	17780.4	21561.8	1315.07
2136.63	1348.51	16231.5	17743.8	21816.2	1319.34
2135.52	1323.6	16329.7	17682.5	21577	1283.22
2134.41	1399.64	16344.9	17529.2	21687.8	1258.33
2133.29	1484.63	16429.6	17459	21607.9	1217.75
2132.18	1387.96	16516.5	17689.2	21680.5	1372.27
2131.06	1309.26	16220.1	17636.9	21501.9	1242.01
2129.95	1380.77	16499.7	17696.7	21498.3	1264.21
2128.83	1369.33	16393.9	17716.1	21584.3	1322.27
2127.71	1458.73	16447.1	17641.5	21585.2	1281.71
2126.6	1498.81	16332.3	17609.4	21572.6	1321.82
2125.48	1435.84	16576	17837.1	21555.5	1191.68
2124.37	1375.13	16398.5	17590	21614.6	1222.83
2123.25	1377.14	16290.5	17564.6	21658	1287.57
2122.13	1450.79	16278.8	17615.4	21569.2	1345.56
2121.02	1376.67	16135	17538.6	21532	1331.9
2119.9	1349.58	16134.6	17524.4	21528.4	1298.11
2118.78	1309.08	16366.8	17740.8	21475.5	1293.41
2117.66	1400.59	16393.1	17531.9	21317.5	1306.62
2116.55	1409.3	16573.8	17531.2	21573.4	1268.37
2115.43	1415.77	16293.7	17505.9	21782.3	1319.6
2114.31	1417.77	16185.8	17223.4	21394	1285.83
2113.19	1388.46	16444.7	17354.7	21446.3	1354.93
2112.07	1424	16325.7	17488.1	21449.4	1312.22
2110.96	1470.69	16307.3	17507.5	21320.6	1314.24
2109.84	1374.35	16255.4	17645.3	21638.8	1255.91
2108.72	1438.92	16321.9	17602.2	21550.2	1371.89
2107.6	1333.68	16258.8	17572.4	21477.4	1230.92
2106.48	1297.72	16340.9	17647.6	21531.8	1293.25
2105.36	1342.16	16483.3	17412.4	21429.9	1322.06
2104.24	1411.15	16346.6	17715.3	21350.4	1310.68
2103.12	1393.06	16401.9	17643.1	21299.9	1359.57
2102	1406.21	16280.8	17559.8	21383.4	1388.36
2100.88	1321.17	16371.8	17532.3	21500.3	1296.62
2099.76	1336.57	16241.9	17605.2	21536.8	1329.87
2098.64	1378.73	16368.5	17472.8	21557.7	1224.79
2097.52	1358.42	16218.5	17427.5	21447	1249.12
2096.4	1373.8	16284.9	17438	21624	1253.37
2095.28	1413.71	16224.2	17412.7	21397.4	1208.57
2094.16	1344.36	16308.4	17499	21474.1	1308.69
2093.03	1332.99	16410.4	17449.2	21463.8	1299.55
2091.91	1355.05	16338.6	17586.7	21281.8	1259.21
2090.79	1381.56	16162	17450	21271.6	1270.14
2089.67	1445.94	16199.4	17533.9	21528.7	1354.59
2088.55	1318.72	16145.4	17439.7	21484.9	1300.9
2087.42	1360.82	16479	17519.1	21398.9	1233.87
2086.3	1427.39	16324.8	17338	21390.8	1322.73
2085.18	1391.53	16270.9	17246	21418.4	1320.28
2084.05	1373.48	16261.4	17427.9	21470.4	1328.96
2082.93	1351	16203	17447.2	21433.4	1273.1
2081.81	1393.05	16191.4	17386.4	21356.4	1315.16
2080.68	1350.54	16319.9	17561.5	21261.5	1312.72
2079.56	1477.11	16272.7	17658.6	21576.1	1296.92
2078.44	1396.79	16241	17482.1	21603.6	1298.93
2077.31	1347.63	16316.1	17388	21339.7	1349.86
2076.19	1407.44	16282.3	17451.8	21445.1	1245.13
2075.06	1333.84	16468.5	17502.2	21448.1	1300.49
2073.94	1269.16	16232.3	17597	21531.2	1193.58
2072.81	1415.61	16462.9	17478.5	21567.6	1295.61
2071.69	1435.37	16373.5	17540	21317.3	1135.41
2070.56	1419.58	16455.1	17654.8	21644.7	1224.08
2069.44	1277.18	16479	17565.2	21581.1	1248.31
2068.31	1405.78	16320.8	17568.9	21564.1	1214.79
2067.19	1358.91	16491.2	17457.1	21356.2	1352.25
2066.06	1352.02	16366.3	17232.1	21476.9	1223.26
2064.93	1400.62	16323.6	17493.4	21293.5	1298.52
2063.81	1375.98	16234.3	17559.2	21332.1	1300.52
2062.68	1357.99	16449	17536.3	21530.4	1329.15
2061.55	1375.51	16299.8	17746.3	21471.3	1244.62
2060.43	1384.15	16208.3	17656.8	21569.7	1188.95
2059.3	1401.66	16265.5	17651.6	21444.1	1306.29
2058.17	1277.25	16466.7	17752.8	21487	1266.16
2057.04	1339.11	16109.2	17701.1	21425.7	1290.33
2055.92	1496.27	16388	17851	21634.9	1223.62
2054.79	1365.25	16458.4	17500.1	21575.9	1274.38
2053.66	1424.85	16302.7	17530.3	21787.2	1347.29
2052.53	1355.93	16246.8	17644.8	21728.1	1242.94
2051.4	1393.36	16332.6	17699.4	21598.2	1278.17
2050.27	1364.33	16154.9	17517	21492.6	1280.17
2049.15	1401.75	16327.1	17472	21617.4	1273.31
2048.02	1405.94	16479.4	17564.3	21664.7	1275.31
2046.89	1376.92	16405.7	17641	21873.6	1328.22
2045.76	1376.69	16453.9	17854.9	21394	1219.54
2044.63	1318.92	16263	17818.7	21490	1287.94
2043.5	1325.33	16419.5	17687.4	21838.2	1294.36
2042.37	1322.9	16288.5	17580.4	21575.6	1249.9
2041.24	1318.25	16330	17774.3	21616.2	1333.73
2040.11	1444.08	16484.2	17711.6	21763	1273.8
2038.98	1333.28	16496.9	17571.5	21712.8	1238.21
2037.85	1419.28	16310.6	17650.3	21826.3	1280
2036.71	1421.25	16433.9	17563.3	21661.3	1304.1
2035.58	1414.38	16590.2	17684.1	21704.1	1270.73
2034.45	1365.53	16459.2	17975	21978.8	1319.13
2033.32	1354.25	16266.5	17782	21696.7	1290.18
2032.19	1329.72	16369.7	17843	21688.6	1289.96
2031.06	1426.67	16545.9	17882	21693.8	1300.79
2029.92	1391.1	16565.1	17620.6	21785.1	1324.86
2028.79	1249.57	16440.9	17542.6	21558.4	1371
2027.66	1333.24	16394	17819.9	21696	1302.34
2026.53	1405.84	16499.4	17854.4	21612.9	1277.84
2025.39	1396.78	16439.2	17809.5	21710.8	1286.45
2024.26	1416.4	16489.4	17844	21605.6	1295.06
2023.13	1433.81	16424.8	17887.3	21736.5	1248.52
2021.99	1400.48	16351.5	17866.6	21838.7	1263.74
2020.86	1428.91	16436.9	17830.5	21810.8	1289.99
2019.73	1411.03	16553.2	17834.1	21613.1	1296.39
2018.59	1417.41	16517.3	17903.9	21578.5	1342.46
2017.46	1357.66	16602.7	17755.4	21718.2	1306.97
2016.32	1330.99	16483.1	17814.1	21688	1297.93
2015.19	1313.14	16520	17802.2	21732.8	1260.26
2014.05	1341.55	16611.9	17882.9	21579.4	1277.67
2012.92	1369.96	16450.5	17708.1	21672.6	1273.05
2011.78	1321.28	16452.1	17769	21715.2	1233.19
2010.65	1349.68	16645.3	17858.5	21335	1272.62
2009.51	1411.09	16528	17732.2	21699.1	1239.38
2008.38	1329.41	16690.3	17850.2	21757	1274.39
2007.24	1437.02	16412.4	17827.4	21698.3	1302.78
2006.1	1423.57	16442.6	17802.4	21813.5	1315.76
2004.97	1425.53	16420	17720.2	21704.2	1231.94
2003.83	1403.3	16443.6	17849.1	21557.5	1253.73
2002.69	1387.67	16586	17626.2	21571.5	1220.53
2001.56	1416.01	16354.5	17821.1	21853.7	1257.7
2000.42	1354.22	16351.8	17642.2	21584	1345.43
1999.28	1340.8	16421.5	17610.7	21776	1279.26
1998.15	1395.52	16212.2	17834.1	21820.6	1263.66
1997.01	1410.66	16325.9	17866.2	21667.5	1296.4
1995.87	1373.08	16274.8	17841.2	21688	1315.96
1994.73	1375.04	16513.7	17699.8	21860.1	1337.7
1993.59	1352.85	16530.6	18052.6	21959.6	1240.84
1992.45	1436.06	16380.7	17790.4	21674.8	1209.89
1991.32	1326.04	16503.1	17743.5	21789.7	1332.63
1990.18	1286.31	16498.1	17883.2	21669.7	1257.77
1989.04	1474.83	16475.5	17638.7	21598	1257.56
1987.9	1329.76	16442	17804.7	21627.2	1268.32
1986.76	1377.8	16456.8	17808.3	21553.4	1184.73
1985.62	1296.4	16377.2	17735.1	21361.1	1270.08
1984.48	1399.27	16591.6	17732.1	21622.8	1162.4
1983.34	1388.06	16531.8	17634.8	21375.8	1234.57
1982.2	1350.56	16434.7	17539.7	21628.7	1219.01
1981.06	1409.52	16526.2	17863.4	21671	1262.65
1979.92	1297.5	16405	17823.1	21478.9	1321.61
1978.78	1266.6	16509.6	17460.7	21573.8	1288.51
1977.64	1343.07	16281.2	17771	21664.4	1259.81
1976.49	1426.09	16543.5	17768	21680.4	1303.41
1975.35	1296.62	16286.6	17646.7	21812.6	1217.77
1974.21	1335.82	16410.9	17757.6	21646.8	1228.51
1973.07	1372.81	16530.7	17772.1	21669.4	1226.12
1971.93	1280.64	16193	17745	21720.5	1300.34
1970.79	1302.31	16406.9	17707	21548.3	1186.3
1969.64	1334.91	16331.9	17684.3	21568.7	1201.42
1968.5	1288.74	16416.7	17694.5	21593.5	1277.8
1967.36	1273.21	16427	17717.7	21677.3	1238.21
1966.21	1310.18	16583.9	17568.2	21500.9	1246.74
1965.07	1375.56	16403.9	17643.9	21597.8	1211.54
1963.93	1355.65	16357.4	17796.2	21611.7	1145.74
1962.78	1386.03	16470.5	17753.8	21634.2	1217.69
1961.64	1261.2	16465.6	17667.7	21772.7	1145.35
1960.5	1313.44	16539.3	17671.3	21720.9	1241.32
1959.35	1370.03	16372.6	17958.9	21538	1330.69
1958.21	1380.72	16376.4	17717.7	21569.3	1262.74
1957.06	1332.43	16587.6	17935.4	21561.3	1297.48
1955.92	1382.43	16597.9	17707.4	21616.6	1225.19
1954.77	1327.61	16614.8	17630.1	21728.7	1264.29
1953.63	1425.63	16644.7	17546.4	21622.4	1163.64
1952.48	1394.83	16602.6	17648.2	21688.6	1242.03
1951.34	1405.5	16357.5	17466.2	21715.5	1289.83
1950.19	1348.53	16573	17650.9	21637.6	1280.89
1949.05	1304.67	16288.7	17833.4	21472.5	1261.03
1947.9	1374.25	16403.7	17852.2	21534.3	1193.2
1946.75	1295.5	16381.3	17731.4	21661.5	1323.85
1945.61	1382.51	16350.2	17641.1	21601.1	1234.23
1944.46	1384.45	16378	17618.5	21684.7	1273.26
1943.31	1412.56	16582.3	17700.5	21816.1	1188.03
1942.17	1394.88	16494.5	17673.6	21662.1	1246.67
1941.02	1327.09	16511.3	17729.4	21675.8	1242.1
1939.87	1309.44	16353.8	17824.5	21628.6	1220.11
1938.73	1344.07	16518.8	17954.3	21605.3	1241.68
1937.58	1348.2	16620.5	17842.4	21486.2	1221.87
1936.43	1313.13	16550.2	18022.3	21558.8	1278.28
1935.28	1265	16473.3	17755.8	21714.1	1238.88
1934.13	1319.21	16437.9	17881.2	21721.3	1192.95
1932.98	1308.1	16452.5	17880.3	21711.1	1262.4
1931.84	1342.7	16436.7	17818.5	21846.6	1386.22
1930.69	1333.77	16634.1	17906.9	21993.1	1238.03
1929.54	1379.23	16576.8	18051.8	21837.1	1274.81
1928.39	1413.8	16652.3	18007.4	21822.5	1250.67
1927.24	1409.21	16453.8	17923.9	21794.9	1272.2
1926.09	1300.25	16416.2	17844.7	21769.4	1150.22
1924.94	1371.77	16676.5	17911.3	21835.3	1221.77
1923.79	1365.02	16547.6	17901.7	21951.1	1258.51
1922.64	1412.6	16560	17879.1	22088.7	1247.43
1921.49	1312.41	16772.3	18013	22084.9	1251.57
1920.34	1359.98	16656.5	18151.1	22087.7	1320.87
1919.19	1355.4	16638.4	18347.9	21944.9	1214.22
1918.03	1298.71	16535.7	17882.2	21936.9	1246.59
1916.88	1381	16717.5	18078.9	21926.6	1198.6
1915.73	1324.32	16716.8	17858.8	22031.5	1335.17
1914.58	1358.82	16729.2	18190	21875.8	1261.15
1913.43	1373.79	16752.4	17987.3	21802.6	1250.08
1912.28	1356.19	16795.1	18097	21996.4	1258.55
1911.12	1334.27	16766.2	18033.2	21886.3	1247.49
1909.97	1388.27	16680.9	18010.6	21928.2	1295
1908.82	1357.67	16571.8	18024.9	21861.6	1294.78
1907.67	1394.31	16723	18126	21992.3	1251.19
1906.51	1359.38	16882.8	18203.1	21999.4	1257.48
1905.36	1304.96	16951.4	18080.8	22032.5	1192.24
1904.21	1337.24	16827.2	18097.2	22085.1	1319.91
1903.05	1341.35	16713.8	18163.5	22165.9	1185.33
1901.9	1280.46	16669.8	18175.6	21943.3	1315.12
1900.74	1321.4	16686.5	18287.3	22193	1219.59
1899.59	1349.33	16789.8	18485.6	21992.2	1247.54
1898.44	1299.3	16726.3	18281.1	22081.5	1275.48
1897.28	1277.42	16738.6	18269.3	22043.2	1218.97
1896.13	1327	16802.9	18303	22491.8	1227.42
1894.97	1374.39	16830.3	18399.5	22208.8	1264
1893.82	1333.04	16859.9	17976.5	22138	1265.95
1892.66	1296.03	16922	18096.8	22229.4	1248.43
1891.5	1339.08	16895.3	18063.5	22149.9	1267.69
1890.35	1237.19	16814.6	18069	22470.6	1295.59
1889.19	1321.32	16705.7	18035.7	22332.7	1301.86
1888.04	1349.2	16763.4	18153.7	22175.4	1297.31
1886.88	1361.95	16793	18124.7	22284	1312.22
1885.72	1342.26	16679.9	18115.1	22161.4	1227.7
1884.57	1365.81	16886.7	18153.1	22241.9	1249.11
1883.41	1322.36	16933.5	18057.1	22253.2	1272.66
1882.25	1358.86	16971.7	18146.9	22199.8	1231.4
1881.09	1341.35	16933.5	18191.4	22345	1209.59
1879.94	1360.56	16789.8	18181.8	22300.2	1265.54
1878.78	1317.14	16705.7	17999.5	22244.6	1306.35
1877.62	1344.98	16678.4	18346.2	22292.6	1297.49
1876.46	1295.11	16686.5	18267.5	22437.8	1362.02
1875.3	1389.85	17536.3	18201.8	22261.3	1284.1
1874.15	1322.72	17044.2	18198.7	22264	1277.41
1872.99	1369.96	17000.4	18167.6	22202	1296.61
1871.83	1272.66	16963	18061	22258.6	1285.6
1870.67	1278.91	16938.6	18101	22114.6	1196.96
1869.51	1395.14	16855.9	18443	22294.2	1289.48
1868.35	1392.74	16678.4	18355.8	22212.8	1246.14
1867.19	1373.11	16815.7	18275	22370.6	1265.33
1866.03	1372.87	16806.4	18580.1	22433.7	1310.37
1864.87	1320.92	16736.7	18357.2	22425.5	1299.38
1863.71	1271.15	16912.7	18530.7	22423.9	1279.76
1862.55	1298.93	16959.4	18217.4	22198.2	1182.61
1861.39	1300.87	16786.3	18365	22261.2	1298.71
1860.23	1309.26	16768.4	18090.6	22390.9	1270.5
1859.07	1274.59	16821.5	18208.1	22509.8	1281.05
1857.9	1304.51	16734.7	18390.1	22531.8	1310.97
1856.74	1330.11	16912.7	18279.4	22478.5	1181.61
1855.58	1267.48	16828	18190.2	22341.3	1245.96
1854.42	1284.48	16846.7	18486.2	22535.4	1217.78
1853.26	1357.4	17082.6	18347.5	22587.5	1144.43
1852.1	1312	17077.5	18284.2	22506.2	1266.84
1850.93	1303.18	17113.4	18457.4	22631.4	1236.51
1849.77	1281.46	16942.7	18426.3	22416.9	1208.35
1848.61	1315.63	17060.2	18341.5	22653.8	1229.64
1847.44	1364.84	17141.2	18484.5	22796.1	1261.68
1846.28	1394.7	17041.5	18395.4	22613.9	1280.8
1845.12	1338.6	17068.7	18461	22704.6	1211.83
1843.95	1336.22	17083	18421.4	22629.8	1224.51
1842.79	1357.47	16923.3	18564.3	22750.6	1215.71
1841.63	1305.7	17027.8	18617	22587.8	1245.57
1840.46	1430.01	16741.5	18502.2	22614	1253.95
1839.3	1339.61	16938.3	18490.4	22869.9	1210.8
1838.13	1320.06	16963.3	18577.4	22878.9	1236.35
1836.97	1339.15	16990.5	18537.8	22997.3	1236.14
1835.8	1315.32	17120.6	18466	22723	1197.31
1834.64	1272.19	16950.4	18608.7	22820	1162.78
1833.47	1291.28	17162	18556.2	22874	1207.62
1832.3	1299.64	17062.5	18587.4	22981.7	1226.72
1831.14	1271.54	17072.5	18635.7	23121.4	1224.37
1829.97	1352.79	16994.6	18804	23136.8	1200.57
1828.81	1393.29	17278.9	18687.2	22939.9	1198.23
1827.64	1298.75	17413.1	18853.3	23152.5	1266.6
1826.47	1377.81	17354.4	18794.4	23146.4	1270.67
1825.31	1259.75	17214.4	18844.8	23318.1	1246.89
1824.14	1375.2	17166.5	18725.9	23153.5	1190.98
1822.97	1321.43	17289.9	18887.6	23348.8	1308.58
1821.8	1319.06	17254.8	18858.7	23357.6	1239.83
1820.64	1374.5	17177	18718.5	23270.2	1235.34
1819.47	1382.83	17133.4	18993.6	23311.1	1192.31
1818.3	1311.96	17273.8	19035.3	23174.5	1262.74
1817.13	1303.18	17322.3	18961.4	23256.1	1305.32
1815.96	1347.89	17370.7	18977.4	23320.6	1178.87
1814.8	1351.94	17451.1	19083.3	23295.3	1215.03
1813.63	1272.57	17456.7	19112.1	23366.2	1236.21
1812.46	1321.54	17458	19089.6	23434.9	1238.14
1811.29	1304.21	17576.9	19024.4	23527.1	1240.07
1810.12	1400.18	17492.7	19031.8	23813.8	1263.37
1808.95	1359.34	17532.5	18923.9	23538.3	1250.33
1807.78	1314.23	17606.4	19040.3	23594.2	1295
1806.61	1386.65	17490.2	18992.2	23560.2	1273.41
1805.44	1392.82	17455.1	19050.9	23579.7	1245.42
1804.27	1398.99	17537.6	19167.3	23720.9	1206.76
1803.1	1330.42	17385.1	19191.8	23941.1	1227.91
1801.93	1349.41	17606.4	19305.9	23875.1	1345.14
1800.76	1340.64	17626.8	19245	23836.9	1186.94
1799.58	1329.74	17675.1	19092.3	23689.8	1293.45
1798.41	1261.22	17644.3	19313.1	24003.8	1212.14
1797.24	1423.17	17534.6	19378.1	24232.3	1261.01
1796.07	1373.86	17585	19332.2	24179.1	1235.19
1794.9	1303.24	17778.2	19520.8	24136.5	1318.17
1793.72	1347.8	17547	19541	23966.1	1232.64
1792.55	1373.16	17750.8	19618.7	24036.6	1266.54
1791.38	1276.99	18001.5	19280.6	24049.6	1287.65
1790.21	1391.87	17697.9	19516.1	24248	1212.83
1789.03	1383.11	17942.1	19493.5	24271.6	1272.29
1787.86	1355.17	17953.9	19658.6	24318.6	1152.75
1786.69	1263.34	17712.3	19712.7	24391.1	1231.38
1785.51	1344.06	17939.3	19673.2	24653.2	1243.95
1784.34	1328.93	17981	19767.8	24727.8	1311.89
1783.17	1322.31	17835.2	19604.7	24474.5	1228.62
1781.99	1360.41	18164.3	19663.1	24476.7	1209.25
1780.82	1404.88	17963.2	19851.3	24685.4	1272.9
1779.64	1336.53	17964.4	20013.9	24723.7	1283.33
1778.47	1385.25	18078.4	19865.8	24728	1244.81
1777.29	1278.63	18203	19870.9	24898.3	1223.32
1776.12	1425.19	18244.5	19884.6	25179	1233.75
1774.94	1293.09	18179.8	20081.1	24945.1	1246.3
1773.77	1382.17	18197.9	19920.3	25130.1	1260.97
1772.59	1364.93	18228.8	19761.7	25123.6	1213.98
1771.41	1351.94	18225.7	19837	25287.3	1245.66
1770.24	1292.2	18199.2	20071.7	25149.1	1181.69
1769.06	1345.11	18338.5	20072.5	25282.9	1249.48
1767.88	1434.11	18452.2	19948	25195.7	1323.63
1766.71	1289.42	18308.9	20052.9	25395.4	1280.92
1765.53	1259.46	18471.4	20134.4	25482.4	1253.09
1764.35	1291.1	18415.2	20404.9	25401.6	1269.87
1763.18	1350.33	18607.4	20435.4	25664.8	1246.3
1762	1356.47	18519.3	20347	25798.4	1277.92
1760.82	1356.24	18556.5	20362.7	25755.8	1264.97
1759.64	1353.88	18455.7	20331.6	25921.1	1235.05
1758.46	1330.31	18598.9	20570	25974	1290
1757.28	1327.97	18663.6	20662	25914.4	1266.45
1756.11	1242.9	18677.4	20497.2	26141.2	1225.93
1754.93	1297.82	18549.1	20720.6	26208.8	1327.51
1753.75	1388.77	18702.9	20524.2	26208.6	1208.55
1752.57	1305.86	18769.6	20452.8	26007	1318.58
1751.39	1322.59	18743.1	20525.6	26267.5	1275.96
1750.21	1326.61	18877.6	20774.3	26305.4	1210.05
1749.03	1421.73	18849	20923.3	26243.7	1275.53
1747.85	1372.76	18595.8	20729.1	26326.1	1235.06
1746.67	1372.53	18486.7	20907.7	26469.8	1260.27
1745.49	1332.05	18911.4	20959.2	26484.4	1336.29
1744.31	1367.82	18774.7	20735.4	26361.3	1281.01
1743.13	1344.3	18775.8	21015.6	26447.8	1274.44
1741.95	1316.56	18774.7	21086.1	26358.6	1308.09
1740.76	1335.38	18733.4	20716.3	26783.7	1259.19
1739.58	1366.89	18907.9	21119.1	26603.5	1271.67
1738.4	1364.54	19057	21100.6	26645.5	1290.49
1737.22	1372.77	18704.7	21035.7	26797.5	1322
1736.04	1300.63	18828.4	21311.3	26534.9	1251.99
1734.86	1319.44	18861.2	21366.8	26872.9	1247.54
1733.67	1327.67	19008.1	21158.1	27122	1289.61
1732.49	1312.64	19074.6	21186.2	27041.3	1245
1731.31	1327.21	19086.1	21362.2	26977.5	1227.88
1730.12	1301.63	19093.4	21415.6	27226.5	1267.82
1728.94	1290.85	19210.6	21283.1	27059.2	1318.31
1727.76	1318.08	19266.4	21214	27139	1286.4
1726.57	1353.76	19138.5	21408.9	27185.1	1357.99
1725.39	1317.63	19217.6	21386.2	27214.2	1356.82
1724.21	1346.97	19068.7	21604.2	27363.7	1461.7
1723.02	1401.62	19360.9	21543.6	27445.6	1440.15
1721.84	1335.95	19302.7	21482.9	27415.5	1418.26
1720.65	1348.39	19476.7	21593.2	27657.8	1390.59
1719.47	1327.06	19346.8	21528.3	27802.8	1282.75
1718.28	1385.9	19305.5	21710.3	27717.9	1244.56
1717.1	1366.68	19416.1	21571.6	27588.7	1210.61
1715.91	1379.1	19408.6	21517.3	27872.9	1229.38
1714.72	1376.75	19603.4	21530.5	28169.7	1298.74
1713.54	1283.77	19416.7	21687	28044.7	1226.85
1712.35	1245.61	19510.3	21594.8	28012.5	1289.87
1711.17	1439.26	19766.2	21713.3	28083.6	1277
1709.98	1289.43	19453.1	21768.6	28190.4	1291.53
1708.79	1381.9	19618.3	21807	27939.1	1312.38
1707.61	1390.08	19353.8	21891.7	28315.6	1232.12
1706.42	1354.05	19681.1	22027	28338.1	1309.83
1705.23	1368.55	19671.4	22000	28564.9	1284.34
1704.04	1313.59	19579.6	22097.3	28673.7	1311.48
1702.86	1286	19786.7	21990.4	28755.1	1336.52
1701.67	1388.9	19737.1	22125.5	28762.8	1367.85
1700.48	1361.31	19937.8	22178.6	28863.1	1296.08
1699.29	1354.76	19894.4	22130.6	28875	1274.82
1698.1	1339.81	20065.6	22341.4	29183.4	1365.05
1696.91	1333.27	19763.5	22434.3	29149	1236.53
1695.72	1349.86	20151.2	22287.5	29329	1314.12
1694.54	1362.25	20057.4	22435	29553.2	1305.49
1693.35	1353.61	20194.8	22462.7	29571.2	1296.85
1692.16	1380.69	20298.5	22521.9	29372.8	1340.76
1690.97	1348.94	20410.6	22757.6	29853.2	1300.61
1689.78	1321.4	20442.8	22646.5	29864.9	1321.4
1688.59	1348.48	20317.5	22955.6	30036.2	1350.58
1687.4	1358.75	20461	22817.3	30014.3	1346.15
1686.21	1308.12	20627.6	23029.7	30611.7	1379.51
1685.01	1305.8	20693.4	23141.2	30495.2	1387.67
1683.82	1269.89	21057.1	23078.5	30733.5	1339.16
1682.63	1328.44	21038.8	23187.8	31034.7	1307.45
1681.44	1292.54	21058.3	23364.3	31514	1370.18
1680.25	1361.55	21272.9	23597.4	31366	1319.59
1679.06	1434.73	21250.4	23859.8	31553.6	1336.15
1677.87	1300.27	21072.7	23711	31768.4	1390.44
1676.67	1427.95	21540.9	24002.6	32301.9	1344.08
1675.48	1387.87	21801.3	24476.5	32520.7	1362.71
1674.29	1341.52	21768.3	24679.8	32739.4	1312.17
1673.1	1408.36	21703.8	24631.5	33241	1483.8
1671.9	1378.78	21857.2	24945.8	33597.8	1380.87
1670.71	1368.07	22117.4	25050.5	33912.6	1380.64
1669.52	1353.17	22383.9	25559.4	34480.7	1382.5
1668.32	1413.67	22583.2	25653.5	34805.7	1516.3
1667.13	1375.74	22782.4	25825	35042.7	1513.94
1665.93	1427.85	22717.8	26354.4	35597.7	1446.69
1664.74	1389.92	22870.9	26324.8	35918.2	1494.59
1663.54	1356.2	23091	26521.2	36462.5	1439.91
1662.35	1412.46	23273.2	26742.7	39379.5	1353.87
1661.16	1428.96	23522.4	27033.1	38259.7	1439.42
1659.96	1395.25	23830.1	27266.9	38397.5	1424.53
1658.76	1426.38	23924.3	27561.3	38660.7	1428.47
1657.57	1428.23	23849.1	27838.9	39005.4	1453.32
1656.37	1329.72	24325.9	28001.4	39550.7	1423.8
1655.18	1428.23	24672.9	28569.4	39876.3	1440.28
1653.98	1515.03	24900.7	28702.4	40701.3	1490.19
1652.78	1395.25	25234.9	29280.5	41446.6	1481.58
1651.59	1494.67	25393.6	29848	42051.7	1410.29
1650.39	1560.45	25794.5	30358.9	42746.4	1547.92
1649.19	1501.71	26084.6	31030.4	43779.2	1551.83
1648	1434.62	26664.8	31438.5	44531.8	1518.15
1646.8	1428.11	27263.6	32084.6	45689.2	1565.92
1645.6	1494.67	27993.8	32878.6	46975.7	1599.05
1644.4	1452.67	28583.8	33722.4	48084.3	1600.86
1643.21	1515.03	28946.2	34695.4	49864.4	1667.36
1642.01	1585.71	29798.8	35895.4	51427	1650.39
1640.81	1474.87	30722	37001.1	53667	1629.24
1639.61	1524.68	31478	38406.8	55535	1676.94
1638.41	1555.7	32753	40089.4	57969.5	1716.27
1637.21	1628.41	34111	41667.2	61064.2	1701.38
1636.01	1632.3	35787.5	43738.5	64464.2	1809.49
1634.81	1559.07	37311.3	46182.1	68311.3	1780
1633.62	1688	38949.1	48804.2	72534.1	1933.91
1632.42	1679.38	40855.2	51412.8	77570.3	1933.58
1631.22	1685.34	42635.6	54433	82917.2	1981.16
1630.02	1705.88	45092.4	58260.4	89095.4	2005.82
1628.81	1901.35	47275.4	61676.1	95119.4	2059.62
1627.61	1863.54	49863.8	65525.9	102599	2021.79
1626.41	1877.8	51745.5	68837.2	109576	2179.66
1625.21	1881.64	53938.9	72788.5	115900	2145.98
1624.01	1879.23	55542.5	75529.3	121898	2218.45
1622.81	1935.09	57578.3	78156.9	126848	2286.74
1621.61	2001.33	59195.3	80113.6	131601	2259.3
1620.41	1924.03	60119.1	82431.6	134416	2300.51
1619.2	2069.27	61148.6	83692.3	137092	2372.91
1618	2052.28	62053	85233.2	138836	2370.42
1616.8	1968.77	63150.5	86021.1	139862	2403.28
1615.6	2068.21	63969	87006.2	140759	2562.92
1614.39	2140.59	64352.9	87043.2	140953	2537.54
1613.19	2057.11	64902.9	88129.6	141812	2543.34
1611.99	2033.91	65550.3	88856.1	141954	2588.61
1610.78	2064.71	65746.8	88726.6	142812	2604.78
1609.58	2112.13	65916.2	89569.1	142786	2785.02
1608.38	2213.51	66498.8	89576.6	143475	2819.84
1607.17	2078.18	66661.8	89476.1	144611	2921.09
1605.97	1938.75	67038.5	90031.6	145589	2847.93
1604.76	2108.6	66601.6	90566.2	146042	2976.12
1603.56	2143.52	66677.3	90475.9	147029	3106.34
1602.35	2039.41	66568.3	90236.3	147541	3221.99
1601.15	2122.04	66459.4	89604.8	147912	3244.25
1599.94	1997.24	65730.4	89718	148550	3478.05
1598.74	2063.25	65509.7	88931.2	149740	3591.5
1597.53	1984.11	64727.2	88520	149602	3827.24
1596.32	2060.47	63563.6	87445.5	149761	4085.7
1595.12	1991.72	63067.7	86584.9	150146	4329.56
1593.91	1993.45	62661.1	85446.9	149818	4451.07
1592.7	1988.96	61461.1	84284.4	149475	4821.17
1591.5	1978.27	60580.5	82413.9	148130	5087.56
1590.29	1897.15	59076.8	80958.3	147547	5335.22
1589.08	1842.99	58720.9	79608.7	145656	5833.36
1587.88	1884.08	57489.2	77363.2	143430	6111.87
1586.67	1860.98	56593.4	75822.2	141070	6303.33
1585.46	1837.9	55370.8	73811.9	137327	6339.51
1584.25	1839.65	54508.7	71731.9	133972	6609.5
1583.04	1924.17	53069.7	69772.7	129579	6436.64
1581.84	1861.78	51893.9	68004.5	125258	6441.74
1580.63	1799.41	51434.1	66209.9	121714	6196.58
1579.42	1850.8	50184.5	64083.1	118244	6127.27
1578.21	1790.52	49667.3	62308.4	113764	5923.6
1577	1761.27	48286.1	61146.3	109668	5649.71
1575.79	1756.83	47742.5	59593.9	106330	5355.24
1574.58	1816.46	46897.4	58089.6	102801	5246.87
1573.37	1716.97	46290.1	57143.6	99842.8	4958.77
1572.16	1729.07	45588.1	55541.1	96260.1	4623.26
1570.95	1675.08	44783	54812.8	93963.3	4539.85
1569.74	1740.87	44337.5	53744	91062.2	4268.54
1568.53	1672.44	43660.9	52985.2	89122.2	4028.3
1567.32	1719.63	43273.5	51739.6	86448	3680.79
1566.11	1634.71	42403.3	50758.5	84391.8	3628.56
1564.89	1657.13	41981.3	49715.9	82429.2	3334.89
1563.68	1737.31	41856.4	49298.8	80415.7	3284.8
1562.47	1743.2	41395.4	48588.9	78908.3	3129.51
1561.26	1718.15	40940.7	47638	77242.6	2966.03
1560.05	1699.3	40645	47458.6	76150.8	2841.79
1558.83	1715.5	40238	47017.5	74805.7	2800.06
1557.62	1840.96	40080.6	46426	73193.1	2865.55
1556.41	1885.99	39630.5	46160.4	72347.8	2867.12
1555.2	1941.31	39401.1	45420.8	71292.6	2858.38
1553.98	1858.55	38897.8	44823.7	70270.7	2693.05
1552.77	1771.71	38668.6	44377.2	69323.3	2527.78
1551.55	1715.79	38365.3	44021.5	68351.5	2405.82
1550.34	1797.87	38117.8	43729.7	67456.3	2335.38
1549.13	1680.2	37732.4	42939.8	66474.9	2299.98
1547.91	1673.73	37563.3	42670.9	66097	2281.05
1546.7	1617.87	37208.9	42443.3	65659.6	2198.33
1545.48	1625.82	36749.8	42257	64464.9	2171.19
1544.27	1586.45	36774.3	42027.5	64132.8	2150.24
1543.05	1684.93	36942.9	41682.9	63241.3	2125.19
1541.84	1629.1	36060.3	41252	62958.9	2028.15
1540.62	1618.54	36214.5	40880.9	62444.2	2079.21
1539.41	1640.88	36033.5	40546.9	61870.1	2070.63
1538.19	1632.37	36002.6	40523.5	61565.4	1990.09
1536.97	1607.42	35755.9	40237	60638.1	1965.09
1535.76	1592.76	35490.8	40359.5	60446.8	2005.85
1534.54	1549.34	35147.7	39810.1	59686.4	2005.51
1533.32	1526.47	35207.4	39790.9	59349.5	1959.96
1532.11	1583.72	35035	39192.5	58829.8	1941.14
1530.89	1538.27	34766.1	39148.8	58760.2	1938.75
1529.67	1572.91	34690.3	38920.3	58249	1971.27
1528.45	1584.96	34493.4	38854.1	58011.1	1909.34
1527.24	1574.42	34175.4	38344.5	57865.7	1865.91
1526.02	1627.51	34165.4	38352.2	57281	1884.06
1524.8	1559.52	34089.8	38179.4	57022.9	1818.07
1523.58	1612.59	34170.1	38006.7	56469.4	1858.79
1522.36	1517.95	33991.9	37829.9	56074	1866.67
1521.14	1655.11	33744.1	37571.1	55978.3	1852
1519.92	1558.44	33836.7	37900.9	55939.9	1784.01
1518.71	1539.72	33433.1	37810.4	55401.3	1900.56
1517.49	1605.05	33482.7	37361.1	55504.5	1871.54
1516.27	1487.96	33228.9	37328	54794	1924.5
1515.05	1581.96	33141.3	37458.9	55227.2	1838.11
1513.83	1518.18	33135.6	37186.1	54502.7	1757.89
1512.61	1579.37	32957.8	36929.8	54939.9	1841.57
1511.38	1536.09	33009.5	37013.5	54658	1816.68
1510.16	1601.35	32778.5	36700	54427.5	1773.36
1508.94	1619.5	32791.3	36834.9	54078.2	1787.39
1507.72	1557.81	32357.8	36540	53985	1830.07
1506.5	1586.2	32487.3	36756.8	53509	1805.19
1505.28	1620.71	32641.4	36582.6	53665.6	1841.72
1504.06	1511.99	32764.6	36498.6	53572.5	1839.35
1502.83	1476.96	32554.4	36320.5	53444.6	1814.49
1501.61	1511.47	32814.7	36471.7	53369.9	1830.54
1500.39	1507.12	32588.2	36414.3	53389.4	1777.06
1499.17	1590.69	32453.8	36299.7	52687.1	1754.26
1497.94	1465.72	32382.8	36262.8	52767.9	1741.69
1496.72	1602.41	32550.9	36119.6	52693.4	1845.63
1495.5	1528.56	32277.6	35972.3	52978.6	1847.36
1494.27	1563.03	32406.9	36286.9	52828.5	1771.44
1493.05	1548.47	32254.3	36013.1	52321	1879.4
1491.83	1652.37	32275.3	36153.9	52922.7	1817.81
1490.6	1574.48	31959.3	35949.6	52711.4	1723.56
1489.38	1572.17	31847.6	35927.1	52579.8	1817.18
1488.15	1584.14	32013.6	35814.7	52748.3	1757.67
1486.93	1577.75	32120.3	35988.2	52680.1	1781.86
1485.7	1557.07	31992.4	35853.4	52622	1791.75
1484.48	1569.04	31988.9	35943.1	52759.9	1840.41
1483.25	1607.53	31985.4	35973.7	52542.7	1852.34
1482.03	1570.54	32259.4	35594.2	52492.8	1752.07
1480.8	1562.11	32098.8	35810.4	52330.8	1849.66
1479.57	1508.83	31697.7	35979.5	52378.9	1894.2
1478.35	1590.12	31837	35785.8	52345.4	1885.72
1477.12	1575.57	32173.9	35604.3	52228.4	1848.7
1475.89	1536.58	32166.3	35804	52131.7	1854.5
1474.67	1652.46	32181.2	35863	52361.1	1740.07
1473.44	1660.32	32057.5	36015.8	52401	1819.23
1472.21	1617.26	31980.7	36078.8	52172	1898.35
1470.99	1580.33	31899.8	35905.6	51945.1	1753.43
1469.76	1683.9	32142.7	35958.5	52329.1	1830.5
1468.53	1543.14	32179.9	35929.9	52387.3	1872.94
1467.3	1546.94	32282.3	35685.5	52347.7	1909.25
1466.07	1624.01	32349.9	36180	52574.8	1856.01
1464.84	1617.63	32283.3	36194.1	52553.5	1861.8
1463.62	1623.45	32216.7	36069.9	52524.1	1765.86
1462.39	1623.17	32489.8	36153.2	52637.1	1871.32
1461.16	1614.76	32215.8	36183.5	52609.7	1925.91
1459.93	1590.08	32456.3	36024.8	52492.9	1943.88
1458.7	1569.47	32200.6	36345.9	53112	1852.06
1457.47	1737.91	32662.6	36603.9	53186.2	1863.94
1456.24	1684.77	32591.9	36306.9	53223.8	1871.74
1455.01	1623.52	32706.2	36392.1	53497	1883.61
1453.78	1625.27	32832.6	36611.3	53577.2	1887.35
1452.55	1679.84	33032.1	36816.3	53972.1	1911.4
1451.32	1626.74	32833.4	36919.6	53873.5	1878.58
1450.08	1681.29	33205.5	37053.3	54055.1	1898.56
1448.85	1689.12	33023.1	37130.2	54297.5	1920.56
1447.62	1640.11	33313.8	37245.6	54675.8	1966.92
1446.39	1619.53	33435.9	37602.4	54688.7	1970.64
1445.16	1686.22	33511.3	37766.4	54776.7	1897.25
1443.92	1659.55	33633.3	37818.7	55191.2	1844.17
1442.69	1643.04	33976.4	37812.2	55475.8	1896.59
1441.46	1689.4	33972.5	38245.7	55798.9	1940.88
1440.23	1756.02	34347.9	38413.5	56498.9	1889.85
1438.99	1690.84	34325.8	38672.5	56398	1978.73
1437.76	1627.71	34557	38805.7	56982.1	1941.91
1436.53	1625.41	34605.7	39074.6	57776.9	2014.53
1435.29	1773.05	34978.7	39120.5	57610.9	1945.29
1434.06	1726.14	35102.3	39581.8	58046.7	1906.46
1432.82	1748.13	35509.5	39812	58539	2007.41
1431.59	1753.9	35940.8	39667.4	59152.7	1905.8
1430.36	1617.93	36226.2	40347	59324.7	2037.09
1429.12	1779.62	36207.8	40682.2	60215.4	1957.78
1427.89	1748.95	36456.6	41106.3	60385.2	2060.68
1426.65	1756.74	36776.2	41651.7	60828.1	1995.56
1425.42	1697.75	36919.6	41964.3	61758.6	1944.63
1424.18	1721.74	37471.6	41979.3	62286.1	1941.45
1422.94	1735.6	37604.7	42516.2	63072.3	1982.01
1421.71	1791.93	38073.5	42945.7	63712.7	1917.14
1420.47	1785.56	38400.6	43227.4	64045.4	2029.27
1419.23	1799.4	38594.1	43596	65154.5	1933.64
1418	1801.11	39050.3	44140.3	65968	1900.78
1416.76	1788.67	39369	44545	66526.5	2038.41
1415.52	1842.92	39576.4	45165.8	67095	2136.97
1414.29	1854.73	40092.8	45384.3	68239.1	2125.46
1413.05	1858.45	40621.2	45689.5	68893.9	2094.79
1411.81	1799.56	40791.9	46699.6	69986.8	2104.53
1410.57	1882.04	41146.4	47143.8	70614.8	2118.3
1409.33	1879.69	41539	47561.7	72050.2	2065.44
1408.1	1879.37	42064.8	48443.7	72859.4	2125.65
1406.86	1778.13	42406.7	48768.4	73837.8	2240.32
1405.62	1850.47	42756.5	49306.8	74731.1	2130.96
1404.38	1924.8	43467.4	50165.9	75952.9	2245.6
1403.14	1878.07	44137.7	50709.9	76841.5	2124.18
1401.9	1857.58	44549.6	51225.6	78530.5	2192.38
1400.66	1941.95	44713.3	52497.2	79493	2276.7
1399.42	1858.95	45473.7	52768.4	81741.4	2248.08
1398.18	1927.17	46078.7	53829.7	82735.2	2193.26
[truncated: 857 more rows]
