# Supplementary material for: Graphene overcoats for ultra-high storage density magnetic media
Source: Nat Commun. 2021 May 17;12:2854. doi: 10.1038/s41467-021-22687-y (PMC8129078; doi:10.1038/s41467-021-22687-y)
Supplement: Supplementary file 2 — Source Data [file 41467_2021_22687_MOESM2_ESM.zip › source data file HD/Fig6-SI-COF-vs-time.dat]

time	COF
ps
	bare	1LG	2LG
0	0.76	0.19	0.141
25	0.89	0.17	0.182
50	0.81	0.157	0.152
75	0.77	0.2	0.198
100	0.71	0.16	0.227
125	0.69	0.17	0.23
150	0.89	0.174	0.187
175	0.67	0.176	0.153
200	1.02	0.147	0.138
225	0.98	0.227	0.181
250	0.76	0.184	0.224
