# Supplementary material for: Graphene overcoats for ultra-high storage density magnetic media
Source: Nat Commun. 2021 May 17;12:2854. doi: 10.1038/s41467-021-22687-y (PMC8129078; doi:10.1038/s41467-021-22687-y)
Supplement: Supplementary file 2 — Source Data [file 41467_2021_22687_MOESM2_ESM.zip › source data file HD/Fig6a-Raman.dat]

	01	02	03	04	05	06
3502.06	3183.38	41878.9	19958	1799.79	11833.6	1768.86
3501.17	3242.44	41952	19946.8	1861.66	11653.7	1822.29
3500.28	3059.15	41830	19923.8	1897.91	11767	1802.31
3499.39	3407.25	41775.4	19813.8	1785.15	11680.8	1922.9
3498.5	3389.83	41852.9	19723.4	1790.48	11785.7	1883.24
3497.61	3288.11	41826.5	19773.6	1891.37	11384.7	1916.66
3496.72	3318.49	41148.1	19851.9	1818	11675.1	1801.14
3495.83	3295.47	41815.7	19963.9	1789.61	11493.4	1930.08
3494.94	3216.29	41713.4	19721.9	1910.11	11542.1	1848.31
3494.05	3417.98	41743.1	19814.2	1867.67	11402.6	1904.18
3493.16	3226.47	41961	20013.1	1892.64	11701.2	1962.84
3492.27	3318.6	41903.7	20040.8	1923.22	11721.8	1855.83
3491.38	3365.79	41919.3	19972.9	1950.98	11554.3	1844.3
3490.49	3205.26	41662.7	19753.6	1860.85	11515.9	1945.05
3489.6	3213.16	41911.3	20067.5	1798.81	11567.4	1849.32
3488.71	3355.73	42457.3	20142.8	1778.87	11846.1	1874.27
3487.82	3287.86	41928.6	19929.1	1803.83	11524.3	1758.95
3486.92	3200.37	41761.9	19917.5	1842.81	11522.5	1809.15
3486.03	3398.97	41931.8	20119	1845.31	11630	1926.64
3485.14	3333.92	42101.7	20020.4	1957.17	11636.5	1830.99
3484.25	3322.17	42080.8	20165.7	1816.68	11486	1956.86
3483.36	3285.19	42301	20027.9	1833.2	11615.9	1841.61
3482.47	3245.42	42285.7	19845.3	1928.19	11835.4	1841.31
3481.57	3370.99	42029.5	19920.5	1841.01	11710.2	1902.66
3480.68	3140.7	42067.5	20054.6	1860.33	11618.6	1821.1
3479.79	3266.25	41688.1	19995.3	1815.21	11698	1865.63
3478.9	3274.12	41740.2	20006	1828.92	11679.3	1786.9
3478	3318.4	41898.6	20313.6	1820.22	11845.4	1865.02
3477.11	3231.06	41872.2	20234.7	1889.92	11835.1	1867.52
3476.22	3210.94	41725.4	20186.7	1755.24	11640	1858.82
3475.32	3367.16	41858.6	20124.6	1822.13	11663.3	1900.5
3474.43	3254.67	42210	20012.2	1810.64	11650.2	1835.83
3473.54	3256.94	42494.2	20227.2	1849.52	11905.8	1944.65
3472.64	3225.64	42520.8	20053.3	1838.03	11870.2	1824.04
3471.75	3264.28	42158.7	20133.9	1882.48	11818	1804.16
3470.86	3160.27	42034.4	20024.4	1775.9	11841.2	1795.48
3469.96	3204.5	42156.2	19791.8	1879.08	11906.4	1884.67
3469.07	3290.65	42247.2	19819.4	1875.98	11761.9	1889.96
3468.17	3220.23	41986	20190.7	1789.02	11852.2	1953.94
3467.28	3256.04	42096.5	19958.3	1794.32	11900.6	1967.6
3466.38	3400.82	42117.6	20284.8	1830.35	11803.7	1883.45
3465.49	3327.63	42412.6	20044	1813.29	11997.3	1790.94
3464.59	3265.63	42363.8	20051.9	1804.62	12020.5	1969.43
3463.7	3200.86	42379.2	20043.1	1849.01	12038.1	1955.15
3462.8	3233.85	42031.7	20095.7	1831.96	11958	1784.48
3461.91	3317.09	42262.2	20251.6	1876.33	11964.4	1940.55
3461.01	3271.88	42168.8	20371.1	1806.24	11708.4	1850.9
3460.12	3293.68	42535.9	20222.6	1716.62	11815.4	1934.34
3459.22	3245.7	42531.8	20099.4	1814.02	11897.2	1973.1
3458.33	3367.95	42522.1	20062.6	1816.52	11864.6	1939.29
3457.43	3347.88	42573.8	20059.4	1760.42	11999.3	1922.24
3456.53	3447.75	42488.8	20262.5	1673.67	11813.3	1916.35
3455.64	3491.82	42451.2	20150.5	1846.31	12017.8	1941.14
3454.74	3206.82	42656.3	20161.1	1912.94	11706.3	1938.03
3453.84	3448.86	42576.8	20099.3	1920.99	11693.2	1960.02
3452.95	3320.07	42374.8	20243.8	1792.45	12140.1	1901.16
3452.05	3366.91	42487.8	20090	1872.98	12132.6	1914.79
3451.15	3360.79	42531	20109	1842.03	11946.7	1797.44
3450.26	3360.25	42733.1	20228.3	1886.31	11830.5	1850.09
3449.36	3340.2	42522.8	20269.6	1816.36	11850.9	1855.36
3448.46	3339.66	42365.5	20464.1	1927.48	11893.5	1807.7
3447.56	3341.9	42472.8	20419	1779.56	11986.3	1935.52
3446.67	3307.94	42407.4	20605	1865.59	11928.6	1837.75
3445.77	3296.27	42394.9	20487.5	1778.98	11976.8	1792.9
3444.87	3398.73	42212.7	20364.5	1851.07	11958.2	1890.04
3443.97	3334.16	42832	20361.2	1758.92	12081.5	1873.03
3443.07	3508.93	42566.3	20605.6	1889.42	12193.6	1928.38
3442.17	3224.57	42890.4	20321.2	1822.34	12030.2	1925.28
3441.28	3407.65	42647	20415.3	1771.98	12003.3	1952.79
3440.38	3215.18	42559.4	20631.7	1805.06	11937.3	1863.47
3439.48	3334.24	42733.3	20823	1890.98	12013.3	1846.48
3438.58	3319.79	42782	20558.2	1862.87	11941.8	1979.64
3437.68	3310.91	42886.2	20240.8	1926.5	12178.9	1862.56
3436.78	3413.22	42501.2	20284.7	1920.63	11951.8	1903.95
3435.88	3312.62	42813.9	20400.9	1878.63	12061	1848.06
3434.98	3375.99	42581.9	20656	1886.66	11936.8	1828.31
3434.08	3447.67	42550	20661	1889.13	12087.7	1839.13
3433.18	3383.22	42790.3	20460.4	1824.94	11891.3	1927.71
3432.28	3229.93	42505.6	20482.1	1860.75	12111.5	1921.85
3431.38	3309.93	42940.2	20370.5	1807.69	12029	1771.59
3430.48	3276.07	42897.1	20358.9	1832.38	12182.6	1782.41
3429.58	3294.97	42781.9	20638.7	1779.34	11861.3	1940.34
3428.68	3263.91	42941.5	20421.6	1851.21	11920.5	1906.72
3427.78	3346.63	42798.5	20626.4	1770.44	12004.6	1837.04
3426.88	3196.26	42533.5	20370.6	1761.83	11952.7	1853.39
3425.97	3384.38	42629.3	20350.6	1836.44	11831.4	1908.57
3425.07	3375.51	42772.1	20350.1	1861.1	11987.6	1927.67
3424.17	3311.17	43053.6	20477.1	1902.4	12149.3	1899.63
3423.27	3393.82	42910.7	20387.9	1774.55	12152.9	1927.05
3422.37	3429.31	42878.8	20437.2	1896.24	11987.3	1887.92
3421.47	3315.1	42666.7	20436.7	1837.72	12068.5	1818.32
3420.56	3372.76	43067.2	20660.6	1837.42	12094.3	1840.19
3419.66	3519.07	42752.6	20687.7	1778.93	11798.6	1814.96
3418.76	3416	43191.7	20509.8	1864.53	11827.2	1789.73
3417.86	3252.01	42794.1	20600.7	1833.76	11930.5	1872.54
3416.95	3353.95	42784.4	20483.8	1880.54	12078.1	1836.23
3416.05	3245.41	42866	20643.8	1955	12134.3	1894.08
3415.15	3239.35	42931.1	20604.5	1843.94	12287.4	2109.73
3414.25	3319.1	42763.5	20703.5	1899	12138.7	1926.68
3413.34	3293.65	42892.2	20470.5	1965.12	11868.2	1942.98
3412.44	3445.32	43029.1	20802	1890.08	12123.6	1906.69
3411.54	3367.29	42654.1	20853.9	1884.24	12298.8	1884.24
3410.63	3322.48	42520	20853.3	1789.88	11984.2	1853.5
3409.73	3194.7	42590.5	20636.9	1828.31	11937.9	1839.37
3408.82	3243.96	42741.2	20451.1	1805.89	12107.5	1875.03
3407.92	3265.55	42933.3	20749.1	1841.54	12158	1797.3
3407.02	3306.49	43114.4	20729.2	1774.89	12346.8	2142.59
3406.11	3308.72	43027.2	20560	1965.33	12386.3	1813.3
3405.21	3355.17	42812.9	20462.6	1848.93	12002.9	1879.34
3404.3	3490.02	42897.1	20503.5	1845.87	12067.2	1854.16
3403.4	3387.23	43047.6	20505.7	1906.35	12184.1	1992
3402.49	3323.14	42869.4	20853.2	1933.67	12218	1892.23
3401.59	3319.84	42821	20816.7	1905.73	11948.1	1980.3
3400.68	3297.21	42885.8	20575.8	1844.67	12294.1	1825.34
3399.78	3401.59	42914.7	20738.1	1808.48	12228.6	1896.83
3398.87	3268.53	43018.2	20607.8	1808.18	12287.4	1841.31
3397.96	3361.85	42851.1	20756.2	1794.09	11992.8	1874.13
3397.06	3394.42	42893.8	20501.7	1818.63	12239.2	1926.26
3396.15	3352.47	43140.7	20586.7	1939.74	12286.9	1868
3395.25	3360.21	42946.1	20908.9	1820.8	12182.8	1859.42
3394.34	3310.01	42718.4	21137.2	1809.47	12305	1831.54
3393.43	3273.62	42857.7	20802.8	1927.77	12267.1	1922.25
3392.53	3237.24	43104.4	20821.5	1858.52	12278.9	1886.09
3391.62	3313.91	42885.1	20939.4	1894.06	12343.1	1894.06
3390.71	3511.84	43018.7	20602.4	1819.32	12305.2	1849.64
3389.81	3434.1	43124.7	20643.2	1830.05	12350.1	1896.2
3388.9	3364.65	43258.2	20854.8	1917.93	12124.9	1909.67
3387.99	3399.92	43006	20928.5	1744.04	12343.3	1953.44
3387.08	3380.08	43197.3	20974.7	1829.16	12277.9	1911.8
3386.18	3349.24	42859.8	20819.8	1853.65	12375.1	1870.17
3385.27	3354.2	43274.1	20819.2	1836.82	12326.3	1938.72
3384.36	3422.49	43052.3	21041.6	1803.48	12481.2	1875.07
3383.45	3419.18	43141.7	21013.4	1913.31	12393.8	1833.47
3382.54	3385.59	42826.4	20916.4	1968.05	12259.7	1868.96
3381.64	3354.77	42937.8	20946	1841.13	12428.3	1948.46
3380.73	3337.72	43002.3	20656.4	1810.57	12277.7	1970.16
3379.82	3356.43	43138.4	20738.3	1824.03	12501.3	1923.07
3378.91	3446.66	42900.3	20836.7	1818.23	12471.8	1831.98
3378	3333.34	43418.6	20882.9	1878.44	12618.3	1850.94
3377.09	3231.05	43122.9	20786	1713.14	12473.2	1913.88
3376.18	3370.74	43289.1	20746.9	1847.59	12457.5	1886.08
3375.27	3350.95	43408.5	20716	1918.76	12320.7	1902.26
3374.36	3435.61	43712	20910.5	1778.27	12469.9	1896.46
3373.45	3253.68	43430.1	20898.9	1777.98	12368.9	1893.4
3372.54	3423.5	43469.7	20944.9	1791.43	12581.2	1873.86
3371.63	3368	43509.3	20892.1	1928.5	12285.2	1901.03
3370.72	3282.31	43356.7	20924.4	1928.18	12555.2	1832.05
3369.81	3564.64	43410.1	20956.7	1867.45	12413.1	1831.75
3368.9	3220.83	43394.8	21107	1836.95	12487.9	1935.79
3367.99	3368.56	43448.1	20985.5	1789.98	12571	1927.24
3367.08	3469.57	43339.5	21100.2	1872.03	12730.9	1872.03
3366.17	3348.25	43510.8	20912.8	1833.3	12577.9	1866.24
3365.26	3254.41	43525.7	20975.3	1983.93	12636.2	1857.7
3364.35	3385.57	43419.8	21054.2	1805.27	12571.1	1980.86
3363.44	3390.51	43635	20803.9	1846.13	12607.4	1854.36
3362.53	3373.5	43474.3	20849.9	1862.28	12451.8	1843.08
3361.61	3367.47	43853.8	20775.2	1793.42	12622.5	1900.37
3360.7	3292.89	43660.3	20991.1	1861.68	12527.2	1806.84
3359.79	3344.44	43562.7	21133	1897.01	12593.7	1932.65
3358.88	3354.86	43695.4	21104.9	1817.22	12605.4	1789.81
3357.97	3340.61	43863.7	20816.5	1814.18	12526.6	1879.95
3357.05	3312.67	43577.1	21122.7	1838.54	12667.1	1961.84
3356.14	3312.13	43797.4	21182.3	1780.71	12574.6	2008.1
3355.23	3352.68	43886.1	21044.6	1898.21	12687.6	1958.47
3354.31	3376.78	43950.2	21197.3	1843.12	12918.3	1895.16
3353.4	3378.97	43973.1	21185.6	1796.27	12680.7	1905.8
3352.49	3416.75	44039.9	21187.7	1900.02	12793.6	1779.56
3351.58	3457.25	44024.5	21102.1	1817.59	12679.3	1957.19
3350.66	3319.84	43803.9	21194.5	1748.87	12737.5	1956.87
3349.75	3442.44	43867.9	21191	1811.52	12806.5	1863.52
3348.83	3368.01	43688.4	21275.1	1882.37	12727.9	1868.69
3347.92	3356.52	44026	21422.1	1854.7	12641	1865.65
3347.01	3314.95	43991.4	21459.6	1876.28	12461.1	1879.02
3346.09	3470.28	43910.4	21327.6	1875.98	12650.5	1884.18
3345.18	3535.34	44034.5	21233.9	1771.77	12839.9	1867.47
3344.26	3537.5	44008.2	21296.1	1755.08	12848.7	1960.11
3343.35	3534.19	44148.7	21336.3	1894.19	12494	1891.46
3342.43	3511.75	44026.7	21261.8	1828.3	12860.9	1913.02
3341.52	3434.67	43907.5	21340.3	1981.02	12656.6	1797.94
3340.6	3455.97	44214.5	21132	1822.24	12996.1	2048.99
3339.69	3436.29	44322.1	21590.1	1854.72	12723.5	1895.69
3338.77	3356.52	44189.2	21611.2	1873.54	12817.1	1832.57
3337.86	3358.71	44122	21476.6	1799.5	12724.9	1848.66
3336.94	3516.51	44155.7	21478.6	1919.34	12856.6	1911.15
3336.03	3393.1	44028.4	21436.9	1932.68	12791.7	1864.43
3335.11	3425.3	44078.6	21537.1	1891.42	12827.8	1891.42
3334.19	3361.98	44011.4	21285.3	1844.72	12885.8	1899.3
3333.28	3456.93	44369.8	21451	1841.69	12981.9	1879.89
3332.36	3497.28	44439	21292	1835.94	12900.7	1936.87
3331.45	3480.35	44270.8	21544.9	1770.18	13021.3	1827.46
3330.53	3436.15	44697.2	21415.9	1903.52	13021.9	1979.88
3329.61	3424.68	44174.6	21341.6	1802.32	12842.6	1949.56
3328.69	3407.77	44295.5	21354.4	1902.9	12946.8	1870.18
3327.78	3396.31	44408.3	21236.5	1856.25	12748.4	1970.73
3326.86	3463.89	44316.6	21595.5	1918.63	12803.6	1891.38
3325.94	3526	44726.2	21480.3	1798.42	13104	1912.87
3325.02	3484.56	44495.6	21811.9	1784.51	12889.3	1926.18
3324.11	3380.48	44706.2	21805.6	1800.56	12990.7	1868.66
3323.19	3407.16	44704.4	21573.3	1751.24	12893.3	1887.42
3322.27	3594.5	44599.1	21654.2	1794.53	13005.6	1848.99
3321.35	3397.89	44700.7	21669.7	1805.13	12891.8	1990.27
3320.43	3430	44821.4	21747.8	1935.5	13055.8	1837.5
3319.52	3361.4	44819.5	21640.9	1755.55	13072.7	1845.37
3318.6	3423.44	44559.2	21593.8	1877.72	13106	1787.92
3317.68	3371.19	44410.4	21633.8	1885.58	12886.1	1836.6
3316.76	3454.97	44563.7	21842.5	1852.63	13085.4	1893.43
3315.84	3342.89	44804	21817.2	1974.73	13311.7	1955.68
3314.92	3491.92	44568.2	21794.6	1852.02	13067.5	1862.9
3314	3434.25	44482.1	21652.4	1884.35	13190.5	1895.23
3313.08	3436.41	44697.8	21937	1894.92	13316.1	1829.67
3312.16	3414.1	45014	21998.7	1883.74	13161.7	2003.34
3311.24	3514.11	44968.6	21886.4	1916.04	12863.3	1975.84
3310.32	3456.47	45371.6	21891	1874.97	13054.1	1855.95
3309.4	3434.17	45059.9	21800.5	1817.61	12902.6	1945.31
3308.48	3490.66	45193.8	22063.1	1847.2	13096.1	1936.84
3307.56	3519.97	45409.2	21866.7	1827.88	12914.7	1922.94
3306.64	3351.03	45447.9	22107.5	1814.01	13151.6	2014.96
3305.72	3421.07	45155.5	22036.1	1827.29	13277	1979.34
3304.8	3306.5	45169.8	22122.1	1867.71	13364.4	2011.59
3303.88	3449.82	45496.3	22066.9	1924.41	13280.8	1954.26
3302.96	3381.41	45421.1	21987.3	1842.68	13238	1850.82
3302.04	3445.98	45155.9	21905	1893.93	13406.8	1915.64
3301.11	3388.45	45455.1	22300.3	1817.66	13312.3	1861.07
3300.19	3480.12	45678.2	22101.3	1901.45	13253.2	1887.89
3299.27	3471.42	45364.3	22111.3	1949.96	13354.1	1898.43
3298.35	3611.85	45595.6	21917.9	1843.89	13411.6	1906.26
3297.43	3464.86	45493.3	22199	1862.57	13336.2	1873.41
3296.5	3488.69	45686.4	22387.8	1780.94	13320.5	1984.25
3295.58	3428.5	45340.2	22134.8	1818.6	13508	1935.14
3294.66	3528.2	45216.3	22212.5	1842.69	13310.7	1926.69
3293.74	3459.89	45693.9	22030.1	1888.45	13693.3	1939.93
3292.81	3375.35	45578.1	22091.5	1947.74	13290.1	1869.18
3291.89	3591.48	45641.1	22133.9	1996.17	13296.1	1925.75
3290.97	3376.96	46243	22138.5	1890.23	13429.3	1917.31
3290.04	3487.42	45788.7	22459.8	1976.57	13348.6	1873.68
3289.12	3524.76	45792.1	22180	1838.18	13408.7	1919.4
3288.2	3399.67	46220.4	22411.8	1862.24	13363.2	1986.75
3287.27	3347.7	45920.6	22562.5	1778.04	13415.1	1948.54
3286.35	3523.03	45566.7	22458.7	1904.93	13605.1	1921.16
3285.43	3400.72	46222.1	22514.5	1866.74	13464.9	1964.14
3284.5	3373.11	45954.9	22451.3	1907.01	13625	1890.78
3283.58	3396.9	46182.7	22385.5	1801.22	13376.7	1985.13
3282.65	3515.33	46031.9	22538.7	1860.42	13677.3	1960.47
3281.73	3309.28	45835.1	22589.1	1897.97	13604.8	1862.82
3280.8	3457.42	45814.1	22466.4	1873.33	13516.1	1870.63
3279.88	3362.26	46477	22835.8	2010.87	13527.4	1875.73
3278.95	3337.39	46391	22553.7	1878.12	13549.5	1851.1
3278.03	3447.62	46351	22523	1777.85	13558.1	1934.56
3277.1	3476.77	46424.5	22468	1872.11	13637	1920.74
3276.18	3454.6	46703.3	22858.7	1901.52	13653.6	1920.42
3275.25	3513.45	46368.9	22625.4	1844.49	13608.2	2011.93
3274.32	3688.39	46574.6	22686.5	1933.3	13827.4	1898.2
3273.4	3582.5	46666.9	22804.3	1846.59	13663.2	1924.88
3272.47	3592.71	46475.8	22746.6	1902.97	13636.6	1905.67
3271.55	3449.09	46740.8	22769.9	1867.58	13939.4	1980.93
3270.62	3605.03	46905.9	22628.6	1829.5	13823.8	1945.53
3269.69	3596.35	46739	22824.5	1705.1	13764.9	1966.79
3268.77	3549.9	47020	22874.8	1772.25	13778.8	1982.66
3267.84	3568.2	47133.7	23138	1820.51	14059.8	1890.64
3266.91	3597.29	46899.5	23069.6	1785.16	13936.1	2087.18
3265.99	3688.37	47002.4	23011.9	1749.82	14122.6	1968.21
3265.06	3480.2	47062.2	23059.3	1870.84	14195.8	1997.54
3264.13	3614.39	47202.7	23077.1	1805.85	13975.1	1989.13
3263.2	3635.36	46984.8	22938.6	1881.01	14129.1	1994.19
3262.27	3607.83	47386.7	23190.9	1834.9	14005.6	2020.81
3261.35	3558.75	47629.6	23241	1945.05	14143.4	1977.38
3260.42	3703.62	47336.3	23269.5	1907.03	14014.5	1987.83
3259.49	3603.37	47654.4	23273.8	2019.83	13955.6	1925.57
3258.56	3602.78	47961.7	23329.2	1804.08	14131.1	2059.89
3257.63	3790.65	48171.9	23355	1938.4	14468	2024.55
3256.7	3655.44	47897.6	23364.7	1927.32	14223.4	1892.32
3255.78	3705.98	48088.9	23261.3	1870.48	14005.8	2139.62
3254.85	3600.43	48584.3	23488.9	1856.72	14208	2047.78
3253.92	3653.65	48479.5	23684.2	1813.37	14332.1	2063.59
3252.99	3628.85	49130.7	23709.9	1772.73	14370.1	2041.73
3252.06	3846.11	48899.4	24034.2	2017.19	14523.8	2087.12
3251.13	3807.84	48829.6	23863.5	1804.42	14497.2	2140.56
3250.2	3694.29	48818.9	24117.7	1898.23	14513.7	2148.28
3249.27	3892.62	49015.3	23966	1836.09	14796.3	2172.13
3248.34	3797.91	48824.5	23994.3	1897.61	14715.9	2069.63
3247.41	4020.35	49480.4	23947.4	1830.12	14579.1	2131.11
3246.48	3901.46	49364.8	24185.3	1894.31	14684.2	2240.92
3245.55	3967.99	49840.3	24219	1837.58	14464.2	2197.57
3244.62	3790.06	49558.2	24037.7	1877.57	14811.1	2119.32
3243.69	3934.47	49880.5	23980.1	1909.49	14811.3	2151.2
3242.76	4084.2	50175.8	24440.7	1850.11	14859.9	2239.46
3241.82	4037.89	50232	24517.3	1941.09	14975.6	2252.52
3240.89	3905.7	50197	24558.9	1814.61	15043	2099.15
3239.96	3956.06	50333.7	24420.7	1932.4	14997.6	2133.69
3239.03	4014.45	50733.4	24422.1	1867.68	14804.6	2267.52
3238.1	3909.15	51127.6	24788.4	1934.45	15035.6	2133
3237.17	4050.69	50727.6	24894.3	1883.17	15027.8	2164.84
3236.23	3881.06	50909.7	24825.9	1850.68	14977.1	2084.02
3235.3	3893.83	51132	24846	1914.74	15092.6	2180.22
3234.37	3882.47	51190.7	25206.6	1855.44	15275.2	2155.74
3233.44	3785.33	51458.5	25264.1	1932.88	15184.2	2182.19
3232.5	3784.71	51294.6	25265.4	2012.97	15221.9	2058.54
3231.57	3915.41	51401.5	25333.6	1886.69	15168.5	2076.96
3230.64	3853.14	51765.6	25042.8	1894.42	15337.6	2036.43
3229.7	3823.05	51588.3	25060.1	1789.62	15450.2	2113.79
3228.77	3747.42	52137.1	25356	1848.26	15335.2	2083.98
3227.84	3711.99	52334.8	25268.9	1861.35	15426.5	2091.68
3226.9	3759.59	51988.9	25505.7	1965.48	15587.3	2051.17
3225.97	3839.29	52510.5	25349	1890.2	15531.2	2141.86
3225.04	3795.84	52378.8	25374.3	1844.38	15595.6	2042.47
3224.1	3674.78	52134.7	25498.6	1916.34	15536.8	2026.08
3223.17	3700.94	52353.7	25697.8	1875.89	15625.3	1953.49
3222.23	3705.68	52192.6	25645.5	1921.07	15344.5	2135.12
3221.3	3782.66	52724.5	25791.1	1982.28	15572	2003.69
3220.36	3600.16	53376.5	25741.4	1979.29	15494.6	1987.31
3219.43	3666.43	53038.9	25876.3	1941.52	15759.5	2008.38
3218.49	3692.57	53364.4	25703.6	1989.34	15879.9	2002.7
3217.56	3633.15	53160.6	26119.1	1849.99	15874.7	1911.48
3216.62	3549.7	52654.7	25930.4	1881.77	15690.3	2026.11
3215.69	3466.27	52990.9	26102.6	1905.51	15922.9	1983.02
3214.75	3580.6	53046.4	26141.1	1918.56	15736	2004.07
3213.82	3478.5	53320.9	25925.8	1878.17	15824.2	1907.56
3212.88	3464.57	53456.5	26111.2	1872.53	15757.5	1995.4
3211.95	3597.55	53410.3	25791.8	1912.28	15885.8	1971.04
3211.01	3476.79	53145.3	25985.2	1989.41	15984.7	1968.05
3210.07	3516.27	53756	26063.7	1975.73	15664.4	1957.05
3209.14	3587.78	53659.1	26102.1	1959.4	15915.4	2026.13
3208.2	3528.47	53741.1	26250	1884.34	15931.5	1879
3207.26	3543.91	53657.6	26205.7	1934.74	15896.9	2089.52
3206.33	3524.65	53931.7	26201.4	1849.04	15945	1979.78
3205.39	3444.04	53538.7	26383.9	1806.06	15854.3	1982.13
3204.45	3499.49	53556.7	26286.2	1829.77	15883.8	1995.14
3203.51	3722.94	53817.3	26271.3	1930.81	16022.5	1997.48
3202.58	3557.01	53797.8	26147	1837.17	15937.2	1938.49
3201.64	3513.78	53658.4	26486.6	1876.86	15940	1972.83
3200.7	3491.88	54108.1	26311.7	1969.85	15932	1927.2
3199.76	3501.97	54051.3	26464.7	1913.56	15841.5	1934.88
3198.82	3482.74	54173.1	26300.4	1907.92	16062.7	2043.81
3197.89	3330.31	54060.3	26719.8	1817.02	16068.1	1976.87
3196.95	3510.91	54243.3	26422.4	1917.95	16054.8	1973.89
3196.01	3467.72	54082.6	26572.5	1875.02	16177.4	1949.59
3195.07	3493.78	54278.8	26520.3	1773.52	16233.3	1909.33
3194.13	3408.01	54216.7	26468	1938.31	16145.5	1943.63
3193.19	3569.84	54213.2	26264	1993.9	16153.5	1999.22
3192.25	3542.64	54302.8	26422.1	1879.12	16007.1	1990.91
3191.31	3547.39	54030.5	26487	1841.56	16294.6	2001.23
3190.37	3538.83	54178.6	26634.3	1971.63	16071.1	1889.15
3189.43	3426.51	54366.7	26638	1864.9	16105.7	2005.89
3188.49	3617.47	54711.5	26585.7	2010.89	16084.4	1976.31
3187.55	3683.36	56415.3	26498.9	1864.29	16015.3	1898.86
3186.61	3459.4	56608.2	26622.3	1959.71	16052.6	2047.46
3185.67	3533.28	55155.3	26301.5	1884.95	16196.2	1892.92
3184.73	3585.87	54362.1	26403.6	1916.54	16185.6	1985.65
3183.79	3404.55	54650.9	26582.6	1828.52	16167	1892.3
3182.85	3473.09	54530.4	26713.8	1806.96	16345	1963.74
3181.91	3541.6	54354.1	26632.4	1960.77	15973.1	1798.7
3180.97	3644.62	54071.6	26625.4	1851.53	16100.6	2005.6
3180.03	3529.82	54373.5	26509.5	1875.13	16209.5	2031.84
3179.09	3566.42	54054	26401.6	1765.95	16007.7	2015.57
3178.15	3621.59	54177.9	26530	1877.18	16034.3	1951.52
3177.2	3533.4	54033.6	26647.8	1884.83	15909.6	1919.34
3176.26	3532.82	53722.2	26614.3	1990.7	16026.4	1958.84
3175.32	3558.78	54061.1	26525	1852.37	16018.5	2030.18
3174.38	3640.46	54198.2	26496.8	1830.84	16350.2	2000.66
3173.44	3618.64	53788.8	26412.9	1758.91	16047.8	1926.05
3172.49	3496.03	53856.9	26310.4	1843.51	16164.5	1946.95
3171.55	3638.67	53911.7	26215.9	1779.55	16153.9	2034.15
3170.61	3672.55	54077.9	26508.6	1872.07	16143.3	1975.49
3169.66	3486.36	53989.6	26424.8	1861.16	16045.2	1956.6
3168.72	3504.35	54028.5	26327.7	1868.81	15997.5	2078.22
3167.78	3487.87	54168	26015.9	1916.21	16172.5	2056.68
3166.83	3466.1	54034.7	26417.1	1849.65	16143.4	2021.89
3165.89	3505.28	53890.7	26489.6	1957.98	16071.8	2029.51
3164.95	3430.53	54046.1	26527.7	1891.43	16093	2023.88
3164	3562.4	53904.9	26608.1	1930.85	16090.4	1959.98
3163.06	3477.08	53943.7	26556.1	1893.46	16289	1957.02
3162.12	3471.22	53694	26559.7	1887.85	16275.8	1832.25
3161.17	3404.47	54299.4	26544.8	1927.26	16283.7	1895.49
3160.23	3634.19	54129	26598.7	1924.29	16177.8	1884.59
3159.28	3453.64	53958.8	26713.4	1810.18	16053.5	1878.99
3158.34	3619.77	53907.6	26243.3	1860.16	16042.9	2095.66
3157.39	3439.28	54205.7	26350.2	1859.86	16286.3	2031.82
3156.45	3552.46	53860.9	26271.8	1896.58	16291.6	2002.39
3155.5	3562.46	53727.8	26167	1795.77	16148.7	1986.2
3154.56	3511.63	53600	26355.8	1808.7	16148.8	2020.25
3153.61	3600.95	53765.7	26650.2	1895.65	16214.9	1980.26
3152.67	3507.84	53963.1	26400	1839.83	16347	1911.21
3151.72	3538.98	53957	26324.3	1815.74	16323.2	2045.69
3150.77	3630.9	54225.6	26460.1	1910.58	16095.9	1976.64
3149.83	3545.75	53786.1	26416.1	1844.21	16230.7	1955.18
3148.88	3600.65	53991.3	26364.3	1949.58	16228	2005.06
3147.93	3523.46	53821.3	26404.9	1922.85	16222.7	1872.67
3146.99	3456.87	54243	26495.6	1946.3	16106.5	1943.66
3146.04	3453.66	53959.5	26552	1856.21	16251.7	1961.83
3145.09	3619.42	53890	26479	1837.43	16222.7	1861.19
3144.15	3573.95	54142.5	26435.1	1816.01	16373.1	2003.42
3143.2	3510.03	54162.6	26441.3	1916	16257	2092.82
3142.25	3517.37	53942.7	26492.4	1899.85	16399.4	2008.04
3141.3	3503.6	53867.9	26601.5	1772.91	16328.2	1904.82
3140.36	3587.44	54099.1	26388.8	1896.6	16259.6	1862.3
3139.41	3404.87	53763.3	26321.2	1846.18	16317.6	1859.36
3138.46	3536.17	54092	26517.3	1880.15	16254.2	1993.54
3137.51	3474.95	54294.1	26433.9	1779.66	16022.2	2009.04
3136.56	3463.83	54248.3	26387.4	1932.26	16388.6	2090.43
3135.62	3595.05	53941.6	26253.9	1866.05	16430.8	2008.38
3134.67	3576.02	54096.2	26299.7	1886.83	16380.6	1823.58
3133.72	3659.75	53918.7	26479.8	1873.35	16240.9	1920.77
3132.77	3530.06	54033.7	26470.2	1891.48	16262	1952.07
3131.82	3521.58	53908.9	26365.8	1959.65	16243.5	2054.48
3130.87	3502.57	53739.5	26298.3	1864.53	16375.2	1890.86
3129.92	3380.88	53978.2	26512.5	1806.3	16340.9	1911.62
3128.97	3551.45	54324.8	26634.5	1871.82	16222.4	1990.29
3128.02	3529.81	53765.8	26443.3	1821.5	16219.8	1837.29
3127.07	3518.71	53957	26504.8	1931.74	16377.6	1921.21
3126.12	3570.76	53821.9	26550.4	1884.05	16351.3	1934.05
3125.17	3485.98	53602.6	26532.9	1939	16314.4	1975.83
3124.22	3395.98	54085.7	26462.8	1880.81	16224.9	1925.53
3123.27	3611.09	54079.5	26321.7	1891.02	16209.1	1867.35
3122.32	3576.31	54012.8	26714.5	1927.53	16243.3	1961.71
3121.37	3381.16	54106.5	26473.5	1811.53	16527.2	1890.4
3120.42	3522.56	53866.3	26385.1	1897.98	16138.1	1955.81
3119.47	3451.02	53988.9	26480.6	1981.78	16403.5	1879.27
3118.52	3597.62	54095.7	26725.9	1776.47	16432.4	2007.73
3117.56	3662.72	53656	26524.5	1889.16	16398.2	1970.62
3116.61	3543.9	54248.8	26346.8	1957.16	16272	1920.38
3115.66	3595.86	54547.2	26463.3	1909.56	16261.5	1975.23
3114.71	3400.93	54622.3	26466.8	1896.12	16534.6	1914.5
3113.76	3602.56	54211.7	26704.1	1801.28	16282.4	1961.45
3112.8	3557.34	54024.3	26694.5	1853.49	16237.7	1863.99
3111.85	3538.38	54325.2	26635	1926.68	16736.4	1924.06
3110.9	3600.79	54392.4	26530.9	1928.99	16345.3	1939.49
3109.95	3377.16	54218.2	26985.8	1939.17	16358.3	1910.31
3108.99	3499.91	54553	26566.8	1938.86	16400.3	2043.8
3108.04	3530.82	54578.2	26625.4	1933.29	16237.6	1886.08
3107.09	3522.37	54417.1	26749.6	1927.73	16103.8	2045.76
3106.13	3645.05	54479	26732.1	1819.9	16415.8	1932.66
3105.18	3626.1	54653.6	26662.2	1869.42	16491.8	2029.36
3104.23	3586.18	54644.7	26644.7	1958.24	16510.1	1924.16
3103.27	3428.33	54682.9	26747.8	1947.44	16795.7	1947.44
3102.32	3603.35	55090.6	26811.5	1766.3	16680.2	1913.05
3101.36	3487.47	54911.3	26757.4	1897.02	16557	2046.37
3100.41	3447.61	54561.8	26847.3	1849.55	16630.2	2038.17
3099.46	3609.44	54877.6	26981.7	1969.74	16538.5	1954.02
3098.5	3532.9	54648.7	27040.2	1906.56	16669.3	1927.51
3097.55	3495.66	55040.3	26797.5	1793.66	16569.7	2005.75
3096.59	3450.58	54746	26963.3	1788.13	16498.9	1950.44
3095.64	3507.61	54653.2	26602.8	1855.89	16454.3	2015.57
3094.68	3446.84	55251.5	26616.8	1970.74	16577.3	1994.3
3093.73	3668.7	54768.8	26677.9	1818.65	16640	1975.65
3092.77	3560.83	54733.7	26924.7	1800.04	16590.2	1983.18
3091.81	3643.95	55122.3	26875.8	1844.21	17024.3	2058.72
3090.86	3622.43	54658.2	27143.4	1836.06	16893.4	1927.61
3089.9	3600.92	55025.8	26877.5	1908.98	16843.5	1987.44
3088.95	3602.95	54859.9	27032.5	1869.45	16885.2	1919.13
3087.99	3589.28	54884.9	27033.4	1947.57	16537.4	1937.12
3087.03	3570.4	55145.2	27238	1808.72	16613.1	1939.41
3086.08	3517.55	55502	27006.2	1970.45	16897.8	1965.23
3085.12	3676.36	54886.7	27247.4	1917.87	16769.6	1857.78
3084.16	3615.67	55311.4	26994.8	1951.52	16918.4	2027.28
3083.21	3429.62	55563.6	26917.2	1919.86	16832.1	2029.56
3082.25	3463.01	55256.7	27087.8	1872.53	16800.6	1943.05
3081.29	3462.45	55581.9	27052	1851.34	16748.2	1872.23
3080.33	3435.77	55557.2	27259	1879.75	16910	1898.03
3079.38	3523.96	55657.7	27314.6	1934.26	16988.1	1999.52
3078.42	3593.85	55426.7	27140.5	1772.13	16852.2	1879.14
3077.46	3572.39	55665.6	26984.7	1904.93	16839	1928.41
3076.5	3470.05	55935.6	27108.1	1865.48	17191.1	2024.63
3075.54	3532.09	56072.5	27578.5	1922.56	17042.2	1951.26
3074.59	3578.46	56305.9	27514	1789.23	17039.4	2018.75
3073.63	3554.4	55908.1	27431.2	1924.54	17143.5	1994.95
3072.67	3538.17	56034.6	27312	1945.08	17049.5	1992.02
3071.71	3639.26	56403.4	27289.3	1835.27	17145.7	2038.61
3070.75	3466.64	56326.4	27430.8	1840.19	17294.1	1947.05
3069.79	3541.65	55769.9	27327.2	1902.43	16991.6	1985.82
3068.83	3601	56472.1	27447.8	1863.03	17228.5	2037.61
3067.87	3530.07	55973.1	27649.2	1847.1	17090.2	2008.62
3066.91	3589.4	55799.8	27509.2	1927.54	17243.7	2005.69
3065.95	3588.81	55879.2	27382.3	1922.02	16998.7	1898.58
3064.99	3616.87	56023.7	27263.2	1775.88	16743.3	1913.89
3064.03	3592.84	56084.8	27703.9	1895.35	17045.2	1968.25
3063.07	3430.86	56200.5	27787.9	1944.5	17128.3	1827.36
3062.11	3589.06	56592.2	27726.1	1925.97	17117.7	1889.53
3061.15	3486.99	56478.8	27562.8	1803.35	17195.5	1959.48
3060.19	3606.1	56383.7	27810.7	1914.93	17250	1904.52
3059.23	3530.07	56319.8	27460.1	1875.59	17085.8	1995.26
3058.27	3607.52	56955.6	27949.8	1877.89	17449.8	1984.53
3057.31	3653.74	56766.9	27846.4	1841.17	17223.3	1869.78
3056.34	3775.34	56944.8	27901.7	1911.07	17220.5	1905.87
3055.38	3673.34	57109.6	27915.3	1827.57	17191.6	1960.15
3054.42	3597.36	56814.3	28025.1	1913.05	17498.1	1848.06
3053.46	3526.6	56820.6	28054.3	1899.74	17414.7	1956.91
3052.5	3539.01	56795.7	28208.2	1847.46	17409.2	2031.94
3051.53	3699.51	57077.4	28232.1	1953.67	17455.8	2039.41
3050.57	3576.82	57094	27840.5	1820.88	17471.1	2109.2
3049.61	3519.09	57404.1	28124.2	1893.3	17439.6	2077.69
3048.65	3640.56	57280.4	28316.9	1864.42	17644.5	1968.29
3047.68	3543.9	57644.9	28294.1	2056.24	17496.2	1960.18
3046.72	3696.48	56989.1	28206.4	1850.83	17649.1	2001.39
3045.76	3464.88	57921.9	28258.9	1943.97	17500.9	1886.87
3044.79	3547.35	57689.2	28236.1	1858.01	17417.6	2042.26
3043.83	3705.04	57941.8	28327.5	1811.01	17448.4	1945.92
3042.87	3631.79	58165.8	28343.6	1896.32	17653.1	1927.45
3041.9	3607.86	58158.8	28536	1867.47	17608.7	2049.03
3040.94	3578.74	57998.9	28282.4	1851.61	17730.3	1913.85
3039.97	3534.07	57800.1	28604.5	1851.3	17628.9	1949.83
3039.01	3611.27	57645.5	28395	1926.18	17830.8	1926.18
3038.05	3491.44	58553.6	28595.1	1832.55	17719	1884.39
3037.08	3682.65	58598.4	28502.3	1917.78	17913.1	2031.81
3036.12	3513.62	58280.5	28717.9	1922.64	17850.5	1811.22
3035.15	3515.63	58154.3	28671.7	1958.6	17803.6	1981.92
3034.19	3724.87	58984.1	28620.4	1932.37	17963.8	2002.31
3033.22	3579.23	58762	28706.3	1939.83	17738.2	1955.37
3032.26	3581.23	58749.8	28714.6	1810.04	17854.4	2084.52
3031.29	3660.9	59050.8	28852.3	1838.22	17825.5	2045.34
3030.32	3582.64	59256	29010.6	1959.58	17851.1	1925.93
3029.36	3628.64	59111.7	29008.5	1891.97	17843	2083.49
3028.39	3519.36	58933.8	29200.4	1914.95	17990.2	1966.7
3027.43	3508.44	59213.9	28978.2	1927.57	18264.1	2033.65
3026.46	3536.32	59400.8	29007.1	1826.36	18175.7	2074.71
3025.49	3608.16	59419.5	29108.4	1934.7	18240	1999.36
3024.53	3586.88	59435.7	29139.8	1960.24	18058.5	2030.07
3023.56	3508.72	59847.4	29354.8	1998.7	18309	2084.03
3022.59	3539.17	59840.1	29262.1	1876.87	18150.8	1951.84
3021.62	3698.85	59657.1	29422.8	1899.83	18411.5	2088.52
3020.66	3636.21	60027.3	29221.5	1889.18	18356.8	1992.55
3019.69	3630.45	60379.2	29123.7	1966.39	18563.1	2018.07
3018.72	3418.01	60276.3	29281.7	1852.39	18283.6	1906.64
3017.75	3549.18	60367.1	29628.2	1787.51	18580.3	2004.49
3016.79	3695.81	60326.2	29749.9	1805.29	18696	1890.52
3015.82	3638.4	60210.5	29592.6	1936.69	18561.3	2021.91
3014.85	3593.91	60634.3	29660.1	1853.76	18607.3	1954.45
3013.88	3590.74	60696.7	29812.7	1894.75	18565.5	1856.03
3012.91	3597.89	60797.7	29913.6	1878.96	18923.8	1917.67
3011.94	3491.5	61481.9	29970.6	1834.78	18644.6	1997.35
3010.98	3524.47	61087.4	30084.4	1976.39	18391.2	2030.57
3010.01	3492.93	61144.4	30146.6	1932.21	18744.2	2007.02
3009.04	3634.22	61160.2	30329.9	1939.63	18890.7	2086.65
3008.07	3592.36	61436.4	30456.4	1867.1	18959.8	1996.04
3007.1	3614.98	62050.3	30307.1	1923.52	18582.9	1969.93
3006.13	3549.94	62156.1	30178.3	1925.78	18933	2026.33
3005.16	3608.64	62357.3	30289.4	1832.67	19038.2	1912.58
3004.19	3649.28	62086.8	30542.1	1850.41	18944.8	2010.2
3003.22	3630.65	62169.3	30758.7	1906.8	19098.9	1996.98
3002.25	3588.83	62339.5	30838.7	1909.06	19227.2	2022.42
3001.28	3696.43	62669.3	31330.8	1870.11	19028.2	1947.39
3000.31	3739.61	63024.7	30712.7	1882.68	19249.2	2065.54
2999.34	3620.54	62978.3	30905.9	1926.15	19150.7	2049.75
2998.36	3655.99	62865	30872.5	1887.21	19199.1	1992.77
2997.39	3575.59	63346.4	30993.6	2033.63	19381.3	2013.04
2996.42	3590.44	63642.2	31109.5	1863.43	19566	2015.28
2995.45	3654.19	63549.5	31299.9	1878.56	19320.9	1930.03
2994.48	3635.58	64071.6	31456.9	1973.45	19382	1965.73
2993.51	3719.88	63757.6	31274.2	1913.96	19664.4	2055.45
2992.54	3724.41	64238.4	31348.8	1931.65	19792.4	2049.97
2991.56	3631.22	64605.9	31359.1	1903.05	19840.5	2067.63
2990.59	3607.48	64577.3	31603.4	1874.45	19685.6	1956.73
2989.62	3581.18	64641.2	31541.6	1879.28	19702.9	1940.98
2988.65	3580.59	65083	31819.2	2017.78	19738.2	2007.5
2987.67	3518.32	65288.2	31742	1873.53	19794.1	1973.76
2986.7	3561.43	65154.1	31891	1891.21	20114.6	2114.76
2985.73	3679.03	65644.4	31849.8	1782.99	20108.8	2003.94
2984.75	3665.58	65520.6	31916.5	1954.8	20005.3	2070.4
2983.78	3647	66144.2	32314.5	1890.28	20053.4	2034.1
2982.81	3777.36	66156.5	32247.5	1946.46	20152.8	2056.88
2981.83	3548.24	66594.9	32347.5	1879.39	20380.5	2097.62
2980.86	3545.09	66491.6	32537.3	1853.41	20269.4	2027.97
2979.89	3701.07	66557.7	32236.8	1853.1	20320	2032.77
2978.91	3641.44	67006.1	32500.9	1919.52	20432.1	2088.89
2977.94	3676.76	67303	32867.6	1980.78	20623.7	2021.83
2976.96	3540.2	67502.3	32618.5	1872.71	20510	2095.9
2975.99	3737.11	67604.1	32954.3	1846.76	20501.5	2072.47
2975.01	3628.79	68282.8	32966.9	1908	20557.2	1956.73
2974.04	3679.48	67971.6	33284.5	1899.99	20776.9	2038.46
2973.06	3619.91	68268.1	33194.5	1868.92	20540.2	1922.76
2972.09	3668.02	68549.1	33194.1	1986.52	20754.7	1927.57
2971.11	3631.53	68855.6	33398.8	1934.94	20958.8	2032.33
2970.14	3533.57	69118.5	33639.3	1916.68	20975.9	2016.62
2969.16	3599.6	68874	33700.4	1872.82	21005.8	2052.15
2968.18	3563.14	69077.9	33651.3	1877.63	20800	1918.62
2967.21	3647.08	70011.6	33584.4	1931.11	21047.5	1997.7
2966.23	3771.95	69592.9	33755.5	1925.67	21138.8	2030.66
2965.26	3722.69	69384.4	34154.5	1922.79	20823	2086.65
2964.28	3596.64	69690.4	34297.4	1942.95	21073	1945.51
2963.3	3613.97	70160.1	34238	1996.38	21420.2	2075.73
2962.32	3672.23	70504.3	34004.6	1921.84	21531.8	2049.8
2961.35	3843.06	70866.3	34370	1977.82	21553.9	2075.05
2960.37	3699.17	70499.1	34320.9	1987.73	21486.4	2038.89
2959.39	3788.08	71418.5	34271.8	1961.82	21526.3	2074.36
2958.42	3710.74	71186.8	34555.1	1912.91	21333.5	1999.86
2957.44	3722.91	71001.3	34582.7	1991.86	21491.1	2081.35
2956.46	3699.29	71240.2	34832.7	1955.74	21462	1978.75
2955.48	3642.45	71660.4	34852.5	1960.53	21609.3	2098.56
2954.5	3611.18	71763.7	35043.6	1921.88	21662	1988.32
2953.53	3835.45	72078.9	34989.3	1921.56	21612.4	2072.32
2952.55	3581.89	72166.7	34981	1957.01	21841.4	2064.32
2951.57	3663.05	72226.4	35077.4	2033.32	21807.1	1997.56
2950.59	3567.95	72464.8	34923.5	1895.07	21681	1966.59
2949.61	3523.95	72437.6	34805.4	1958.6	21646.8	2068.41
2948.63	3801.67	72244.4	34832.9	2022.11	21888.3	2052.75
2947.65	3650.43	72865.6	34995.6	1978.38	22117	2070.28
2946.67	3545.18	73019.6	35227.2	1878.51	21830.1	2072.49
2945.69	3741.1	73352.1	35285.2	1970.07	21548.3	2046.63
2944.71	3753.24	72855.2	35210.6	1911.07	21879	2122.84
2943.73	3668.44	72595.8	35204.8	1982.18	22061.7	1915.85
2942.75	3632.13	73326.1	35270.4	1930.84	21815.7	2009.91
2941.77	3759.04	73186.6	35060.6	1889.72	22337.5	2058.04
2940.79	3648.78	73416.8	35139	1983.75	21946.2	2095.95
2939.81	3750.16	73432.7	35304	1975.78	21912	1988.53
2938.83	3754.64	73731.6	35173.3	1970.36	22158.2	2057.02
2937.85	3685.21	73765.4	35718	1967.49	22159.7	2059.23
2936.87	3715.18	73414.4	35498.1	2069.09	22054.1	2135.34
2935.89	3755.34	73381.9	35533	1931.17	22132	1994.86
2934.91	3663.02	73940.5	35685.1	1935.95	21871.1	2002.18
2933.92	3575.82	73612.5	35406.7	1981.47	22140	2012.04
2932.94	3728.02	73554.6	35306.7	1965.87	21912.3	2011.71
2931.96	3569.55	73511.9	35583.5	1912.08	21957.1	2029.2
2930.98	3742.07	73520.2	35641.3	2013.59	22162.2	2016.13
2930	3733.82	73912.8	35378.4	2033.62	21919.3	2084.52
2929.01	3870.62	73457.9	35616.9	1936.58	22210.9	1967.12
2928.03	3755.49	73285.5	35595.7	1961.71	22125.8	2050.76
2927.05	3701.45	73426.1	35470.3	2050.42	22391.9	2052.97
2926.07	3746.62	73653.1	35507.7	1938.17	22057.5	2095.87
2925.08	3840.1	73340.9	35662.1	1963.28	22145.4	2042.12
2924.1	3707.25	73143.2	35432.5	1962.96	22172.3	2097.72
2923.12	3643.09	72813.4	35553.8	2005.86	21889	2089.75
2922.13	3642.49	73088.7	35329.3	1827.6	21956.6	2061.45
2921.15	3629.18	73648.5	35412.5	2061.11	22151.2	2005.2
2920.16	3575.22	73364.5	35160.2	1905.77	22063.7	2091.26
2919.18	3584.8	73243.2	35078.2	1948.65	21864.5	2062.97
2918.2	3713.76	72624	35466.1	1958.49	22059	2115.98
2917.21	3730.92	72594.3	35158.1	1975.94	21984.3	2092.77
2916.23	3748.09	72333.5	35104	1843.57	21947.6	2117.82
2915.24	3722.08	72430.8	35245.5	1904.2	21944	2112.39
2914.26	3721.47	72258.9	35470.7	1858.2	21709.4	1881.04
2913.27	3842.69	72000.9	34810.1	1862.97	21776.9	2055.86
2912.29	3646.65	72067.7	34936.3	2075.83	22105.8	2047.91
2911.3	3673.96	71880.8	34988.9	2004.44	21820.5	2062.8
2910.32	3602.33	72071.9	34874.1	1867.12	21953.9	1981.28
2909.33	3670.22	71971.2	35226	1920.08	21937.6	2077.34
2908.35	3626.5	71898.5	34951.4	2005.99	21870.6	1995.84
2907.36	3656.33	71940	34790.9	1861.13	21646.4	2020.87
2906.37	3810.38	71433.8	35104.6	1962.23	21650.4	2078.85
2905.39	3609.5	71353.6	34929	1944.16	21783.8	2055.69
2904.4	3682.41	71096	34606.5	1966.65	21739.6	1986.93
2903.41	3679.27	71254.1	34512.1	1943.52	21865.3	2042.35
2902.43	3638.12	71136	34455.8	1976.14	21808.5	1917.87
2901.44	3640.06	70615.1	34594.5	1922.62	21622.5	1991.01
2900.45	3520.42	70560.4	34517.9	1947.63	21859.6	2104.66
2899.47	3557.83	70123.4	34426.1	1962.5	21511.6	2046.07
2898.48	3577.5	70603	34488.8	2025.48	21627	1909.01
2897.49	3650.32	70520.5	34260.4	1987.17	21436.1	2047.93
2896.5	3571.26	70615.2	34588.8	1893.2	21708.5	2057.71
2895.52	3689.61	70348	34335.1	1966.27	21254.5	2006.76
2894.53	3673.82	70022.7	34220.7	1912.82	21493.9	2054.51
2893.54	3589.73	69983.4	33848.2	1897.32	21472.6	2026.34
2892.55	3460.15	69901	34067.8	1907.13	21547.5	1962.77
2891.56	3666.95	69947.7	33981.2	1889.11	21397.3	2083.84
2890.57	3608.19	69878	34175.4	1944.43	21077.7	2048.1
2889.58	3678.38	69555.6	33957.4	1903.66	21145	2027.53
2888.6	3690.42	69306.5	34032.7	1958.95	21338.7	1981.7
2887.61	3740.35	69436.6	33736.5	1857.54	21264.4	1933.36
2886.62	3737.21	69533.9	33880	1920.41	20993.1	2064.44
2885.63	3713.86	69355.7	33765.8	1907.46	21300.4	1998.41
2884.64	3650.1	69283.6	33856.2	1866.73	21251.4	1894.51
2883.65	3674.75	69100.5	33716.8	1838.64	21212.5	2002.8
2882.66	3722.13	69134.6	33835	1911.57	21163.6	2063.08
2881.67	3615.47	69044.9	33554.2	1908.73	21008.6	1994.57
2880.68	3695.66	68836.7	33382.1	1865.5	21075.8	2032.11
2879.69	3626.9	68845.5	33626.5	1996.44	21107.7	2049.44
2878.7	3719.68	68443	33646.2	1892.64	21172.4	2066.77
2877.71	3683.74	68497.4	33529.6	1892.33	21136.1	1980.64
2876.71	3768.9	68337.3	33445.9	1917.25	21248.7	1922.29
2875.72	3821.25	67803.9	33500.9	1964.86	20874.4	1969.9
2874.73	3558.35	67845.7	33500.4	1866.18	21191.2	1929.23
2873.74	3772.09	68333.8	33368.8	1986.9	20938.1	1971.77
2872.75	3695.83	67914.1	33340.7	1842.88	20841.4	2039.52
2871.76	3685.14	67799.6	33241.9	1908.11	20958.9	2046.74
2870.77	3775.26	67702.7	33191.1	1953.16	20804.3	2069.09
2869.77	3678.89	67573.2	33147.8	1884.8	20652.2	1965.43
2868.78	3549.8	67184.1	33144.9	1834.1	20631.1	1972.67
2867.79	3569.36	67493	33124.3	1987.46	21078.6	2045.39
2866.8	3606.55	67635.5	33005.5	1916.61	20767.9	1972.02
2865.8	3603.44	67594.1	33163.8	1883.56	20910.5	2044.72
2864.81	3630.54	67515	32969.5	1933.6	20793.8	1999.06
2863.82	3466.32	67491.3	32775.2	1971.05	20976.7	1981.11
2862.82	3604.18	66901.3	33137.3	1920.38	20683.8	2018.54
2861.83	3646.37	66988.4	32963.2	1829.47	20818.8	1917.55
2860.84	3597.96	66705.7	33058.5	1882.01	21119.8	2025.42
2859.84	3642.65	66563.9	32809	1919.43	20419.5	1982.33
2858.85	3642.05	67061	32484.2	1944.27	20788.3	2057.46
2857.85	3598.7	67122.9	32634.7	1916.29	20812.6	2213.04
2856.86	3645.88	66561.2	32810.4	1915.97	20728.7	1988.89
2855.87	3637.74	66163	32769.8	1870.4	20602.1	1933.25
2854.87	3679.87	66524.1	32867.4	1885.18	20563.5	1942.99
2853.88	3571.19	65982.9	32417.2	1879.84	20633	1977.85
2852.88	3623.37	66298.7	32766.2	1912.2	20260.2	1972.5
2851.89	3642.88	66526.4	32308.5	1899.32	20530.7	1959.62
2850.89	3607.11	66472.8	32328.3	1841.23	20718.3	2002
2849.9	3581.4	66065	32461.1	1818.33	20292.9	1986.6
2848.9	3701.34	66034	32576.3	1905.91	20488	2046.54
2847.9	3622.9	66191.4	32387.7	1860.41	20499.6	2013.56
2846.91	3755.35	65809	32339.7	1877.67	20481.2	1988.13
2845.91	3737.16	65848.3	32223.9	1884.89	20470.3	2022.94
2844.92	3636.17	65664.3	32183.5	1909.68	20404.2	1974.92
2843.92	3660.66	65445.2	32388.9	1899.33	20132.4	1899.33
2842.92	3755.38	65457	32358.5	1926.61	20420	1974.27
2841.93	3646.91	65626.8	32491.1	1896.19	20431.7	2024.11
2840.93	3621.23	65495.6	32347.8	1920.96	20533.7	2051.36
2839.93	3608.1	65514.9	32151.9	1888.05	20537.8	1928.16
2838.94	3612.52	65810	31968.6	1825.06	20436.7	1960.44
2837.94	3719.7	65460.8	32063.6	1904.97	20308	2000.22
2836.94	3656.44	65775.8	32088.4	1844.51	20229.4	1914.68
2835.94	3665.86	65499.3	32035.5	1904.34	20361.4	1899.33
2834.94	3620.16	65320.7	31859.9	1823.86	20167.7	1971.67
2833.95	3587	65209.7	32205.3	1851.11	20164.3	1966.34
2832.95	3633.99	64855.8	32129.9	1940.97	20256.2	2128.8
2831.95	3600.84	65118.1	31906.7	1915.61	20210.3	1878.05
2830.95	3662.84	65042.3	32166.9	1910.28	20199.4	2050.49
2829.95	3582.13	64961.5	32023.9	1887.44	20213.6	1962.54
2828.95	3649.12	65496.4	32143.8	1784.51	20107.7	1992.25
2827.95	3736.1	65488.1	31745.6	1841.77	20214.5	1939.37
2826.96	3695.45	65122	32043.1	1891.51	20428.8	1984.08
2825.96	3689.84	64693.5	32040.3	1816.15	20240.3	1971.25
2824.96	3679.22	64842.9	31834.9	1873.38	19984.4	1920.9
2823.96	3586.09	64812.2	31737.1	1840.56	20348.7	1970.6
2822.96	3745.52	64831.5	32129.5	1862.76	20255.3	2085.29
2821.96	3659.91	64873.3	32021.7	1949.95	20209.5	1979.95
2820.96	3544.32	64985.1	31963.9	1839.65	20101.2	2017.12
2819.96	3653.7	64552	31663.7	1879.33	20255.3	1961.8
2818.96	3695.58	64848.7	31813.4	1906.51	20092	2011.45
2817.96	3714.95	64803.1	32045.5	1878.71	20183.7	2016.12
2816.95	3611.93	64365.2	31783	1810.96	19933	2035.77
2815.95	3556.39	64429.6	31790.2	1823.15	20034.7	1915.55
2814.95	3800.51	64656.2	32022.2	1887.77	20238.6	2000.14
2813.95	3747.46	64388.3	32049.4	1947.38	20060.5	2107.16
2812.95	3751.83	64113.1	31916.8	1909.61	20137.1	1974.52
2811.95	3671.35	64105	31854.1	1819.45	20196.1	2051.56
2810.95	3653.27	64513.7	31876.3	1826.64	19978.2	2061.2
2809.94	3754.96	65056.9	31968.3	1891.2	20097.2	1958.57
2808.94	3669.53	64629.6	31810.9	1905.86	20236	2040.57
2807.94	3696.36	64604	31878	1790.81	20312.5	2050.21
2806.94	3548.62	64239.2	31491.2	1892.76	20224.4	2154.61
2805.93	3670.21	64510.4	31590.7	1825.13	20358.2	2054.52
2804.93	3619.74	64482.3	31807.4	1884.66	20085.6	1937.01
2803.93	3773.68	64561.4	31762.2	1822.04	19885.4	2106.18
2802.93	3758.11	64785	31607.5	1846.66	20066.5	2048.52
2801.92	3652.84	64692.1	31973.5	1923.59	19906.2	2005.82
2800.92	3699.57	64783.5	31901	1915.8	19920.4	2082.72
2799.91	3688.99	64678.2	31649.1	1870.65	20208.5	1950.36
2798.91	3758.12	65056	31853.1	1932.6	19971.1	1947.55
2797.91	3797.34	64589.6	31778.1	1962.17	19840.8	2124.02
2796.9	3846.51	64407.2	32061.7	1795.04	20071.5	2036.53
2795.9	3761.24	64468.7	31902.1	1844.52	20128	2003.84
2794.89	3760.62	64052.4	31988.9	1844.22	19848.4	2093.1
2793.89	3610.69	64171.3	31936.3	1876.27	20029.3	2080.32
2792.88	3776.79	64638.4	31764.4	1796.34	20023.5	2104.85
2791.88	3666.71	64762	31938.2	1907.98	20025.1	2067.19
2790.87	3947.16	64393.2	31696.7	1855.44	20009.4	2046.95
2789.87	3618.25	64546.7	32007.3	1929.74	20016	1976.98
2788.86	3826.51	64946.3	31683.7	1884.66	20144.5	2028.87
2787.86	3927.8	64950.5	31825.2	1911.7	20126.3	2016.11
2786.85	3760.63	64706.1	31936.7	1871.61	20157.7	2100.28
2785.85	3871.84	64511.5	31929	1771.9	19928.3	2090
2784.84	3779.26	64622.6	31824.3	1893.36	19957.3	2064.8
2783.83	3778.64	64706.4	31742	1823.48	19978.8	2032.17
2782.83	3855.02	64598.8	31866	1800.83	19963.1	2051.7
2781.82	3779.87	64771.9	31806.1	1795.56	20039.3	1984.31
2780.81	3868.64	65029.4	31773.5	1755.54	20088.1	2003.85
2779.81	3855.59	64797.7	31979.3	1844.63	20246.2	2110.27
2778.8	4008.85	64752.3	32013.7	1876.59	19912.7	2062.76
2777.79	4092.57	65203.2	32239.3	1819.2	19986.4	2097.16
2776.78	3895.86	64753.2	32030.5	1816.42	20052.5	2183.67
2775.78	3907.63	64308.4	31945.8	1853.33	20026.9	2089.03
2774.77	3869.77	64615.3	32166.2	1910.08	20370.9	2120.93
2773.76	3866.65	65078.3	31699.6	1904.8	20087.2	2132.98
2772.75	3828.82	64713	31793.6	1800.34	19964.9	2107.83
2771.74	3818.27	64680	31966.8	1879.38	19934.3	2132.28
2770.74	4011	64585	31867.4	1740.25	20005.4	2183.99
2769.73	4089.65	64765.2	32033.1	1804.4	20185.5	2109.27
2768.72	3952.68	65081.6	31767.6	1925.54	20053.3	2094.05
2767.71	4016.44	64632.3	31799.5	1853.36	20164	2083.79
2766.7	3847.32	64663.7	31809.1	1870.4	20106.2	2095.84
2765.69	3935.86	64739.8	32039.2	1837.89	20075.6	2110.35
2764.68	4021.88	65058.4	32076	1713.76	20339.7	2236.31
2763.67	3979.13	64802.6	32105.4	1859.57	20460.2	1980.9
2762.66	4107.21	64881	31907	1839.45	20300.8	2129.11
2761.65	4173.36	65427.2	32176.5	1903.51	20151.4	2212.92
2760.64	4123.17	65149.1	32129.1	1863.6	19987.2	2242.25
2759.63	4154.66	65328.9	32396	1836.07	20238.8	2123.11
2758.62	4218.3	65142.4	32153.1	1858.03	20148.9	2137.6
2757.61	4153.29	64886.8	32083.5	1917.09	20247	2223.83
2756.6	4177.34	65328.7	32068.3	1753.54	20505.8	2267.98
2755.59	4139.55	65602.3	32129.8	1790.34	20223	2309.64
2754.58	4133.92	65692.8	32258	1970.54	20269.1	2205.42
2753.57	4303.81	65637.4	32586.4	1849.08	20258.3	2266.86
2752.56	4362.42	65631.5	32279.4	1769.68	20482.4	2422.19
2751.54	4272.73	64918.9	32266.7	1875.65	20493.8	2335.3
2750.53	4284.38	65849.5	32214.4	1907.46	20497.8	2270.67
2749.52	4466.48	65581.7	32349.9	1818.21	20395.6	2356.76
2748.51	4483.04	65588.2	32403.8	1882.13	20318.2	2324.26
2747.5	4541.57	65720.6	32396	1901.58	20255.5	2378.21
2746.48	4511.19	65494.9	32447.4	1802.5	20178.1	2293.86
2745.47	4648.69	66049.4	32437.1	1856.51	20399.4	2466.3
2744.46	4638.05	65749.7	32365.1	1940.13	20206	2463.42
2743.44	4597.8	66471.8	32549.8	1846.03	20372.9	2393.91
2742.43	4646.39	66219	32815.9	1870.4	20263.5	2492.22
2741.42	4672.76	66131.6	32669.8	1825.68	20339.1	2462.2
2740.4	4815.06	66059	32634.8	1798.25	20708.2	2548.13
2739.39	4912.91	66521.6	32501.2	1854.67	20312.6	2503.32
2738.38	4828.26	66392.3	32668.4	1854.37	20541.1	2567.02
2737.36	4943.34	66659.9	32544.7	1757.91	20591.9	2682.47
2736.35	5265.45	66412.2	32413.6	1765.01	20551.5	2672.17
2735.33	5306.48	66172	32462.5	1912.6	20363.3	2822.07
2734.32	5211.96	67040.8	32691.2	1818.64	20537.3	2732.89
2733.31	5400.82	66761.2	32848.4	1884.87	20800	2700.41
2732.29	5461.51	66797	32951.4	1862.38	20537.9	2695.04
2731.28	5394.11	66955.9	32551.8	1810.35	20581.3	2928.58
2730.26	5627.17	67001.5	32874	1901.17	20568.1	2883.77
2729.25	5749.35	67246.5	32811.9	1876.23	20392.3	2981.78
2728.23	5864.1	66957.1	33040.4	1873.46	20369.3	3015.76
2727.21	5959.13	67278.4	32857.7	1814.08	20400.4	3167.87
2726.2	6120.57	67159	32908.9	1894.99	20635.7	3068.9
2725.18	6067.89	67617.8	33107.6	1879.91	20543.7	3174.2
2724.17	6310.45	67739.5	32875.8	1872.22	20646.1	3208.12
2723.15	6548	68126.8	32936.8	1832.56	20701.7	3293.68
2722.13	6684.65	67958.1	32887.1	1891.28	20543.4	3362
2721.12	6904.85	68283.8	33208.7	1859	20773.6	3445.05
2720.1	6923.38	68186.4	33338.4	1730.84	20821.8	3557.57
2719.08	6784.58	67944.1	33035.5	2000.96	20983	3569.28
2718.07	7392.98	68230.2	33187.3	1813.84	20748.5	3772.68
2717.05	7143.57	68422.9	33321.9	1897.09	21005.6	3722.91
2716.03	7449.5	68790	33240.2	1859.92	20994.7	3842.69
2715.01	7610.4	68395.4	33426.3	1903.83	20686.6	3925.57
2713.99	7884.23	68826.2	33329.9	1874.04	20612	3920.01
2712.98	8079.39	69055.5	33341.6	1829.53	20760.8	4120.73
2711.96	8232.74	68985.1	33370.5	1863.6	20875.3	4166.7
2710.94	8437.59	68819	33485.2	1740.54	20837.4	4274.03
2709.92	8716.01	69242.1	33514.1	1811.44	20885.5	4305.23
2708.9	8709.66	69196.3	33579.7	1764.51	20766.7	4383.05
2707.88	9041.93	69187.3	33547.1	1818.2	20888.4	4509.92
2706.87	9077.23	69200.4	33607.8	1837.53	20725.5	4514.08
2705.85	9519.7	69174.2	33673.4	1744.01	21028.7	4734.1
2704.83	9410.22	69641	33731.6	1866.35	21074.3	4843.68
2703.81	9607.28	69803.6	33532.3	1794.93	21004.6	5012.07
2702.79	9963.64	69289.4	33585.6	1843.67	21072.2	5055.37
2701.77	9998.76	69618.7	33717.3	1806.59	21181.5	4897.65
2700.75	10234.8	70153.7	33763.2	1840.6	21151	5014.48
2699.73	10414.5	69257.5	33816.4	1872.16	21015.2	5180.28
2698.71	10532.8	69721.4	33837.8	1940.45	20783.9	5284.78
2697.69	10303.2	69227.2	33653.4	1773.55	20655.5	5215.32
2696.67	10717.9	69943.2	33836.4	1765.91	20977.8	5253.64
2695.64	10686.8	69894.9	33674.1	1829.29	21123.7	5333.58
2694.62	10636	69599.3	33514.2	1851.02	21134.9	5460.02
2693.6	10634.3	69898.7	33520.9	1789.51	21026.2	5407.71
2692.58	10884.6	70183.3	33520.3	1786.77	20893	5428.84
2691.56	10868.1	69714.1	33634.6	1896.6	21041.2	5484.23
2690.54	10890.8	69832.2	33692.7	1884.05	20954.6	5461.3
2689.52	10859.6	69999.2	33983.1	1866.61	20887.5	5648.77
2688.49	10828.5	69877.6	33715.8	1802.71	21003.9	5425.25
2687.47	10836.5	69831.8	33842.3	1883.11	21066.4	5439.02
2686.45	10944.7	69419.2	33589.7	1829.01	21026.3	5548.16
2685.43	10608	69862.4	33576.8	1882.49	20800.3	5373.66
2684.4	10388.7	69902.2	33830.4	1904.18	20877.5	5428.99
2683.38	10233	70012.8	33797.9	1879.42	20908.3	5227.68
2682.36	10250.8	69483.2	33892.5	1871.78	20963.5	5155.95
2681.33	10019.5	69664.7	33627.9	1869.03	21035.7	5135.56
2680.31	9956.74	69565.2	33470.9	1844.29	21120.2	5200.66
2679.29	9850.07	69202	33536.1	1819.56	21038.5	5023.95
2678.26	9592.03	69315.1	33669.8	1851.01	20788.4	4893.69
2677.24	9470.8	68976.5	33661.8	1799.43	20941.2	4761.04
2676.22	9200.71	68735.6	33473.1	1840.63	20854.8	4809.07
2675.19	9074.71	68899.9	33467.6	1937.96	20538.9	4586.17
2674.17	8978.03	68751.9	33383.9	1822.94	20564.8	4634.22
2673.14	8683.75	69013.7	33092.9	1756.76	20624.8	4611.49
2672.12	8518.87	68975.5	33131.4	1810.14	20523.8	4461.91
2671.09	8327.2	68442.1	33384.4	1848.86	20930.2	4319.71
2670.07	8106.34	68499	33157	1768.08	20848.7	4321.43
2669.04	7939.19	68753.5	33483.1	1738.53	20677	4164.66
2668.02	7735.53	68261.8	33175.2	1918.64	20471.2	4166.41
2666.99	7668.43	67670.4	33467.1	1854.95	20835.9	4021.91
2665.97	7433.2	67727.4	33135	1847.33	20535.1	3940.81
2664.94	7037.22	67721.1	33161.2	1793.42	20565.8	3811.02
2663.91	6919.11	67695.2	33499.2	1817.49	20642.8	3766.53
2662.89	6730.4	67598.8	33108.8	1829.36	20773.4	3619.75
2661.86	6768.26	67214.9	33069.2	1889.95	20633.6	3738.49
2660.83	6582.07	67179.5	33085.7	1845.8	20549.8	3521.15
2659.81	6612.63	67343.6	32870.8	1735.94	20631.6	3491.35
2658.78	6241.52	67128	32663.3	1840.32	20540.5	3493.21
2657.75	6172.34	66508.4	32626.3	1932.51	20525	3307.65
2656.73	6086.14	66392.7	32528.4	1786.18	20460.7	3287.64
2655.7	6036.47	66167.6	32561.9	1851.57	20669	3338.19
2654.67	5835.99	66375.6	32685.5	1909.65	20483.1	3164.91
2653.64	5652.61	66004.6	32497.6	1785.29	20462.7	3144.93
2652.61	5595.74	66385.2	32436.3	1738.79	20478.8	3020.38
2651.59	5543.75	66204	32462.5	1799.29	20108.2	2949.37
2650.56	5416.41	66025.3	32425.6	1803.85	19959	2798.16
2649.53	5279.4	65761.6	32276.8	1844.87	20099.2	2822
2648.5	5329.56	65366.7	32354.1	1788.67	20426.3	2855.56
2647.47	5139.15	65346.2	32185.9	1812.67	20211.6	2889.1
2646.44	4880.77	65284.3	31684.9	1860.96	20210.6	2779.3
2645.41	4777.95	65173.9	32031.9	1753.78	20163.6	2710.82
2644.38	4973.87	64878.9	32029	1891.92	20094.6	2610.8
2643.35	4817.64	64809.9	31700.8	1772.62	20152	2632.22
2642.32	4642.04	65034.7	31814.5	1842.73	19964.2	2568.66
2641.3	4626.7	64244.7	31823.8	1786.6	19990	2531.82
2640.26	4701.18	64515.6	31454.4	1834.84	19994	2458.59
2639.23	4457.73	64131.2	31492.9	1824.83	19922.7	2530.98
2638.2	4430.31	64006.5	31611.4	1754.17	19897.6	2382.56
2637.17	4526.6	64063.8	31526.1	1768.43	19930.6	2348.21
2636.14	4479.77	63881	31360.8	1857.88	19840	2529.72
2635.11	4350.5	63780.7	31295	1738.75	19618.5	2468.68
2634.08	4320.69	63360.3	31566.2	1813.62	19581.3	2320.37
2633.05	4210.88	63500.1	31270.1	1789.08	19626.5	2286.04
2632.02	4224.72	63290.9	30944.9	1829.99	19625.7	2297.78
2630.99	4085.89	63076.8	30971.3	1858.76	19377.7	2256.21
2629.95	4179.71	62894.3	31026.8	1843.92	19636.1	2280.06
2628.92	3999.74	63002.6	30747.9	1829.08	19506.9	2366.9
2627.89	4093.54	62418.1	30767	1751.26	19460.1	2274.46
2626.86	3979.04	62448.9	30582.7	1874.48	19214.7	2208.69
2625.83	4213.26	62390.1	30507.4	1753.1	19308.3	2210.75
2624.79	4081.82	61990	30616.1	1801.23	19218	2292.7
2623.76	4052.1	62093.5	30584.4	1757.36	19444.8	2239.06
2622.73	4102.25	61957.3	30557.6	1810.32	19155.9	2170.93
2621.69	3934.61	61673.6	30620.2	1776.14	19174.6	2293.98
2620.66	4069.44	61709.4	30426.4	1780.68	19331.1	2112.14
2619.63	3921.21	61716.1	30462.5	1729.59	19342.4	2174.68
2618.59	3906.04	61159.2	30387.3	1763.16	18966.7	2142.88
2617.56	3789.32	61074.1	30556.4	1719.34	18949	2142.53
2616.53	3827.38	61022.9	30348.2	1769.83	19040.2	2120.41
2615.49	3933.11	60916.1	30297.3	1791.29	18732.4	2062.04
2614.46	3789.85	60910.8	30248.7	1817.58	18804.3	2027.86
2613.42	3772.31	60852.4	30006.9	1742.37	18784.2	2049.28
2612.39	3795.85	60605.5	29997.1	1705.84	18759.4	2126.25
2611.35	3785.55	60513.3	29796.4	1727.29	18821.5	2019.61
2610.32	3753.52	60324.5	29726.3	1727.01	18975.3	1958.89
2609.28	3707.02	60415.9	30001.5	1770.19	18844.2	2009.28
2608.25	3759.52	59942.3	30042.4	1779.56	18829	1967.89
2607.21	3795.11	59575.1	29728.4	1697.18	18953.8	2018.27
2606.18	3736.55	59599	29781.4	1757.24	18455.9	2005.86
2605.14	3569.41	59644.6	29670.2	1773.84	18530	2012.77
2604.1	3839.07	59239	29535	1655.31	18659.7	2087.24
2603.07	3708.15	59255.7	29711.1	1778.08	18608.3	2108.61
2602.03	3577.28	59091.5	29578.3	1719.89	18590.8	1968.35
2601	3620.1	59260.1	29305.7	1707.55	18592.5	2076.55
2599.96	3510.99	59132.1	29402.1	1649.39	18239.8	1866.42
2598.92	3411.55	58729.3	29230.9	1661.17	18316.3	1895.04
2597.89	3635.17	58726.8	29069.3	1805.53	18195.1	1933.29
2596.85	3680.36	58490.5	29011.5	1728.11	18534.4	1998.05
2595.81	3484.56	58148.2	28958.5	1706.13	18256.6	1968.8
2594.77	3568.31	58184.4	29054.8	1864.87	18340.3	1975.7
2593.73	3642.39	58054.3	28965.7	1787.47	18274.6	1924.78
2592.7	3538.22	58208.4	28941.6	1736.59	18069.2	1967.82
2591.66	3698.98	58181.9	28782.7	1729.08	18179.4	1962.68
2590.62	3630.95	57719.6	28722.5	1743.24	17945.3	1950.31
2589.58	3541.27	57738.9	28676.8	1750.17	18245.6	1892.21
2588.54	3581.6	57652.3	28669.7	1694.52	18127.1	1971.33
2587.5	3576.2	57534.4	28965.7	1646.11	17905	1901.21
2586.47	3553.95	57563.4	28636.1	1686.74	18084.9	1934.58
2585.43	3637.56	57159.2	28720.4	1693.68	17841.4	1883.74
2584.39	3629.74	57390.3	28660.3	1710.24	17785.5	1878.61
2583.35	3489.65	56962.3	28621.8	1721.98	17724.8	1897.54
2582.31	3566.01	56693.1	28513.7	1728.9	17933.5	1808.26
2581.27	3584.66	57294.4	28710.9	1714.19	17836.7	1930.57
2580.23	3423.01	57061.3	28408.1	1740.35	17889.1	1894.19
2579.19	3396	56989.4	28235.1	1648.73	17857.2	1824.18
2578.15	3561.24	56629.1	28307.3	1739.77	17765.4	1883.95
2577.11	3409.29	56869.5	28232.9	1696.24	17680.7	1991.76
2576.07	3552.85	56658.3	28110.6	1731.99	17658.6	1991.42
2575.03	3593.1	56108.5	28079.5	1702.88	17622	1907.03
2573.98	3546.87	56384.9	28314.9	1671.38	17549.5	1870.69
2572.94	3435.84	56354	27923.7	1644.69	17556.1	1923.2
2571.9	3540.89	56015.7	27902.2	1637.21	17589.2	1879.67
2570.86	3521.1	55917.6	28053.6	1634.54	17723.1	1912.96
2569.82	3489.32	55766.7	27917	1636.67	17513.8	1780.66
2568.78	3543.93	55882.2	27823.5	1770.76	17570.9	1811.55
2567.73	3476.17	55829.8	27706.2	1720.09	17385.6	1873.63
2566.69	3485.18	55942.8	27771.1	1679.03	17325.2	1784.57
2565.65	3498.99	55662.5	27958.4	1743.5	17463.8	1894.59
2564.61	3539.18	55255.3	27968.1	1724.03	17317	1939.83
2563.56	3473.86	55430.7	27529.5	1661.41	17359.7	1848.41
2562.52	3561.97	55222.5	27383.5	1713.87	17205.8	1884.06
2561.48	3453.53	55400.3	27491.6	1790.28	17377.9	1902.92
2560.43	3469.73	55458.2	27501.4	1785.19	17238.4	1916.98
2559.39	3567.38	54998.5	27532.8	1686.66	17065.5	1863.95
2558.35	3482.95	55018.1	27516.3	1736.68	17134.5	1947.48
2557.3	3489.56	54827	27506.9	1748.37	17129.2	1839.38
2556.26	3512.92	54700.5	27234.1	1721.74	17306	1776.82
2555.22	3430.93	54622	27251.1	1699.9	17181	1829.19
2554.17	3456.7	54663.2	27148.5	1723.56	17068	1939.01
2553.13	3503.99	54362.1	27115.2	1756.78	16821.1	1919.54
2552.08	3376.58	54695.3	26976.7	1746.92	17055.2	1876.14
2551.04	3454.97	54537.9	27374.2	1670.06	16990.1	1818.41
2549.99	3337.18	54354.2	27333.8	1784.61	16982.5	1875.52
2548.95	3413.16	54275.8	27011.1	1647.98	16891.2	1793.88
2547.9	3340.85	54132.8	27006.6	1702.71	16776	1879.68
2546.86	3380.95	53851.2	26794.1	1745.47	17050.6	1869.8
2545.81	3511.87	54095.7	27033.5	1699.75	16741.7	1900.57
2544.76	3377.43	54079.5	26931	1756.84	16863.3	1873.96
2543.72	3489.19	53862.6	27074.7	1684.85	16712.3	1847.36
2542.67	3366.75	53471.4	26852.8	1675.01	16738.2	1729.97
2541.63	3514.31	53646.4	26700.2	1658.01	17019.7	1810.91
2540.58	3451.62	53532.4	26855.8	1691.18	16961.9	1820.16
2539.53	3336.41	53514	26667.4	1745.83	16920.9	1901.06
2538.49	3524.5	53476.4	26803.9	1786.13	16471.5	1838.66
2537.44	3297.1	53498.6	26711.1	1704.66	16523.7	1855.07
2536.39	3423.07	53179.3	26627.9	1785.53	16563.9	1859.53
2535.34	3408.18	53707.5	26477.8	1687.38	16656.7	1945.15
2534.3	3388.52	53569.7	26358.9	1629.83	16763.7	1873.23
2533.25	3433.29	53050.2	26385.5	1672.51	16417.3	1882.47
2532.2	3487.59	53511.3	26688.9	1619.75	16557.7	1777.19
2531.15	3422.61	53230.5	26529.4	1693.42	16378.4	1791.21
2530.1	3469.74	53066.7	26532.2	1745.6	16392.4	1778.98
2529.05	3304.64	52867.1	26906.8	1645.17	16418.3	1907.44
2528.01	3401.83	52901.2	27002.5	1635.36	16377.4	1759.32
2526.96	3468	52682.7	27362.7	1773.33	16229.3	1806.7
2525.91	3450.75	52671.5	27034	1732.52	16422	1763.5
2524.86	3490.68	52465	27274.9	1677.43	16369.3	1806.1
2523.81	3585.39	52444.4	26817.8	1698.59	16330.8	1789.12
2522.76	3370.42	52645.3	26377.4	1745.95	16435.3	1905.54
2521.71	3538.95	52567.4	26242	1602.77	16384.9	1752.8
2520.66	3438.35	52599.2	26204.3	1647.74	16332.2	1843
2519.61	3352.07	52578.5	26107.1	1649.85	16367.6	1909.35
2518.56	3603.83	52246.1	26117.1	1680.52	16250.6	1797.16
2517.51	3348.58	51930.3	25779.5	1694.52	16288.3	1651.68
2516.46	3476.52	51769.4	25922.8	1675.2	16247.5	1789.42
2515.41	3533.04	51839.3	25585.4	1643.99	16370.9	1853.36
2514.36	3354.04	51778.4	25792.8	1562.84	16230.2	1769.79
2513.31	3298.78	51658	25821.8	1660.09	16151.4	1776.63
2512.25	3362.44	51587.5	26038.7	1624.15	15958.5	1838.17
2511.2	3473.63	51177.1	25768.1	1633.39	16186.5	1861.64
2510.15	3461.16	51570.4	25621.2	1587.95	16103	1818.54
2509.1	3543.77	51221.9	25597.9	1689.89	15919.6	1970.35
2508.05	3443.38	51211	25234.8	1682.48	16033.4	1858.33
2507	3395.28	50881.7	25489.6	1722.59	15819.3	1881.78
2505.94	3470.74	51191.6	25594.6	1708.05	15956.8	1919.48
2504.89	3482.04	51185.4	25490.6	1610.38	15849.7	1783.77
2503.84	3414.96	51150.8	25576.6	1643.36	16029.9	1892.72
2502.78	3409.64	50980.8	25591.3	1628.84	16013	1859.16
2501.73	3449.44	50879.8	25570.5	1626.2	16072	1944.31
2500.68	3503.45	50709.9	25186.4	1597.44	16126.3	1868.03
2499.63	3519.48	50903.2	25421.9	1730.08	15936.2	1801.27
2498.57	3523.64	50707.2	25206.5	1663.35	15812.5	1732.16
2497.52	3468.49	50532.7	25209.4	1677.31	15892.9	1822.03
2496.46	3520.1	50256.3	25041.6	1669.91	15904.5	1890.51
2495.41	3510.03	50639.2	25284	1657.78	15828.3	1804.82
2494.36	3450.16	50943.8	25011.9	1643.27	15531.6	1878.03
2493.3	3511.23	50484.9	25036.2	1621.66	15875.2	1927.5
2492.25	3330.49	50398.2	25254.8	1595.32	15789.6	1841.84
2491.19	3571.68	50430.1	24952	1678	15808.3	1874.72
2490.14	3409.95	50168.2	24988.1	1568.72	15545	1796.21
2489.08	3354.89	50136.1	24934.2	1653.75	15675.1	1741.41
2488.03	3536.73	49736.9	24828.2	1553.98	15698.5	1918.79
2486.97	3479.3	49813.9	24760.1	1669.78	15802.5	1937.42
2485.91	3324.79	49739.3	24954.9	1619.77	15712.3	1913.41
2484.86	3504.19	49849.4	24671.4	1586.35	15423.2	1922.57
2483.8	3432.58	49826.9	24508.6	1605.03	15583.9	1855.96
2482.75	3585.86	49593.7	24781.5	1649.73	15541.1	1810.68
2481.69	3481.14	49796.1	24767.9	1720.45	15600	1822.21
2480.63	3490.02	49451.8	24356.8	1668.11	15547.7	1876.33
2479.58	3465.78	49658.9	24485.2	1618.15	15441.1	1911.5
2478.52	3446.28	49274.5	24632.5	1679.38	15663.2	1774
2477.46	3493.01	49008.5	24373	1655.45	15544.7	1832.82
2476.41	3513.71	49473.3	24614.9	1626.8	15506.7	1886.9
2475.35	3373.64	49457.9	24572.9	1661.99	15518.3	1881.86
2474.29	3387.26	49192	24419.9	1571.9	15411.7	1865
2473.23	3471.77	49148.4	24616.7	1644.9	15416.2	1897.78
2472.17	3423.94	48946.5	24596.1	1649.35	15335.6	1774.59
2471.12	3409.19	49373	24317.9	1601.82	15425.2	1918.41
2470.06	3444.05	48795.5	24349.3	1667.7	15351.8	1856.67
2469	3490.72	48936.2	24508.2	1679.23	15455.5	1922.49
2467.94	3624.73	49166.5	24402.6	1657.7	15285.3	1792.3
2466.88	3534.41	49009.6	24306.5	1626.73	15183.6	1907.69
2465.82	3637.69	48897.5	24054.6	1666.59	15341.6	1848.35
2464.76	3618.2	48632.1	24102.5	1600.22	15381.5	1907.05
2463.7	3556.24	48930.8	24303.8	1637.71	15173.6	1864.26
2462.64	3529.7	48861.3	24092.1	1642.16	15265.5	1871.02
2461.58	3621.11	48310.6	24215.4	1568.76	15097.8	1917.89
2460.52	3495.5	48196.4	24180.7	1648.69	15246.2	1875.12
2459.46	3457.19	48502	24011.6	1582.38	15425.3	1950.27
2458.4	3572.14	48300.6	24019.4	1593.91	15264.7	1893.35
2457.34	3588.05	48297.2	24215.8	1525.28	15064.2	1944.9
2456.28	3462.53	48277.4	24002	1631.09	15097	1850.3
2455.22	3586.86	47675.5	23807.1	1692.09	15120.4	1932.47
2454.16	3494.36	47952.6	23727.7	1637.61	15063.7	1951
2453.1	3611.57	48071.9	23825.1	1594.94	15061.2	1938.89
2452.04	3512.04	47995.5	24096.7	1644.13	15101.1	1936.22
2450.98	3586.82	48211.3	23628.7	1617.95	15230.4	1886.44
2449.92	3546.19	47883	23754.3	1580.01	15103.1	1966.18
2448.85	3583.27	47882.1	23877.5	1636.25	15154.7	1909.35
2447.79	3580.32	47942.4	23739.3	1692.47	14956.8	1958.46
2446.73	3487.93	48318	23808.3	1546.27	15020.2	1875.76
2445.67	3525	47869.9	23656.1	1668.38	14803.6	1990.76
2444.6	3533.83	48064.3	23671	1590.46	15267	1952.78
2443.54	3592.04	48213.8	23805.8	1531.38	14798.7	1844.25
2442.48	3619.67	47916.5	23773.6	1632.26	15003.2	1987.41
2441.42	3567.33	47760.4	23875.5	1580.25	14932.5	1918.88
2440.35	3639.62	47731.3	23824.5	1587.04	14833.6	1899.75
2439.29	3622.56	47297.8	23703	1694.92	14828.8	1911.19
2438.23	3570.25	47574.3	23710.8	1645.28	14896.8	1913.22
2437.16	3628.4	47216.2	23713.9	1534.55	14901.4	1830.65
2436.1	3341.14	47290.6	23594.8	1611.83	14819	1919.63
2435.03	3488.59	47167.6	23445.2	1630.36	14797.7	1933.41
2433.97	3635.98	46941.3	23565.8	1665.32	14889.2	1860.27
2432.9	3579.01	46999.2	23606.5	1625.12	14727	1848.22
2431.84	3533.8	46657.9	23797.4	1570.84	14480.4	1836.17
2430.77	3554.34	46964.7	23791.1	1669.18	14966.3	1723.18
2429.71	3631.21	46684.6	23662.7	1619.61	14818.2	1915.36
2428.64	3529.69	46599.4	23557.9	1581.79	14874.4	1830.56
2427.58	3416.47	46960	23429.6	1553.37	14850.8	1759.86
2426.51	3404.17	46818.5	23184	1639.91	14881.2	1705.6
2425.45	3370.76	46801.3	23262.2	1581	14862.3	1771
2424.38	3353.78	46387.7	23366.2	1651.09	14761.3	1798.85
2423.32	3355.57	46579.3	23491.3	1639.09	14716.7	1761.03
2422.25	3425.34	46562.1	23353.8	1577.86	14779.8	1704.47
2421.18	3333.35	46683.3	23385	1589.32	14725.8	1739.34
2420.12	3285.92	46457.5	23329.6	1628.9	14599.1	1856.24
2419.05	3411.91	46520.1	23494.4	1614.57	14692.8	1841.87
2417.98	3291.85	46713.8	23326.5	1710.36	14709.1	1782.99
2416.92	3389.69	46699	23268.7	1614.03	14657.4	1745.21
2415.85	3145.54	46820	23250.7	1627.81	14626.9	1730.87
2414.78	3297.23	46655.3	23263.3	1606.46	14509.7	1782.1
2413.71	3371.6	46422.8	22992.5	1568.73	14441.7	1774.77
2412.64	3331.24	46651.4	23302.3	1566.13	14624.2	1788.52
2411.58	3293.24	46351.1	23069	1575.23	14549.2	1785.88
2410.51	3142.91	46561	23100.3	1661.56	14631	1724.74
2409.44	3289.8	46106.3	22946.7	1598.1	14506.9	1747.85
2408.37	3172.28	46075.2	23045.8	1677.38	14499.8	1749.9
2407.3	3323.79	45770.5	23194	1620.96	14712.6	1780.01
2406.23	3344.28	45949.9	23066.2	1620.69	14417.8	1798.43
2405.16	3121.58	46094.2	22704.6	1685.89	14422.4	1819.17
2404.09	3223.93	46353.1	22957.9	1636.51	14534.6	1821.21
2403.03	3162.62	46181.7	22888.7	1591.83	14483.1	1675.98
2401.96	3101.32	46386.7	22849.8	1621.94	14461.9	1743.47
2400.89	3243.35	46086.8	22771.2	1614.66	14697.9	1726.82
2399.82	3268.5	46004.4	22874.9	1619.07	14644	1693.83
2398.75	3162.84	45735.1	22798.6	1504.34	14387	1740.26
2397.67	3244.06	45977.3	22920.9	1569.48	14503.7	1676.91
2396.6	3227.17	45514.3	22877.4	1510.84	14552.6	1648.61
2395.53	3224.3	45537	22859.6	1552.61	14393.8	1786.09
2394.46	3261.11	45809.6	22839.4	1564.02	14377.4	1750.77
2393.39	3381.93	45720.2	22679.2	1601.11	14554.7	1776.15
2392.32	3253.02	45476.9	22624.1	1659.18	14356.2	1747.86
2391.25	3254.81	45413.3	22793	1595.91	14384.1	1733.56
2390.18	3251.93	45592.3	22847.5	1576.98	14328.1	1674.95
2389.11	3323.69	45472.8	22792.4	1530.06	14281.4	1716.66
2388.03	3365.11	45334.6	22480.7	1625.42	14395.6	1688.39
2386.96	3208.33	45588.2	22829.1	1564.53	14225.3	1753.39
2385.89	3219.45	45042	22620.1	1566.6	14164.7	1776.41
2384.82	3139.67	44920.3	22586	1617.62	14248.5	1666.56
2383.74	3230.03	44866.2	22607.9	1470.53	14299.8	1649.97
2382.67	3117.65	44972.9	22524.9	1612.41	14120.3	1654.36
2381.6	3256.91	45270.5	22360.4	1574.87	14150.5	1691.35
2380.52	3186.48	44848.3	22435.8	1590.91	14311.2	1700.39
2379.45	3155.67	44656.9	22534.5	1541.74	14327.5	1700.11
2378.38	3222.67	44970.7	22251.4	1581.07	14297.1	1746.39
2377.3	3212.82	45191.4	22492.1	1506.3	14241.2	1657.63
2376.23	3200.65	44802.1	22311.4	1575.88	14176	1678.3
2375.15	3167.53	45257.7	22235.5	1577.95	14040.9	1633.8
2374.08	3201.91	44796.4	22441.3	1610.26	13933.9	1770.82
2373.01	3180.43	44896	22311.9	1649.54	14210.7	1658.85
2371.93	3091.5	44518.6	22245.3	1619.03	14182.8	1651.59
2370.86	3107.27	44464.6	22323	1623.41	14085	1723.42
2369.78	3192.79	44920	22354.2	1597.56	14296.6	1637.09
2368.71	3127.15	44100.5	22064.5	1608.92	13892	1655.42
2367.63	3205.67	44879.7	22277	1480.79	14003.6	1755.1
2366.55	3156.32	44024.8	22208.2	1582.81	13817.6	1606.05
2365.48	3262.69	44883.1	22144	1622.05	13810.7	1710.36
2364.4	3190.12	44565.5	21894	1554.4	13926.9	1682.19
2363.33	3136.16	44396.4	22097.1	1556.46	14033.7	1705.14
2362.25	3230.86	44221.7	22030.7	1577.11	13987.2	1567.82
2361.17	3077.05	44079.6	22231.4	1548.98	14040.6	1542.01
2360.1	3176.38	43981.7	22060.5	1567.29	14059.2	1669.46
2359.02	3194.42	44062.6	22012.7	1539.17	14119.5	1762.04
2357.94	3182.28	43799.9	21955.6	1650.33	14284.3	1696.75
2356.87	3232.81	44066.4	21852.2	1594.36	14082.3	1670.94
2355.79	3060.56	43799.2	21848.5	1533.76	14124	1698.51
2354.71	3032.21	43771	21817	1563.66	13801.5	1672.7
2353.63	3173.19	44079.1	21896.9	1519.33	13887.4	1623.71
2352.56	3151.79	43788.8	21895.6	1572.42	13771.4	1648.95
2351.48	3237.06	43783.8	21720.3	1539.69	13994	1683.46
2350.4	3224.93	44094.1	21853.5	1541.75	13866.5	1557.98
2349.32	3136.3	43732	21914.7	1569.31	13973.1	1668.99
2348.24	3145.05	43882.3	21885.5	1462.44	14000.9	1633.94
2347.16	3112.08	43851.8	21770.7	1520.12	13889.7	1684.65
2346.08	3206.55	43543.3	21672	1607.91	13841	1561.57
2345	3217.6	43816.3	21622.1	1593.74	14037.9	1621.54
2343.93	3105.89	43975.7	21604.6	1551.79	13773.8	1570.31
2342.85	3082.21	43352.4	21820.9	1565.42	13695.1	1665
2341.77	3190.51	43338.2	21655.2	1535.06	13787.7	1634.62
2340.69	3136.74	43263.8	21765	1583.42	13787.8	1650.55
2339.61	3113.07	43083	21793.8	1569.26	13681.3	1698.88
2338.53	3008.41	43328	21811	1566.69	13672.1	1601.4
2337.45	3169.87	43376.3	21684.7	1466.93	13600.4	1658.98
2336.36	2961.13	43494	21456.7	1577.73	13866.4	1617.06
2335.28	3224.32	43276.2	21737.6	1570.53	13757.7	1693.12
2334.2	3131.28	43481.7	21685.4	1570.26	13790.1	1632.7
2333.12	3063.7	43296.4	21563.8	1674.05	13792.4	1754.98
2332.04	3384.53	43180.5	21726.7	1807.86	13972.8	2013.61
2330.96	3737.62	43471.5	22099.8	2082.62	14257	2177.39
2329.88	4129.87	43669.9	22165.4	2440.48	14587.4	2530.62
2328.79	4279.38	43812.8	22531.4	2493.22	14598.9	2592.58
2327.71	3945.98	43472.7	22278.1	2280.26	14432.4	2465.08
2326.63	3548.01	42996.6	22024.9	2046.58	14187.4	2104.32
2325.55	3385.75	42878.5	21815.7	1845.3	13921.8	1963.09
2324.47	3225.86	43076.8	21625	1810.36	13974.9	1911.96
2323.38	3156.05	42933.4	21487.5	1696.93	13686.2	1770.81
2322.3	3201.69	42875.4	21573.9	1562.76	13824.8	1675.87
2321.22	3120.38	42764.4	21482.6	1518.65	13693.2	1767.91
2320.13	3119.86	42833.4	21449	1525.31	13630.9	1654.54
2319.05	3209.31	42925.4	21341.6	1483.53	13564	1645.03
2317.97	3091.13	42641.4	21561.8	1515.58	13499.5	1633.22
2316.88	3178.26	43037.9	21611.2	1510.71	13580.2	1662.93
2315.8	3140.83	42274.3	21425.4	1639.59	13598.7	1704.16
2314.71	3080.35	42426.3	21387.3	1593.21	13617.2	1623.18
2313.63	3213.54	42850.3	21522	1565.28	13578	1611.38
2312.54	3035.53	42949.2	21423.9	1419.81	13518.1	1682.56
2311.46	3016.59	42276	21613.9	1555.54	13456	1640.8
2310.37	3138.2	42720.5	21347.6	1599.05	13631.1	1767.25
2309.29	3110.03	42531.4	21102.1	1564.23	13594.3	1550.41
2308.2	3033.5	42439	21656	1492.56	13419.3	1607.73
2307.12	3108.99	42466.5	21311.5	1466.98	13645	1722.61
2306.03	3166.03	42233.7	21156	1519.69	13612.8	1595.68
2304.95	3151.69	42555.8	21203.1	1533.25	13527.6	1565.48
2303.86	3268.55	42380.7	21261.7	1592.84	13596.7	1749.37
2302.77	2961.92	42592.2	21439.9	1489.01	13518.5	1783.59
2301.69	3099.48	42410.2	21238.5	1371.41	13541.5	1684.35
2300.6	3133.47	42451.4	21172.8	1516.12	13608.3	1562.13
2299.51	3116.85	42258	21072.6	1446.86	13629	1692.99
2298.43	3127.82	42264.7	21310.6	1499.51	13399	1573.11
2297.34	3221.58	42761.2	21203.5	1524.56	13403.7	1621.14
2296.25	3198.05	42579.3	21282.8	1574.88	13521	1680.64
2295.16	3130.85	42314.7	21097.6	1517.15	13516.4	1530.94
2294.08	3162.5	42213.4	21160.7	1491.62	13523.4	1647.9
2292.99	3072.35	42383.3	21104.3	1544.22	13557.9	1539.62
2291.9	3097.11	42116.5	21291.5	1520.98	13445.3	1622.08
2290.81	3172.4	42100.3	21294.8	1546	13397.1	1626.4
2289.72	3119.04	42300	21275.2	1580.19	13539.6	1685.84
2288.64	3079.48	41978.3	21370.3	1405.4	13546.5	1662.6
2287.55	3088.15	41975.8	21105	1421.24	13323.8	1655.43
2286.46	3057.78	42317.7	21292	1526.6	13459.3	1735.5
2285.37	3155.97	42345.1	21118.6	1556.18	13594.8	1691.6
2284.28	2946.61	41764.2	20947.5	1477.89	13498.4	1629.35
2283.19	3125.08	42103.7	21235.4	1535.01	13514.5	1619.9
2282.1	3186.5	42030.1	21339.7	1541.63	13578.8	1626.51
2281.01	3098.8	42066.7	21060.9	1628.53	13665.9	1596.42
2279.92	3084.52	42084.8	20704.2	1586.98	13565	1694.77
2278.83	3127.57	41992.9	20714.4	1522.51	13528.4	1630.28
2277.74	3019.3	41894.2	20818.7	1451.19	13413.8	1634.59
2276.65	3149.45	41878	21021.5	1496.79	13523.8	1705.38
2275.56	3240.59	41692.2	20809.4	1491.95	13452.8	1597.38
2274.47	3063.61	41699	20968.6	1471.08	13329.1	1663.56
2273.38	3040.18	41891.3	21107.2	1560.19	13491.8	1628.92
2272.28	3170.24	41907.2	20883.7	1431.65	13386.5	1649.26
2271.19	3146.81	41758.2	20992.5	1513.86	13450.7	1594.02
2270.1	2969.96	41710	20945.4	1536.5	13290.4	1710.53
2269.01	3024.41	41590.8	21003.7	1408.03	13549.2	1673.61
2267.92	3051.37	41853.9	21190.2	1577.19	13386.7	1714.54
2266.82	3227.09	41810.3	20953.2	1487.67	13352.4	1714.25
2265.73	3128.15	41622.5	20906.2	1505.72	13320.4	1631.58
2264.64	3152.79	41901.5	20836.4	1542.08	13261	1647.32
2263.55	3047.04	41871.6	20979.3	1546.39	13309.1	1624.17
2262.45	3156.31	41821.1	20927.7	1534.7	13441.8	1623.9
2261.36	3196.94	41720.3	20803	1440.68	13595	1561.88
2260.27	3052.36	41297.2	21089.9	1445.01	13270.4	1586.77
2259.17	3269.02	42088.1	20766.3	1444.77	13240.7	1620.8
2258.08	3053.63	41722.2	21181.1	1476.53	13240.8	1625.1
2256.98	3071.4	41747.2	21026.7	1533.41	13323.1	1617.97
2255.89	3118.86	41486.6	20856.4	1512.59	13524.2	1576.57
2254.8	3198.3	41520.7	20921.4	1530.61	13403.1	1633.42
2253.7	3019.6	41344.8	20945.3	1564.62	13432.9	1717.65
2252.61	3142.41	41271.6	20804.8	1575.77	13416.9	1623.73
2251.51	3030	41707.6	20696.3	1431.66	13305.1	1621.18
2250.42	2995.25	41422.1	20925.7	1486.21	13328	1650.58
2249.32	3127.14	41248.5	20919.9	1488.24	13268.6	1595.52
2248.23	3001.09	41449.3	20797.7	1446.91	13259.6	1561.02
2247.13	3121.52	41574.7	20805.6	1476.34	13423.9	1668.01
2246.04	3143.82	41659	20767.9	1505.75	13255.1	1578.75
2244.94	3273.31	41389.7	20689.1	1402.85	13189	1617.26
2243.84	3192.93	41131.8	20776.9	1461.91	13193.7	1664.89
2242.75	3105.75	41346.1	20919.3	1486.75	13300.9	1705.65
2241.65	3025.43	41236.6	20699.2	1422.66	13405.8	1636.97
2240.55	3091.03	41286.7	20761.9	1597.94	13408.1	1757.51
2239.46	3001.62	40470.6	20858.7	1454.09	13328.4	1602.23
2238.36	3076.32	41181.7	20636.4	1449.29	13371.7	1549.55
2237.26	3071.25	41721.5	20753.7	1528.79	13257.8	1578.91
2236.16	3066.17	41167.8	20782.1	1560.42	13260.2	1596.87
2235.07	3056.55	40960.5	20755.8	1528.27	13139.5	1617.1
2233.97	3087.92	41160.8	20686.3	1448.31	13415.1	1562.18
2232.87	3060.08	40978.6	20605.4	1532.32	13274	1691.69
2231.77	3052.73	41363.3	20749.9	1538.89	13392.4	1643.6
2230.67	3013.53	41508.8	20812.5	1474.9	13123.9	1675.19
2229.58	3158.67	41267.5	20822.6	1513.34	13369.7	1572.51
2228.48	3126.28	41083.1	20805.5	1501.71	13094.4	1665.53
2227.38	3139.41	41087.5	20895.2	1521.93	13153.7	1587.9
2226.28	3059.27	41144.3	20737.1	1592.18	13194.7	1569.44
2225.18	3147.45	40932.7	20588	1485.03	13237.9	1587.37
2224.08	3092.35	40950.9	20959.8	1443.85	13167.5	1641.67
2222.98	2937.24	40455.2	20694.8	1486.81	13142.5	1686.87
2221.88	3179.96	40868.9	20784.5	1561.57	13094.9	1575.2
2220.78	3115.79	40755.3	20710.6	1461.31	13142.7	1724.93
2219.68	3019.83	40930.2	20636.7	1506.51	13324.5	1663.29
2218.58	3012.51	41116.4	20685.4	1515.34	13310.9	1565.32
2217.48	2989.29	40996	20791	1499.19	13320.1	1587.78
2216.38	3072.82	40923.2	20567.2	1467.14	13104.3	1578.42
2215.28	2956.49	40739.2	20616	1562.26	12961.3	1564.53
2214.18	3035.46	40982.1	20569.4	1466.65	13197.6	1616.49
2213.08	3155.26	40923	20547.8	1423.27	13170.4	1625.3
2211.97	3166.08	40945.6	20548.9	1477.5	13147.7	1570.56
2210.87	3011.24	40984.2	20549.9	1579.37	12943.6	1649.71
2209.77	2983.51	40904.7	20485.2	1467.93	13136.5	1635.82
2208.67	3134.99	40895.5	20860.6	1544.81	13107.1	1501.71
2207.57	3100.44	41101.9	20575.9	1578.57	13202.4	1544.55
2206.46	3061.37	41020.1	20522.5	1460.39	13129.9	1585.11
2205.36	2981.5	40816	20784.4	1460.14	13014.3	1634.72
2204.26	2987.8	40598.3	20538.3	1473.5	13062	1604.98
2203.16	3175.42	40897.4	20498.6	1511.78	13111.9	1629.64
2202.05	2923.35	40697.9	20542.7	1427.68	13041.7	1645.23
2200.95	3149.43	40793.1	20756.8	1552.06	13096.2	1542.99
2199.84	3139.84	40593.7	20560.7	1531.41	13184.6	1626.56
2198.74	3116.66	40885.8	20736.2	1513.03	13198.3	1676.11
2197.64	3134.26	40854	20501.7	1508.25	13066.9	1582.98
2196.53	3022.78	40874.3	20684	1453.65	13311.6	1634.79
2195.43	3004.16	40598.1	20642	1534.91	13252.7	1673
2194.32	2994.6	40602.6	20557.1	1430.53	13216.5	1573.13
2193.22	3116.31	40733.8	20571.7	1534.39	12865.8	1514.02
2192.11	3081.84	40521	20493.6	1497.93	13094.4	1574.86
2191.01	3056.44	41131.8	20705.1	1529.35	13139.7	1687.72
2189.9	3126.05	40733.6	20672.2	1479.33	12999.6	1660.29
2188.8	3087.07	40812.7	20621.2	1458.73	13155.7	1589.9
2187.69	3077.51	40796.8	20656.2	1460.74	13074.3	1578.33
2186.59	3162.9	40308.4	20718.3	1494.41	13047.3	1546.41
2185.48	3022.22	40749.2	20606.3	1503.2	13115.1	1674.99
2184.38	2933.57	40762.7	20489.8	1516.51	13151.4	1609.17
2183.27	3211.02	40703.8	20520.3	1459.76	13018.1	1622.46
2182.16	3065.89	40703.8	20313.5	1443.7	13009.1	1556.67
2181.06	3045.04	40870.9	20820.6	1484.12	13086	1685.16
2179.95	3080.66	40717.2	20476	1395.79	13117.7	1454.51
2178.84	3136.6	41308.7	20276.1	1551.36	13167.4	1540.07
2177.73	2973.51	40678.6	20541.4	1539.81	13287.1	1578.2
2176.63	2997.84	40741.8	20616.9	1476.35	13266.8	1602.76
2175.52	2965.74	40980.9	20541.3	1439.99	13145	1634.09
2174.41	3062.28	40933.4	20470.1	1473.59	13194.7	1629.3
2173.3	2991.82	41140.9	20656.2	1471.09	13352.6	1642.57
2172.2	3137.95	40879.1	20704.6	1565.59	13072.9	1502.43
2171.09	3144.19	40732.3	20678.6	1488.64	13285	1581.12
2169.98	3053.45	40856.3	20663.8	1429.76	13230.9	1619.19
2168.87	3019.12	41158.3	20843	1452.06	13237.7	1490.39
2167.76	3117.8	41081.5	20751.5	1512.69	13147.5	1584.83
2166.65	2993.31	40919.1	20858.5	1494.4	13156.6	1553
2165.54	3037.88	40948.2	20562	1557.25	13228.7	1665.42
2164.43	3032.86	40990.9	20536	1471.36	13136.4	1608.81
2163.32	2989.54	40779	20703.8	1430.57	13165.7	1633.32
2162.21	2919.21	40983.9	20648.5	1385.28	13111.7	1621.79
2161.1	3006.56	41053.6	20829.7	1434.59	13084.7	1617.01
2159.99	2954.26	40796.7	20598.8	1402.82	13156.8	1600.97
2158.88	3023.55	40780.8	20579.5	1481.38	13210.9	1524.16
2157.77	3043.3	40879.8	20569.3	1451.87	13159.1	1613.94
2156.66	2975.27	40899.9	20637.9	1534.9	13127.7	1555.15
2155.55	3006.28	41365.6	20629.9	1471.64	13064.7	1575.15
2154.44	3113.76	40971.6	20707.4	1507.39	13233.5	1667.12
2153.33	3176.22	41030	20672.4	1426.15	13226.8	1682.59
2152.22	3128.46	40759.9	20698.2	1446.15	13204.3	1590.09
2151.1	3145.92	40809.3	20568.8	1371.7	13316.8	1578.58
2149.99	3064.45	40665.3	20569.8	1450.16	13449.4	1540.1
2148.88	3063.94	40988.9	20856.3	1503.87	13325.8	1690.45
2147.77	2984.76	40712.3	20473	1519.35	13155	1640.72
2146.66	3024.7	40811	20593.1	1487.63	13289.8	1599.99
2145.54	3073.62	40772.7	20614.4	1357.07	13494.3	1566.02
2144.43	2891.15	40711.9	20878.2	1392.78	13238.2	1612.93
2143.32	2982.75	40743.2	20596.2	1498.11	13289.8	1502.6
2142.2	2975.51	40536.5	20588.3	1430.49	13119.2	1524.81
2141.09	3064.82	40540.9	20703.8	1457.19	13184.3	1564.97
2139.98	3017.16	40511.6	20695.8	1506.33	13126	1578.17
2138.86	3151.32	41241	20640.7	1517.3	13283.1	1607.08
2137.75	3191.19	40955.8	20534	1422.79	13222.6	1535
2136.63	3082.95	40708.8	20505.9	1483.14	13117.1	1534.74
2135.52	3055.51	40627.9	20439.6	1460.45	13213.6	1586.08
2134.41	3207.52	40737.7	20456.3	1549.93	13289.9	1617.22
2133.29	3058.96	40585.1	20544.8	1507.06	13220.4	1547.42
2132.18	3085.36	40674.7	20507.7	1502.32	13184.5	1657.03
2131.06	3145.37	40795.6	20656.7	1459.47	13139.7	1549.14
2129.95	3014.83	40703.6	20751.9	1427.84	13081.4	1604.92
2128.83	3012.08	40851.3	20591.5	1400.71	13171.1	1580
2127.71	2982.44	40557.6	20610.5	1422.88	13272	1552.84
2126.6	3071.56	40748	20658.5	1391.27	13323.5	1536.9
2125.48	3068.8	40709.7	20677.4	1478.4	13144.3	1597.12
2124.37	3039.17	40579.7	20712	1408.72	13097.3	1527.42
2123.25	3072.24	40691.5	20466.7	1401.77	13092.9	1605.54
2122.13	2935.15	40660.1	20550.6	1423.92	13216	1589.6
2121.02	2979.43	40633.1	20437.4	1510.98	13119.8	1531.13
2119.9	3182.6	40597.1	20400.4	1416.73	13173.5	1465.96
2118.78	2929.2	40505.2	20367.9	1508.23	13048.2	1629.07
2117.66	2991.35	40601.3	20541.2	1422.96	13068.4	1548.25
2116.55	3035.58	40777.9	20537.7	1458.51	13003.6	1639.71
2115.43	3066.38	40759.9	20561.1	1442.61	13064	1534.31
2114.31	3023.38	40605.4	20613.5	1466.97	13068.5	1614.56
2113.19	2942.38	40482.3	20681.6	1415.29	13106.6	1594.16
2112.07	3136.37	40506.8	20689.3	1399.41	13039.5	1611.78
2110.96	3111.25	40674.3	20549.5	1419.29	12985.9	1591.39
2109.84	3014.64	40397	20568.4	1519.61	12901	1535.25
2108.72	3072.22	40388	20598.4	1470.2	13200.5	1552.87
2107.6	3116.38	40258.3	20523.5	1391.76	13205	1624.09
2106.48	2993.01	40231.4	20517.8	1445.13	13229.6	1530.01
2105.36	2972.41	40142	20447.3	1467.22	13283.2	1712.87
2104.24	3032.19	40148.6	20658.2	1386.59	13124.6	1598.71
2103.12	2951.31	40671	20509.6	1448.87	13267.5	1607.37
2102	3095.9	40456.5	20499.5	1455.32	13254.1	1502.19
2100.88	3113.23	40539	20475.9	1403.74	13191.6	1517.56
2099.76	3137.25	40246.5	20575.1	1434.75	13131.4	1657.88
2098.64	3087.64	40170.6	20404.3	1378.73	13037.7	1461.28
2097.52	3031.36	40551.9	20543.6	1514.56	13240.7	1581.48
2096.4	3082.14	40259.6	20306	1434.02	13127	1547.76
2095.28	3063.78	40179.2	20295.9	1485.06	13091.3	1502.9
2094.16	3052.12	40098.9	20448.5	1473.67	13254.1	1623.04
2093.03	3085.04	40230.3	20516.4	1468.96	13135.9	1540.29
2091.91	3111.26	40388.5	20495.1	1479.86	13207.3	1611.35
2090.79	2981.5	40308.1	20480.5	1417.21	12986.7	1628.9
2089.67	3081.25	40740.2	20403.5	1430.34	13291.9	1515
2088.55	3047.32	40833.6	20417.9	1488.02	13285.2	1557.07
2087.42	2971.08	40359	20414.5	1496.68	13113.7	1559.04
2086.3	3050.74	40149.6	20549.1	1458.57	13158.3	1603.31
2085.18	2876.57	40550.2	20465.5	1436.06	13218.4	1574.1
2084.05	3085.33	40340.8	20384.1	1431.36	13267.4	1600.54
2082.93	3107.07	40445.3	20449.7	1433.35	13218.4	1580.24
2081.81	3015.31	40442.9	20497.4	1475.39	13202.8	1539.92
2080.68	3037.05	40204.7	20453.9	1410.61	13120.5	1535.21
2079.56	2978.69	40311.4	20692.9	1463.76	13053.8	1621.71
2078.44	2960.4	40315.7	20502.6	1430.15	13091.6	1519.12
2077.31	2959.9	40237.7	20532.5	1385.44	13211.7	1552.22
2076.19	3088.36	40346.6	20404.5	1485.26	13091.6	1563.08
2075.06	3038.93	40384.2	20583.4	1525.02	13142.8	1596.16
2073.94	2991.74	40426.3	20708.8	1446.97	13202.8	1580.33
2072.81	3022.35	40410.6	20620.9	1371.17	13269.4	1575.62
2071.69	2988.51	40410.4	20672.9	1473.15	13165	1542.03
2070.56	2910.25	40416.9	20653.9	1546.21	13167.2	1610.63
2069.44	3056.36	40596.7	20588.2	1481.53	13240.5	1583.71
2068.31	2998.1	40674.2	20402.6	1545.69	13042.8	1612.31
2067.19	3079.75	40298.8	20670.1	1407.76	13049.5	1596.5
2066.06	3045.93	40178.7	20417.9	1487.44	13125	1487.44
2064.93	2927.77	40713.6	20405.6	1538.25	13249.3	1513.83
2063.81	2996.08	40573.5	20446.6	1358.22	13309.2	1602.35
2062.68	3017.76	40520.1	20440.9	1500	13287	1564.35
2061.55	3101.56	40482.2	20628.2	1391.04	13358	1595.15
2060.43	3032.27	40570.7	20551.5	1479.53	13353.5	1590.44
2059.3	2925.3	40506.2	20654.5	1492.59	13420	1563.56
2058.17	3035.68	40588.1	20710.9	1428.03	13524.2	1572.17
2057.04	3001.91	40519.1	20811.6	1476.57	13278	1576.34
2055.92	3125.54	40638.7	20808.1	1407.6	13247	1706.85
2054.79	3045.22	40647.3	20640.6	1436.18	13213.7	1560.29
2053.66	3060.22	40518.6	20537.4	1504.63	13273.5	1486.9
2052.53	3172.7	40797.5	20817.5	1477.79	13373.2	1502.16
2051.4	3063.62	40500.4	20596.9	1395.57	13231.4	1581.65
2050.27	3032.09	40690.7	20688.7	1512.72	13390.8	1576.95
2049.15	3126.8	40564.3	20625.4	1488.11	13364.2	1680.77
2048.02	3017.78	40944.9	20590.9	1430.29	13344.2	1567.56
2046.89	3017.27	40641.3	20824.3	1403.49	13395.1	1646.99
2045.76	2939.3	40521.6	20734.4	1372.26	13324.2	1564.82
2044.63	3049.45	40368.7	20626.9	1411.86	13479.1	1613.24
2043.5	2973.71	40948.2	20636.7	1411.63	13326.4	1584.21
2042.37	3019.66	40757.7	20940.7	1426.87	13222.4	1522
2041.24	3019.15	41031.7	20716	1475.29	13288.7	1563.76
2040.11	3007.58	40682	20674.9	1501.58	13189.1	1565.71
2038.98	3011.5	40880.7	20795.2	1373.08	13215.6	1578.71
2037.85	2904.87	40840.7	20853.6	1441.38	13403.5	1571.82
2036.71	3052.48	41072.5	20878.8	1414.62	13374.7	1489.77
2035.58	3085.11	41304.2	21036.6	1482.89	13350.4	1569.07
2034.45	3047.02	40612.3	20922.6	1476.01	13474.1	1597.53
2033.32	3108.37	40830.7	20749	1429.36	13407.7	1557.5
2032.19	3072.5	40786.3	20935.4	1499.8	13255.3	1643.38
2031.06	3067.56	40958.3	20799.4	1439.92	13334.7	1607.77
2029.92	3003.01	40783.5	20917.3	1439.68	13502.5	1556.71
2028.79	2958.35	40993	20966.7	1439.44	13429.6	1483.59
2027.66	3081.46	40818.3	20749.1	1412.7	13347.8	1538.52
2026.53	3098.6	40522.3	20842.7	1423.5	13354.4	1553.71
2025.39	2998.77	40597.1	20976	1476.22	13405.1	1599.79
2024.26	3060.04	41349.2	21058.5	1484.79	13563.9	1535.54
2023.13	3081.58	40885.6	20986.5	1473.51	13195.4	1508.81
2021.99	3111.94	40861	20753.6	1464.44	13363	1585.74
2020.86	3034.23	40909.2	20937.5	1406.86	13574.7	1609.73
2019.73	3128.53	40847.2	20995.7	1499.22	13360.7	1609.46
2018.59	2856.86	40833.7	20963.5	1426.23	13541.4	1587.14
2017.46	2957.76	40917.1	21149.5	1381.9	13336.4	1518.55
2016.32	3060.83	41075.5	20932.2	1491.85	13360.6	1511.68
2015.19	3093.36	40987	20913.2	1451.94	13402.4	1603.97
2014.05	3031.16	41101.3	20612.3	1423.06	13424.3	1513.38
2012.92	3090.11	41100.9	20752	1442.64	13375.8	1579.2
2011.78	2983.89	40809.9	20860.8	1352.11	13573.9	1572.32
2010.65	3078.06	40792	20905.7	1459.77	13523.2	1561.05
2009.51	3092.95	40842.3	20862.5	1444.11	13404.2	1580.6
2008.38	2905.34	41159	20874.4	1380.04	13413	1553.92
2007.24	2999.47	40450	20765.3	1408.41	13329.3	1518.44
2006.1	2961.56	40601.6	20924.6	1414.77	13338	1632.6
2004.97	3104.05	40640.9	20797.8	1425.53	13604.2	1544.33
2003.83	3081.53	41036.5	20710.7	1436.29	13425.9	1614.45
2002.69	3041.43	40847.1	20964.5	1440.45	13454.4	1554.8
2001.56	3012.33	40613.7	20848.8	1413.82	13397.2	1607.31
2000.42	3051.39	40404.6	20931.1	1439.96	13480.6	1547.68
1999.28	3009.11	40916.5	20892.3	1455.1	13333.3	1679.3
1998.15	3004.21	40498.6	21134.9	1448.26	13313.5	1522.98
1997.01	3115.76	41078.4	20856.7	1430.44	13429.9	1586.45
1995.87	2928.5	40974.8	20879.5	1447.77	13335.3	1537.84
1994.73	3029.04	40917.3	20735.4	1443.13	13423.1	1552.96
1993.59	3083.43	41037.8	20848.3	1429.71	13258.3	1658.11
1992.45	3135.61	40921	20825	1497.54	13394.4	1638.07
1991.32	3102.15	40679.2	20942.3	1440.21	13506.3	1589.49
1990.18	3022.6	40801.8	20706	1446.55	13453.5	1481.67
1989.04	3090.13	40647.9	21005.4	1439.72	13666.3	1562.62
1987.9	2979.89	40739.7	20670.5	1399.98	13488.5	1571.13
1986.76	2902.59	40583.7	20884.2	1428.26	13411.6	1647.66
1985.62	3005.2	40723.8	20878.5	1441.18	13558.5	1590.34
1984.48	3066.1	41034.9	20811.3	1405.85	13409.3	1530.86
1983.34	2995.41	40742.9	20910.9	1403.41	13573.6	1515.25
1982.2	2953.25	40536.5	20830.6	1346.17	13457.3	1565.42
1981.06	2981.25	40628.2	20923.5	1438.01	13417.8	1589.27
1979.92	3094.71	40601.6	20744.6	1431.19	13571.1	1584.61
1978.78	2993.38	40680.2	20760.9	1485.74	13384.8	1536.14
1977.64	2922.77	41072.1	20801.2	1452.62	13509.6	1691.44
1976.49	2948.56	41157.1	20797.6	1388.85	13286	1507.14
1975.35	3046.62	40742.8	20883.9	1421.46	13445.9	1644.87
1974.21	3041.72	40720.6	21049	1434.36	13496.1	1605.17
1973.07	3093.76	40744.3	20844	1353.11	13366.9	1521.7
1971.93	3007.86	41162.1	20917.1	1379.15	13369	1492.98
1970.79	2989.84	40840	20749.4	1468.65	13139.1	1586.85
1969.64	2965.26	41128.5	20934.1	1442.14	13220	1625.97
1968.5	3039.15	40964	20937.1	1422.21	13366.6	1538.17
1967.36	3045.2	40753.6	20754.2	1371.65	13246.2	1491.97
1966.21	2976.88	40622	20665.3	1402.04	13316.1	1480.78
1965.07	2985.12	40575.8	20670.6	1395.24	13447.3	1607.37
1963.93	2879.66	40761.3	20728.3	1408.13	13305	1526.2
1962.78	2970.99	41023.3	20777.3	1464.73	13493	1532.5
1961.64	3055.73	40898.3	20854.6	1363.93	13497.3	1545.35
1960.5	2943.76	40897.9	20704.7	1376.81	13501.5	1553.83
1959.35	3085.29	41325.8	21055.1	1385.32	13612.9	1616.94
1958.21	3095.69	40866.6	20990.4	1457.18	13719.8	1529.28
1957.06	2926.97	40942.7	21045.8	1402.33	13509.9	1535.57
1955.92	2965.79	41134.5	21022.6	1426.11	13568.8	1520.02
1954.77	3037.34	41448.5	20850.9	1401.85	13453	1556.88
1953.63	2997.53	41177.3	21078.8	1408.16	13476.9	1478.03
1952.48	2949	41093.9	20931.1	1373	13633.9	1600.01
1951.34	2979.06	40803.2	20956	1348.76	13487.6	1484.07
1950.19	3059.29	41409.5	20865.1	1341.98	13581.3	1571.1
1949.05	3124.22	41223.6	21001.2	1374.48	13467.8	1520.66
1947.9	3093.15	41260.2	20958.4	1446.23	13653.1	1592.38
1946.75	3049.01	41253.2	20952.7	1456.89	13378.1	1557.22
1945.61	3020.14	41102.3	20739.8	1404.31	13661.5	1631.1
1944.46	3004.37	41487.8	21035	1467.3	13463	1530.53
1943.31	2975.52	41214.8	21033.6	1419.1	13517.4	1471.41
1942.17	3094.89	41238.3	21250.1	1436.29	13669.8	1560.52
1941.02	3100.9	40950.2	21054.8	1455.66	13510.6	1547.18
1939.87	2930.44	41261.4	21016.3	1416.2	13541	1533.85
1938.73	3132.53	41106.3	21095.6	1396.35	13615	1481.31
1937.58	2999.14	41253.9	21174.7	1359.09	13414.4	1467.99
1936.43	3100.98	41037.9	21038.3	1406.76	13336	1528.71
1935.28	3148.35	41340.1	21078.3	1399.99	13573.2	1554.58
1934.13	3091.22	41394.1	21092.1	1458.53	13475.1	1558.67
1932.98	2866.51	41154.1	21195.2	1421.28	13625.2	1477.88
1931.84	3092.35	41608.5	21082.8	1477.62	13592.4	1619.08
1930.69	2972.15	41527.5	21148.9	1449.09	13585.7	1605.75
1929.54	2962.95	41150.6	21151.8	1488	13531.2	1572.84
1928.39	3029.87	41472.1	21024.2	1461.65	13396.3	1563.88
1927.24	3003.26	41197.5	21281.6	1374.41	13609.3	1494.02
1926.09	2937.52	41366.7	21345.4	1356.78	13630.9	1482.89
1924.94	2973.98	41242.3	20891.8	1389.16	13513.4	1628.3
1923.79	3036.51	41300.5	21227.3	1445.44	13367.6	1564.99
1922.64	2899.08	41400	21312.8	1497.35	13565.3	1569.07
1921.49	3015.93	41690.6	21344	1486.23	13569.5	1605.74
1920.34	2967.62	41603.2	21183.9	1496.84	13675.8	1557.67
1919.19	3056.17	41524.4	21334.6	1427.08	13682.2	1513.97
1918.03	2897.12	41886.6	21118.1	1485.48	13593	1552.8
1916.88	3003.02	41766.6	21351.2	1398.37	13603.7	1572.08
1915.73	3111.06	41861.5	21089.2	1378.59	13505.9	1639.12
1914.58	3088.83	41962.9	21341.8	1365.34	13755.4	1497.75
1913.43	3003.67	41721.4	21368.6	1384.64	13455.7	1579.96
1912.28	3063.91	41718.7	21501.6	1362.7	13631.4	1544.98
1911.12	3033.02	41861.3	21348.3	1395.02	13692	1477.46
1909.97	2984.78	42288	21555.1	1407.79	13720	1568.31
1908.82	3021.15	41723.5	21484.2	1444.42	13578.9	1578.89
1907.67	2979.43	41796.6	21612.8	1387.8	13546.2	1576.45
1906.51	3054.81	41754.8	21307.8	1443.93	13695.7	1524.15
1905.36	3049.96	42153.1	21243.5	1476.2	13528.6	1530.4
1904.21	3051.61	41859.9	21333.1	1369.75	13712.7	1512.8
1903.05	3033.75	42002.3	21283.9	1419.36	13758.1	1566.72
1901.9	3033.24	41761.2	21312.8	1414.79	13612.7	1520.95
1900.74	2989.4	41721.6	21380.7	1503.36	13675.4	1561.85
1899.59	3010.55	41859.6	21591.5	1362.33	13647.1	1524.77
1898.44	2890.93	42097.2	21581.3	1463.87	13668.6	1563.49
1897.28	3050.66	42202.6	21302.7	1405.17	13700.9	1500.43
1896.13	3013.34	42202	21374.8	1452.55	13540.6	1573.78
1894.97	3058.28	42500	21481.6	1406.85	13572.9	1525.9
1893.82	3049.11	42114.1	21436.8	1408.78	13942.8	1601.38
1892.66	3031.28	41927.3	21435.3	1447.49	13778.2	1655.2
1891.5	3091.34	42056.5	21650.2	1408.3	13518.4	1546.75
1890.35	3036.74	42181.3	21428.1	1444.83	13583.1	1598.4
1889.19	3038.39	42193.6	21552	1381.87	13775.5	1624.08
1888.04	3029.22	41998.3	21650	1470.29	13665	1556.77
1886.88	2978.99	42040.9	21642	1439.77	13509.2	1474.36
1885.72	3013.06	42085.6	21521.6	1458.98	13606.3	1571.38
1884.57	2965.01	42110.9	21667	1428.48	13815.8	1581.91
1883.41	2996.92	42138.3	21538	1475.77	13673	1534.11
1882.25	3011.53	42228.4	21551.7	1453.92	13787.4	1555.45
1881.09	2989.42	41929.6	21768.3	1414.79	13791.5	1514.15
1879.94	3157.36	42173	21652.3	1438.31	13584	1524.69
1878.78	3038.07	42360.2	21614.1	1394.88	13767.4	1483.4
1877.62	3011.64	42165.2	21582.4	1435.66	13555.6	1537.12
1876.46	2998.18	42300.4	21794.5	1407.35	13663.4	1564.92
1875.3	2973.93	42068.8	21929	1363.95	13736.6	1538.76
1874.15	3115.84	42150.1	21588.6	1402.56	13637.2	1544.97
1872.99	3115.31	42130	21608.7	1410.95	13537.8	1564.13
1871.83	2924.96	42194.1	21628.7	1471.11	13580.8	1548.76
1870.67	2989.16	42368	21536.6	1414.78	13483.6	1490.27
1869.51	2960.62	42166.8	21839.2	1401.61	13591.3	1470.61
1868.35	2947.18	42375.2	22191.2	1403.52	13830.4	1580.31
1867.19	3045.84	42247.3	21987	1439.93	13614.7	1582.2
1866.03	2933.25	42369.4	22304.3	1370.72	13631.8	1547.45
1864.87	2975.85	42103.6	21938.5	1448.06	13556.2	1566.58
1863.71	2973.19	42159	21635.3	1432.73	13562.5	1544.77
1862.55	2826.2	42558.9	21782.4	1426.03	13644.2	1568.2
1861.39	3062.64	42267.4	21668.9	1522.7	13758.2	1630.39
1860.23	2975.98	42430.3	21686.8	1384.63	13930.3	1518.14
1859.07	2897.97	42080.8	21717.5	1483.43	13665.2	1616.92
1857.9	3005.11	42286.7	21608.3	1397.07	13854.5	1541.3
1856.74	3032.57	42496.9	21865.1	1398.99	13763.9	1541.04
1855.58	3034.21	42214.3	21902.3	1409.51	13742.2	1590.27
1854.42	2908.9	42667.5	21844.7	1394.21	13544	1491.03
1853.26	2985.85	42638.7	21617.3	1398.27	13750.4	1531.65
1852.1	3019.76	43068.1	21800.8	1423.85	13763.1	1565.8
1850.93	3025.7	42467.3	21908.9	1384.9	13694.1	1505.32
1849.77	3083.23	42483.7	21741.7	1322.31	13786.4	1520.12
1848.61	2968.77	42710.8	21750.9	1474.71	13588.4	1558.55
1847.44	2983.31	42643.3	21790.2	1369.14	13444.3	1551.84
1846.28	3010.74	42943.4	21730.6	1362.46	13575.2	1510.74
1845.12	3008.08	42646	21729.1	1426.69	13555.7	1519.08
1843.95	3020.46	42656	21841.4	1314.74	13594.2	1518.82
1842.79	2944.77	42552	21964.4	1406.87	13841.1	1494.94
1841.63	3034.47	42641.4	22074.5	1378.72	13892.4	1576.29
1840.46	3087.63	42683.6	21959.1	1442.9	13696.8	1500.87
1839.3	2977.62	42659.1	21970.4	1384.69	13709.5	1496.32
1838.13	3024.33	43267.9	22097.6	1433.82	13756.5	1446.7
1836.97	3025.96	42586.7	22018.7	1444.31	13537.4	1590.24
1835.8	2967.51	43038.6	22060	1409.73	13743.3	1538.47
1834.64	3031.37	42848.9	22067	1353.71	13777.4	1538.21
1833.47	3067.32	42966.1	22028.9	1432.85	13993.8	1587.28
1832.3	2923.11	43181.8	22031.6	1400.43	13811.3	1556.99
1831.14	2963.35	43054.4	21834.9	1359.45	14042.7	1496.69
1829.97	2977.85	43077	22047.7	1376.37	13915.9	1530.73
1828.81	2964.49	43449.1	22217.6	1374	13947.9	1483.31
1827.64	2989.7	43589.6	22230.9	1363.05	13904.8	1517.35
1826.47	2907.76	43222.2	22291.4	1474.24	13945.3	1517.09
1825.31	3035.81	43322	22287.6	1416.14	13722.2	1506.12
1824.14	2958.18	43509.5	22198.2	1383.77	13921.2	1475.88
1822.97	3009.08	43189.4	22258.6	1342.84	13878.2	1539.88
1821.8	3055.68	43458.3	22411.2	1394.01	13807.3	1601.71
1820.64	3089.41	43585.8	22261.8	1417.32	14040.5	1642.12
1819.47	3013.97	43533.4	22251.5	1382.83	13997.4	1477.01
1818.3	3043.42	43654.4	22406.1	1382.59	13950.1	1461.78
1817.13	2910.23	43552.8	22393.8	1444.41	13919.9	1527.87
1815.96	2931.13	43896.3	22441.3	1382.12	13769.9	1461.28
1814.8	2958.44	43760.5	22473.8	1497.4	13872.3	1589.38
1813.63	3028.51	43770.1	22388.7	1460.79	13983.3	1475.76
1812.46	3019.44	43856.8	22453.4	1342.92	14126.4	1543.94
1811.29	2920.58	43830	22601.3	1340.56	13987.1	1513.74
1810.12	3024.83	44034.2	22251.2	1295.44	14078.8	1532.72
1808.95	2960.19	44116.5	22510.3	1521.77	13924.7	1506.81
1807.78	3100.73	44265	22628.3	1397.57	13830.4	1566.39
1806.61	3038.24	43755.3	22560.3	1446.47	13917.8	1561.85
1805.44	2980.04	44136.7	22490.2	1392.82	13953.9	1456.91
1804.27	3015.84	44201.8	22734.2	1396.86	13889.5	1627.53
1803.1	3002.52	44151.5	22730.3	1432.92	14002.5	1576
1801.93	2976.38	44056.5	22587.6	1422	14113.3	1492.46
1800.76	3024.98	44127.9	22886.9	1404.68	14258.2	1460.19
1799.58	2979.64	44547.3	22752.8	1387.37	13826.7	1570.93
1798.41	2962.06	44334.8	22911.1	1438.35	14005.8	1478.9
1797.24	2985.02	44664.4	22815.5	1444.5	14159.1	1574.66
1796.07	2911.98	44878.7	23007.9	1363.19	14073.5	1516.79
1794.9	2981.87	44519.1	22686.1	1384.29	14051.9	1512.27
1793.72	3006.96	44859.1	22944.6	1371.26	14267.1	1435.24
1792.55	3102.4	44915.4	22908.7	1415.8	14066.3	1545.87
1791.38	3125.32	44903.5	23034.8	1426.22	14200.4	1598.9
1790.21	2911.63	44727.5	23143.9	1419.58	14289.6	1598.63
1789.03	2996.38	44956.4	22984.4	1402.29	14180.6	1545.08
1787.86	3055.53	45217.2	23146.6	1438.27	14165.4	1570.38
1786.69	3008.14	45056.1	23385.6	1455.07	14122.5	1623.38
1785.51	3039.58	45033.5	23351.8	1390.92	14066.9	1503.82
1784.34	2968.79	45430.5	23211.5	1354.48	14352	1509.95
1783.17	3064.1	45045.9	23426.8	1482.01	14353.8	1575.7
1781.99	2910.29	45655.6	23267.4	1434.92	14296	1639.3
1780.82	3052.41	45605.2	23278.4	1515.56	14417	1543.23
1779.64	3002.94	45384.6	23329.7	1436.56	14233.6	1530.2
1778.47	2985.41	45600.3	23381.1	1453.34	14367.4	1532.07
1777.29	3055.11	45722.3	23598.3	1433.94	14079.9	1625.42
1776.12	3020.55	46220.8	23713.4	1457.1	14466.7	1550.69
1774.94	2975.37	46066.2	23779.6	1407.93	14689.7	1533.41
1773.77	2968.49	46245.4	23514	1386.43	14682.9	1601.2
1772.59	3002	46163.1	23737.5	1358.55	14357.3	1547.77
1771.41	3037.62	46117	23714.3	1460.35	14473.9	1551.76
1770.24	3037.1	46836	23665.6	1430.35	14335.4	1615.25
1769.06	2987.71	47025.6	23682.8	1468.36	14517.8	1529.98
1767.88	3029.69	46660.7	23857.2	1383.12	14458	1478.73
1766.71	3122.64	46332	24035.9	1344.65	14502.2	1559.2
1765.53	3062.64	46506.7	23995.7	1446.37	14712.2	1533.45
1764.35	3032.39	46309.8	23983.1	1412.14	14567.4	1620.25
1763.18	3110.43	47013.1	24195.5	1401.29	14403.5	1503.2
1762	3122.64	46686.7	23904.8	1483.84	14581.5	1636.68
1760.82	3098.76	46865.5	24255.2	1432.64	14617.2	1532.4
1759.64	2985.76	47044.3	24200.1	1423.91	14610.5	1617.02
1758.46	2955.55	47184.8	24079.3	1436.4	14709.8	1476.71
1757.28	3018.68	47159.7	24247	1370.39	14745.5	1521.01
1756.11	3045.74	47153.8	24342.6	1465.6	14511.8	1455
1754.93	3009.17	47270.9	24313	1450.51	14609	1571.38
1753.75	2991.69	47201.3	24130.7	1431.18	14655.3	1522.35
1752.57	3042.06	47748.7	24268.6	1511.49	14667.6	1500.89
1751.39	3124.2	47844.4	24395.9	1441.29	14769	1636.29
1750.21	3077.05	47429.3	24196.8	1477.07	14732.5	1547
1749.03	3099.83	47493.3	24232.9	1449.27	14783	1510.72
1747.85	3065.41	47548.7	24302.9	1425.72	14683	1514.7
1746.67	2895.43	47515.2	24351.7	1425.48	14686.9	1558.92
1745.49	2966.94	47543.1	24180.3	1408.29	15099.4	1571.36
1744.31	3078.66	47791.2	24368.8	1456.75	14908.4	1545.68
1743.13	3052.73	47503.6	24517.1	1390.88	14783.1	1494.61
1741.95	3115.71	47882.8	24527.7	1401.22	14875.8	1513.4
1740.76	3066.5	47806.9	24783.8	1384.05	14930.4	1468.7
1739.58	2949.6	48092.9	24542.6	1485.38	14942.7	1540.39
1738.4	2923.71	48097.4	24642.1	1370.89	14821.6	1569.75
1737.22	3028.97	48224.5	24697.1	1417.19	14798	1510.26
1736.04	2956.55	48174	24443.3	1412.71	14966.7	1560.75
1734.86	2977.19	48153.1	24669.6	1456.88	14974.8	1645.07
1733.67	3012.62	48193.5	24564	1490.45	15037.7	1558.11
1732.49	3071.29	48202.2	24805	1509.22	15094.4	1483.86
1731.31	2977.78	48335.5	24868.4	1415.98	15091.8	1553.35
1730.12	2943.46	48359	25026.8	1441.09	14966.6	1498.14
1728.94	3080.28	48295.8	24942.3	1339.44	15067.6	1552.82
1727.76	3083.98	48289.6	24925.3	1417.36	15033.3	1484.96
1726.57	2992.64	48378.5	24935.8	1383.33	15087.8	1537.5
1725.39	2958.34	48465.3	24925.3	1383.09	15222.5	1598.48
1724.21	2936.73	48750.5	24902	1492.64	15089	1570.76
1723.02	3056.54	48706.3	24971.6	1507.16	14797.2	1608.48
1721.84	2980.04	48778.1	25260.7	1386.61	15083.8	1534.34
1720.65	3038.62	49128.5	25385.1	1472.89	15199.4	1601.6
1719.47	2947.38	49320.6	25311.2	1485.29	15139.9	1523.27
1718.28	3062.89	49037.9	25142.3	1440.74	15143.6	1491.37
1717.1	3058.15	49071.7	25232.9	1383.55	15060.9	1541.73
1715.91	3030.22	49291.1	25403.6	1450.79	15208	1533.03
1714.72	3067.65	49386	25536.3	1376.75	14933.4	1467.41
1713.54	3058.69	49499.8	25519.3	1435.54	15175.4	1559.91
1712.35	3047.63	49324.8	25515	1445.83	15246.6	1563.86
1711.17	2977.57	49651.5	25693.9	1386.58	15305.1	1618.38
1709.98	3027.63	49710.4	25662.1	1354.74	15450	1611.78
1708.79	3048.18	49828.3	25409.2	1489.33	15337.8	1552.53
1707.61	3112.95	50121	25577.5	1398.51	15341.5	1526.99
1706.42	3036.6	50188.2	25484.7	1391.95	15294.6	1646.76
1705.23	3137.15	50211.2	25613	1450.67	15409.9	1608.58
1704.04	3090.3	50175.3	25678.1	1372.53	15453.6	1665.14
1702.86	3138.18	50120.4	25837.9	1462.8	15425.7	1500.69
1701.67	3047.15	50273.8	26187	1426.78	15336.8	1576.19
1700.48	2975.1	50355.7	26245.7	1407.6	15502.5	1578.02
1699.29	3039.8	50679.5	26184.4	1407.35	15621.8	1577.75
1698.1	3026.66	51173.5	26348.2	1449.18	15564.5	1592.21
1696.91	3101.85	51373	26074.5	1404.77	15563.9	1606.65
1695.72	3067.68	51481.9	26122.6	1387.71	15723.2	1564.33
1694.54	3001.99	51601.4	26351.5	1456.85	15598.6	1540.94
1693.35	3106.57	51661.9	26576.1	1475.51	15591.7	1610.03
1692.16	3070.31	51842.2	26661.9	1376.49	15597.4	1487.87
1690.97	2960.52	52442.7	26812.8	1514.93	15779.7	1523.34
1689.78	3117.58	52542.9	26944.8	1426.44	15936.6	1514.67
1688.59	3087.64	52754.5	26780.5	1480.81	15992.7	1602.63
1687.4	3145.91	53035.3	27112	1371.35	15908.1	1562.46
1686.21	3088.68	53166.9	27235.4	1387.91	15852.8	1595.78
1685.01	3115.44	53581.9	27423.9	1482.15	16144	1641.7
1683.82	3058.24	53616.8	27496.9	1467.2	16109.8	1586.84
1682.63	3179.44	53607.6	27418.7	1454.36	16107	1573.98
1681.44	3122.24	54301.4	27837.9	1452.01	16312	1548.53
1680.25	3155.27	54480.9	27956.9	1529.38	16399.4	1544.07
1679.06	3121.17	55253.9	28113.6	1480.88	16503.6	1627.71
1677.87	3191.94	55424.9	28297.5	1495.3	16475.6	1631.62
1676.67	3099.13	55855.7	28494	1520.21	16613.3	1620.86
1675.48	3096.51	55751.8	28719.7	1454.96	16528.7	1645.74
1674.29	3060.34	56444.5	29127.8	1431.65	16743.9	1653.84
1673.1	3122.69	56644.4	29091.3	1450.27	16946.4	1624.22
1671.9	3153.59	57301	29256.1	1558.98	17018.9	1619.75
1670.71	3186.57	57668.3	29404	1468.63	17013.9	1592.24
1669.52	3079.2	57740.2	29537.2	1566.83	17151.3	1734.4
1668.32	3137.31	58530.3	29888.2	1547.71	17359.9	1612.64
1667.13	3212.16	59192.5	30059	1580.95	17599.9	1610.27
1665.93	3222.07	59414.7	30372.1	1432.03	17387.5	1666.52
1664.74	3322	60013.7	30720.6	1410.86	17552	1735.31
1663.54	3135.16	60283.9	30951.9	1569.67	17768.7	1665.95
1662.35	3268.55	60361.4	31105.6	1498.26	17713.4	1659.38
1661.16	3180.12	61307.2	31443.4	1487.54	17886.1	1671.65
1659.96	3221.41	61840.6	31505	1428.72	18297.2	1717.39
1658.76	3185.3	62323.6	31861.4	1528.86	18356.8	1710.82
1657.57	3299.77	62356.8	32192.6	1534.87	18487.5	1708.44
1656.37	3255.3	63282.8	32688.9	1530.43	18687.1	1739.5
1655.18	3277.73	64549.2	32900.7	1546.89	18941	1732.93
1653.98	3254.18	65593.6	33275.4	1529.9	19061.1	1661.58
1652.78	3322.58	65872.9	33675.1	1456.5	18938.7	1579.79
1651.59	3317.84	66695.2	34028.7	1550.27	19042	1775.92
1650.39	3258.78	67285.4	34503.4	1568.81	19460.8	1763.08
1649.19	3256.13	68577.2	34879.7	1562.27	19662.1	1806.64
1648	3326.57	69244.1	35360.2	1597.51	19873.8	1733.24
1646.8	3401.17	70094.5	36264.5	1570.09	20327.7	1768.44
1645.6	3563.41	71988.4	36815.7	1452.92	20866.9	1862.08
1644.4	3306.08	73124.1	37564.9	1598.77	20932.2	1824.19
1643.21	3380.64	75114.9	38359.8	1567.2	21865.6	1805.09
1642.01	3332.07	76566.7	39642.7	1671.25	22120.6	1834
1640.81	3389.91	79046.5	40595.5	1648.02	22853.2	1892.09
1639.61	3456.07	80951.8	41606.4	1687.37	23504.2	1845.88
1638.41	3420.03	83957.6	43019.4	1714.19	24511.6	1928.98
1637.21	3532.04	86622.4	44465.3	1645.09	25437.3	1978.69
1636.01	3558.53	90257.9	46496.5	1734.45	26285.6	2007.54
1634.81	3649.63	93656.5	48389.4	1736.23	27379.5	2015.53
1633.62	3590.66	97850	50713.1	1690.09	28473.1	2056.86
1632.42	3685.89	102719	53563.1	1802.31	29920.5	2102.35
1631.22	3645.67	106679	55487.1	1852	31352.8	2149.9
1630.02	3792.93	112730	58122.9	1820.44	32747.1	2170.37
1628.81	3858.92	118377	60816	1899.26	34253.4	2136.67
1627.61	3929.05	123762	63695.7	1896.86	35909.1	2169.62
1626.41	3936.71	128462	66524.3	1969.4	37299.8	2227.54
1625.21	3915.22	134976	69308.3	2043.99	38355	2227.16
1624.01	3941.6	140066	71367.1	2026.99	39728.2	2276.72
1622.81	3851.45	145038	74467.7	2043.29	40686.8	2365.8
1621.61	4069.23	149526	76181.7	2069.98	41871.9	2417.41
1620.41	4062.3	153086	78134.2	2146.59	42657.2	2433.63
1619.2	4109.43	156360	79680.6	2212.77	43251	2466.49
1618	4087.94	159259	80629.6	2174.96	43963	2414.09
1616.8	4255.63	161427	82175	2218.25	44204.9	2492.67
1615.6	4259.06	162364	82824	2311.41	44515.4	2481.85
1614.39	4445.37	164844	84218.9	2217.49	45039.8	2531.3
1613.19	4369.8	166063	84823.6	2225.42	45632.5	2466.46
1611.99	4443.84	167798	85141.5	2214.65	45678.7	2628.08
1610.78	4544.86	168559	85710.6	2218.43	45417.5	2498.84
1609.58	4490.09	169575	85733.3	2184.82	45407.6	2658.33
1608.38	4626.36	170191	86252.2	2267.5	45869.1	2620.5
1607.17	4652.56	169900	86442.9	2240.12	46382.3	2626.28
1605.97	4761.78	170666	86525.7	2328.99	45940.6	2683.95
1604.76	4711.15	170967	86672.7	2251.81	46129.8	2710.47
1603.56	4830.69	170848	86514.7	2301.22	46148.9	2905.06
1602.35	5045.63	170493	86300.7	2226.14	45724	2892.11
1601.15	5202.42	170313	86279.6	2267.24	45539.8	3026.45
1599.94	5332.18	170420	86049.1	2196.34	45220.9	3127.55
1598.74	5399.7	169885	85578.2	2198.03	44823.3	3046.14
1597.53	5705.61	169665	84653.3	2203.88	44477.7	3257.09
1596.32	5835.23	169041	84224.2	2139.24	43833.7	3353.96
1595.12	6002.1	168351	83542.4	2126.44	43734.9	3604.16
1593.91	6293.25	166325	82923	2124	42639.5	3779.68
1592.7	6441.34	164558	81955.7	2140.21	42259.3	3990.36
1591.5	6811.03	162825	80854.1	2143.98	41529.1	4097.39
1590.29	6917.56	161569	79883.4	2182.97	41037.3	4332.8
1589.08	7239.42	159576	78635.5	2064.56	40477.4	4408.67
1587.88	7557.02	157024	77626.1	2064.2	39501.5	4581.83
1586.67	7760.66	154940	76138.9	2028.66	38923.4	4903.97
1585.46	7850.39	151397	74720.5	2131.8	38196.4	4948.67
1584.25	8018.73	149124	73553	2083.84	37153.1	5169.24
1583.04	8170.46	146532	72205.8	1971.75	36925.3	5280.07
1581.84	8138.03	144008	70774.4	1925.9	35903.3	5322.61
1580.63	8132.49	140610	69810.8	2014.51	35477.3	5197.6
1579.42	7916.03	138799	68125.9	1974.87	34708.1	5051.95
1578.21	7627.28	136348	67223	1951.79	34483	4955.98
1577	7489.53	133726	66173.8	1879.1	33890	4934.45
1575.79	7112.08	131335	65071.1	1955.25	33536.9	4716.58
1574.58	7075.73	129105	63952.3	1973.52	32880.2	4478.13
1573.37	6717.07	127440	63050.8	1969.05	32327	4208.76
1572.16	6468.02	125944	62116.5	1960.44	31869.1	4106.81
1570.95	6262.43	123501	61141.3	1991.09	31524.9	3955.33
1569.74	5968.11	121146	60242.8	1858.58	31184.9	3615.97
1568.53	5756.48	119585	59447.9	1899.56	30659.3	3530.7
1567.32	5497.45	118097	58979.3	1905.42	30208.1	3296.82
1566.11	5343.76	116706	58009.4	1903.03	30252.4	3259.1
1564.89	5148.86	115252	57465	1842.86	29979	3126.46
1563.68	5034.49	114149	57193.1	1877.62	29608.6	3008.32
1562.47	4812.89	112786	56302.4	1778.27	28972.2	2743.74
1561.26	4649.12	110680	55496.5	1747.03	28979.6	2708.2
1560.05	4514.27	109607	55066.3	1796.22	28743.7	2757.23
1558.83	4492.88	109110	54353.7	1787.67	28450.1	2736.14
1557.62	4531.28	107681	54297	1931.67	28597.7	2657.33
1556.41	4606.76	107145	53749.7	2034.39	28252.7	2706.34
1555.2	4525.6	106463	53206.7	2054.65	28031.5	2695.57
1553.98	4388.83	105431	52900.8	2072.84	27719.7	2587.97
1552.77	4287.13	104199	52469.4	1922.1	27340	2486.57
1551.55	4105.13	103802	52188.5	1829.08	27156.1	2500.57
1550.34	4040.58	102810	51845.9	1865.83	26887.8	2263.3
1549.13	4126.37	102259	51295.4	1853.16	26704	2254.68
1547.91	4012.43	101503	50949	1797.26	26435.9	2348.99
1546.7	3840.9	100573	50810.6	1778.42	26242	2282.72
1545.48	3873.16	100103	50211.2	1792.52	26256	2222.64
1544.27	3876.61	99425.7	49965.9	1769.58	26459.3	2216.09
1543.05	3865.66	98633	49597.3	1828.94	26098.9	2156.05
1541.84	3803.29	98406.2	49535.3	1793.65	25853.7	2163.9
1540.62	3893.12	97665.4	49175.1	1743.99	25727.9	2214.95
1539.41	3880.12	96951.5	48778	1725.18	25589.8	2216.62
1538.19	3900.01	96414.7	48265.9	1741.33	25634.8	2150.45
1536.97	3860.28	96161.7	48216.5	1712.26	25426.9	2156.25
1535.76	3818.51	95148.4	47939	1703.74	25101.9	2077.78
1534.54	3733.61	94320.4	47618.4	1779.48	24748.3	2139.07
1533.32	3821.31	94803.4	47314.4	1678.5	25140.5	2134.59
1532.11	3785.73	93877.1	47657.5	1706.97	24750	2150.66
1530.89	3709.09	93470.8	47174.9	1706.68	24756	2189.31
1529.67	3798.8	93011.2	47133.9	1687.9	24821.6	2151.97
1528.45	3802.26	92711.8	46647.5	1712.25	24589.4	2161.87
1527.24	3725.65	92086.2	46621	1711.95	24355.3	2138.91
1526.02	3722.96	91458.8	46561.6	1723.97	24338.8	2183.7
1524.8	3796.19	91547.7	46414.1	1742.14	24149.9	2129.97
1523.58	3775.02	91181.1	46010.1	1670.04	24012.4	2057.8
1522.36	3677.96	90418.8	45696.6	1680.01	23909.8	2112.83
1521.14	3779.88	90466.8	45545.1	1735.09	23950.8	2145.28
1519.92	3678.75	89524.4	45379.4	1681.48	23836	2224.88
1518.71	3676.06	89449.5	45371.6	1744.75	23887.2	2134.29
1517.49	3796.37	88628.5	44884.1	1674.75	23811.4	2144.17
1516.27	3656.35	88500.5	44876.4	1758.49	23313.3	2147.9
1515.05	3643.43	88448.4	44534.7	1733.6	23452.8	2090.16
1513.83	3642.8	88324.6	44674.5	1718.96	23610.6	2186.09
1512.61	3748.69	87930.4	44578.7	1665.4	22985.8	2130.41
1511.38	3639.5	88032	44296.6	1771.62	23371	2140.28
1510.16	3655.25	87576.6	44346.3	1685.31	23451	2092.81
1508.94	3597.3	87123.4	44314.1	1723.92	23125.5	2104.74
1507.72	3625.34	86651.9	44566.5	1692.92	23268.9	2083.9
1506.5	3589.92	86536.7	44348	1719.23	23129.8	2136.76
1505.28	3605.67	86454.3	44160.3	1790.56	23183.1	2027.93
1504.06	3631.65	86339.1	43970.6	1683.86	23130	2039.86
1502.83	3671.94	86089	43897.5	1659.02	23179.2	2041.56
1501.61	3536.32	85869.7	43724.3	1752.82	23095.5	2020.75
1500.39	3590.92	85818.1	43868.1	1672.76	22938.1	2091.98
1499.17	3524.87	85359.6	43721.5	1658.16	22987.3	2073.22
1497.94	3520.18	85436.9	43591.3	1659.92	22960.9	2140.32
1496.72	3493	85191.2	43555.2	1708.69	22850.7	2031.62
1495.5	3488.31	85156.1	43081.8	1728.83	22961.2	2049.67
1494.27	3489.76	85441.8	43403.3	1671.32	22812.1	2022.75
1493.05	3550.44	84446.5	43461.2	1693.51	22969.6	1940.69
1491.83	3568.21	84954.9	43178	1707.51	22647	2005.71
1490.6	3467.53	84662.5	43199.2	1674.54	22808.5	2066.63
1489.38	3520.02	84409	43079.4	1631.38	22694.3	2096.9
1488.15	3521.46	84402.7	43106.7	1694.38	22637.3	2016.93
1486.93	3455.53	84224.8	43168.7	1647.14	22682.4	2016.58
1485.7	3471.27	85075.6	43210.2	1732.57	22574.4	1957.05
1484.48	3489.03	84036.7	43143.6	1675.14	22566.5	1936.31
1483.25	3468.03	83958.9	43148.4	1752.37	22801.3	1964.54
1482.03	3345.05	83991.4	43043.1	1715.36	22713.7	1947.88
1480.8	3397.5	84019.7	43054	1731.38	22701.6	2020.96
1479.57	3458.08	83709.6	43262.7	1761.66	22701.8	2020.61
1478.35	3461.56	84272.1	43373.5	1700.2	22604.1	2010.07
1477.12	3485.42	84412.5	42919.6	1734.56	22667.5	2005.65
1475.89	3370.7	84536.5	42957.1	1687.39	22520.9	1940.09
1474.67	3482.19	84744	43357.2	1689.14	22816.6	1994.77
1473.44	3406.21	84650	43066.5	1717.36	22835	1998.5
1472.21	3401.55	84211.7	42853.4	1662.07	22770	1900.39
1470.99	3421.33	84602.5	43165.7	1755.47	22855.7	1957.08
1469.76	3316.89	84484.1	43017.8	1657.43	22902.6	2060.59
1468.53	3393.68	84962.2	43354.4	1763	22878.3	1934.01
1467.3	3454.16	84882.4	43271.6	1715.89	22850	1998.81
1466.07	3532.93	84981.7	43600	1851.94	22925.4	1984.22
1464.84	3371.58	85282.4	43692.2	1627.8	22992.7	1910.63
1463.62	3438.13	84942.2	43619.5	1853.34	23116.9	2034.4
1462.39	3394.83	85194	43622.2	1737.08	22940	1938.45
1461.16	3436.95	85523	43582.1	1742.88	22990.9	1997.09
1459.93	3322.49	85394.4	43824.7	1681.58	23072.4	2037.41
1458.7	3352.41	85619.6	43961.5	1839.86	23145.7	2030.96
1457.47	3394.52	85905.7	44159.2	1758.24	23074.6	1876.13
1456.24	3465.06	86022.9	43950.4	1764.03	23223	2032.29
1455.01	3486.82	85867.9	44211	1784.05	23164.2	2044.14
1453.78	3417.14	86123.3	44264.4	1745.14	23127.7	2019.4
1452.55	3357.64	86413.1	44522.8	1791.56	23406	2053.59
1451.32	3371.28	87143.6	44825.9	1785.15	23536	2026.83
1450.08	3512.84	87514.3	44913.6	1758.45	23619.3	1991.96
1448.85	3453.36	87391.6	44916	1825.14	23649.7	2009.89
1447.62	3454.79	87839.4	45131.5	1751.75	23787.7	1977.07
1446.39	3448.11	88591.3	45257.7	1863.07	23791.7	2013.26
1445.16	3455.63	88610.6	45436.5	1820.14	23633.4	2025.08
1443.92	3416.48	88909.7	45692.4	1825.91	24114.2	2045.02
1442.69	3468.63	89273.7	45719	1764.74	24122.2	2099.44
1441.46	3494.4	90024.9	46291.2	1847.59	24154.6	2141.66
1440.23	3538.41	90252.7	46544.8	1889.85	24184.9	2106.82
1438.99	3489.14	91348.1	46601.6	1869.25	24466.6	2199.72
1437.76	3429.75	91745.9	47153	1804.07	24498.8	2106.1
1436.53	3465.64	92234.7	47108.4	1894.96	24668.9	2065.2
1435.29	3614.99	93057.7	47617	1884.5	25080	2018.24
1434.06	3436.08	93323.2	47855.9	1795.03	25079.7	2042.2
1432.82	3486.13	93758.9	48281.2	1843.33	25087.6	2092.49
1431.59	3544.26	94261.1	48404.5	1875.42	25194.6	2112.38
1430.36	3491	94967.8	48710	1873.07	25251	2101.89
1429.12	3628.07	95295.6	49404.1	1824.16	25562.5	2095.45
1427.89	3463.48	96054.4	49519.1	1807.65	25685.6	2111.29
1426.65	3549.91	96564	49767.5	1920.68	25573.9	2104.85
1425.42	3438	97166.6	50212.2	1867.73	26032.9	2120.67
1424.18	3471.8	97799.2	51016.9	1802.67	26238.8	2094.01
1422.94	3570.32	99402.6	51143.6	1984.41	26428.5	2164.44
1421.71	3598.02	100103	51579.7	1929.46	26553.4	2024.52
1420.47	3510.45	100760	51789.2	1945.31	26621.6	2113.14
1419.23	3509.84	101401	52485.9	1928.8	27118.4	2175.45
1418	3606.26	102053	52822.5	2001.23	27111.7	2247.85
1416.76	3542.99	103486	53098.3	1966.53	27335.4	2114.07
1415.52	3651.5	104374	53901.5	1958.11	27522.6	2137.95
1414.29	3517.52	105186	54397.3	1965.85	27766.4	2177.99
1413.05	3690.64	105972	55064.6	1965.51	28195.9	2266.5
1411.81	3548.62	107064	55428.7	1953.05	28209.2	2253.99
1410.57	3562.14	108229	55851.3	1910.31	28539.5	2249.56
1409.33	3593.83	109610	56477.6	1914.02	28948.5	2245.13
1408.1	3696.16	110475	56861.5	2010.58	29046.4	2254.84
1406.86	3616.81	112190	57535.9	2074.82	29209	2206.01
1405.62	3650.49	112586	58331.1	2132.98	29540.9	2217.74
1404.38	3710.39	114116	58900.1	2094.28	30044.2	2140.68
1403.14	3645.19	115115	59458.8	2045.5	30384	2257.32
1401.9	3692.97	116939	60055.6	2079.44	30580.4	2180.28
1400.66	3668.13	118078	60700.6	2040.76	30778.8	2337.2
1399.42	3647.33	119185	61226.4	2064.61	31263.4	2235.98
1398.18	3680.97	120829	62514.1	2156.98	31552.4	2223.5
[truncated: 857 more rows]
