# Supplementary material for: Graphene overcoats for ultra-high storage density magnetic media
Source: Nat Commun. 2021 May 17;12:2854. doi: 10.1038/s41467-021-22687-y (PMC8129078; doi:10.1038/s41467-021-22687-y)
Supplement: Supplementary file 2 — Source Data [file 41467_2021_22687_MOESM2_ESM.zip › source data file HD/Fig6c-Raman.dat]

	01	02	03	04	05	06
3502.06	2345.35	27199.4	58808.2	1962.9	14983.3	2471.9
3501.17	2339.73	27022.2	59463.5	1951.65	14943.9	2525.33
3500.28	2468.69	27062.8	58703.1	1993.51	15101.7	2522.11
3499.39	2459.86	27215.8	58918.5	1998.81	15183.6	2580.74
3498.5	2383.56	26986.6	58908.9	1945.08	15217.7	2538.16
3497.61	2436.57	27156.4	58916.2	1939.14	15173.1	2608.01
3496.72	2402.46	27031.2	59187.6	1806.76	14988	2467.09
3495.83	2376.79	26866.7	59265.1	1873.9	15241.2	2699.87
3494.94	2325.84	26971.9	59112.2	1921.34	15148.8	2553.37
3494.05	2482.74	26902.9	58861.1	1884.52	14949.8	2426.57
3493.16	2417.75	26918.2	59129.6	1912.3	15124.3	2499.18
3492.27	2422.97	27172.1	58957.1	1954.1	14944.9	2451.05
3491.38	2509.6	27024.5	59256.3	2060.46	15217.6	2515.22
3490.49	2441.83	27090.3	59330.9	1967.5	15248.8	2568.13
3489.6	2393.73	27293.6	59032.3	1950.34	15111.7	2576.14
3488.71	2398.95	26904.8	59359.4	1921.97	14994.2	2581.33
3487.82	2418.2	27026.6	59509.6	1958.13	15098.3	2547.25
3486.92	2443.05	27403.7	59126.9	1904.52	15160.4	2473.91
3486.03	2411.81	26866.4	58741.6	1848.12	15048.6	2526.79
3485.14	2338.51	27131.2	59332.1	1895.49	15340.5	2649.75
3484.25	2346.54	26807.2	58896.3	1881.16	15203.5	2497.93
3483.36	2231.24	27153.3	59097	1962.14	15240.3	2489.12
3482.47	2466.29	27154.5	59059.4	2012.27	15229.4	2527.95
3481.57	2325.79	27035.2	58932.1	1807.39	15305.4	2533.15
3480.68	2395.45	26789.8	59267.1	1952.78	15134.8	2549.55
3479.79	2423.08	27211.3	59369.6	1983.28	15216.4	2540.73
3478.9	2408.68	27103.2	59589.6	1966.15	15320.3	2568.32
3478	2394.29	27208	59403.5	1851.02	15334.6	2531.5
3477.11	2365.9	27310	59287.4	1920.72	15085.8	2522.69
3476.22	2371.11	27011.7	59431.8	1990.39	15195.3	2457.9
3475.32	2443.5	27298.4	59128.3	1931.29	15262.8	2563.86
3474.43	2443.1	27196	59412.5	1914.19	15232.3	2541.05
3473.54	2383.95	26950.9	59232.2	1927.86	15235.4	2546.24
3472.64	2338.8	27341	59471.5	1933.15	15107.1	2543.03
3471.75	2405.55	27445.7	59330.4	1918.85	15241.7	2486.67
3470.86	2542.2	27231.5	59639.6	1966.08	15281.2	2598.13
3469.96	2337.66	27366.9	59185.3	1985.33	15220	2494.25
3469.07	2440.73	27261.8	58980	2046.52	15553	2451.91
3468.17	2350.88	27212.6	59361.8	1970.71	15326.8	2476.67
3467.28	2247.09	27124.3	59145.3	1922.88	15254.5	2635.58
3466.38	2389.24	26969	59412.4	1903.01	15341.4	2554.11
3465.49	2377.67	27341.9	59313.3	1939.02	15283.1	2528.55
3464.59	2542.11	27365.3	59569.1	1838.14	15207.9	2435.95
3463.7	2365.73	27112.3	59537.1	1902.08	15074.2	2371.32
3462.8	2390.48	27239.2	59616.8	1885.02	15096.9	2510.56
3461.91	2454.31	27243.1	59461.9	1918.22	15423.9	2649.76
3461.01	2434.37	27113.1	59443.9	1937.45	15404.6	2643.75
3460.12	2431.18	27122.6	59531.9	1898.05	15391	2581.91
3459.22	2433.58	27277.3	59541.8	2017.75	15209.9	2654.05
3458.33	2430.39	27264.5	59289.3	1925.34	15123.7	2575.49
3457.43	2413.26	27472.1	59525.2	1964.09	15271.9	2630.87
3456.53	2474.24	26898.6	59152.9	1916.35	15339.1	2437.97
3455.64	2359.49	27042	59221.4	1996.92	15306	2493.36
3454.74	2286.6	27363.9	59284.3	2007.75	15261.7	2548.72
3453.84	2397.75	27172.7	59294.2	2043.67	15186.7	2551.1
3452.95	2338.82	27458.2	59064.3	1995.94	15270.6	2603.65
3452.05	2399.76	27216.8	59185.7	1870.2	15321.1	2494.53
3451.15	2443.96	27282	59479.9	1897.76	15544.4	2597.23
3450.26	2382.26	27302.7	59565	1911.38	15240.9	2633.03
3449.36	2367.95	27181.3	59611	1938.93	15402.8	2560.17
3448.46	2336.92	27296.6	59584.6	1927.48	15280.5	2498.48
3447.56	2498.07	27565.1	59583.3	1949.44	15194.5	2495.28
3446.67	2461.47	27524.4	59027.9	2015.95	15598.6	2531.08
3445.77	2438.79	27428.1	59218.7	1932.1	15264.7	2655.95
3444.87	2363.24	27025.6	59484.7	1951.28	15267.8	2560.87
3443.97	2365.64	27037.9	59369.2	1937.04	15440.7	2535.41
3443.07	2281.78	27359.1	59078.6	1939.51	15502.2	2612.91
3442.17	2401.04	27196	59572.5	1992.06	15438.4	2593.01
3441.28	2336.67	27241.7	59510	1936.1	15349.7	2459.07
3440.38	2411.39	27387.5	59475.3	1907.97	15608.7	2578.26
3439.48	2452.71	27510.9	59649.2	1938.25	15450.4	2494.42
3438.58	2485.67	27481.4	59216.9	1879.55	15158.7	2496.8
3437.68	2488.05	27357.4	59668.7	2029.36	15512.1	2579.79
3436.78	2407.04	27314.1	59353.3	1965.1	15392.8	2462.63
3435.88	2378.86	27279.1	59138	2017.58	15373.7	2451.11
3434.98	2378.47	27296.9	59889.7	1869.99	15087.7	2653.55
3434.08	2378.09	27489.7	59957.8	2008.59	15535.4	2508.66
3433.18	2402.7	27224.1	60117.5	1919.38	15402.3	2413.81
3432.28	2413.42	27228	59935.5	1955.17	15397	2627.27
3431.38	2360.27	27320.8	59592.6	1965.96	15463.9	2576.86
3430.48	2359.88	27444.1	59921.6	1951.76	15478.1	2523.69
3429.58	2328.97	27409.1	59773.1	1893.15	15408.9	2564.92
3428.68	2450.71	27243.6	59488.6	1928.92	15428.6	2575.6
3427.78	2525.23	27427.9	59714.8	1906.41	15281.8	2547.43
3426.88	2402.74	27320.8	59522	1953.27	15456.9	2591.41
3425.97	2416.22	27413.4	59520.6	1950.18	15473.8	2566.02
3425.07	2548.96	27514.4	59463.8	1913.8	15504.6	2540.64
3424.17	2437.62	27570.9	59285	2027.19	15563.1	2520.82
3423.27	2351.27	27447.2	59109	1877.14	15385.9	2476.04
3422.37	2359.21	27517.6	59335	1932.28	15372.3	2567.13
3421.47	2530.68	27219.3	59669.1	1851.58	15491.7	2599.97
3420.56	2336.27	27453.2	59454.3	1998.16	15505.8	2641.12
3419.66	2527.08	27692.6	59200.8	1961.81	15193	2651.78
3418.76	2446.33	27566.2	59443.3	1931.02	15248.7	2604.25
3417.86	2498.56	27586.7	59040.3	1999.96	15420.7	2692.46
3416.95	2365.22	27344	59008.5	1844.54	15479.2	2595.09
3416.05	2470.06	27411.6	59267.6	1888.54	15421.3	2553.13
3415.15	2469.66	27675.7	59432.4	1868.86	15571	2558.25
3414.25	2294.86	27590.9	59926.5	1948.83	15504.8	2577.22
3413.34	2460.55	27401	59844.8	1854.41	15563.2	2543.58
3412.44	2496.13	27490.6	59566.7	1964.8	15533	2532.1
3411.54	2570.43	27538.7	59562.5	1972.78	15547.1	2600.86
3410.63	2423.39	27315.7	59550.1	1936.5	15478.1	2600.44
3409.73	2364.91	27540.8	59490.6	1952.78	15622.2	2553
3408.82	2497.27	27453.4	59425.6	2049.25	15384.6	2486.21
3407.92	2353.08	27443.4	59416	1979.79	15567.4	2577.05
3407.02	2463.28	27422.3	59666.2	1968.41	15396.2	2598.75
3406.11	2462.88	27263.1	59407.7	1874.11	15578.9	2617.68
3405.21	2451.43	27449.3	59566.6	1909.74	15471.3	2711.22
3404.3	2439.98	27588.6	59418.8	1926.01	15380.4	2547.74
3403.4	2428.53	27504	59762.8	1884.25	15659.7	2597.06
3402.49	2452.99	27463.6	59532.1	1894.99	15483.1	2546.91
3401.59	2386.31	27685.6	59453.3	1914.02	15560.7	2543.74
3400.68	2449.43	27675.6	59935.2	1946.85	15453.3	2532.28
3399.78	2437.99	27800.8	59688	1910.64	15552.9	2703.05
3398.87	2514.89	27674.9	59846.7	1810.94	15578	2523.17
3397.96	2451	27565.5	59936.3	1871.37	15638.9	2470.32
3397.06	2356.77	27478.2	59551.3	1901.42	15537	2638.26
3396.15	2430.89	27324.7	59216	1928.71	15785.6	2599.2
3395.25	2436.01	27565.8	59526.4	1870.46	15391.3	2458.08
3394.34	2416.31	27514.5	59387.1	1930.84	15432.9	2532.16
3393.43	2429.7	27333.5	59275.4	1941.56	15361.5	2482.1
3392.53	2561.67	27227	59657.3	1894.36	15469.3	2545.12
3391.62	2420.64	27514.8	59746.9	1918.87	15483.3	2558.49
3390.71	2436.79	27535.2	59610.3	1879.97	15640.7	2566.35
3389.81	2452.93	27651.9	59043.9	1921	15618.8	2491.51
3388.9	2449.77	27622.6	59318.2	1984.07	15693.4	2576.53
3387.99	2377.74	27342.6	59537.2	1986.5	15663.3	2595.4
3387.08	2515.09	27754.2	59612.9	1870.48	15655.3	2517.85
3386.18	2465.11	27567.9	59559.1	1939.03	15523.3	2558.75
3385.27	2360.06	27800.2	59499.9	1900.16	15551	2506.01
3384.36	2417.5	27503.8	59228.6	2065.06	15672.4	2684.58
3383.45	2353.78	27683.8	59631.9	2015.17	15543.2	2576.77
3382.54	2430.47	27613.2	59974.6	1973.55	15485.7	2741.51
3381.64	2421.82	27509.7	60185	1995.25	15543.7	2636.48
3380.73	2479.21	27452.9	59869.8	1906.87	15458.6	2514.98
3379.82	2492.56	27657.5	59791.3	1868.05	15533.1	2542.08
3378.91	2428.89	27892.4	59748.5	1878.75	15692.9	2610.44
3378	2428.5	27794.3	59991.8	1848.19	15580.3	2502.75
3377.09	2370.35	27553.3	59916.1	1845.14	15454.1	2549.09
3376.18	2411.21	27694.5	60024.6	1946.56	15498.3	2642.16
3375.27	2512.53	27676.3	59684.9	1910.51	15286.8	2627.98
3374.36	2468.14	27487.6	60126	1995.4	15344.8	2484.63
3373.45	2341.33	27573.9	60220.6	1964.85	15617.1	2506.21
3372.54	2445.36	27596.9	59672.3	1923.32	15683.3	2536.03
3371.63	2332.33	27397.3	59841.1	1964.21	15730.2	2549.35
3370.72	2417.1	27431.3	59597.9	1958.4	15782.5	2529.71
3369.81	2345.3	27715.2	60203.4	1977.3	15612.5	2578.73
3368.9	2416.31	27633.8	59924.5	1886.37	15609.9	2652.45
3367.99	2481.81	27739.1	59621	2097.46	15582.7	2536.71
3367.08	2415.53	27902.1	59669	1948.89	15692.7	2629.63
3366.17	2522.17	27886.5	59884.3	1978.76	15799.9	2505.7
3365.26	2379.07	27657	60236.8	1904.35	15649.2	2639.75
3364.35	2378.68	27693.7	60152.9	1857.4	15781	2570.73
3363.44	2460.59	27801.6	60252.8	1955.85	15641.3	2570.31
3362.53	2468.41	27665.4	60303.4	2018.61	15633.3	2564.41
3361.61	2446.08	27899.5	60087.9	2015.54	15636.2	2566.73
3360.7	2390.84	27941.6	59905.4	1993.28	15779	2538.9
3359.79	2483.66	28161.8	60035.4	1877.82	15732.6	2582.35
3358.88	2480.51	27842	60220.3	1957	15804	2592.89
3357.97	2458.19	27821.1	59747.3	1907.35	15776.8	2526.7
3357.05	2375.59	27920.7	59855.4	1937.18	15741.3	2608.49
3356.14	2427.25	27918.9	59711.5	2005.36	15870.3	2635.46
3355.23	2632.29	28029.4	59657.9	1931.08	15719.8	2574.77
3354.31	2327.87	27909.8	59634.5	2056.74	15791.2	2623.65
3353.4	2442.5	27888.8	59518	1966.04	15728.4	2590.36
3352.49	2379.13	27974.6	59763	1962.99	15802.5	2620.05
3351.58	2444.44	27734.7	59835.4	1957.19	15690.4	2512.87
3350.66	2402.99	27763	59894	1866.56	15802.8	2558.99
3349.75	2388.91	27870.7	59843.2	1844.36	15822.1	2733.71
3348.83	2328.33	28142.5	60438.2	1833.12	15819.5	2588.25
3347.92	2451.05	28198.1	60201.3	1955.92	15830.6	2492.09
3347.01	2404.16	27952.8	60339.2	1868.08	15778.8	2565.53
3346.09	2403.77	27915.4	60176.2	1826.75	15729.8	2524.09
3345.18	2512.74	27954.6	60193.8	1971.37	15956.9	2583.83
3344.26	2542.41	28029.4	59916.1	1889.04	16058.2	2763.84
3343.35	2424.46	28115	59911.8	1847.73	15806.8	2539.26
3342.43	2396.74	27924.6	59904.7	1995	15987.4	2642.7
3341.52	2415.47	27950.1	60026.2	1920.9	15943.8	2639.53
3340.6	2543.48	28139.5	60475.4	1841.36	15930.2	2641.84
3339.69	2513.02	27908.2	60681.3	1928.47	16028.7	2592.24
3338.77	2561.77	27980.1	60193.5	2064.71	15908.7	2616.4
3337.86	2454.86	27992	60361.2	2031.61	15947	2506.74
3336.94	2361.63	28274.1	60564.3	1905.69	16037.3	2615.54
3336.03	2467.71	28032	60322.4	1867.16	16086.5	2620.58
3335.11	2445.47	28123	60378.1	1940.55	16045.7	2603.78
3334.19	2521.48	28273.9	60414.7	2003	15955.8	2660.66
3333.28	2564.73	27958.3	60557.6	1836.24	15871.3	2671.14
3332.36	2550.67	28090.1	60569.6	1931.42	15915.1	2553.4
3331.45	2334.78	28268.3	60696.1	1909.28	15983.4	2642.99
3330.53	2473.48	28293.7	61051.7	1919.88	15907.2	2618.02
3329.61	2434.91	28278.2	60668.2	1941.38	15931.9	2680.31
3328.69	2360.9	28118.2	60857.3	1878.36	15842	2573.55
3327.78	2554.05	28219.9	60771.1	2008.89	15981.2	2614.01
3326.86	2534.55	28144.5	61358	2024.92	15869.6	2548.18
3325.94	2378.82	27962.8	61113.7	1776.62	16016.9	2550.49
3325.02	2481.96	28426.8	60847.6	1912.56	16218.6	2648.16
3324.11	2451.6	28659.2	61047.5	1849.59	15812.8	2522.42
3323.19	2361.32	28559.2	60762.5	1947.34	15938.2	2532.9
3322.27	2399.06	28385.7	60918.7	1938.85	15987.4	2644.14
3321.35	2420.45	28405.6	61140.2	2022.94	16063.7	2611.04
3320.43	2507.17	28539.8	61070.3	1908.28	15987.6	2561.61
3319.52	2414.22	28298.3	61074	1986.9	16270.8	2691.84
3318.6	2438.32	28397.1	60658.6	1899.49	16230	2626.09
3317.68	2459.69	28637.4	61179.3	1948.16	16064.2	2633.82
3316.76	2418.48	28545.7	61123.1	1928.8	16295.5	2647
3315.84	2543.21	28666.2	60903.7	1969.29	16369	2613.93
3314.92	2526.47	28389.5	61135.8	1922.73	16379.9	2692.37
3314	2403.7	28515.4	61653.4	1944.17	16176.1	2653.86
3313.08	2427.78	28554.3	61385	2009.1	16249.5	2634.4
3312.16	2405.64	28644.8	61655	1883.74	16059.3	2644.84
3311.24	2552.01	28588.5	61568.9	2008.45	16149.1	2584.62
3310.32	2478.22	28640.9	61360.5	1967.36	16309.5	2622.24
3309.4	2513.14	28549.3	61171.2	1958.89	16070.5	2648.98
3308.48	2537.18	28656	61218.3	2034.63	16070.6	2634.97
3307.56	2387.38	28482.9	61517.9	1882.2	16198.4	2645.41
3306.64	2473.89	28834	61836.5	1968.8	16328.8	2682.99
3305.72	2525.08	28913.5	61886.1	1922.32	16160.5	2677.13
3304.8	2508.38	28593.9	61452.6	1916.57	16187.7	2614.25
3303.88	2459.11	28708.7	61771	1894.55	16385.9	2659.97
3302.96	2418.01	28671.4	62018.7	1962.09	16323.6	2743.66
3302.04	2447.46	28569.1	61617.9	1912.93	16269.4	2640.11
3301.11	2495.89	28548.1	61507.5	1893.62	16369.8	2604.41
3300.19	2541.6	28812	61676.5	1917.73	16302	2555.16
3299.27	2568.3	28690.7	61793.9	1930.97	16437.7	2608.99
3298.35	2437.73	28715.9	61751.3	1952.35	16548.9	2576.02
3297.43	2597.29	28955.2	62074.7	1998.12	16649.2	2583.73
3296.5	2461.33	28744.5	61641.7	1981.53	16657.4	2694.45
3295.58	2504.3	28788.6	61856.6	1967.66	16546.2	2680.46
3294.66	2582.47	28615.9	61814	1875.21	16378.2	2663.77
3293.74	2460.13	28662.7	61725.4	2015.79	16443.3	2571.21
3292.81	2573.5	29113.1	62194.8	1958.57	16489.4	2798.35
3291.89	2421.41	29211.3	62290.3	1923.04	16416.3	2629.96
3290.97	2551	29109	62418.3	1887.52	16535.5	2694.53
3290.04	2428.74	29169.3	61999.3	1873.68	16670.9	2553.29
3289.12	2436.47	29102.3	62316.7	1867.96	16402.8	2658.46
3288.2	2490.21	28916.2	62406.7	1940.74	16819.7	2663.44
3287.27	2549.34	29109	62499.4	1975.6	16768.3	2641.35
3286.35	2486.69	28877	62743.6	1899.52	16632.9	2621.98
3285.43	2524.16	29261.8	62730.6	1942.49	16662.7	2681.07
3284.5	2488.58	29276	62412	1955.7	16649.2	2661.7
3283.58	2512.52	29125.2	62153	1944.56	16705.9	2544.97
3282.65	2463.43	29090.7	62372.8	1979.4	16681.6	2644.61
3281.73	2468.44	29337.4	62297.7	1919.6	16559.9	2671.22
3280.8	2530.21	29367.8	62793.1	2013.9	16687	2670.78
3279.88	2389.26	29436	62680.1	1937.89	16619.4	2686.56
3278.95	2580.73	29382.5	62756.4	1848.4	16859.9	2596.95
3278.03	2407.39	29299.4	62689.4	1969.68	16973.3	2634.35
3277.1	2593.4	29478.3	62984.5	1934.24	16846.3	2682.55
3276.18	2587.57	29368.1	62887.8	1917.72	17086.6	2644.29
3275.25	2560.15	29320.2	62936.9	1936.31	17035.2	2611.46
3274.32	2589.43	29669.1	62845.7	1984.6	17032.5	2721.74
3273.4	2572.81	29472.6	63137.8	2100.36	16816.4	2699.7
3272.47	2548.1	29494.8	63200.4	1946.16	17045.8	2642.57
3271.55	2690.72	29651.9	63376.3	1891.87	16964.8	2574.67
3270.62	2736.15	29668.6	63325.5	1926.64	17191.3	2690.28
3269.69	2554.94	29709.7	63369.1	1999.17	17269.5	2679.05
3268.77	2630.06	29793.8	63774.2	1909.83	17269.4	2651.64
3267.84	2645.81	29783.6	63591.2	2063.25	17253.1	2772.57
3266.91	2594.14	29714	63804.6	1936.17	17182.8	2664.26
3265.99	2685.39	29717.3	64190.6	1887.32	17422.7	2798.63
3265.06	2738.87	30022.4	63829.7	2002.93	17322.8	2658
3264.13	2708.77	30087.6	64091.5	1951.4	17241.8	2768.07
3263.2	2670.6	29966.8	64237.3	2040.01	17150.1	2697.55
3262.27	2721.36	30409.2	64682.2	2007.34	17670	2802.2
3261.35	2812.51	30390.8	63925.4	1961.22	17834.1	2820.6
3260.42	2760.88	30428.9	64057.8	2033.62	17602.3	2868.62
3259.49	2795.44	30747.1	64262.8	1965.96	17922.6	2843.91
3258.56	2733.05	30664	64968.5	1946.79	17847	2827.29
3257.63	2864.52	30928.3	64524.5	2011.09	17930.2	2832.22
3256.7	2831.76	31009.3	64729.3	2048.45	18051.1	2802.15
3255.78	2877.05	30934.3	65052.5	1986.21	17846.3	2947.02
3254.85	2922.32	31133.8	65450.9	2007.42	18018.3	3051.49
3253.92	3139.77	31510.7	65426.8	1964.04	18319.4	2989.11
3252.99	3042.42	31387.2	65814.2	1961.03	18399.8	3007.45
3252.06	3063.44	31167	65687.8	1888.09	18364.5	3023.1
3251.13	3060.25	31616.3	65671.8	1911.99	18681.5	3006.47
3250.2	2968.34	32009.1	66016	1852.52	18635.5	3100.09
3249.27	3193.67	31571.1	66467.6	1935.56	18895.9	2975.92
3248.34	3198.52	32173.4	66542.7	1999.75	19107.8	3163.58
3247.41	3310.87	32176.2	66835.6	1905.36	19370.8	3138.88
3246.48	3197.48	32434.3	66491.5	1993.72	19058.6	3130.31
3245.55	3237.26	32380.6	67026	1966.53	19528.3	3159.35
3244.62	3252.85	32367.3	67229.9	1976.96	19471.4	3266.28
3243.69	3263.06	32767.5	66958.5	1984.69	19718	3198.6
3242.76	3281.32	32824	67022.7	2021.96	19674.5	3195.39
3241.82	3232.46	32789.1	67223.9	1906.19	19515.6	3165.34
3240.89	3371.52	32810.6	67731	2056.2	19708.3	3183.62
3239.96	3392.44	33111.2	67368.4	2050.49	19911.8	3250.19
3239.03	3249.66	33218.5	67837.7	2076.99	19857.6	3158.43
3238.1	3165.96	33529.7	68229.1	2055.19	19889.2	3101.57
3237.17	3251.29	33564.4	68159	1971.7	19867.2	3176.17
3236.23	3240.03	33945.2	68080.8	1992.83	20193.8	3151.52
3235.3	3180.5	33939.6	68056.3	1971.05	20067.2	3156.36
3234.37	3193.39	33974.3	68085.4	1997.54	20023.7	3126.36
3233.44	3208.95	33631	68487.1	1997.22	19899.8	3077.59
3232.5	3093.17	34105.3	68559	2050.5	20046.6	3004.72
3231.57	3234.7	34083.7	68767.6	2111.8	20134.5	3009.59
3230.64	3084.12	34182.6	68528.6	2036.43	20203.6	2960.87
3229.7	3038.08	34152.9	68656.8	2025.38	20015.4	3046.11
3228.77	3053.65	34364.3	69264.3	1992.91	20188.9	2965.26
3227.84	3071.9	34468.5	69445.9	2099.71	20220.4	2841.58
3226.9	3025.88	34425.4	69506.8	1973.51	20032.4	2940.19
3225.97	3054.83	34411.7	69286.6	1954.45	20063.9	2923.65
3225.04	2990.09	34470.4	69494.8	1975.55	19942.9	3048.98
3224.1	2895.93	34483.5	69392.5	1953.81	20118.9	2909.31
3223.17	2967.71	34544.7	69531	2063.21	20088.9	2935.59
3222.23	2935.12	34860.2	69268.2	2012.04	19962.5	2937.79
3221.3	2867.76	34913.3	70013.9	1966.23	20007.4	2881.13
3220.36	2835.19	34356.7	69432.8	2011.38	19958.7	2840.54
3219.43	2856.12	34409.9	69584.6	1920.13	19746.8	2829.38
3218.49	2802.18	34447	69717.6	1927.84	19805.1	2893.09
3217.56	2670.73	34551	69847.9	1983.66	20077.2	2948.76
3216.62	2742.46	34508	70098.5	2079.57	20215.6	2916.2
3215.69	2784.77	34633.3	69747.6	1996.38	20153.5	2744.69
3214.75	2837.76	34798.7	69717.6	1998.72	20104.8	2920.6
3213.82	2757.15	34771.6	69407	2011.76	20032.1	2976.22
3212.88	2684.58	34333.2	69881.8	2043.48	20004.8	2871.56
3211.95	2670.78	34447.8	70030.6	1936.32	19908	2881.78
3211.01	2750.46	34436.8	69893.7	2090.88	20054.3	2891.99
3210.07	2691.27	34423.2	70005.1	1994.42	19997.6	2854.14
3209.14	2781.59	34644.5	70268.6	2042.15	20031.7	2749.56
3208.2	2741.1	34638.8	70628.1	2073.84	19892.4	2706.41
3207.26	2644.59	34414.3	70344.4	1961.42	19937.1	2855.41
3206.33	2716.2	34275.3	70343.6	2001.13	20107.3	2873.62
3205.39	2630.39	34285.7	69956	2075.5	20149.4	2681.07
3204.45	2579.28	34693.5	70157.9	2088.49	20204.8	2773.99
3203.51	2744.2	34621.2	70511.8	2101.49	20084.1	2845.54
3202.58	2725.09	34378.2	70097.7	2082.48	19979.5	2778.42
3201.64	2796.63	34839.2	70598.1	1970.17	20077.6	2748.64
3200.7	2673.55	34396.3	70498.6	1991.17	20204.9	2721.53
3199.76	2699.77	34516	70151.3	2100.12	19913.8	2771.73
3198.82	2694	34670.2	70289.1	1942.56	19772	2709.99
3197.89	2541.7	34488.7	70298.9	1958.22	19949.9	2728.19
3196.95	2573.25	34624.3	70423.3	1981.88	20069.2	2850.28
3196.01	2658.05	34552	70486.4	2010.85	19807.6	2879.11
3195.07	2652.29	34684.9	70360.4	1983.89	20017.4	2732.18
3194.13	2686.47	34546.1	70324.9	2002.21	19926.2	2715.76
3193.19	2590.2	34580.4	70603.6	2137.65	20191.8	2784.53
3192.25	2581.79	34502.9	70099.6	2036.16	20068.8	2736.17
3191.31	2749.03	34372.1	70492.7	1963.97	20054.9	2743.7
3190.37	2706.01	34480.9	70223.1	2016.87	20054.2	2847.03
3189.43	2641.72	34619	70517.6	2003.23	20178.7	2734.83
3188.49	2675.86	34477.7	70232.1	2069.4	20013.1	2689.16
3187.55	2608.94	34456.1	69869.6	1954.71	20129.5	2773.83
3186.61	2653.72	34649.9	70132	1980.98	20038.5	2839.85
3185.67	2679.87	34607	69995.6	1884.95	20133.6	2741.02
3184.73	2695.38	34500.3	70111.8	2054.76	20239.3	2777.78
3183.79	2588.63	34699.3	69956.8	2022.53	20206.7	2764.04
3182.85	2601.49	34555.5	70057	2078.01	19932.4	2824.71
3181.91	2571.84	34711.9	70290	2019.22	20136.4	2800.33
3180.97	2680.34	34764.7	69768.5	1960.44	19936.5	2781.28
3180.03	2608.19	34546.5	70312.2	1997.31	20044.8	2767.55
3179.09	2650.25	34554.2	69958.1	2113.83	19924.7	2817.55
3178.15	2599.37	34322.8	69925.4	2086.93	19833.8	2833.02
3177.2	2713.1	34457.9	70394.5	2057.39	19679.2	2829.9
3176.26	2678.15	34513.3	70114.9	2033.16	20289.2	2855.98
3175.32	2672.4	34433.4	70286.6	2064.68	20216.9	2797.13
3174.38	2677.27	34165.1	69962	2114.75	20136.6	2849.74
3173.44	2700.71	34159.5	70245.1	1989.72	20136	2735.2
3172.49	2702.92	34289.2	69968.3	1936.34	19814.4	2862.08
3171.55	2681.27	34623.1	69689	2028.85	19988.8	2890.78
3170.61	2633.1	34524.6	70380.3	1996.7	19829.1	2797.5
3169.66	2603.5	34203.5	70390	2094.47	20093.6	2656.53
3168.72	2603.08	34391.4	70145.3	2033.16	20087.7	2836.35
3167.78	2700.72	34563.3	69868.8	2001.02	19888.3	2724.57
3166.83	2538.63	34510	70191.3	2069.59	19893	2753.27
3165.89	2548.81	34565.3	69769.1	2008.32	19908.3	2816.41
3164.95	2611.97	34514.6	69582.9	1920.57	19875.9	2781.51
3164	2630.09	34397.7	69799.3	2039.44	19809.1	2879.06
3163.06	2563.45	34222.6	69750.8	2020.57	19975.3	2793.85
3162.12	2618.64	34288.5	69689.1	2025.54	20003.8	2647.76
3161.17	2769.11	34290.9	69725.4	2022.56	20019.1	2771.75
3160.23	2681.31	34137	69388.4	1993.11	20000	2670.72
3159.28	2635.88	34311.4	70017.5	1984.85	19946.4	2773.49
3158.34	2503.15	34173.5	69812.9	1997.75	19763.2	2844.48
3157.39	2597.98	34390.1	69640.1	1984.2	19939.9	2759.36
3156.45	2835.62	34138.5	69358.9	2018.26	19545.1	2756.26
3155.5	2634.16	34125	69667.6	1986.2	19724.4	2705.56
3154.56	2734.21	34045.4	69666.8	1917.12	19922.2	2742.14
3153.61	2609.5	34264.5	69258.8	1858.64	20008.8	2704.68
3152.67	2698.95	34224.6	69670.4	1990.51	19989.7	2796.76
3151.72	2629.79	34250.7	69468.8	2013.97	19849	2775.16
3150.77	2653.14	34168.5	69518.2	1950.22	19647.5	2790.56
3149.83	2650.07	34281.8	69488.3	1920.84	19617.9	2803.31
3148.88	2610.01	34080.7	69366	2012.98	19709.8	2792.29
3147.93	2506.57	34254.7	69563.3	1986.24	19875.6	2794.47
3146.99	2685.74	33932.2	69834.5	2012.32	19774.7	2656.69
3146.04	2584.97	34214.5	69382.2	1877.33	20046	2740.75
3145.09	2613.58	33913.2	69112.1	1940.39	19620.3	2711.26
3144.15	2642.19	34060.8	69253.9	1892.56	20031.5	2681.78
3143.2	2726.21	33875.7	69237.3	2000.45	19825.1	2760.52
3142.25	2617.58	34197.4	69336.8	2060.81	19639.8	2783.82
3141.3	2696.3	33883.1	69380.9	1881.08	19881.9	2735.87
3140.36	2664.2	33940.9	69475	1920.34	20010.5	2703.77
3139.41	2655.86	34003.9	69160.4	1959.58	19664.4	2700.69
3138.46	2697.61	34306.9	69014.6	2038.37	19901.2	2687.06
3137.51	2683.99	34127.3	69306.5	1969.49	19847.8	2736.72
3136.56	2493.75	34213.9	68976.2	2019.25	19725.9	2723.09
3135.62	2654.12	34142.5	68935.9	2016.29	19733.3	2614.58
3134.67	2722.2	34202.7	68866.7	2023.86	19911.9	2827.61
3133.72	2666.42	34313.1	69121.5	1941.85	19966.6	2584.75
3132.77	2629.11	34028.2	69004.8	1988.95	19702.5	2787.17
3131.82	2589.17	33901.5	69127.9	2065.01	19962.7	2752.47
3130.87	2665.12	33877.5	68819	1933	19756.6	2749.39
3129.92	2501.43	34209	69516	2011.68	19985.1	2717.34
3128.97	2669.51	33871.7	69336.2	1966.59	19742.3	2666.88
3128.02	2558.52	33955.7	69348.5	1947.84	19881.2	2763.83
3127.07	2581.79	33965.9	69310.9	1976.48	19899	2634.42
3126.12	2726.09	33994.6	69236.4	1997.2	19698.4	2610.31
3125.17	2546.74	33846.9	69259.2	2038.97	19705.7	2786.16
3124.22	2598.93	34059.7	68998	1943.94	19860.3	2780.44
3123.27	2640.59	34064.7	69168.2	2014.63	19841.2	2690.56
3122.32	2524.45	34138	69390.9	2024.82	19906.4	2579.68
3121.37	2644.98	34108.7	69135.1	1964.02	19600.8	2758.04
3120.42	2628.78	34224.1	69273.6	1968.96	19597.6	2715.53
3119.47	2602.07	34010.8	68994.2	1929.21	19823	2652
3118.52	2517.55	34278.6	69529.5	2012.99	19651.6	2672.59
3117.56	2627.49	34233.6	69328.9	2041.56	19884.8	2727.33
3116.61	2627.06	34175.4	69588.2	1954.53	19687.2	2676.97
3115.66	2718.56	34267	69634.6	1893.8	19810	2616.12
3114.71	2649.84	34151.1	69575.9	1961.77	20011.6	2783.77
3113.76	2667.78	34016.9	69666.9	2016.59	19887.6	2746.56
3112.8	2633.22	33830.1	69652.9	2003.13	19952.6	2806.49
3111.85	2627.54	34223.6	69329.2	1934.56	19553	2740.41
3110.9	2561.49	34029	69480.5	1999.85	19822.7	2808.2
3109.95	2624.05	33992	69353.7	2033.64	19871.9	2773.62
3108.99	2505.56	34170.1	69573.2	2051.67	19779.5	2841.38
3108.04	2633.69	34230.1	69527.7	2017.24	19868.1	2835.67
3107.09	2641.12	34014.6	69571.4	1959.2	20014.3	2767.02
3106.13	2635.45	34384.1	69494.5	2082.13	19793.4	2729.85
3105.18	2603.55	34444	69420.2	1864.18	20102.2	2676.97
3104.23	2681.77	34286.3	69870.2	2044.75	19855.1	2784.01
3103.27	2694.44	34225.6	70002.9	1986.75	19762.7	2809.76
3102.32	2471.24	34039.2	69585.3	2004.77	19990.1	2804.06
3101.36	2546.82	34274.7	69390.5	1975.62	19772	2722.38
3100.41	2719.31	34146	69730.2	2011.98	20090.9	2672.16
3099.46	2608.85	34357.8	69538	1990.69	19757.6	2739.82
3098.5	2676.52	34378.3	69694.3	1990.37	19694.2	2781.28
3097.55	2589.67	34401.5	69926.4	1958.62	19821.9	2754.64
3096.59	2764.66	34267.6	70433.3	1911.17	19991.4	2693.97
3095.64	2528.62	34078.8	70071	1952.74	19883.4	2745.88
3094.68	2664.3	34604.5	69355.5	2033.56	20026.7	2763.75
3093.73	2705.73	34326.7	70008.8	1991.35	20164.8	2713.58
3092.77	2501.21	34378.6	69931.9	2045.97	20226.9	2647.73
3091.81	2642.06	34584.9	70239.6	2066.56	20019.5	2720.54
3090.86	2712.25	34806.8	70086.9	1974.68	20013.6	2782.87
3089.9	2643.81	34330.3	70085.9	1974.36	20091.4	2586.28
3088.95	2604.16	34460.7	69967.2	1974.04	20007.1	2643.38
3087.99	2637.72	34483.8	69995	2041.68	20181.6	2794.57
3087.03	2692.18	34459.9	70456.6	1905.43	20230.5	2600.69
3086.08	2592.43	34503.9	70066.1	2074.99	20012.9	2796.27
3085.12	2639.04	34581.8	70378.7	2072.04	20161.2	2780.13
3084.16	2586.35	34510.9	70202.6	1969.81	20241.5	2701.3
3083.21	2612.05	34481.7	70104.9	1959.04	20212.1	2800.12
3082.25	2619.46	34763.3	70725.4	1963.94	20579.6	2627.29
3081.29	2506.75	34862.1	70481.4	2028.9	20490.1	2760.03
3080.33	2702.15	34608.4	70796.2	2012.9	20298.7	2811.8
3079.38	2599.9	34446.1	70737.6	1962.98	20412.9	2727.81
3078.42	2620.35	34696.2	70527.7	2064.44	20404.3	2680.38
3077.46	2656.46	34831.4	70576.2	1988.43	20267.9	2726.91
3076.5	2671.68	34830.9	70736.8	2014.19	20468.1	2789.08
3075.54	2733.85	34720.9	70589.6	1982.56	20579.5	2647.76
3074.59	2589.95	34856	70327.6	2016.14	20341.4	2736.01
3073.63	2628.64	34860.8	70558.6	2052.32	20345.9	2745.99
3072.67	2682.96	34920.2	70588.8	1947.69	20329.5	2656.89
3071.71	2617.35	35297.7	70733.6	1963.01	20456.5	2630.39
3070.75	2689.9	34752.4	70688.2	1881.89	20481.8	2629.95
3069.79	2634.74	35301.8	70895.5	2040.55	20528	2783.28
3068.83	2634.3	35001.6	71175.7	1962.05	20686.2	2691.63
3067.87	2639.08	34990.7	70872.3	2006.02	20706.3	2745.9
3066.91	2615.21	35315.7	71222.7	2010.9	20778.4	2596.97
3065.95	2760.62	35161.5	71099.1	2005.36	20597.9	2721.56
3064.99	2713.3	35210.4	71235.9	1997.22	20748.2	2767.98
3064.03	2624.34	35251.5	71135.7	1944.82	20632.8	2697.24
3063.07	2649.94	35290	71626.4	1991.36	20725.7	2733.24
3062.11	2646.9	35089	71265.9	2061.3	20899.3	2808.27
3061.15	2651.67	34979.2	71085.1	1993.31	20781.4	2740.15
3060.19	2679.86	35420.9	71307.6	2034.61	20726	2802.14
3059.23	2606.58	35462	71379.2	2055.09	20894.3	2825.1
3058.27	2798.62	35505.6	71242.6	1979.32	20690.6	2801.22
3057.31	2722.75	35471.2	71628.8	1963.4	20697.6	2792.96
3056.34	2709.3	35493.9	71830.3	2035.88	20652.6	2631.3
3055.38	2568.48	35555.7	71880.9	2014.75	20857.2	2794.65
3054.42	2594.05	35453.7	71640.4	2035.21	20752.4	2711.01
3053.46	2726.16	35635	71558.5	1949.12	21086.8	2718.37
3052.5	2788.08	35917.6	71980.7	2026.75	20940.5	2762.09
3051.53	2631.74	36101.4	71690.9	1935.49	21152.7	2766.84
3050.57	2735.21	36020.1	71637.6	1989.72	20829.7	2768.98
3049.61	2623.09	36029.8	71342.8	2010.17	20979.5	2864.62
3048.65	2653.82	35779.8	71860.8	1924.15	20924.1	2588.9
3047.68	2668.96	35885.6	72186.6	1921.24	20977.8	2783.2
3046.72	2676.31	35916.1	71894.4	1946.88	21054.9	2842.45
3045.76	2790.07	35751.8	72043.5	1930.99	20924.2	2826.41
3044.79	2766.26	36078.1	72384.6	2026.69	21377.5	2781.83
3043.83	2599.75	36191.6	72507.7	1971.87	21387	2737.27
3042.87	2601.92	36040.4	72306.4	2028.62	21505.4	2762.76
3041.9	2640.4	36361.3	72411.3	1973.82	21211.4	2720.81
3040.94	2785.19	36204.9	72368.3	1999.43	21075.7	2852.62
3039.97	2748.44	36217.1	72657.2	2022.43	21020.3	2748.44
3039.01	2665.03	36136	72544.2	1978.03	21436.9	2755.76
3038.05	2643.85	36329.7	73170	1990.67	21511.1	2835.66
3037.08	2687.48	36562.1	72668.2	2029.21	21463.5	2679.7
3036.12	2601.53	36530.2	72635.5	1982.24	21527.4	2762.18
3035.15	2634.78	36462.1	72960.4	1919.74	21311.4	2777.27
3034.19	2631.76	36357.7	73438	2028.22	21458.2	2743.14
3033.22	2636.51	36426.8	73454.5	1978.68	21478	2797.08
3032.26	2752.6	36444.1	73302.6	2084.52	21430.4	2765.55
3031.29	2581.27	36712.6	73264.7	2104.89	21393.2	2726.26
3030.32	2681.81	36880	73265.6	2019.12	21599.4	2728.4
3029.36	2696.9	36679.9	73693.6	2000.67	21663.2	2735.72
3028.39	2680.93	36948.1	73994.6	1987.41	21783.8	2673.16
3027.43	2786.57	37084.4	73749.6	1968.97	21832	2833.14
3026.46	2682.63	37109.3	74022.1	2121.27	22053.5	2708.5
3025.49	2705.47	37380	73947.9	2025.23	21998.1	2772.72
3024.53	2671.41	37454.1	74145.2	2128.34	21986.8	2772.27
3023.56	2696.83	37217.8	73670.2	2081.45	21890.1	2828.7
3022.59	2688.63	37408.2	73903.7	2161.25	22028.7	2704.14
3021.62	2747.64	37373.6	74369.8	2060.08	22125.9	2884.63
3020.66	2742.02	37476	74450.7	1951.2	22254	2884.16
3019.69	2782.91	37606.8	74404.9	2010.31	22263.3	2764.83
3018.72	2735.95	37530.9	74441.7	2012.57	22461.2	2795.38
3017.75	2748.42	37728.8	74336.5	1963.16	22302.5	2748.42
3016.79	2737.64	37903.4	74972.6	1983.5	22043.2	2879.69
3015.82	2737.19	37995.3	74981	1978.01	22354.6	2817.24
3014.85	2656.71	37878.1	75141.6	2026.74	22343.2	2785.8
3013.88	2702.73	37833.1	74847.9	2049.64	22427.3	2775.01
3012.91	2756.49	38307	74941.5	2041.56	22529.4	2952.65
3011.94	2691.53	38220.7	74996.3	2010.26	22670.2	2936.68
3010.98	2652.38	38495.7	75487.1	1989.29	22800.7	2802.03
3010.01	2731.92	38430	75642.4	1929.63	22616.4	2760.3
3009.04	2641.19	38908.6	76220.7	2071.17	22891.2	2772.74
3008.07	2751.65	38556.7	76058.6	1996.04	22830.7	2849.65
3007.1	2738.31	38849.4	76120.9	2039.55	22906.9	2735.73
3006.13	2709.5	38961.7	76167.7	2016.01	23104.2	2753.33
3005.16	2706.48	38725.9	76407.8	2147.14	23108.2	2603.38
3004.19	2801.39	38850.9	76261.2	2056.59	23192	2858.09
3003.22	2770.01	38911.6	76207.5	2125.82	23154.7	2852.47
3002.25	2779.86	39034	76614.9	2058.49	23318.4	2833.96
3001.28	2748.49	39529.9	76769.8	2011.78	23412.4	2861.83
3000.31	2711.99	39538.9	77210.5	2109.32	23351.9	2748.04
2999.34	2819.69	39581.3	77133.4	2057.48	23476.9	2747.59
2998.36	2757.44	40030.5	77491.5	1959.3	23769.1	2819.23
2997.39	2769.86	39918.4	77499.4	2067.1	23711.1	2872.83
2996.42	2733.37	39904.1	77684.9	2048.74	23913.1	2795.14
2995.45	2743.22	40525.5	77636.1	2061.27	23811.4	2771.52
2994.48	2781.36	40264.1	77862.6	1919.42	23902.7	2786.51
2993.51	2657.42	40635.7	77777.8	1967.98	23999.1	2858.08
2992.54	2718.72	40919.6	78575.3	2057.69	24051.8	2921.91
2991.56	2836.57	41074.9	78904.4	2070.21	24510.7	2777.42
2990.59	2856.67	41171.1	78701.2	2095.58	24416.7	2794.96
2989.62	2701.95	41267.1	84225.9	2056.67	24608.1	2881.91
2988.65	2758.06	41201.2	82538.7	2102.6	24694	2891.72
2987.67	2888.68	41880.7	83224.2	2192.21	24831.3	2911.81
2986.7	2800.84	41647.7	82884.2	2137.89	24991.7	2787.99
2985.73	2684.76	41962	83397.3	2122.12	25008.1	2864.61
2984.75	2740.84	42194	82204.5	2155.17	25163.3	2884.68
2983.78	2879.07	42284.6	81615.7	2157.38	25213.1	2871.37
2982.81	2806.7	42567.9	80608.6	2136.48	25388.7	2847.79
2981.83	2698.41	43151.4	80677.5	1984.65	25407.6	3006.5
2980.86	2798.08	42985.2	80941.5	2097.28	25480.5	2851.99
2979.89	2738.59	42885.7	80974.4	1996.83	25620	2923.38
2978.91	2712.48	43214.8	80979.1	2086.32	25813.4	2938.3
2977.94	2737.69	43669.6	81094.1	2065.45	25763	2840.32
2976.96	2839.85	43772.7	80862.7	2088.2	25925.5	2834.72
2975.99	2870.17	44024.6	81747.1	2054.52	26134.2	2859.91
2975.01	2959.45	44102	81420.8	1995.19	26337.6	2903.03
2974.04	2864.09	44594.8	82392.1	2041.02	26594.8	2894.86
2973.06	2830.3	44643.8	82347.8	2086.83	26690.4	2955.92
2972.09	2881.1	44997.9	82590.6	2109.56	26939.8	2942.62
2971.11	2757.61	44988	82448.9	2116.9	26937.9	2906.25
2970.14	2813.53	45121.5	82712.1	2049.93	26749	2969.84
2969.16	2974.47	45296	83041.8	2123.89	26762.6	2920.67
2968.18	2897.14	45731.7	83284.3	2087.68	27083.5	3063.64
2967.21	2958.13	45913.7	82853.2	2033.55	27588.7	2924.83
2966.23	2932.03	46075.2	83467	2168.94	27492	2983.25
2965.26	2905.95	46659.1	84103.6	2094.33	27761.4	2831.7
2964.28	2989.95	46602.8	84074.4	2076.07	27869.5	3056.51
2963.3	2889.64	46897.1	84147.6	2106.44	27972.4	3002.26
2962.32	2937.79	46794.7	84438.3	2083.06	27850.1	2976.17
2961.35	2944.98	47053.1	84462.8	2123.66	28203.7	2919.39
2960.37	2918.91	47421.5	84633.1	2159.13	28449.8	3067.29
2959.39	2826.35	47743.6	84547.6	2064.13	28616.5	3120.5
2958.42	3004.91	48116.8	84725.5	2194.22	28744.8	3073.95
2957.44	2879.12	48262.4	85008.2	2234.77	28548.3	3050.44
2956.46	2909.33	48607.2	85055.6	2198.61	28551.3	3034.6
2955.48	3026.43	48514.9	85156.7	2119.01	28881.4	2954.86
2954.5	2910.93	48851.9	85508.1	2190.22	28968.7	2990.15
2953.53	3004.99	48895	85836.5	2235.86	29308.9	3033.1
2952.55	2881.87	49244.7	86108.5	2102.64	29265.8	3037.71
2951.57	2988.68	49244.2	86061.2	2171.26	29416.8	2973.35
2950.59	2980.53	49379.2	86159.4	2068.75	29491.1	3082.69
2949.61	2972.38	49434.9	85958.9	2093.94	29667.6	3125.59
2948.63	2905.5	49700	86197.5	2234.02	29527.4	3051.04
2947.65	2984.16	50033.9	86288	2052.41	29788	3124.56
2946.67	2986.22	50163.5	86084.9	2126.09	29456.4	2993.88
2945.69	2870.9	50012.3	86277.5	2174.23	29627.7	3069.95
2944.71	2883.18	49945.4	86439.4	2099.88	29673.8	3094.96
2943.73	2966.9	49891.3	86277.2	2125.04	29561.8	2974.55
2942.75	2879.69	50625.3	87066.5	2088.98	29666.6	3025.07
2941.77	2973.57	50706.3	86845.6	2180.45	29881.1	3073.03
2940.79	3039.38	50529.6	86849.2	2190.29	30161.7	3090.37
2939.81	2977.69	50531.5	87087.3	2049.71	30008.9	3066.92
2938.83	3010.34	50780.7	86723.8	2130.94	29848.5	3005.24
2937.85	3050.62	50344.2	87163.2	2148.43	29994	3142.37
2936.87	3039.93	50746.2	86924.6	2089.47	30338.1	3121.47
2935.89	2980.83	50842.3	86798.2	2185.94	29823.6	3179.55
2934.91	2959.96	50683.6	87064.1	2083.69	30121.8	3087.33
2933.92	3074.09	50713.5	87340.2	2126.65	30025.2	3010.41
2932.94	3025.2	50893.6	87476.1	2077.91	30139.9	3071.03
2931.96	3001.79	50791	86733.5	2148.86	29854.9	3159.64
2930.98	2820.55	50724.1	86553.8	2117.96	29921.3	3003.84
2930	2949.89	50822.7	86944.3	2127.79	29967.3	3018.61
2929.01	3058.84	50536.9	86848.5	2094.36	29654.4	3010.48
2928.03	2928.57	50470.1	86605.3	2144.9	29425.6	3063.42
2927.05	3012.04	50517.8	86820	2136.92	29502.2	3057.83
2926.07	3019.17	49957.5	86709	2146.74	29530.4	3064.96
2925.08	3122.95	50376.6	86994.9	2090.44	29357.7	2891.52
2924.1	2967.33	50546.3	86622.1	2184.18	29485.1	3056.32
2923.12	3053.28	50011.7	86386.6	2224.49	29378.6	3078.7
2922.13	2966.35	50013.7	86494.4	2219.04	29254.3	2973.98
2921.15	3057.36	49840.2	86096.5	2114.48	29424.8	3031.94
2920.16	2955.21	50093.8	86222.1	2114.13	29216.7	2927.26
2919.18	2949.64	50019.5	85938.6	2286.55	29077.2	3013.16
2918.2	2888.2	49597.2	85764.4	2095.66	29075	2883.11
2917.21	2968.99	49418.9	85453.2	2095.31	29126.1	2928.36
2916.23	3019.29	49601.2	85401	2153.37	28991.8	3029.45
2915.24	3094.96	49097.9	85605.3	2135.25	28712.8	3107.66
2914.26	3036.07	48973.1	85215.5	2162.82	28654.8	3010.68
2913.27	3022.88	48751.8	85313.2	2068.55	28606.9	3027.95
2912.29	3050.3	48642.3	85436.2	2149.42	28287.6	2984.32
2911.3	2834.13	48342.5	85376.5	2169.36	28288	2902.63
2910.32	2980.8	48380.2	85283.8	2092.9	28618.2	2965.58
2909.33	2975.23	48121.2	85077	2112.85	28189.9	2957.48
2908.35	2898.66	48331.4	84631.9	2031.35	28299.4	2956.99
2907.36	2926.08	48009	84869	2162.86	28137.5	2905.79
2906.37	2963.63	48297.7	84599	2111.81	27790.6	3001.65
2905.39	2849.07	47694.1	84932.3	2113.99	27755.7	2871.89
2904.4	2876.48	47673.6	84272.1	2095.9	27766.3	3038.68
2903.41	3050.85	47321.1	84450.8	2146.24	27820	2944.43
2902.43	2895.8	47204.4	84173.4	2069.88	27572.2	2888.2
2901.44	2887.73	47059.9	83827.7	2148.07	27380.2	2976.39
2900.45	2958.17	47019.2	83700	2109.72	27317.5	2917.65
2899.47	2810.81	46958.3	83344.3	2099.25	27515.6	2942.49
2898.48	2924.28	46844.2	83348.4	2106.5	27181.9	2962.26
2897.49	2992.15	46623.9	83309.3	2116.27	27210.3	2855.45
2896.5	2844.86	46484.6	82824.8	1996.97	27069.2	3049.87
2895.52	2806.43	46059.4	83049.1	2135.82	27259.6	2920.31
2894.53	2795.85	46011.3	83210	2031.73	27083	2929.95
2893.54	2947.17	45973.4	82920.6	2097.17	26947	2969.94
2892.55	2835.4	45743.2	82960	1998.18	26634	2830.34
2891.56	2827.34	45907.7	82587.3	2066.14	26746	2895.63
2890.57	2859.75	45477.9	82733	2156.82	26625.3	2953.3
2889.58	2869.39	45662.5	82866	2161.52	26580.4	2907.31
2888.6	2970.03	45250.6	82564.2	2166.22	26477.5	2899.25
2887.61	2908.88	45258.3	82378.8	2138.07	26435.2	2977.12
2886.62	2888.19	45099.2	81986.2	1955.78	26537	2956.41
2885.63	2849.82	44920	82409.8	2147.47	26264.8	2955.93
2884.64	2973.12	45076.8	82320.4	2114.28	26139.2	2917.55
2883.65	2843.83	44771.4	81890.1	2103.83	26087	2914.55
2882.66	2883.76	44854.9	81497.9	2035.3	26160.9	2926.69
2881.67	2822.69	44577.4	81853.1	2040.02	26199.6	3024.68
2880.68	2819.71	44148.5	81688.2	2072.5	26066.5	2880.29
2879.69	2864.67	44209.3	81482.9	2069.63	25830	2975.73
2878.7	2831.39	44133.9	81704.2	1983.49	26073.1	2927.29
2877.71	2878.87	43987.9	81718.5	2068.95	25960.3	2883.91
2876.71	2868.3	43859.6	81293.8	2023.2	25807.2	2863.26
2875.72	2731.63	43970.9	80934.9	1987.56	25800.4	2880.44
2874.73	2869.88	43754.3	80762.7	2100.71	26030.7	2993.45
2873.74	2844.19	43608.4	80872.9	2082.72	25721.3	2866.89
2872.75	2863.89	43533.2	80756.2	2112.63	25724.6	2828.6
2871.76	2823.09	43604.2	81219.3	2051.78	25561.6	2956.68
2870.77	2918.39	43455.9	80485.2	2076.65	25554.9	2873.03
2869.77	2766.73	43194.2	80799.5	2046.07	25517.9	2887.68
2868.78	2839.33	43381.1	80556.9	2096.12	25244.1	2897.28
2867.79	2793.52	43051.5	80218.7	2088.22	25247.5	2874.13
2866.8	2752.77	43019.2	80288.6	1959.43	25359.2	2788.03
2865.8	2893.33	42971.9	80101.7	2059.83	25299.6	2835.41
2864.81	2950.76	42667.7	79826.6	2059.49	25250.2	2887.82
2863.82	2698.54	42882.2	79929.3	2054.12	25152.9	2917.55
2862.82	2849.11	42739.2	79651.8	2026.09	25199	2849.11
2861.83	2881.36	42568.6	79802.3	2083.64	25215	2989.57
2860.84	2961.4	42649.7	79723.7	2080.78	25130.4	2853.21
2859.84	2885.44	42345.8	79783.6	2035.15	25151.4	2991.1
2858.85	2746.63	42454.5	79888.6	2022.24	24900.7	2726.51
2857.85	2912.15	42472.7	79586.3	1959.04	24856.4	2879.46
2856.86	2909.16	42407.8	79392.1	1981.35	24897.6	2823.67
2855.87	2921.25	42157	78944.1	2053.93	24946.3	2974.04
2854.87	2885.58	42107.3	78883.4	1953.04	24977.3	2963.5
2853.88	2847.41	42278.8	79295.1	2025.6	25033.5	2822.27
2852.88	2764.02	42103.5	79432.8	1939.84	24780.7	2816.78
2851.89	2879.13	41918.2	79143.4	2092.77	24836.9	2911.79
2850.89	2727.94	41936.4	79233.3	1981.9	24664.5	2898.75
2849.9	2838	41728.6	78926.4	1963.99	24788.5	2760.14
2848.9	2907.84	42103.4	78928.5	1971.2	25012.9	2892.77
2847.9	2781.83	41800.2	79025.9	2003.52	24998.8	2945.02
2846.91	2814	41921.3	78874.8	2045.86	24796.3	2894.33
2845.91	2913.93	41954.6	78764	2050.54	24659.2	2808.52
2844.92	2840.68	41629	79348.2	2002.53	24655.2	2936.04
2843.92	2817.63	41594.5	78622.6	2087.5	24548.2	2810.1
2842.92	2746.92	41622.8	78336.2	1899.01	24539.2	2879.88
2841.93	2806.67	41540.7	78456.2	2026.62	24495	2846.8
2840.93	2926.58	41734.4	78453.3	2051.36	24586.3	2838.8
2839.93	2885.98	41537	78410.3	2038.49	24677.5	2913.56
2838.94	2865.45	41414.8	78369.8	1945.39	24751.1	2825.33
2837.94	2807.32	41172.4	78071.2	2015.26	24303.4	2915.1
2836.94	2969.76	41363.6	78241.2	1997.38	24454.8	2892.07
2835.94	2808.9	41447	78050.4	2044.66	24328	2896.6
2834.94	2906.15	41189.6	77747	1961.65	24416.6	2873.58
2833.95	2983.32	41759	78255.2	1956.32	24222.3	2883.12
2832.95	2920.22	41439	77876.6	2038.64	24511.3	2900.18
2831.95	2854.63	41354.6	77931.4	2050.83	24372	2837.1
2830.95	2864.17	41352.8	78178.9	2130.6	24433.1	2891.71
2829.95	2923.78	41338.4	78131	2060.16	24293.9	2843.68
2828.95	2793.15	41141.4	78180.7	1927.17	24445.1	2883.25
2827.95	2837.73	41339.8	78130.2	1974.4	24406	2847.74
2826.96	2934.84	41070.3	78342.5	1944.05	24514.6	2827.26
2825.96	2914.35	40855.9	78016.9	2003.77	24478	2824.29
2824.96	2981.4	40821.6	77956.5	2028.45	24491.5	2873.85
2823.96	2805.85	40949.9	77901.2	1940.59	24452.4	2858.37
2822.96	2930.41	40840.7	77635.8	1950.27	24385.9	2825.39
2821.96	2949.92	40788.9	77670.5	1992.45	24279.4	2847.43
2820.96	2876.95	40962.2	77955.1	1997.12	24327.9	2829.46
2819.96	2956.45	41092.9	77217.5	2019.28	24273.9	2976.44
2818.96	2945.97	41196.1	77532.1	2008.95	24437.3	2933.47
2817.96	2893.02	41059.3	77439.4	2018.62	24378.3	2970.46
2816.95	2850.08	41214.9	77331.7	2015.79	24299.3	2845.08
2815.95	2872.08	41000.9	77641.1	1982.99	24347.8	2964.49
2814.95	2889.09	41029.1	77888	2005.13	24129	2936.53
2813.95	2941.04	41072.2	77802.8	2054.73	24444.6	2916.08
2812.95	2928.08	40775.9	77288.2	1954.55	24597.8	2955.53
2811.95	2997.48	40986.3	77525	1951.73	24097.1	2972.52
2810.95	2884.69	40859.8	77614.6	2006.31	24302.7	3054.38
2809.94	2926.63	40890.4	77362.2	2003.48	24308.7	2914.15
2808.94	2966.06	41145.6	77519.1	1888.4	24504.3	2931.13
2807.94	2958.09	41123.9	77815.6	1995.34	24295.7	2955.59
2806.94	2885.28	40987.4	78034.7	2022.44	24274.2	2905.23
2805.93	2859.87	41117.8	77789.9	2079.45	24230.3	2894.78
2804.93	2914.24	41011.3	77345.8	1919.56	24331.1	2929.2
2803.93	2888.84	40767.7	77552.4	1836.99	24444.2	2911.27
2802.93	2905.8	41092.5	77420	1971.26	24300.6	2868.42
2801.92	3002.5	40943.7	77397.3	2085.55	24304.1	2823.1
2800.92	2972.11	41320.6	77750.7	1903.35	24444.5	2987.06
2799.91	2994.04	41176.7	77254.7	1915.49	24420.6	3041.36
2798.91	2936.26	40793.9	77505.9	1912.68	24282.1	2878.98
2797.91	2970.64	41100.9	77054.9	2021.93	24260.6	2965.66
2796.9	2945.25	41036.9	77243.8	2026.57	24440.9	2970.15
2795.9	3081.68	41535.4	77285.8	2006.32	24397	3036.87
2794.89	3096.1	41331.9	77203.4	1981.11	24203.8	2984.1
2793.89	2981.12	41213.1	77033.9	1931.01	24443.7	3020.94
2792.88	3137.37	41522.3	77722.8	2002.84	24611.3	2998.05
2791.88	2908	41637.4	77677.6	1922.91	24669.5	3007.5
2790.87	3141.31	41558.4	77356.4	1962.39	24633.1	3076.65
2789.87	2996.56	41705.7	77766.4	2011.8	24606.6	2919.47
2788.86	2998.55	41385.5	77746.1	1991.58	24873.6	3070.66
2787.86	3057.72	41604.9	77487.1	1876.89	24792.4	3124.84
2786.85	2962.77	41657.7	77621	1936.24	24736.1	2960.28
2785.85	3151.15	41506.7	77812	1866.33	24640.1	3093.99
2784.84	3138.2	41380.6	77632.6	2047.41	24752.8	3071.12
2783.83	3075.58	41719	77999.9	1962.61	24925.1	3088
2782.83	3042.78	41528.3	77838	1915.09	24811.7	3047.75
2781.82	3091.95	41931.3	77629	2009.14	25036.1	3094.43
2780.81	3106.34	41832.5	77551.6	1966.6	24761.3	3128.68
2779.81	3207.61	42006.8	77231	1929.04	25079.9	3078.51
2778.8	3068.08	41669.7	77200.8	1918.79	25078.3	2936.52
2777.79	3144.51	42236.2	77704.3	1935.84	25238	3161.88
2776.78	3079.47	41933.9	77416	1868.53	25122.1	3173.76
2775.78	3145.95	41936.9	77264.3	1935.21	25006.3	3225.34
2774.77	3219.85	42150.7	77591.4	1939.85	25118.8	3150.39
2773.76	3184.59	42354.6	77970.5	2038.74	25444.5	3137.47
2772.75	3228.7	42551	77697.2	1887.13	25529.6	3164.23
2771.74	3188.5	42323.3	78336.5	1864.5	25292.3	3119.08
2770.74	3143.35	42596.4	78090.5	1978.23	25362.5	3183.02
2769.73	3229.58	42594.3	78496.5	1948.16	25658.2	3160.18
2768.72	3310.83	42698.8	77653.3	1972.62	25683.7	3231.53
2767.71	3240.91	42711.6	77994.8	2049.11	25961.9	3315.24
2766.7	3396.44	42796.2	78383.3	1877.83	25848.7	3230.46
2765.69	3338.91	42893.2	78033.5	1894.86	25827	3210.11
2764.68	3373.03	42952.9	78414.4	2038.18	25993.7	3345.79
2763.67	3412.09	43101.8	78314.8	1911.57	26318.7	3228.86
2762.66	3366.97	43295.3	78282	1913.73	26116.3	3295.17
2761.65	3339.18	43322.8	78395.3	1972.82	26265.4	3354.04
2760.64	3447.53	43587.8	78231.4	1883.39	26164.6	3368.33
2759.63	3540.99	43635.1	78423.9	1954.84	26457.2	3479.13
2758.62	3505.77	44026.2	78532.1	1976.79	26848.7	3377.11
2757.61	3507.66	44023.9	78484.5	1926.99	26760.1	3495.29
2756.6	3606.01	44503.8	78649.7	1911.83	26941.2	3460.09
2755.59	3474.36	44726.5	78832	2057.41	27107.4	3630.15
2754.58	3669.1	44808.1	78638.5	1992.79	27125.2	3580.1
2753.57	3774.8	44951.5	79211.4	1913.35	27469.2	3542.42
2752.56	3897.75	44790.8	79059.9	2061.34	27598.2	3628.35
2751.54	3689.53	45319.7	79138.3	1907.78	27796.3	3563.5
2750.53	3928.59	45882.9	79317.9	1969.23	27801.5	3639.5
2749.52	3895.82	45870.4	79670.4	1971.38	28093.4	3646.31
2748.51	3956.93	45966.6	79709.1	1892.01	28244.4	3870.48
2747.5	4166.19	46243	79844.1	2047.29	28466.9	3904.41
2746.48	4101.3	46586	80556.9	1965.46	28551.1	3829.69
2745.47	4224.06	46521.5	80331.3	1952.8	28719.2	4073.47
2744.46	4280.14	46982.8	80438.9	1942.6	28983.5	3929.63
2743.44	4375.68	47387.2	80679.8	1900.32	29474.8	4128.88
2742.43	4569.89	47559.5	80735.6	1934.56	29509.4	4103.53
2741.42	4554.33	47953.7	80643.3	1998.38	29837.6	4186.73
2740.4	4597.98	47955.7	81138.1	1946.25	29951	4348.84
2739.39	4708.21	48268.4	81243.1	2049.51	30029.9	4385.12
2738.38	4818.4	48689.5	81503.4	1933.28	30624.2	4396.72
2737.36	4972.93	48839.2	81497.3	2014.32	30959.4	4447.77
2736.35	4959.78	49200.9	82004	1962.22	31250.1	4484.01
2735.33	5042.76	50001.2	82301	1996.4	31565.3	4700.17
2734.32	5246.46	50069.3	82267.7	1902.43	31749.8	4830
2733.31	5346.61	50477.4	82254.1	1953.85	32106.8	4848.91
2732.29	5478.76	51070.2	82834.2	1926.43	32217.3	5008.23
2731.28	5741.4	51207.1	83039.7	1839.91	32886.8	4982.77
2730.26	5927.61	51858.6	83082.6	2063.7	32918.3	5188.81
2729.25	6030.05	52325.2	83408.6	1987.03	33316.7	5291.37
2728.23	6154.6	52609.5	83402.2	1959.63	33572.1	5307.73
2727.21	6402.19	53152.2	84131.8	1910.07	34017	5383.16
2726.2	6647.23	53355.1	83925.9	2057.42	34481.4	5667.75
2725.18	6796.23	53690.7	84820	1970.96	35024.5	5686.49
2724.17	7004.23	54606.9	84835.5	1933.73	35650.9	5980.78
2723.15	7094.08	54784.8	85392.2	2009.66	36092.7	6038.82
2722.13	7424.93	55329.1	85552.7	2021.63	36349.9	6202.61
2721.12	7763.04	55863.4	85949.2	1977.03	36759.5	6390.92
2720.1	8211.68	55991.8	86672.5	1917.7	37331.2	6394.78
2719.08	8377.48	56879.8	86958.1	1978.83	37588	6570.71
2718.07	8513.73	57607.7	86936.4	2074.36	37427	6933.38
2717.05	8883.38	58256.8	87307.8	2032.24	38079.4	6934.69
2716.03	9088.3	58291.4	87824.1	2066.3	39043.6	6960.57
2715.01	9307.88	58952.4	87610.5	1955.42	39248.4	7133.83
2713.99	9605.99	59296.3	87637.8	2031.23	39568.5	7493.71
2712.98	10075.9	59701.5	87743.6	2055.46	39824.8	7492.47
2711.96	10258.4	60349.7	88910.2	2035.47	40549.9	7535.42
2710.94	10458	60953.4	89408.5	2005.68	40722.4	7973.61
2709.92	10900.5	61218.3	89604.8	2005.35	41432.4	8063.11
2708.9	11374.8	61429	89499.2	1928.94	41592.4	8353.82
2707.88	11390.1	62093.6	90041.4	2014.5	41983	8435.86
2706.87	11596.8	62417	90306.2	1992.08	42425	8623.37
2705.85	11778.8	63071.4	90347.7	1915.71	42584.8	8776.47
2704.83	12299.3	63529.4	90720.2	1947.28	43173.7	8789.74
2703.81	12589	63864.6	90798.4	1907.72	43262.2	8822.61
2702.79	12868.9	64045.3	90888.8	2074.12	43502.7	9112.9
2701.77	13053	64279.8	91842	1980.63	43936.7	9251.12
2700.75	13043.5	64803.5	91968.9	1999.91	44044.6	9264.29
2699.73	13325.6	65072.1	92010.1	1999.58	44292.2	9392.64
2698.71	13308.7	65254.9	91659.2	2004.15	44701.3	9525.83
2697.69	13441.3	65513.6	91928.2	1976.87	44402.4	9595.3
2696.67	13706	65527.2	91998.7	2015.73	44544.5	9752.91
2695.64	13723.3	65687.8	91584.3	1956.63	44581.2	9704.77
2694.62	13779.8	65610.8	91929.1	2015.07	44752.6	9725.2
2693.6	13775.1	66003.9	92278.6	2012.28	44461.2	9608.53
2692.58	13767.9	65860.8	91822.8	2029.08	44458.7	9736.67
2691.56	13692.2	65624.7	92005.8	1987.15	44551.7	9708.14
2690.54	13922.4	65562.5	92296.4	2072.46	44693.6	9770.15
2689.52	13900.5	65766.9	91334.4	1988.93	44571.2	9665.78
2688.49	13849.3	65469.9	91116.3	2032.63	44179.8	9647.06
2687.47	13793.2	65371	91348.2	2032.3	43759.2	9403.35
2686.45	13614.9	65159.7	91103.2	2095.54	43693.3	9445.8
2685.43	13424.4	65210	90816.8	2034.07	43400	9300
2684.4	13495.5	64751.9	90542.6	1979.96	42950.4	9205.57
2683.38	13305.1	64504.1	89833.6	1986.96	42593.8	9028.08
2682.36	12828.8	64107.3	89794.2	2084.37	42410.8	8889.75
2681.33	12973.3	64182.2	89593.7	2057.15	42147.2	8775.89
2680.31	12785.5	63780.8	89334.6	2049.49	41324.4	8559.47
2679.29	12607.5	63528.4	89231.9	2166.38	41483.6	8406.63
2678.26	12500.4	63010	89090.1	1987.76	40692.9	8385.7
2677.24	11848.9	62694.3	88240.4	2075.32	40017.1	8213.4
2676.22	11683.4	62207.9	87989	1999.31	40047.1	8136.37
2675.19	11229.9	61812	87679.1	1989.21	39650	7693.24
2674.17	11230.5	61504	87279	2005.96	39306.6	7667.57
2673.14	10901.7	60464.2	87471.9	1939.75	38851.2	7414.98
2672.12	10694.9	60310.2	86952.4	2005.3	38400.8	7262.5
2671.09	10220	59941.7	86806.3	2031.8	38228.5	7014.95
2670.07	9893.93	59224.6	86096.9	2033.9	37736.9	6879.66
2669.04	9663.09	58927	85670.6	1989.67	37196.7	6859.01
2668.02	9332.37	58841.7	85573.5	1977.15	36993	6606.77
2666.99	8974.94	57981.2	85110.8	1957.33	36372.6	6315.61
2665.97	8629.82	57552.5	84948.1	1964.31	35835.3	6268.26
2664.94	8289.69	56853.3	84580.7	2005.41	35563.8	5994.31
2663.91	8278.57	56337.2	83979.5	1975.85	34878.2	5927.54
2662.89	7953.23	56006.3	83534.4	2009.62	34460.7	5780.4
2661.86	7679.13	55675.5	83320.9	1987.37	33989.8	5711.25
2660.83	7375.91	55147.6	83068.5	2030.87	33850.3	5566.63
2659.81	7043.57	54841.5	82879.4	1940.45	33469.7	5568.14
2658.78	6850.09	54282.2	82559	2015.59	33004.1	5279.98
2657.75	6573.93	53740.2	82674.3	1908.17	32619	5101.43
2656.73	6514.44	53344.4	81555.8	1966.25	32365.3	4995.94
2655.7	6357.64	52617.8	81510.6	2009.72	32048.5	5021.88
2654.67	6142.51	52000.9	80947.3	1902.35	31700.2	4841.03
2653.64	5866.65	51736.9	80685.8	1858.26	31232.8	4738.07
2652.61	5641.94	51553.2	80237.2	1894.43	30828.8	4545.17
2651.59	5679.91	51184.8	80715	2003.53	30568.4	4449.59
2650.56	5567.14	51076.7	80052.6	1925.4	30313	4278.68
2649.53	5379.06	50497	80245.9	1983.42	29926.3	4406.79
2648.5	5161.87	49905.4	79680.9	1992.81	29637	4311.28
2647.47	4937.47	49496.2	79087	1985.19	29522.8	4169.64
2646.44	4873.49	49269.3	79297.4	1926.56	29325.9	4166.51
2645.41	4756.08	48568.9	79162.8	2033.12	29000.5	4124.53
2644.38	4745.58	48223.3	79140	1923.49	28543.9	3825.12
2643.35	4589.39	47909.3	78658.2	1998.45	28442.1	3943.47
2642.32	4476.95	47678	78455.8	1799.03	28153.3	3952.53
2641.3	4349.98	47315.7	78090.8	1886.12	28078.2	3842.64
2640.26	4227.9	47004.5	77505.1	1837.27	27901.2	3713.37
2639.23	4278.16	46889.9	77579.6	1984.99	27469.5	3620.54
2638.2	4037.26	46358.1	77644.4	1846.37	27552.3	3627.22
2637.17	4068.12	46445	77549	1960.07	27045.6	3595.08
2636.14	3989.83	45814	76888.6	1967.02	26907.7	3565.38
2635.11	3855.8	45338.3	76184.7	1923.05	26738.4	3499.32
2634.08	3770.29	45098.1	76717.6	1983.34	26753.3	3440.55
2633.05	3764.82	44702.7	76489.1	1970.89	26276.2	3396.34
2632.02	3730.26	44232.3	76158.9	1956.03	26390.6	3262.47
2630.99	3598.78	44275.9	75940.3	1885.42	26197.2	3329.78
2629.95	3484.3	44026.3	75949.5	1911.76	25851.2	3273.5
2628.92	3624.24	43994.7	75830.4	1911.45	25779.1	3229.35
2627.89	3449.24	43292.3	75190.4	1937.77	25590.7	3228.81
2626.86	3392.96	43331.1	75165.9	1915.66	25458.1	3194.37
2625.83	3433.56	42735.5	75138.9	1905.65	25526.5	3213.21
2624.79	3452.36	42890.6	74947.2	1963.44	25076.8	3181.21
2623.76	3321.08	42539.8	74392.6	1825.14	24808.8	3183.1
2622.73	3308.42	42213.3	74324.6	1880.5	24751.5	3143.85
2621.69	3162.69	41877.2	74348.6	1875.35	24519.9	3065.9
2620.66	3271.04	41843.6	73574.1	1858.1	24573.9	3038.77
2619.63	3265.66	41686.7	74128	1925.53	24407.8	3067.3
2618.59	3226.42	41467	73842.4	1963.91	24294.9	2950.7
2617.56	3102.55	41286	73605.2	1944.23	24007.9	2909.1
2616.53	3162.48	40984.1	73522.9	1815.77	24175.6	2988.4
2615.49	3106.36	41023.3	73157.8	1941.17	24108.7	2876.71
2614.46	3151.77	40791.7	73090	1841.75	23848.5	3009.16
2613.42	3066.66	40925.1	73317.2	1839.03	23656.1	2974.83
2612.39	2957.43	40452	72804.9	1843.56	23710.1	2824.53
2611.35	2959.35	40346.2	73068.2	1845.67	23435.6	2937.61
2610.32	3026.49	39912	72570.6	1900.92	23352	2862.24
2609.28	2931.8	39632.5	72698.6	1820.91	23415.8	2941.46
2608.25	2950.63	39621.1	72474	1912.36	23308.1	2861.29
2607.21	2880.13	39568.6	71491.5	1909.63	23212.5	2894.62
2606.18	2911.03	39325.5	71764.5	1945.52	23153.1	2874.83
2605.14	2867.11	38969	71904.6	1882.45	23028.6	2814.02
2604.1	2856.98	39215.9	71521.1	1771.14	22863.1	2919.72
2603.07	2902.35	38939.2	71366.9	1799.79	22803.8	2837.21
2602.03	2897.04	38848.3	71492.5	1891.16	22855.5	2834.32
2601	2882.09	38651.4	71307	1808.84	22675.7	2903.8
2599.96	2925.02	38589.5	70892.5	1851.95	22573	2847.85
2598.92	2835.33	38409.5	71440.1	1832.35	22583.7	2784.69
2597.89	2955.38	38330.8	70741.2	1844.1	22259.4	2786.64
2596.85	2853.67	38136.4	70731.9	1788.36	21983.3	2774.13
2595.81	2833.91	38265.1	71004.5	1983.26	22184.5	2817.05
2594.77	2778.03	38029.8	70884.3	1872.1	22084.5	2667.2
2593.73	2777.57	38030.7	70484.7	1854.92	21950.7	2775.16
2592.7	2709.66	37829.3	70174.3	1950.96	21901.3	2820.46
2591.66	2728.48	37536.5	70213.2	1890.43	22102.4	2668.28
2590.62	2833.97	37417.1	69924.7	1728.79	22012	2679.87
2589.58	2686.65	37252	70192.3	1834.43	21818.2	2689.06
2588.54	2707.87	37067.7	69829.2	1785.99	21756.8	2698.24
2587.5	2914.38	36972.5	69743	1800.13	21784.5	2736.3
2586.47	2774.34	37055.4	69688.2	1787.8	21624.5	2762.31
2585.43	2824.4	36847.1	69188.2	1799.53	21989	2706.52
2584.39	2701.26	36790.5	69082.9	1751.13	24337.8	2739.74
2583.35	2712.83	36637.7	69348	1861.47	23270.7	2626.25
2582.31	2762.88	36624.4	68980.6	1762.57	22071.8	2572.92
2581.27	2675.87	36541.4	68918.7	1807.96	21733.9	2697.51
2580.23	2569.66	36388.7	69263	1778.81	21554.8	2687.44
2579.19	2730.26	36411.5	69073.6	1833.79	21354.2	2730.26
2578.15	2847.55	36381.4	68855.5	1783.02	21184.8	2648.1
2577.11	2784.61	36399.4	68899.3	1758.7	21082.8	2731.76
2576.07	2714.49	36270.8	68409.9	1741.6	21079.3	2680.86
2575.03	2745.26	35955	68312	1791.74	21133.5	2634.78
2573.98	2677.56	35816.9	68466.4	1841.88	20913.8	2651.15
2572.94	2619.5	36108.7	68438.2	1819.96	20821.5	2566.67
2571.9	2609.46	35805	67896.3	1781.25	20899.7	2655.07
2570.86	2577.82	35707.9	68060.3	1874.56	20778.6	2592.22
2569.82	2594.19	35862.7	68202.5	1823.85	20885.5	2572.59
2568.78	2732.93	35645.6	68212.8	1912.33	20826.9	2692.14
2567.73	2696.49	35654.1	67853.6	1770.47	20770.6	2593.33
2566.69	2631.28	35617	68161.4	1779.77	20613.7	2549.72
2565.65	2635.64	35493.6	67389.8	1827.44	20821.3	2594.87
2564.61	2721.52	35223.9	67520.1	1858.31	20537.3	2520.1
2563.56	2697.09	35371.5	67494.5	1795.67	20579.4	2627.57
2562.52	2593.57	35336.8	67114.1	1783.38	20451.4	2641.51
2561.48	2650.66	35465.2	67594.3	1799.86	20524.7	2621.9
2560.43	2698.15	35260.4	67127.8	1751.64	20236.1	2640.64
2559.39	2678.53	35175.5	66877	1708.22	20208.8	2623.43
2558.35	2690.06	35155.3	67033.6	1796.57	20181.5	2455.31
2557.3	2577.05	34883.6	66929.1	1738.79	20448.7	2646.51
2556.26	2552.68	35009.5	67016.1	1671.45	20138.8	2643.67
2555.22	2616.9	34955.8	67127.1	1723.85	20147.5	2557.04
2554.17	2539.86	34710.6	66878.9	1697.23	20249.4	2568.58
2553.13	2659.11	34946.6	66808	1778.32	20162.3	2558.58
2552.08	2601.23	34840.2	66476.2	1804.35	20034.5	2531.83
2551.04	2466.81	34705.3	66271.4	1804.05	20091	2655.83
2549.99	2624.29	34316.7	66482.8	1736.77	20078.1	2550.13
2548.95	2497.09	34428.2	66239.8	1743.66	20141.7	2473.17
2547.9	2609.07	34563.6	66169	1769.67	19899.2	2522.98
2546.86	2716.23	34433.5	66272.8	1800.46	20092	2520.17
2545.81	2660.8	34301.1	66319.1	1726.05	19813.7	2483.89
2544.76	2602.99	34455.5	66016.5	1756.84	19949.1	2631.67
2543.72	2722.05	34134.3	65833.4	1701.58	19945.8	2659.91
2542.67	2597.34	34121.5	65801	1749.09	19682	2642.74
2541.63	2663.81	34304.6	65873.7	1732.07	19714.6	2582.58
2540.58	2570.21	33890.4	65984.5	1813	19816.4	2617.98
2539.53	2569.78	34161.8	65345.4	1745.83	19679.3	2543.51
2538.49	2559.8	34072.6	65549.5	1714.49	19535.2	2545.47
2537.44	2525.95	33947.5	65521.9	1721.37	19660.9	2545.05
2536.39	2647.27	34113.7	65685.2	1775.99	19557.3	2599.53
2535.34	2634.9	33738.1	65201.8	1782.85	19745	2529.88
2534.3	2500.83	33928.2	65174.2	1753.92	19546.1	2632.07
2533.25	2598.23	33748.4	65249.3	1787.03	19490.3	2507.57
2532.2	2683.68	33680.8	65090.5	1784.35	19465.6	2499.99
2531.15	2523.43	33455.7	65158.4	1829.37	19467.1	2604.52
2530.1	2639.86	33733.9	64739.8	1809.99	19509.2	2627.94
2529.05	2534.51	33339.7	64662.3	1840.68	19599	2584.58
2528.01	2598.46	33293.6	64794.5	1790.31	19495.6	2436.35
2526.96	2636.16	33407.3	65053.1	1706.59	19351.7	2488.38
2525.91	2654.79	33542.3	64889.8	1742.05	19420	2559.46
2524.86	2666.26	33281.8	64955.2	1720.32	19354.8	2516.15
2523.81	2668.2	33138.1	64172.5	1693.83	19158.6	2513.35
2522.76	2639.17	33316	64528.7	1741.19	19143.5	2591.53
2521.71	2662.55	33327.1	63922.6	1733.75	19199.9	2603.01
2520.66	2559.72	33185.8	64154.8	1759.66	19141.9	2593.05
2519.61	2575.95	33111.3	64084.6	1797.45	19086.3	2590.24
2518.56	2520.78	32889.1	64100.1	1725.75	19087.9	2535.06
2517.51	2544.16	33074.1	64037.1	1744.5	19051.4	2503.7
2516.46	2574.67	32949.6	64166.9	1763.24	18986.4	2591.33
2515.41	2643.24	33082.1	64072.9	1758.19	19064.1	2555.21
2514.36	2597.6	32738.8	63719.7	1734.11	19091.9	2490.56
2513.31	2518.68	32790.4	63730.5	1745.72	19214.8	2556.74
2512.25	2568.2	32689.9	63541.6	1702.62	19004.7	2520.64
2511.2	2603.44	32850.9	63214.8	1823.59	19234.5	2496.45
2510.15	2598.25	33018.9	63152	1744.84	19091.1	2614.89
2509.1	2505.12	32858.9	63008.3	1708.9	18983.3	2650.11
2508.05	2554.61	32710.9	63382.8	1656.34	18977.8	2552.23
2507	2580.32	32558.1	63118.1	1853.27	18924.7	2554.18
2505.94	2632.15	32529	63178.8	1693.8	18952.5	2584.64
2504.89	2605.59	32578.2	63203.9	1691.14	18804.4	2503.46
2503.84	2569.53	32297.3	63098.4	1688.48	18791.8	2555.28
2502.78	2542.99	32479.5	62831.5	1806.92	18897.9	2493.12
2501.73	2542.56	32445.6	62783	1680.8	18923.2	2561.56
2500.68	2546.89	32539.9	62808.2	1675.77	18832.3	2501.79
2499.63	2496.63	32309	62453.6	1770.42	18959.6	2534.6
2498.57	2667.05	32488.7	62436.1	1789.11	18830.7	2486.72
2497.52	2595.44	32250.8	62525.4	1805.42	18927.2	2510.03
2496.46	2495.38	32304.7	62469.9	1793.26	18606.2	2528.59
2495.41	2615.92	32448.8	62386	1724.18	18785.8	2442.79
2494.36	2710.33	32334.3	62335.3	1681.21	18666.4	2544.34
2493.3	2629.27	32238.8	62111.5	1766.28	18573.2	2562.89
2492.25	2598.02	31991.7	61932.9	1725.69	18698.1	2517.42
2491.19	2720.83	32069.3	61936.8	1751.47	18680.8	2673.43
2490.14	2573.46	32120.8	61883.8	1732.23	18639.8	2488.15
2489.08	2573.03	32091.8	61994.3	1758	18819.1	2582.51
2488.03	2598.66	31851.9	61872.7	1672.43	18626.5	2563.12
2486.97	2629.01	31818.2	61800.8	1719.52	18654.2	2536.64
2485.91	2564.64	31812.9	61769.2	1678.97	18674.7	2526.75
2484.86	2692.07	32030.2	61510.3	1688.17	18581.7	2474.24
2483.8	2644.27	31970.4	61142.6	1766	18498.1	2585.09
2482.75	2672.24	31799.4	61227.1	1772.81	18802.7	2478.15
2481.69	2631.56	31666.3	61167.2	1713.35	18534.5	2624.46
2480.63	2770.72	31774.6	61388.9	1717.8	18550.3	2692.64
2479.58	2708.75	31852.1	61558.5	1734.07	18419.5	2663.8
2478.52	2774.53	31723.8	61370.8	1731.42	18463.7	2488.32
2477.46	2755.15	31895.9	61360.6	1712.21	18522.2	2644
2476.41	2780.7	31895.3	61244	1752.12	18303.9	2518.24
2475.35	2775.51	31864	61061.2	1640.72	18627.1	2638.39
2474.29	2718.32	31887	61095.9	1770.45	18489.3	2526.85
2473.23	2755.68	31728.1	60648.5	1715.8	18457.8	2599.69
2472.17	2785.94	31670.8	60664.4	1743.87	18391	2637.07
2471.12	2785.47	31868.7	60356.6	1719.95	18765.9	2662.62
2470.06	2733.04	31662.6	60667.8	1632.26	18512.4	2581.86
2469	2739.67	31267.7	60704.9	1641.44	18558.9	2494.04
2467.94	2781.72	31576.5	60461	1643.53	18400	2519.6
2466.88	2757.64	31394.2	60462.8	1690.47	18439.4	2627.79
2465.82	2783.15	31688.7	60457.4	1702	18412.7	2606.11
2464.76	2766.17	31473.4	60404.9	1678.11	18364.8	2619.83
2463.7	2732.67	31564.9	60460.9	1632.99	18465.6	2711.43
2462.64	2692.1	31363.8	60330.5	1686.99	18533.3	2623.68
2461.58	2847.35	31634.6	60103.4	1715.02	18332	2578.42
2460.52	2844.52	31624.6	60013.2	1653.4	18213.4	2717.15
2459.46	2822.82	31423.6	59986.7	1641.34	18252.8	2612.93
2458.4	2775.19	31847.5	59905.9	1688.22	18370	2695.02
2457.34	2843.09	31420.2	60089.3	1636.08	18378.7	2663.93
2456.28	2882.69	31792.1	59968.5	1678.23	18578.4	2616.34
2455.22	2931.7	31612.4	59572	1663.81	18304.3	2615.91
2454.16	2975.98	31357.4	59868.4	1654.11	18395.5	2705.01
2453.1	2902.45	31533.5	59898.4	1618.49	18236.9	2673.93
2452.04	2939.66	31344.6	59636.4	1601.74	18208	2734.73
2450.98	2927.39	31176.8	59327.4	1738.06	18292.1	2713.08
2449.92	2905.71	31171.6	59616.5	1728.36	18086.5	2601.95
2448.85	2933.48	31253.5	59651.3	1775.15	18227.1	2745.13
2447.79	2900.03	31286	59674.3	1734.84	18224.1	2699.95
2446.73	2927.79	31207.8	59525.5	1703.96	18197.5	2711.27
2445.67	2826.12	31014.4	59889.7	1637.78	18196.8	2691.99
2444.6	2856.23	31218.6	59618.6	1602.22	18015	2672.72
2443.54	2806.36	31180.5	59406.4	1639.59	18437.8	2695.8
2442.48	2909.38	31330.5	58695.6	1629.91	18197.1	2631.85
2441.42	2993.55	31297	58796.3	1664.91	17989.5	2640.81
2440.35	2826.12	30906.2	59247.3	1730.47	18155.8	2687.4
2439.29	2769.23	30894	58924.8	1741.93	17995.3	2635.23
2438.23	2860.43	31081.6	58929.1	1649.98	17924.1	2554.88
2437.16	2641.4	31114	58721.8	1654.4	17989.3	2592.05
2436.1	2805.43	31075.9	58714.4	1691.72	17725.5	2483.54
2435.03	2779.12	30530.4	58667	1679.69	17889.3	2579.44
2433.97	2734.03	30689.8	58610.2	1714.64	17783	2569.62
2432.9	2707.74	30832.6	58607.5	1672.08	17585.1	2418.89
2431.84	2716.68	30679.5	57991.9	1636.59	17558.7	2524.15
2430.77	2690.41	30540.6	58336.8	1655.09	17461.8	2612.94
2429.71	2607.8	30617.6	58230.8	1652.47	17583.3	2520.96
2428.64	2628.49	30429.5	58204.7	1678.01	17697.7	2419.62
2427.58	2621.01	30311.8	58002.5	1673.04	17476.6	2416.87
2426.51	2690.96	30151.9	58300.2	1672.76	17386.8	2475.12
2425.45	2577.92	30078.8	57997.3	1609.15	17229.1	2477.05
2424.38	2680.68	30064.4	57980.5	1627.64	17498.3	2488.36
2423.32	2602.85	30183.7	57853.6	1685.99	17502.4	2457.47
2422.25	2421.89	29953.6	58165.2	1610.68	17201.7	2515.67
2421.18	2510.56	29847.8	58007.8	1720.59	17327.8	2379.29
2420.12	2557.02	29927.2	57890.3	1664.05	17149.1	2453.89
2419.05	2514.41	29739.4	57629.9	1729.39	17392.3	2408.96
2417.98	2506.96	29889.1	58063.1	1717.39	17253.5	2448.39
2416.92	2429.24	29816.1	57873	1623.4	17192.1	2487.8
2415.85	2485.05	29834.6	57680.7	1646.55	17163.4	2349.2
2414.78	2440.14	29595.4	57682.8	1662.66	17064.6	2428.43
2413.71	2507.63	29639.7	57387.5	1571.07	17087.5	2325
2412.64	2486.14	29330.4	57389.6	1648.06	17136.1	2359.73
2411.58	2483.39	29529.1	57157.7	1715.67	17114.5	2268.05
2410.51	2405.74	29278.5	57136.4	1563.27	16980.6	2298.09
2409.44	2370.25	29640.9	57145.6	1581.72	16980.1	2381.94
2408.37	2394.48	29320.2	57428.5	1616.55	16869.7	2306.69
2407.3	2469.2	29160.9	57318.3	1726.22	17016.6	2348.4
2406.23	2480.87	29081.2	57304.1	1690.85	16896.8	2184.3
2405.16	2416.36	29083.4	57189.3	1618.08	16842.5	2371
2404.09	2311.41	29165	57025.5	1683.27	16968.3	2396.32
2403.03	2356.19	28879.6	56695.7	1638.58	16647.6	2300.09
2401.96	2323.07	28921.5	56901.2	1706.08	16649.5	2353.45
2400.89	2367.08	29000.8	56905.8	1647.38	16555.6	2341.38
2399.82	2326.97	28963.3	56746.7	1558.32	16555.1	2380.7
2398.75	2394.32	28939.8	56541.1	1632.81	16706.5	2303.22
2397.67	2361.23	28748.1	56618	1653.56	16535.6	2277.15
2396.6	2367.84	28820.4	56386.7	1636.94	16623.9	2276.77
2395.53	2362.77	29093.4	56510.4	1636.66	16476.4	2339.42
2394.46	2341.37	28939.1	56510.3	1659.73	16461.9	2313.36
2393.39	2254.62	28586.5	56017.7	1661.79	16431.2	2247.62
2392.32	2335.92	28859.4	56255.7	1766.52	16650.1	2233.24
2391.25	2305.2	28637.6	56085.3	1586.57	16430.4	2293.53
2390.18	2267.49	28716.8	56213.6	1616.63	16390.3	2234.83
2389.11	2365.07	28464.8	55926.7	1548.72	16368.9	2234.45
2388.03	2390.33	28280.5	56257.8	1581.11	16447.8	2306.37
2386.96	2282.67	28355	55621.2	1646.14	16412.4	2243.03
2385.89	2319.59	28194.1	55984.9	1692.49	16232.5	2240.33
2384.82	2356.5	28704.5	55982.5	1598.97	16313.7	2149.05
2383.74	2253.56	28240.6	55646.9	1645.31	16166.5	2253.56
2382.67	2283.48	28063.5	55567.7	1603.09	16287.3	2192.6
2381.6	2327.36	28377.9	55549.1	1628.45	16265.9	2224.85
2380.52	2245.45	28645.7	55835.7	1679.43	16218.9	2191.87
2379.45	2172.87	28561.8	55705.2	1648.87	16155.7	2240.41
2378.38	2242.37	27979.5	55947.4	1690.51	16339.2	2242.37
2377.3	2246.65	27993.5	55442.2	1662.29	16131.6	2218.71
2376.23	2260.24	28144.8	55605.1	1575.88	16026.5	2216.01
2375.15	2210.99	28086.5	55544.7	1566.31	16114.6	2210.99
2374.08	2233.89	27965.5	55323.6	1617.24	16121.2	2201.31
2373.01	2268.41	27739.8	55219	1584.4	15916.1	2296.33
2371.93	2216.86	27956.1	55033	1674.86	15890.2	2286.64
2370.86	2216.49	27895.6	55165.6	1637.36	16003.8	2065.31
2369.78	2190.54	27865.4	54779.7	1713.83	15984.9	2123.1
2368.71	2194.82	27946.8	55042.6	1653.09	15917.1	2285.5
2367.63	2240.95	27658.5	55040.3	1690.01	15902.8	2231.65
2366.55	2247.54	27660.8	54896.3	1701.35	15869.9	2191.76
2365.48	2279.7	27665.5	55045.2	1656.91	15930	2284.35
2364.4	2337.41	27514.5	55177.7	1621.78	15941.3	2218.91
2363.33	2334.7	27493.6	54662.1	1679.59	15913.1	2225.51
2362.25	2197.27	27637.7	54903.8	1565.49	15810.6	2220.49
2361.17	2257.28	27447.3	54497.5	1579.17	15884.6	2199.22
2360.1	2256.9	27477.5	54486.1	1706.61	15807.6	2263.87
2359.02	2217.06	27825.8	54453.7	1627.39	15900.1	2254.2
2357.94	2293.28	27593.7	54593.2	1585.34	15837.1	2244.54
2356.87	2190.79	27542.7	54312.5	1640.77	15792.7	2181.51
2355.79	2148.66	27454.5	54614.4	1647.46	15583.6	2162.58
2354.71	2208.62	27456.9	54264.2	1598.46	15727.1	2148.3
2353.63	2236.08	27236.6	54621.6	1619.07	15803.3	2192.01
2352.56	2272.81	27301.6	54113.9	1579.37	15698.7	2249.62
2351.48	2260.84	27348.1	54378.4	1606.94	15466.5	2188.96
2350.4	2225.69	27593.9	54026.2	1620.58	15549.7	2248.87
2349.32	2225.31	27403.8	54281.4	1671.3	15609.6	2190.54
2348.24	2213.35	27313.5	53889.9	1569.05	15750.7	2178.59
2347.16	2226.89	27306.6	54064	1640.62	15660	2166.64
2346.08	2291.39	27278.9	54038.7	1556.94	15520.7	2150.06
2345	2193.71	27089	53422.8	1572.89	15481.1	2219.19
2343.93	2262.83	27172.5	53703.3	1605.06	15585	2086.8
2342.85	2220.77	27098.4	53719.8	1563.1	15545.4	2183.71
2341.77	2208.82	27330.1	53791.9	1539.69	15623.8	2187.98
2340.69	2224.65	27237.5	53632.4	1534.8	15524	2208.45
2339.61	2184.93	27320.9	53852.6	1601.67	15433.4	2198.82
2338.53	2230.85	27253.9	53936.1	1691.65	15528	2149.86
2337.45	2276.75	26888.4	53631	1575.68	15384.3	2168.01
2336.36	2271.75	27177.7	53735.3	1612.43	15418.7	2098.24
2335.28	2225.11	27219.4	53714.8	1602.91	15453.1	2215.85
2334.2	2264.05	27083	53511.5	1625.77	15471.4	2231.67
2333.12	2323.79	27113.2	53467.9	1685.61	15554.3	2254.42
2332.04	2415.87	27390.7	53625.4	1540.22	15482.4	2455.17
2330.96	2840.77	27222	54000.1	1623.01	15932.8	2739.07
2329.88	3029.81	27492.4	54065	1583.77	16269.9	3032.12
2328.79	3246.5	27494.8	54384.1	1530.19	16082.3	3124.04
2327.71	2966.41	27231.4	54271	1595.77	15809.3	2890.17
2326.63	2744.17	27042.1	53562.1	1599.7	15543.3	2672.56
2325.55	2582.04	27016.7	53490.7	1533.76	15513	2473.49
2324.47	2459.22	27132.3	53641.1	1608.05	15415.8	2318.37
2323.38	2345.68	26769.9	53138.1	1599.24	15353.2	2290.27
2322.3	2248.34	26929.3	53203	1645.86	15387.5	2239.11
2321.22	2201.81	26931.7	53120.3	1553.27	15343.4	2268.74
2320.13	2162.21	26668.8	52924.5	1534.54	15412.4	2067.6
2319.05	2228.75	26782	53067.9	1589.4	15502.1	2214.91
2317.97	2119.96	26636.8	52996.7	1505.78	15331.1	2182.25
2316.88	2177.27	26717.6	52980.9	1602.64	15146.3	2177.27
2315.8	2278.37	26690.1	52949	1606.65	15558.9	2223.02
2314.71	2086.62	26508.1	52827.2	1499.45	15394.9	2181.15
2313.63	2162.34	26559	53002.7	1504.57	15286.2	2083.96
2312.54	2088.22	26704.4	52968.5	1527.2	15216.8	2173.5
2311.46	2200.79	26368.1	53017.2	1483.26	15336.4	2157.01
2310.37	2165.86	26665.5	52748	1581.08	15163.4	2117.48
2309.29	2190.84	26497.4	52849.8	1610.3	15322.1	2094.09
2308.2	2282.61	26532.2	52633.6	1598.52	15324.1	2109.86
2307.12	2102.6	26695.8	52804.4	1513.04	15291.6	2148.66
2306.03	2203.56	26624.6	52968.3	1579.56	14897.6	2127.57
2304.95	2207.79	26475.1	52515.1	1590.81	15231.2	2210.09
2303.86	2207.42	26443	52906.8	1533	15159.6	2172.9
2302.77	2239.27	26277.5	52529.7	1507.42	15122.6	2131.11
2301.69	2202.08	26266.2	52488.7	1567	14912.9	2172.17
2300.6	2134.99	26459.7	52505.2	1550.63	15283.2	2153.4
2299.51	2143.84	26291.9	52436.6	1518.17	15128.8	2231.25
2298.43	2212.47	26598	52466.9	1612.21	15045.7	2111.28
2297.34	2177.61	26448.7	52357	1490.07	15036.3	2207.5
2296.25	2105.97	26409.7	52249.3	1551.89	15210.8	2126.67
2295.16	2199.87	26534.1	52675	1590.71	15132.4	2128.61
2294.08	2275.35	26320.5	52578.9	1588.14	15208	2169.62
2292.99	2194.54	26578	52524.1	1578.69	15297.4	2137.09
2291.9	2125.24	26451.8	52246.5	1576.13	15042.1	2155.11
2290.81	2163.94	26592.1	52384.7	1444.92	15106.2	2124.89
2289.72	2110.75	26295.9	52341.5	1536.55	15092.2	2218.7
2288.64	2206.84	26142.3	52426.9	1596	14974.8	2069.06
2287.55	2227.14	26505.2	52016.3	1547.52	14970	2263.87
2286.46	2194.63	26337.8	52324.4	1556.44	15041	2169.37
2285.37	2237.87	26576.7	52141.2	1618.15	15146.4	2173.6
2284.28	2239.79	26654.9	52013.1	1569.69	14983.2	2157.17
2283.19	2170.58	26306.2	52371.5	1553.36	14971.5	2122.39
2282.1	2183.98	26356.9	52131	1562.28	15040.1	2167.92
2281.01	2188.2	26285.9	51835.6	1601.01	14980.2	2158.38
2279.92	2187.83	26251.7	52131.9	1520.48	14922.7	2171.78
2278.83	2065.94	26267.9	51857.2	1533.98	14874.3	2141.61
2277.74	2237.54	26268.1	52130.5	1565.82	14897	2120.62
2276.65	2161.52	26153.7	52257	1567.85	14974.8	2143.18
2275.56	2131.36	26183.7	52097	1574.46	14949.3	2181.78
2274.47	2197.46	26018.9	52099.7	1516.91	14823.1	2105.8
2273.38	2171.89	26099.3	51816	1528.11	14992.4	2096.28
2272.28	2125.71	26248.4	51768.4	1571.38	14852.5	2178.4
2271.19	2139.1	26214.2	51906.3	1506.99	14962.2	2262.77
2270.1	2102.1	26118.2	51922.8	1531.92	14847.5	2150.19
2269.01	2106.33	25965	51811	1515.64	14938.9	2122.35
2267.92	2151.75	26095.7	51795.5	1616.11	15048.5	2147.18
2266.82	2199.46	26196.7	51509.9	1576.93	14819.4	2133.08
2265.73	2144.17	26077.8	51624.8	1581.24	14961.1	2212.82
2264.64	2182.7	26240.5	52094.3	1560.38	14803	2127.79
2263.55	2209.79	26089.7	51781.3	1615.02	14860	2157.17
2262.45	2138.52	26039.6	51802.4	1603.31	14992.5	2195.69
2261.36	2138.16	26311.9	51807.4	1529.87	14802.4	2129.01
2260.27	2165.23	26229.8	51627.2	1561.62	14976	2140.08
2259.17	2169.44	26156.8	51632.3	1497.35	15028.4	2119.15
2258.08	2121.08	25912.4	51408.8	1524.53	14838.4	2150.79
2256.98	2120.73	26013.2	51562.4	1521.99	14895.4	2102.44
2255.89	2118.08	25819.2	51425.8	1562.86	14954.5	2184.35
2254.8	2126.87	26162.1	51371.5	1551.17	14876.6	2136.01
2253.7	2135.65	25904.1	51171	1530.36	14869.6	2163.06
2252.61	2133.01	26007.1	51025.4	1566.64	14967.6	2094.18
2251.51	2205.71	26121.5	51256.6	1536.69	14912.5	2011.63
2250.42	2221.33	26078.3	51782.2	1620.91	14898.6	2125.44
2249.32	2127.37	25982.6	51296.5	1563.57	14928.1	2120.52
2248.23	2042.57	25950.9	51066.5	1510.82	14841.1	2133.86
2247.13	2179.13	25805.1	51181.1	1537.94	14676.6	2147.19
2246.04	2162.8	25976.4	51439.5	1533.12	14742.6	2146.83
2244.94	2153.31	25874	51173.1	1551.11	14842.8	2096.29
2243.84	2107.34	25787.5	51027.7	1534.89	14783.3	2089.09
2242.75	2104.7	25753.5	51000.9	1536.91	14739.8	2143.47
2241.65	2179.59	25751.5	50974.1	1534.37	14766.9	2138.55
2240.55	2065.24	25815.6	51008.8	1577.43	14780.4	2060.69
2239.46	2126.43	25852.3	51066.3	1524.74	14768.8	2094.53
2238.36	2091.9	26000.6	51262.9	1576.9	14568.1	2169.37
2237.26	2225.97	25934.7	51188.2	1464.99	14968.9	2123.44
2236.16	2195.98	25796	51047.5	1564.98	14759.1	2102.58
2235.07	2213.83	26039.9	51000.2	1530.55	14747.5	2179.67
2233.97	2186.14	25946.7	51301.3	1439.21	14829.3	2067.72
2232.87	2076.48	25739.7	51217.6	1477.67	14783.5	2128.85
2231.77	2148.98	25887.9	51063.3	1529.78	14705.9	2012.39
2230.67	2137.24	25772	51095.7	1515.87	14692.1	2221.45
2229.58	2186.94	25790.5	51185	1465.55	14735.1	2143.71
2228.48	2018.2	25818	51087.6	1583.62	14678	2184.3
2227.38	2133.89	25736.3	51147.3	1553.78	14787.1	2140.71
2226.28	2169.92	25838.9	51015.9	1539.87	14698.1	2217.69
2225.18	2128.62	25668.5	50868.6	1528.24	14775.3	2099.06
2224.08	2189.66	25586.9	50932.8	1564.36	14652.3	2157.82
2222.98	2182.47	25680.4	50890.2	1450.43	14599.8	2127.91
2221.88	2138.91	25703.3	50861.2	1488.83	14776.9	2043.45
2220.78	2163.55	25687.7	50723.1	1547.67	14910.8	2095.37
2219.68	2120.02	25924.2	50598.7	1517.87	14837.9	2083.66
2218.58	2051.51	25513.2	50558.4	1458.55	14637.7	2056.05
2217.48	2112.49	25706.5	51001.9	1535.53	14671.6	2092.05
2216.38	2109.87	25722.6	50879.8	1412.63	14771.3	2137.12
2215.28	2148.11	25890.9	51016.6	1505.5	14728	2100.43
2214.18	2088.72	25718.5	51151	1546.11	14646	2131.86
2213.08	2199.6	25727.8	51038	1509.53	14782	2083.83
2211.97	2162.92	25671.3	50641.3	1545.59	14843.1	2112.99
2210.87	2221.55	25644.3	50889.2	1513.56	14704.5	2094.48
2209.77	2066.9	25499.3	50656.1	1538.26	14706.5	2182.61
2208.67	2157.29	25177.5	50711.1	1526.66	14572.5	2091.51
2207.57	2102.5	25615.5	50305.7	1555.89	14640.4	2082.08
2206.46	2179.24	25525	50365.2	1508.01	14678.7	2115.75
2205.36	2147.13	25647.7	50644.7	1682.34	14624.1	2081.38
2204.26	2094.63	25657	50586.3	1506.7	14671.5	2108.24
2203.16	2046.69	25478.2	50534.8	1536.07	14616.9	2094.28
2202.05	2177.78	25598.5	50798.2	1501.22	14736.8	2152.85
2200.95	2150.22	25700.7	50896.2	1687.21	14661.9	2157.02
2199.84	2090.96	25576.3	51073.4	1436.91	14697.9	2093.23
2198.74	2124.59	25540.3	50770.3	1503.29	14656.9	2079.29
2197.64	2078.94	25767	51024.5	1598.83	14618.2	2040.44
2196.53	2087.64	25520.4	50730.6	1442.33	14674.6	2092.17
2195.43	2121.25	25554.6	50554.6	1505.48	14617.8	2159.74
2194.32	2127.68	25559.4	50815.4	1466.74	14619.9	2139
2193.22	2186.17	25516.6	50743.5	1584.18	14753.2	2091.12
2192.11	2079.45	25492	50363.9	1432.31	14590.1	2120.18
2191.01	2065.53	25578.2	50375.8	1637.94	14485.8	2131.14
2189.9	2135.3	25506	50534.7	1585.07	14777.5	2103.63
2188.8	2116.85	25569.6	50490	1628.08	14732	2003.77
2187.69	2114.23	25449.9	50845.6	1550.1	14729.5	2130.06
2186.59	2046.05	25533.8	50608.7	1452.81	14828.8	2098.05
2185.48	2102.22	25577	50681.6	1551.19	14690.7	2068.31
2184.38	2119.95	25459.7	50503.6	1408.94	14780.9	2063.45
2183.27	2074.4	25688.2	50800.1	1586.1	14672.2	2076.66
2182.16	2094.38	25360.8	50748.7	1566.96	14796.2	2046.94
2181.06	2159.54	25485.3	50814.7	1479.53	14646.9	2132.43
2179.95	2134.33	25487.8	50966.5	1552.31	14644.5	2098.19
2178.84	2156.55	25440.6	50585.3	1426.39	14628.4	2147.52
2177.73	2086.2	25639.5	51233.8	1598.35	14673.4	2108.78
2176.63	2088.11	25508.8	50645.1	1427.16	14655.1	2176.15
2175.52	2083.24	25594.8	50503.4	1544.69	14589.5	2132.9
2174.41	2121.25	25522.7	50743.1	1552.58	14738.2	2051.3
2173.3	2125.41	25640.3	50822.6	1561.34	14787.6	2175.05
2172.2	2014.51	25604.4	50439.5	1468.59	14699.4	2140.84
2171.09	2086.35	25654.2	50559.6	1569.84	14552.6	2095.37
2169.98	2061.19	25318.4	50458.7	1551.53	14498.3	2045.41
2168.87	2160.06	25656.9	50619.3	1544.51	14556.7	2027.03
2167.76	2107.84	25535.3	50473.2	1596.1	14624.1	2033.45
2166.65	2202.16	25479.2	50609	1467.35	14621.7	2073.68
2165.54	2053.05	25371.2	50875.4	1552.74	14526.8	2206.29
2164.43	2070.73	25457.1	50806	1469.11	14761	2129.31
2163.32	2081.64	25608.3	50862.8	1615.3	14472.4	2059.11
2162.21	2133.1	25653.5	50552.4	1581.24	14783	2070.03
2161.1	2056.17	25529.8	50618.2	1441.35	14771.5	2137.24
2159.99	2109.86	25316.1	50362	1510.91	14658.7	2010.79
2158.88	2120.77	25566.3	50630.5	1429.6	14518.9	2102.76
2157.77	2046.13	25467.4	50799.8	1483.39	14730.3	2118.16
2156.66	2034.53	25620.7	50912.8	1537.15	14534.3	2126.8
2155.55	2081.44	25731.1	50256.1	1523.39	14684.9	2130.95
2154.44	2038.34	25479.3	50652.6	1590.63	14477.6	2076.59
2153.33	2085.24	25389.5	50648.6	1628.6	14715.9	2071.74
2152.22	2096.13	25473	50678.3	1495.63	14623.5	2066.9
2151.1	2086.79	25237.1	50829.4	1441.41	14854.9	2064.3
2149.99	2099.93	25459.9	50850.1	1479.39	14551.1	2068.45
2148.88	2072.6	25570.3	50576.3	1562.32	14622.8	2106.32
2147.77	2081.24	25599.7	50491.4	1501.37	14694.5	2112.7
2146.66	2101.11	25669.5	50489.6	1498.87	14629.1	2143.81
2145.54	2078.29	25521.4	50568.7	1498.62	14615.4	2080.54
2144.43	2134.1	25420.5	50510.8	1507.35	14547.8	2019.53
2143.32	2124.76	25315.2	50652.8	1441.96	14648.7	2086.57
2142.2	2030.08	25598.3	50608.3	1565.23	14700.1	2061.52
2141.09	2094.85	25302.1	50563.9	1452.7	14643.8	2023
2139.98	2018.17	25569.5	50523.9	1524.29	14684	2087.77
2138.86	2069.46	25466.5	50214.7	1474.66	14400.9	2031.3
2137.75	2116.24	25419.5	50536.1	1496.85	14407.5	2001.78
2136.63	2046.32	25363.6	50108	1483.14	14566.6	2057.54
2135.52	2072.9	25615.1	50386.7	1592.81	14602.3	2126.74
2134.41	2097.22	25330.4	50279.5	1466.94	14761.3	2186.94
2133.29	2060.99	25431.6	50053.5	1475.66	14646.7	2130.51
2132.18	2118.94	25438.5	50132.5	1484.38	14760.8	2018.04
2131.06	2127.55	25158.5	50229.5	1488.61	14583.5	2073.75
2129.95	2062.19	25344.7	50182.9	1448.01	14529.5	2122.71
2128.83	2111.15	25510.8	50315.6	1479.15	14509.1	2111.15
2127.71	2083.9	25401.2	50495.4	1490.1	14499.9	2074.94
2126.6	2132.84	25233.4	50471.2	1424.88	14493	2000.66
2125.48	2002.56	25141.7	50279	1462.72	14562.2	2110.08
2124.37	1993.26	25224.9	50331	1469.19	14635.9	2024.62
2123.25	2154.15	25370.6	50118.8	1412.96	14653.6	2073.54
2122.13	2041.85	25135.8	50287.2	1517.95	14467.6	2117.97
2121.02	2113.13	25274.8	50216	1528.89	14568.1	1969.87
2119.9	2083.68	25344.4	50420.2	1463.73	14500.7	1920.3
2118.78	2018.44	25465.4	50474.4	1461.24	14543	1998.3
2117.66	1993.49	25154.6	50087.7	1485.61	14686	2125.49
2116.55	2102.76	25056.4	50291.8	1413.77	14562.7	2046.84
2115.43	2035.31	25181.9	50126.8	1464.98	14426.1	2033.07
2114.31	2050.62	25323	49995.3	1453.55	14533.2	2099.82
2113.19	2144.18	25124.3	50152.4	1493.55	14414.5	2139.71
2112.07	2023.1	25171.4	50204.3	1488.83	14488.1	1985.1
2110.96	2123.34	25062.1	50017	1548.92	14420.8	2045.11
2109.84	2145.33	25051.2	49979.5	1526.31	14416.2	2127.45
2108.72	2039.96	25234.7	49897.4	1488.07	14349	2131.56
2107.6	2111.1	25295.2	50110.1	1570.48	14603.4	2070.89
2106.48	2057.14	25065.3	50121.8	1550.11	14596.5	2144.25
2105.36	1945.13	25163.9	49829.7	1531.98	14536	2003.19
2104.24	2009.55	24996.6	49919.5	1491.54	14435.3	2034.11
2103.12	2013.68	25097.3	49958	1511.38	14600.3	2000.28
2102	2075.84	25057.4	49983.1	1444.16	14615.7	1999.95
2100.88	2030.85	24919.2	49916.6	1535.41	14477.1	2033.09
2099.76	2088.53	24890.5	49580.2	1524	14454.6	1990.35
2098.64	2123.87	25256.6	49888.6	1432.27	14418.7	2045.79
2097.52	2067.75	24917.8	50139	1498.95	14505.5	1938.37
2096.4	2040.64	25183.5	50146.1	1547.76	14509.7	2076.32
2095.28	2044.75	25217.1	50017.2	1440.47	14429.2	2131.71
2094.16	2042.18	25235.2	49819.3	1397.87	14591.8	2022.11
2093.03	2081.96	25288.9	49857.7	1506.85	14495.7	2086.41
2091.91	2014.74	25378.2	49876.1	1459.8	14401.9	1938.97
2090.79	2141.42	24999.6	49892.1	1432.81	14457.4	2063.43
2089.67	2085.36	24982	50166.7	1401.38	14419.3	2051.94
2088.55	2029.32	25218.3	49677.1	1472.42	14675.2	2102.83
2087.42	2002.25	25053.7	49626.4	1510.04	14305.3	2073.52
2086.3	2077.62	25053.9	49658.1	1514.24	14472.1	2137.75
2085.18	2117.35	25230.1	49801.1	1485.04	14556.5	2041.65
2084.05	1999.01	25130.1	49797.2	1469.21	14514	2083.6
2082.93	2029.83	25232.7	49750.9	1442.25	14593.9	2018.7
2081.81	2022.81	25045.9	49686.9	1579.98	14522.4	2067.32
2080.68	2073.65	25210.8	50079	1506.29	14524.4	2044.72
2079.56	2073.3	25073.1	49990.5	1579.44	14704.4	1984.31
2078.44	1999.55	25137.8	49797.4	1525.8	14541.8	2084.07
2077.31	1974.75	24984.6	50262.7	1501.08	14474.8	2059.25
2076.19	2067.8	25024.8	49836.2	1451.91	14436.8	2038.89
2075.06	2149.7	25018.4	50034.5	1404.98	14374.3	2085.24
2073.94	2031.54	25054.2	49850.5	1538.1	14603.1	2020.43
2072.81	2060.09	25269.9	49648.7	1531.18	14347.3	2024.53
2071.69	2068.63	24972.4	49704.8	1497.59	14647	2097.51
2070.56	2001.63	25021.5	49736.4	1572.87	14657.9	2046.06
2069.44	2103.47	24815.1	49825.7	1519.29	14366.7	2043.49
2068.31	2052.03	25137.4	49932.8	1401.33	14566.3	2032.05
2067.19	2069.45	25066.5	50124.2	1501.02	14384	1998.4
2066.06	2042.46	25091.2	49902.6	1509.64	14421.5	2038.02
2064.93	2024.36	25042.5	49949.7	1407.28	14461.3	2128.68
2063.81	2088.38	25244.7	50090	1411.48	14616.4	2017.36
2062.68	2079.15	25253.8	50236.8	1519.97	14578.4	2083.59
2061.55	2001.15	25227.3	50150.7	1539.69	14684.7	2069.92
2060.43	2096.19	24963.5	50231	1508.37	14735.4	2116.16
2059.3	2029.3	25085.7	50337.8	1468.2	14438	2018.21
2058.17	2048.92	25252.2	50098.7	1607.65	14548.6	2073.31
2057.04	2090.7	25279	50278.7	1476.57	14672.6	2041.92
2055.92	2074.83	25281.4	50130.5	1469.67	14727.7	2046.01
2054.79	2081.12	25352.5	50376.9	1476.07	14592.2	2109.94
2053.66	2169.41	25421.3	50102.5	1393.83	14558.8	2078.56
2052.53	2144.67	25144.5	50080.8	1451.2	14656	2095.93
2051.4	2166.46	25246.6	50110	1450.95	14615.9	2104.44
2050.27	2093.01	25133.8	50227.8	1514.94	14664.3	2110.73
2049.15	2130.3	25271.3	49783	1501.4	14648.6	1939.86
2048.02	2008.17	25304.7	50261.7	1501.14	14604	2081.23
2046.89	2094.16	25304.8	49806.1	1467.68	14606	2060.96
2045.76	2102.66	25397.9	50293.4	1407.68	14574.8	2146.93
2044.63	2053.62	25391.4	50074.7	1464.97	14621	2150.99
2043.5	2082.04	25380.5	50117.1	1378.44	14769	2126.29
2042.37	2044.08	25219.1	50298.9	1522	14684.6	2103.81
2041.24	2176.44	25371.9	50268.3	1470.87	14569.3	2008.34
2040.11	2138.48	25312.3	50158.1	1532.54	14666.4	2076.56
2038.98	2049.67	25314.7	50016.9	1565.45	14699.3	2089.47
2037.85	2159.86	25113.7	50218.5	1509.92	14672.5	2135.55
2036.71	2088.77	25142.6	50126	1456.61	14676.6	2073.3
2035.58	2061.9	25299.7	50157.3	1456.37	14694	2145.87
2034.45	2085.85	25277.7	49775.4	1526.83	14749	2088.06
2033.32	2222.47	25233.7	50023.3	1581.8	14735.5	2063.41
2032.19	2215.47	25554.1	49972.9	1524.1	14523.1	2118.28
2031.06	2029.58	25737.5	50317.8	1517.22	14662	2034
2029.92	2203.68	25437.3	50320.3	1463.97	14745.7	2031.45
2028.79	2128.25	25395.4	50168.3	1470.34	14835.9	2068.64
2027.66	2066.08	25278.6	49923.6	1450.23	14588.4	2052.84
2026.53	2019.38	25239	50383.1	1419.09	14561.6	2098.84
2025.39	2060.97	25188.4	50310.6	1496.08	14579	2069.79
2024.26	2062.83	25199.6	50130	1517.89	14792.8	2084.89
2023.13	2071.3	25241.6	50148	1583.81	14699.8	2108.8
2021.99	2145.94	25354.3	50077.7	1532.81	14814.2	2079.77
2020.86	2141.16	25469	50139.8	1477.43	14902.1	2055.16
2019.73	2112.14	25425.1	50345.2	1444.1	14690.2	2065.84
2018.59	2076.51	25414.1	50206.7	1538.65	14747.2	2003.77
2017.46	2082.77	25271	50301.8	1456.84	14583.8	1976.98
2016.32	2104.46	25277.7	50136.8	1472.02	14834.8	2058.18
2015.19	2159.18	25194.1	50258.3	1553.29	14700.1	2042.41
2014.05	2075.11	25333.1	50406.2	1528.8	14840.8	2026.65
2012.92	2004.28	25546.8	50391.1	1528.54	14882.3	2087.97
2011.78	2114.05	25414.8	50342.9	1482.03	14793.9	2087.62
2010.65	2056.44	25522.8	50297	1486.19	14762.8	2036.63
2009.51	1981.25	25168.4	50436	1560.78	14771.3	2108.93
2008.38	2086.56	25236.8	50335	1531.91	14771	1998.52
2007.24	2095.01	25270	50220.8	1511.84	14805.9	2062
2006.1	1991.24	25223.9	50047.3	1436.78	14748.4	2050.65
2004.97	2085.5	25237.2	50021.3	1550.93	14829.5	2107.5
2003.83	2032.36	25224.2	50254.7	1497.88	14692.8	2054.36
2002.69	2051.81	25332	50303.4	1471.23	14861.9	2012.22
2001.56	2135.02	25200.2	50090.4	1459.99	14652.7	2082.25
2000.42	2139.05	25437.8	49939.1	1437.76	14661.2	2022.54
1999.28	2079.34	25347.8	49739.4	1468.29	14676.3	2002.41
1998.15	2050.42	25589.6	49583.7	1496.61	14860.6	2081.19
1997.01	2100.61	25284.3	49663.2	1478.78	14754.8	2043.48
1995.87	2043.14	25288.8	49927.2	1474.13	14835.8	2073.89
1994.73	2108.69	25361.4	50167	1449.72	14998	1994.47
1993.59	2071	25563.5	50020.1	1499.99	14881.3	1983.15
1992.45	2070.65	25381.3	49928.2	1484.37	14817.3	2070.65
1991.32	2087.86	25159.7	49761.7	1459.96	14814.8	2068.1
1990.18	2146.77	25335.4	49843.3	1490.45	14742	2034.82
1989.04	2021.31	25451.8	49797.6	1488	14671.5	2076.18
1987.9	2084.6	25230.3	49749.6	1446.06	14660.3	2124.1
1986.76	2033.79	25041.7	49688.5	1386.58	14774.1	1996.49
1985.62	1963.25	25123	49866.6	1476.28	14756.2	2004.93
1984.48	2070.39	25182.4	49671.7	1445.32	14740.5	2030.91
1983.34	2072.23	25270.2	50012	1464.81	14696.4	1993.29
1982.2	2069.69	25248.4	50211.8	1416.33	14902.2	1975.41
1981.06	1983.84	25263.9	49874.5	1374.44	14757.2	2016.72
1979.92	2071.18	25305.6	50190.4	1455.3	14748.1	1998.85
1978.78	2018.23	25211.5	50046.1	1439.72	14693	2059.87
1977.64	2033.23	25443.8	50068.3	1428.52	14624.8	2028.85
1976.49	2043.84	25253.3	49965.6	1447.99	14580.7	1940.88
1975.35	2028.16	25014.7	50272.5	1541.93	14707.4	2010.64
1974.21	2049.71	25183.5	50095.4	1543.86	14676.5	2047.52
1973.07	2053.75	25137.6	49994.9	1497.61	14842.6	1979.3
1971.93	2084.05	25229.7	49800.4	1490.79	14632.1	2057.78
1970.79	2085.88	25238.5	49616.9	1433.63	14642.8	2109.96
1969.64	2039.57	25076.7	49768.2	1492.48	14609.6	2026.44
1968.5	1995.47	25131.5	49578.2	1356.57	14642.2	2072.05
1967.36	2128.58	25188.5	49370.7	1470.1	14582.8	2014.82
1966.21	2038.54	25219.2	49471.7	1419.54	14963.1	2003.54
1965.07	2049.13	25409.6	49629.5	1434.61	14807.5	2084.12
1963.93	2000.68	25134.2	49699.8	1443.11	14700	2059.71
1962.78	2048.43	24944.1	49599.6	1449.42	14638.5	2013.45
1961.64	2019.67	25204.3	49825.1	1562.84	14622.9	1984.7
1960.5	1997.47	25141.1	49707.4	1573.5	14930.8	2012.77
1959.35	1994.95	24966.4	49714.2	1547.01	14655.1	2056.13
1958.21	2125.69	25029.9	49306	1485.58	14633	2003.35
1957.06	2079.46	25032.2	49586	1483.15	14737.5	1978.98
1955.92	2002.67	24984.3	49643.1	1443.58	14835.5	1996.12
1954.77	2046	25080.5	49682.7	1452.07	14780.6	1984.86
1953.63	2015.09	25253.1	49412.3	1506.41	14607.8	1997.63
1952.48	2060.59	24934.5	49628.8	1473.41	14921.8	2049.68
1951.34	1983.85	25091.7	49533.1	1521.17	14543.9	2169.36
1950.19	1937.69	25124.6	49712.3	1470.73	14713.8	2038.07
1949.05	2013.73	25259.9	49891.5	1420.3	14861.9	1928.64
1947.9	2072.28	25153.1	49754.4	1454.96	14514.7	2081.01
1946.75	2019.59	25249.2	49724.2	1474.34	15042.2	1927.99
1945.61	2067.22	25083.6	49680.8	1432.66	14821.6	2030.15
1944.46	1973.12	25155.6	49879.5	1388.81	14688.3	1990.56
1943.31	2033.82	25105.6	49816.6	1474.98	14895.1	2029.46
1942.17	2016.04	25105.7	49971.6	1499.64	14888.2	2005.14
1941.02	2046.2	25271.4	49886.9	1463.8	14787.6	2020.05
1939.87	2106.86	25336.8	49741.1	1340.2	14870.1	2056.75
1938.73	2015.01	25184.4	50013.7	1377.22	14826.1	1960.55
1937.58	2016.85	25328.2	49859.3	1437.77	14710.4	1958.04
1936.43	2092.73	25404.5	49720.2	1529.52	14949.6	1981.67
1935.28	1996.57	25365.4	50147.2	1477.43	14836	2033.58
1934.13	2013.65	25330.6	49594.5	1369.21	14920.6	2089.84
1932.98	2126.49	25226.2	49871.2	1328.19	14868	2072.07
1931.84	2002.08	25232.8	49945.4	1422.1	15074.4	2019.49
1930.69	2090.95	25402.6	50082.8	1417.94	14923.9	1977.81
1929.54	2044.91	25298.2	49871.9	1536.42	15086.7	1960.07
1928.39	2075.02	25589.7	49759.1	1344.41	14879.7	2053.27
1927.24	2113.81	25330.9	50120.3	1483.98	15031.5	2111.64
1926.09	2069.96	25289.7	49874.8	1565.73	14939.8	1939.5
1924.94	2039.18	25554.9	50018.6	1426.13	14963.4	2010.92
1923.79	2023.62	25502.8	50025.3	1597.59	14845.7	2064.92
1922.64	1984.16	25485.4	49851.6	1562.55	14745.3	2058.05
1921.49	1975.13	25457.2	49730.2	1610.09	14894.9	2049
1920.34	2009.55	25511.5	50164.9	1501.19	15031.5	2072.55
1919.19	2039.62	25700.5	50291.1	1440.12	15124.5	2013.56
1918.03	2004.53	25578.9	49948.1	1435.53	14993.8	2052.31
1916.88	2025.9	25461.6	50232.8	1448.31	14971.7	2062.81
1915.73	2014.7	25426.9	50378.4	1469.78	15095.1	2001.68
1914.58	1990.48	25496.4	50259.1	1458.67	15042.6	2083.82
1913.43	2048.74	25340.2	50198.5	1517.02	15037.9	2094.32
1912.28	1994.15	25552.9	50164	1488.56	14850.9	2011.51
1911.12	2063.23	25678.7	50138.1	1527.36	15006.7	2106.62
1909.97	2084.58	25780.6	50266.3	1494.56	14991.2	2069.39
1908.82	2016.99	25715.5	50301.1	1453.1	15051.5	2110.25
1907.67	2081.7	25509.5	50394.5	1472.37	15155.2	2040.5
1906.51	2066.17	25355.6	50487.8	1424.42	15172.1	2007.63
1905.36	2154.69	25557.2	50184.4	1478.37	15173.9	2094
1904.21	2043.8	25633	50531.4	1595.16	15173.5	2022.12
1903.05	2075.95	25388.2	50410.1	1506.04	14971.6	2054.28
1901.9	2045.27	25724	50414.6	1464.62	15062.2	2062.6
1900.74	2135.9	25659	50449.3	1492.53	15042.3	1973.44
1899.59	2092.22	25557.2	50611.9	1429.47	15002.9	2018.58
1898.44	2070.21	25453.2	50358.6	1481.2	14967.9	2035.56
1897.28	2082.85	25760.7	50469.1	1441.97	15021.6	2028.72
1896.13	2097.65	25583.1	50451.9	1461.21	15090.5	2076
1894.97	2127.6	25918.6	50456.3	1445.81	15315.2	2099.46
1893.82	2101.27	25676.1	50281.1	1486.68	15353.7	2055.82
1892.66	2107.4	25976.9	50318	1421.52	15100.2	2118.22
1891.5	2072.43	25775.6	50419.8	1445.08	15071.6	2003.21
1890.35	2132.64	25836.1	50342	1397.25	15159.9	2061.26
1889.19	2091.19	25803.6	50292.4	1537.58	15107.6	1980.9
1888.04	2101.65	25892.2	50480.6	1532.99	15074.8	2002.19
1886.88	2068.86	25840.2	50526	1444.1	15489.4	1997.52
1885.72	2079.32	26093.1	50571.5	1450.33	15309.6	1975.57
1884.57	2100.57	25760.1	50394.3	1437.12	15268.1	2070.32
1883.41	2018.11	25671.5	50511.1	1456.32	15220.1	2091.58
1882.25	2076.1	25809.7	50409.6	1445.27	15364.4	2071.78
1881.09	2030.39	25803.2	50232.6	1501.19	15370.4	2030.39
1879.94	2114.27	25615.2	50375.2	1485.82	15376.5	2045.16
1878.78	2057.77	25921.8	50362.4	1472.61	15183.8	1980.03
1877.62	2089.8	25723.1	50232.9	1506.9	15233.1	2079
1876.46	2152.04	25843.9	50215.7	1435.41	15373	2100.24
1875.3	2192.68	25947.4	50593.5	1480.49	15189.1	2056.72
1874.15	2106	26057.4	50315.2	1445.71	15167.1	2013.21
1872.99	2006.4	26117.7	50513.7	1415.27	15147.2	1937.36
1871.83	2059.98	25828.5	50125.5	1451.69	15114.4	2016.84
1870.67	2029.44	25938.4	49966	1442.82	15176.6	2038.07
1869.51	2042.03	25897.4	50391	1431.79	15253.8	1990.28
1868.35	2041.68	25765.8	50285.4	1463.89	15223.2	2030.91
1867.19	2112.47	25776.5	50462.2	1450.71	15125.7	2017.63
1866.03	2051.77	26000.5	50272.6	1448.31	15202.9	2064.7
1864.87	2167.78	25937.9	50542	1448.06	15219.7	2012.63
1863.71	2128.63	25920.6	49966.8	1389.64	15333.5	2003.67
1862.55	2115.34	26039	50117.7	1447.57	15425.6	2005.48
1861.39	2074.06	25758.9	49986.4	1546.39	15153.8	1994.37
1860.23	2123.24	25920.3	50285.9	1432	15280.4	1998.34
1859.07	2051.83	25980.5	50658.4	1436.06	15327.4	2047.52
1857.9	2004.12	26057.9	50344.1	1504.71	15133.2	1954.61
1856.74	2173.81	25999.6	50062.2	1459.25	15343.7	1999.48
1855.58	2065.85	26173.8	50193.6	1461.16	15222.7	1996.98
1854.42	2162.31	25825.1	50281.9	1486.73	15377.2	2000.95
1853.26	2019.97	26078.9	50144.2	1417.63	15338	1953.28
1852.1	2041.13	26111	50348.7	1421.7	15290.2	2011.02
1850.93	2081.64	26175.4	50357.3	1395.65	15302.7	2062.29
1849.77	2040.44	25988.2	50458.4	1419.06	15306.5	2023.24
1848.61	2007.85	25988.1	50439.1	1455.37	15303.9	2085.24
1847.44	2080.58	26084.7	50387.5	1493.81	15400.2	1912.93
1846.28	2022.21	26125.3	50402.6	1478.51	15468.5	1854.58
1845.12	1940.21	26178.9	50675.5	1456.77	15521.7	1895.09
1843.95	2137.52	26000.5	50662.5	1394.22	15435.3	1896.92
1842.79	2175.82	26049.7	50763.5	1441.24	15301.6	1971.77
1841.63	2048.75	26253.6	50580.9	1383.01	15479.4	1913.45
1840.46	2033.37	25854.1	50797.7	1442.9	15468.2	1964.66
1839.3	1979.35	26135.2	50703.2	1489.88	15444.1	2090.99
1838.13	2013.36	26064.2	50894.2	1513.24	15514.5	1985.46
1836.97	2023.75	26031.9	50595.8	1465.77	15428.1	2023.75
1835.8	2057.73	26323.5	50713.8	1502	15543.5	2055.59
1834.64	2038.08	26250.4	50943.3	1482.43	15536.6	2023.06
1833.47	2050.6	26357.5	50400.5	1561.54	15572.5	2009.84
1832.3	1960.18	26290.8	50619.3	1372.55	15771.5	1966.61
1831.14	1959.84	26419.3	50666.4	1543.86	15565.1	2000.58
1829.97	2068.85	26395.5	50644.9	1442.83	15489.6	1942.36
1828.81	1982.75	26491.7	51463.7	1451.16	15624.1	1942.03
1827.64	2042.43	26356.5	50929.9	1536.64	15595.7	1995.28
1826.47	1992.79	26532	50949.1	1452.81	15717.4	1984.22
1825.31	2067.44	26626	50814	1414	15734	1936.75
1824.14	1934.28	26638.6	50940.3	1415.9	15682	2007.11
1822.97	1953.23	26582.7	50861	1454.21	15765	1938.23
1821.8	2004.28	26621	50770.9	1419.7	15599.6	2049.25
1820.64	2040.34	26710.7	50948.6	1451.57	15656.9	1963.27
1819.47	2027.15	26781.1	51038.3	1489.86	15799.8	1992.9
1818.3	1954.04	26767.9	51288.6	1549.53	15743.6	2003.26
1817.13	2090.66	26834	51149.4	1437.99	15691.7	1966.54
1815.96	2053.93	26763.1	51393.1	1450.59	15823.8	1953.37
1814.8	1989.4	26683.7	51219.7	1535.9	15756.9	2008.66
1813.63	2061.78	26863.1	51416.3	1418.01	15867.6	2019.01
1812.46	2087.09	26837.1	51503.7	1447.71	15920.5	1978.03
1811.29	1943.49	26898.8	51495	1443.18	15804.5	2035.42
1810.12	1962.4	26977.6	51903	1417.29	15917.2	1941.02
1808.95	1985.57	26977.3	51481.7	1457.65	15816.2	1959.92
1807.78	1946.77	26977	51344.7	1453.13	16048.6	1974.55
1806.61	1999.85	26844.2	51427.8	1469.98	16045.8	2001.99
1805.44	2012.33	27121.6	51487.4	1529.54	15938.4	2027.28
1804.27	1958.59	26894.8	51826.8	1401.13	15954.9	1896.65
1803.1	2005.24	27229.8	51785.9	1484.17	15992.8	1968.93
1801.93	2004.9	27255.1	51629.8	1496.73	16175.8	1957.92
1800.76	2021.63	27004.9	52028.7	1470.86	16145.3	2017.36
1799.58	1952.99	27154	51894	1432.19	16061.4	2021.29
1798.41	2033.75	27160	51897.9	1493.83	16103.5	1995.34
1797.24	2039.8	27121.3	52232.6	1444.5	16205.3	1884.04
1796.07	2065.05	27310.8	52264.2	1422.93	16211.1	2037.32
1794.9	2051.91	27314.7	52120.9	1456.81	16385.4	1998.58
1793.72	2068.62	27282.3	52048.1	1488.55	16199.2	2000.37
1792.55	2170.61	27535.6	52256.7	1533.07	16307.3	2142.89
1791.38	1991.16	27362.5	52220.1	1515.76	16281.1	2001.82
1790.21	2031.32	27534.8	52179.2	1453.69	16399.8	2046.24
1789.03	2022.45	27542.9	52500.7	1547.21	16247.8	2090.65
1787.86	2088.16	27642.6	52787.9	1504.33	16453.9	1996.54
1786.69	2070.76	27731.6	52617	1440.16	16485.1	2017.5
1785.51	2083.19	27903.7	52931.8	1495.3	16520.7	1923.44
1784.34	2063.67	27758.4	52658.7	1460.97	16635	1976.35
1783.17	2033.51	27911.2	52720	1586.35	16596	2065.45
1781.99	2007.61	28125.7	52887.7	1503.05	16622.9	2065.09
1780.82	2056.23	28076.2	52470	1438.93	16643.5	2041.33
1779.64	2038.85	28067.2	52584.5	1500.41	16617.3	2060.13
1778.47	2104.47	28139	52903.2	1527.81	16601.7	2110.85
1777.29	2038.16	28300.1	53106.9	1372.24	16760.5	2046.67
1776.12	2059.08	28182.6	52949	1533.67	16904.4	2025.04
1774.94	2092.76	28343.7	53286.6	1524.9	16903.7	1954.52
1773.77	2049.87	28200.6	52886.3	1596.94	16971	2037.11
1772.59	2053.77	28346.8	53289.7	1556.28	16781	2021.88
1771.41	2042.8	28341.9	53431.5	1409.34	16926.9	2000.28
1770.24	2084.95	28332.8	53464.9	1530.24	16947.4	1989.31
1769.06	2169.6	28515	53360.2	1504.48	16838.3	2061.22
1767.88	2116.11	28644	53788.7	1442.61	17039.4	1986.51
1766.71	2069.02	28571.1	53458.8	1561.32	16870.8	2090.26
1765.53	2083.53	28483.4	53742.8	1605.66	17014.4	1947.6
1764.35	2123.52	28576.2	53604.1	1545.92	17162.3	1951.52
1763.18	2138.02	28724.2	53616.2	1458.61	16961.9	2019.13
1762	2073.97	28738.4	54010.4	1468.98	17160.7	1997.55
1760.82	2056.64	28905.5	53994.8	1489.95	17249	2041.78
1759.64	2086	28682	53998.3	1534.26	17309.8	2058.41
1758.46	2075.03	29022.9	53876.6	1472.47	17251.6	2058.06
1757.28	2055.59	28807.9	53996.8	1484.95	17359	2134.08
1756.11	2029.79	29000.3	54089.4	1541.96	17377.3	2125.23
1754.93	2135.47	28984.7	53927.5	1535.33	17121.9	2003.99
1753.75	2071.5	28803.8	54249.1	1405.74	17352.2	1973.97
1752.57	2030.87	28930.3	54333.1	1556.01	17368.4	1931.23
1751.39	2115.3	29075.9	54173.3	1473.08	17645.2	2064.43
1750.21	2076.8	29115.4	54507.4	1508.86	17589.2	2019.58
1749.03	2065.85	29214.3	54019.3	1394.18	17389.1	2114.58
1747.85	2099.39	29194.4	54181.6	1482.92	17492.1	2084.56
1746.67	2124.45	29013.7	54043.2	1457.25	17266.7	2012.19
1745.49	2160.09	29366.6	54152.5	1526.89	17526.4	2033.02
1744.31	2045.38	29295.9	54147.5	1503.33	17409	2079.26
1743.13	2045.03	29115.2	54383.9	1526.36	17596.6	2108.54
1741.95	2133.58	29241.5	54586.2	1526.1	17555.5	2002.35
1740.76	2084.54	29287.3	54420.3	1532.19	17662.5	2063.38
1739.58	2164.59	29208.2	54463.9	1464.22	17720.9	2001.67
1738.4	2172.68	29385.2	54537.1	1472.43	17700.9	2098.64
1737.22	2170.2	29356.9	54623	1558.9	17596.4	2015.79
1736.04	2138.11	29502	54632.7	1452.9	17773.1	2093.69
1734.86	2148.31	29456.8	54771.4	1475.91	17613.6	2108.14
1733.67	2133.15	29430.7	54740.9	1522.17	17777.6	2044.35
1732.49	2251.15	29309.4	54898.5	1538.82	17829.6	2024.98
1731.31	2054.22	29465	54756	1485.72	17928	2024.64
1730.12	2087.68	29690.3	54687.5	1502.37	17817.1	2091.91
1728.94	2121.13	29733.8	54954.9	1519.01	17833.1	2093.66
1727.76	2127.1	29821.7	54985.7	1472.28	17804.7	2137.66
1726.57	2109.84	29932.7	55246.6	1510.05	17835.5	2019.03
1725.39	2168.61	29788.3	54850.8	1520.35	17995	2048.25
1724.21	2081.68	30074.5	55149.6	1492.64	18010.9	2014.12
1723.02	2108.76	30193.9	54838.4	1471.28	18062.7	2030.66
1721.84	2140.06	30298.5	54951.4	1490.02	18203.2	2053.53
1720.65	2067.95	30379.8	55178.3	1418.02	18183.2	2023.63
1719.47	2063.38	30465.4	55221.7	1449.43	18167.4	2120.34
1718.28	2088.34	30217.6	55092	1516.68	18250.8	2044.04
1717.1	2054.23	30210.3	55398.9	1432.06	18450.1	2045.8
1715.91	2138.23	30380.2	55623.5	1560.44	18299.4	2089.73
1714.72	2085.16	30619.6	55829.1	1465.3	18412.2	2089.37
1713.54	2129.07	30473.1	55956.6	1500.89	18430.1	2046.86
1712.35	2124.49	30744	55597.1	1500.63	18606.1	2069.69
1711.17	2122.02	30884.1	55558.1	1523.56	18575.6	2037.73
1709.98	2132.19	30977.9	56045.9	1441.13	18614.5	2130.08
1708.79	2133.93	30945.2	56126.9	1483.01	18678.8	2072.84
1707.61	2097.76	30845.1	56119.4	1497.5	18745.1	2053.53
1706.42	2187.96	31084.1	56200.3	1509.88	18497.6	2135.31
1705.23	2111.78	31211.5	56346.5	1438.03	18852.4	2008.62
1704.04	2096.69	31338.7	56421.1	1482	18971.2	2031.43
1702.86	2212.09	31268.1	56478.8	1507	18917.5	2075.28
1701.67	2184.36	31258.6	56511.3	1523.58	18783.8	2034.94
1700.48	2177.67	31625.7	57006.6	1439.16	19102.5	2202.92
1699.29	2196.23	31405.7	56883.2	1485.19	19034	2122.6
1698.1	2107.52	31930.3	57039.6	1554.35	19127.5	2050.73
1696.91	2067.2	31777.7	57381.1	1457.34	19107.4	2140.8
1695.72	2150.95	31999.3	57362.9	1446.58	19259.7	2171.98
1694.54	2114.84	31945.5	57477.1	1498.89	19460.3	2085.41
1693.35	2236.39	32129.2	58236.5	1549.08	19599.9	2116.58
1692.16	2147.74	32390.6	57413.3	1485.77	19642.8	2149.85
1690.97	2210.41	32509	57502.2	1527.54	19801.3	2132.67
1689.78	2168.02	32425.7	57876.8	1550.39	19835.7	2121.8
1688.59	2127.74	32827.7	58066.5	1514.41	19840.7	2138.24
1687.4	2152.58	32870.4	58585.8	1554.06	19908.7	2152.58
1686.21	2255.09	33091.5	58687	1585.28	19980.9	2137.51
1685.01	2233.71	32928.4	59145.2	1513.64	20269.3	2160.24
1683.82	2187.15	33500	58929.3	1513.38	20469.4	2143.08
1682.63	2266.53	33838.4	59353.7	1490.03	20432.3	2184.68
1681.44	2219.98	34090.7	59668.8	1554.82	20697.4	2142.34
1680.25	2257.36	34061.8	59941.8	1621.69	20706.5	2198.62
1679.06	2236	34379	60434.9	1550.1	20788.9	2143.71
1677.87	2225.13	34459.1	60709.8	1556.12	21034.9	2229.33
1676.67	2285.56	34841.1	61076.8	1597.79	21180.2	2189.1
1675.48	2192.92	35336.2	61445.9	1532.53	21367.4	2086
1674.29	2226.09	35655.1	61978.2	1536.46	21525.1	2165.3
1673.1	2296.96	35665.8	61976	1603.26	21454.4	2194.27
1671.9	2313.33	35812.6	62409.6	1544.32	21880.3	2195.99
1670.71	2310.84	36085.1	63140.6	1598.52	21893.3	2268.94
1669.52	2297.88	36728.3	63444	1554.26	22362.9	2251.79
1668.32	2330.99	36830.9	63818.5	1644.05	22457.5	2243.03
1667.13	2274.06	37216.2	64174	1576.76	22434.8	2274.06
1665.93	2390.91	37708.1	64937.7	1536.71	22851.8	2194.11
1664.74	2331.89	38032.4	65102.4	1622.27	23151.4	2269.09
1663.54	2429.86	38174.5	65522.4	1607.35	23396.5	2298
1662.35	2494.31	38525.8	66049	1598.7	23520.2	2295.52
1661.16	2418.56	39230.5	66732.2	1619.35	23777.7	2351.61
1659.96	2399.32	39372.3	67528.3	1581.42	24033	2378.4
1658.76	2419.83	39708.6	67667.3	1668.99	24390.7	2346.62
1657.57	2385.95	40320.7	68435.7	1585.06	24608.2	2360.86
1656.37	2594.62	40978.7	68917.4	1580.61	24905	2324.91
1655.18	2525.19	41023.9	69352.9	1597.06	25208	2328.7
1653.98	2489.23	41673.2	70400.7	1638.59	25561.1	2391
1652.78	2501.34	42123.7	71103.3	1644.57	26288.1	2405.22
1651.59	2477.93	42741.2	71908.1	1667.28	26538.5	2398.54
1650.39	2521.37	43091.1	72560	1614.77	26763.8	2473.33
1649.19	2606.58	43818.9	73479.1	1666.7	27005.6	2370.56
1648	2606.13	44678	74293.5	1718.63	27944.9	2608.22
1646.8	2626.56	45140.1	75688	1712.07	28332.6	2557.66
1645.6	2632.37	46105.2	77082	1784.84	28789.1	2415.27
1644.4	2675.75	46917.5	78673.9	1761.57	29475	2504.61
1643.21	2719.12	47986.3	80571.9	1732.06	30123.2	2706.6
1642.01	2756.21	49182	82275.2	1744.28	30915	2585.12
1640.81	2847.53	50131	84109.4	1821.16	31923.6	2636.83
1639.61	2901.27	51474	86604.2	1895.94	32869.2	2790.72
1638.41	2892.43	53369.2	88997.9	1878.93	34119	2750.62
1637.21	3006.61	54711.1	92227	1907.8	35274.5	2881.51
1636.01	3074.89	56903.1	95117.2	1947.08	37007.1	2853.91
1634.81	3155.65	59084	99027.8	1967.59	38639	2884.69
1633.62	3207.21	61343.3	103156	2021.44	40024.4	2925.87
1632.42	3254.58	64195.7	106814	2135.69	42063.7	3114.98
1631.22	3451.93	67067.9	111497	2083.24	44512.6	3189.44
1630.02	3418.01	70561.9	116925	2187.03	46827.4	3118.08
1628.81	3625.68	74015.1	121867	2274.12	49143.5	3394.52
1627.61	3652.13	77908.6	126783	2373.67	51962.6	3383.53
1626.41	3745.18	82377.3	132212	2385.76	54666.3	3453.73
1625.21	3752.87	86528.2	136435	2526.89	57639.7	3605.08
1624.01	3760.55	91453.9	141157	2524.37	60431	3687.71
1622.81	4040.8	95522.7	144637	2536.43	62216.3	3782.79
1621.61	4127.49	99862.7	148130	2625.45	64941.3	3844.55
1620.41	4174.62	103070	151137	2685.32	66546.4	3866.77
1619.2	4163.5	106213	153921	2765.96	68175.8	3866.11
1618	4337.45	109066	155722	2694.79	69459.6	4044.27
1616.8	4311.76	111172	158209	2623.65	70470.5	3997.84
1615.6	4342.2	112571	159803	2912.12	71127.7	4067.83
1614.39	4422.51	114312	161488	2818.1	71340	4119.08
1613.19	4392.66	115165	162169	2836.32	71897.1	4122.53
1611.99	4456.31	116076	163184	2785.97	72233.8	4217.39
1610.78	4492.93	116258	163277	2835.35	72447.8	4266.52
1609.58	4585.62	116429	164133	2812.02	72655.5	4373.79
1608.38	4678.28	117133	164736	2732.63	73050	4474.78
1607.17	4692.01	117404	164895	2788.21	73720.5	4611.04
1605.97	4759.7	118058	165651	2833.4	74187.4	4738.94
1604.76	4951.9	118271	164853	2895.18	74843	4792.09
1603.56	4969.72	118750	165103	2815.83	75355.1	5114.97
1602.35	5203.31	119240	164641	2730.28	76062.1	5203.31
1601.15	5293.69	119884	164853	2725.67	76472.2	5492.82
1599.94	5595.58	121400	163970	2808.16	77707.6	5765.64
1598.74	5789.54	122200	163472	2782.79	78739.4	5932.62
1597.53	6051.85	123278	162869	2784.39	79671.3	6093.31
1596.32	6316.14	124271	162250	2810.86	80358.2	6546.23
1595.12	6681.9	124757	161854	2837.32	81335.1	6905.73
1593.91	6904.55	126644	160639	2818.18	82622.5	7198.8
1592.7	7193.42	128369	159904	2683.03	83261	7657.51
1591.5	7689.34	129975	158518	2599.71	84104.3	8107.78
1590.29	8096.04	130603	157760	2680.04	84783.7	8460.55
1589.08	8401.12	131473	155948	2578.11	85599.5	8840.12
1587.88	8813.76	132592	155091	2635.64	86166.6	9354.14
1586.67	9199.35	132662	153861	2510.98	86613.4	9648.55
1585.46	9377.83	133130	151544	2529.18	86811.7	9783.5
1584.25	9692.84	132273	149769	2443.9	85962.9	10102.6
1583.04	10059.5	132211	148335	2451.76	85389.5	10210.5
1581.84	9999.8	130825	145806	2455.48	84644.6	10090.8
1580.63	9919.49	129909	143256	2457.12	83254.7	10062.2
1579.42	9758.56	127951	141570	2353.3	82026.5	9928.13
1578.21	9448.81	125845	139092	2342.56	80399.7	9643.17
1577	9116.44	123223	136199	2311.15	78335.2	9263.21
1575.79	8963.99	120887	134022	2228.08	76325.2	8982.59
1574.58	8594.61	118018	131984	2196.7	74479.1	8509.88
1573.37	8128.25	114306	129021	2200.45	72561.3	8357.59
1572.16	7748.81	111537	127338	2251.72	70588.4	7746.75
1570.95	7491.37	108143	123966	2166.65	68407.5	7276.56
1569.74	7095.65	105373	122834	2189	66687.9	7033.7
1568.53	6549.34	102242	120676	2052.35	64095.6	6557.6
1567.32	6127.08	98964.3	118590	2089.15	62181.2	6151.85
1566.11	5847.39	96251.7	116438	2150.71	60255.1	5903.11
1564.89	5602.87	92964.3	115093	2181.3	58769.2	5543.02
1563.68	5313.04	90843.7	112715	2187.12	57356.1	5304.79
1562.47	5091.39	88674.4	111225	2058.84	56110.5	5083.14
1561.26	4981.2	86452.1	110017	2126.55	54197.1	4704.81
1560.05	4640.07	84445.1	108035	2029.26	52715.3	4673.07
1558.83	4515.56	82603.8	107184	2160.87	51547.5	4565.04
1557.62	4457.06	80895	105361	2315.11	50794.4	4477.67
1556.41	4413.01	79370.3	104634	2285.86	49934.4	4388.27
1555.2	4313.33	78021.2	103658	2310.2	49186	4241.2
1553.98	4236.35	76103.9	102787	2276.83	48343	4057.09
1552.77	3980.17	75112.3	101428	2165.19	47195.5	3976.05
1551.55	3810.58	73947.9	100288	2109.21	46765.1	3748.79
1550.34	3886.12	72761.4	99430.8	2014.11	45896.2	3702.84
1549.13	3698.08	71604	99111.1	2059.07	45134.7	3611.6
1547.91	3654.21	70358.5	98482.6	1996.95	44472.3	3608.92
1546.7	3643.29	69597.2	97909.9	1961.62	44540.8	3488.92
1545.48	3327.79	68875.2	97002	2080.64	43860.2	3377.18
1544.27	3403.35	68299.6	96265.1	1917.73	43307.4	3380.72
1543.05	3448.03	67150.2	95398.9	1923.57	42775.3	3318.42
1541.84	3406.3	66595.6	94818.9	1945.87	42239.3	3350.76
1540.62	3235.01	65971.3	93947	1892.06	41841.3	3274.09
1539.41	3281.75	65684.4	93529.9	1957.54	41647	3230.35
1538.19	3250.35	65046	92845.7	1990.09	41296.5	3262.68
1536.97	3181.96	64210.6	92862.6	2012.36	40944.1	3272.4
1535.76	3175.24	63950.9	92176.6	1931.86	40507.5	3099.2
1534.54	3139.77	63463.2	91926.5	1927.42	39795.7	3030.86
1533.32	3311.8	62749.6	91012.9	1879.84	39895.7	3050.88
1532.11	3177.72	62358.8	90358.4	1910.33	39580.7	3083.23
1530.89	3181.28	61861.3	89940.4	1850.44	39311	3097.07
1529.67	3131.45	61536.5	89851	1983.59	38832	2940.48
1528.45	3057	61105.1	89513.2	1810.79	38679.6	3034.41
1527.24	3093.42	60944.7	89068.8	1909.01	38471.7	2976.42
1526.02	3060.05	60265.2	88474.7	1879.95	38461	3014.9
1524.8	3077.99	59887.5	88389.7	1908.36	38005	2958.98
1523.58	2974.88	59676.1	87283	1877.25	37861	2913.33
1522.36	2955.91	59524.3	86874.2	1944.62	37542.7	2906.68
1521.14	3023.08	58974.7	87097.1	1923.78	37456.2	2934.89
1519.92	3065.62	58784.1	87147.7	1835.27	37185.3	2958.99
1518.71	3085.6	58119.9	86314.7	1882.11	37379.8	2911.33
1517.49	3009.22	57882.4	85998.5	1818.24	36895.7	2841.13
1516.27	2953.37	57579.4	85862.8	1963.44	36743.9	2875.48
1515.05	2924.17	57239.5	85581.6	1879.09	36565.4	2815.56
1513.83	2933.91	57295.2	85700.1	1882.87	36462.8	2767.96
1512.61	2957.99	57027.3	85333	1909.17	36556.9	2874
1511.38	2957.48	56581.2	85582.5	1804.39	36212.7	2855.07
1510.16	2961.06	56712.8	85215.6	1799.98	36251.5	2911.92
1508.94	2856.14	56189.1	84547.8	1832.43	36009.8	2888.89
1507.72	2908.87	56032	84834.1	1858.73	35766.2	2788.09
1506.5	2945.21	56065.4	84780.6	1938.23	35631.1	2881.76
1505.28	2940.61	55599.4	84301.5	1856.04	35629	2856.71
1504.06	2909.41	55771.9	84123.3	1861.86	35522.6	2845.99
1502.83	2782.08	55394.1	83965.6	1810.4	35428.6	2888.45
1501.61	2842.96	55055.3	83724.2	1967.57	35189.3	2867.5
1500.39	2869.05	55103	83861.1	1891.57	35146.4	2856.79
1499.17	2899.23	54901.4	83705.5	1844.22	35025.9	2788.82
1497.94	2908.95	54936.9	83501	1874.57	34907.4	2796.52
1496.72	2885.97	54516.6	83517.3	1874.24	34997.5	2779.69
1495.5	2873.21	54282.4	83750.2	1822.83	34854.5	2754.68
1494.27	2858.41	54064.7	82938.9	1932.85	34869	2711.3
1493.05	2829.32	54451.7	83114.6	1848.76	34834.4	2847.71
1491.83	2910.53	54274.8	83081.9	1919.93	34513.8	2724.67
1490.6	2918.2	53879.5	83122.7	1844.04	34787.6	2822.22
1489.38	2864.61	53837.5	82653.1	1853.93	34722.4	2801.32
1488.15	2874.32	53863	82687.9	1780.12	34459.2	2841.66
1486.93	2890.16	53653.7	82765.5	1812.47	34583.9	2718.71
1485.7	2846.8	53919.9	82896.1	1899.91	34455.5	2854.97
1484.48	2915.69	53902.5	82767.6	1922.03	34392.5	2754.5
1483.25	2884.58	53813.6	82688	1950.26	34439.6	2805.02
1482.03	2867.77	53496.3	82700.3	1909.13	34237.8	2678.08
1480.8	2881.55	53580.9	82465.8	1921.03	34287	2787.74
1479.57	2934.07	53895.9	82176.3	1930.9	34105.7	2760.76
1478.35	2784.74	53242.4	82096.9	1926.49	34350.6	2833.67
1477.12	2963.63	53483.9	82947	1948.58	34273.3	2712.92
1475.89	2881.6	53813	83002	1891.18	34491.6	2720.61
1474.67	2891.29	53453.3	82498.7	1896.97	34422.5	2858.69
1473.44	2921.35	53450.2	82219.6	1835.52	34406.4	2770.6
1472.21	2774.2	53561.1	82378.6	1839.28	34284.3	2688.65
1470.99	2950.89	53403.2	82983.5	1802.31	34076.8	2820.56
1469.76	2870.98	53740.2	82460.1	1820.32	34433.4	2767.13
1468.53	3017.06	53439.8	82594.5	1872.94	34354.2	2782.94
1467.3	2876.09	53866.2	82631.2	1870.58	34419.5	2756
1466.07	2916.3	53681.9	83066.7	1876.36	34572.3	2755.53
1464.84	2919.86	53638	82979.1	1859.76	34263.1	2742.84
1463.62	2856.3	53679.6	83086.9	1889.96	34354.9	2882.74
1462.39	2888.35	53503.6	83306.4	1950.65	34416.1	2853.77
1461.16	2863.44	53811.6	82956.5	1879.14	34731.5	2839.04
1459.93	2982.92	53818.6	83064.2	1888.98	34485.5	2742.98
1458.7	2943.78	53898.8	83694.4	1835.79	34847.6	2846.19
1457.47	2853.83	54153.7	84167.8	1941.18	34965.6	2843.67
1456.24	2946.83	54081.4	83787.4	2009.94	35189.2	2833.02
1455.01	2883.33	54139.1	83957.9	1881.58	35148.6	2879.26
1453.78	2923.46	54395.9	83990.1	1944.23	35030.8	2856.42
1452.55	3012.33	54782.6	84392	1958.12	35426.9	2821.4
1451.32	2851.37	54659.4	84714.6	1884.67	35353.8	2804.66
1450.08	3007.23	54859.2	84714.2	1955.41	35242.1	2903.67
1448.85	2925.51	55127.8	85298.5	1930.71	35670.5	2907.23
1447.62	2918.91	55148.8	85894.8	1918.2	35802.3	2864.11
1446.39	2979.29	55246.8	86078.8	1917.87	35875.3	2894.05
1445.16	2909.79	55277.9	86447.5	1947.98	35838.7	2783.98
1443.92	2998.55	55761.3	86714.6	1947.64	36347.8	2840.31
1442.69	3032.52	56039.7	87462.3	1973.67	36199.6	2876.33
1441.46	3082.7	56358.6	87773.7	2064.6	36402.2	2948.84
1440.23	3074.05	56263.7	87965.4	1936.49	36728.5	2879.39
1438.99	3061.36	56673.7	88422.6	1984.82	36815.4	2962.02
1437.76	2995.97	57134.2	89098.6	2027.04	37019.8	2827.72
1436.53	3127.18	57262.1	89373	1963.86	37206	2914.38
1435.29	2972.64	58046.6	89602.8	1979.74	37540	3003.04
1434.06	3036.96	57809.6	90118.1	2058.41	37486.9	2998.47
1432.82	3089.1	58530.9	90489.5	1983.1	38096.2	3014.15
1431.59	3044.01	58956.3	91314.3	2045.54	38247.6	2877.94
1430.36	3088.04	58881.3	92264.5	2026.97	38528.6	2964.52
1429.12	3132.05	59170.7	92866	2063.06	38582.7	3038.91
1427.89	3038.39	59707.1	93441.1	2068.78	38833.1	3040.41
1426.65	3108.7	60206.8	94070.6	2064.37	39217	3015.6
1425.42	3057.58	61268.9	94388.2	2078.18	39384.2	3031.27
1424.18	3137.98	61029.7	94614.7	2176.96	39593.9	3038.84
1422.94	3212.28	61500.6	95648.2	2083.53	39846	3147.55
1421.71	3058.01	61795.3	95852.2	2115.53	40484.3	3045.88
1420.47	3158.59	62731	96442.3	2060.57	41255.8	3186.9
1419.23	3309.68	62946.6	97640.7	2052.12	41196.1	2961.93
1418	3208.04	63473.5	98179.7	2112.41	41779.3	3054.41
1416.76	3241.84	63735.4	99001.5	2099.92	41762	3167.06
1415.52	3251.39	64583.2	99782.6	2214.74	42375.1	3118.02
1414.29	3252.85	65317.6	100369	2165.87	42753.7	3188.19
1413.05	3244.2	66025.4	101188	2058.43	42899.8	3082.6
1411.81	3207.29	66817.8	102462	2245.91	43365	3102.26
1410.57	3333.95	67389.9	103165	2267.73	43727.1	3127.98
1409.33	3387.89	68014.2	104082	2150.24	44363.6	3198.1
1408.1	3316.65	68834.2	104829	2069.12	44739.5	3141.03
1406.86	3362.5	69445.9	105608	2165.64	45355.4	3154.62
1405.62	3388.15	70196.7	106595	2191.5	46045.8	3133.89
1404.38	3385.55	70906.9	107799	2247.62	46598.7	3171.68
1403.14	3362.78	71935.6	108694	2285.56	47091	3247.79
1401.9	3408.58	73115.1	110142	2182.3	47693.9	3233.11
1400.66	3462.44	73870.8	111236	2256.54	48107.2	3240.62
1399.42	3498.13	75089.9	112426	2320.66	48977.9	3312.64
1398.18	3519.7	76090.9	113161	2290.03	49717.3	3384.64
[truncated: 857 more rows]
