# Supplementary material for: Graphene overcoats for ultra-high storage density magnetic media
Source: Nat Commun. 2021 May 17;12:2854. doi: 10.1038/s41467-021-22687-y (PMC8129078; doi:10.1038/s41467-021-22687-y)
Supplement: Supplementary file 2 — Source Data [file 41467_2021_22687_MOESM2_ESM.zip › source data file HD/Fig7a-Raman-COF.dat]

SLGL	Mean	Standard Deviation	Mean	Standard Deviation	Mean	Standard Deviation	Mean	Standard Deviation		coefficient of friction	mean I(D)/I(G)		mean I(D)/I(G)		mean I(D)/I(G)		mean I(D)/I(G)
	Statistics On Rows of [friction G with lube-all3.dat]"friction G without lube-all3"!Col(C6)[5]:Col(C38)[5]	Statistics On Rows of [friction G with lube-all3.dat]"friction G without lube-all3"!Col(C6)[5]:Col(C38)[5]	Statistics On Rows of [friction G with lube-all3.dat]"friction G without lube-all3"!Col(C6)[17]:Col(C27)[17]	Statistics On Rows of [friction G with lube-all3.dat]"friction G without lube-all3"!Col(C6)[17]:Col(C27)[17]	Statistics On Rows of [friction G with lube-all3.dat]"friction G without lube-all3"!Col(C6)[25]:Col(C28)[25]	Statistics On Rows of [friction G with lube-all3.dat]"friction G without lube-all3"!Col(C6)[25]:Col(C28)[25]	Statistics On Rows of [friction G with lube-all3.dat]"friction G without lube-all3"!Col(C6)[34]:Col(C30)[34]	Statistics On Rows of [friction G with lube-all3.dat]"friction G without lube-all3"!Col(C6)[34]:Col(C30)[34]			1LG		2LG		3LG		4LG
0.45525	--	--	--	--	--	--	--	--		0.15213	1.32616809717718	0.652551223752359	--	--	--	--	--	--
0.45525	--	--	--	--	--	--	--	--		0.137439	--	--	1.24868269889095	0.579992712240422	--	--	--	--
0.45525	--	--	--	--	--	--	--	--		0.138617	--	--	--	--	0.949638238576838	0.546492407407175	--	--
0.45525	--	--	--	--	--	--	--	--		0.14423	--	--	--	--	--	--	0.995016796488495	0.519187066692537
0.45525	0.951504919946407	0.45776836369955	--	--	--	--	--	--		0.757491	--	--	--	--	--	--	--	--
			--	--	--	--	--	--		0.404403	--	--	--	--	--	--	--	--
			--	--	--	--	--	--		--	--	--	--	--	--	--	--	--
			--	--	--	--	--	--		--	--	--	--	--	--	--	--	--
			--	--	--	--	--	--		--	--	--	--	--	--	--	--	--
			--	--	--	--	--	--
			--	--	--	--	--	--
			--	--	--	--	--	--
0.236986			--	--	--	--	--	--
0.236986			--	--	--	--	--	--
0.236986			--	--	--	--	--	--
0.236986			--	--	--	--	--	--
0.236986			0.702860909949957	0.500710964093008	--	--	--	--
					--	--	--	--
					--	--	--	--
					--	--	--	--
0.124997					--	--	--	--
0.124997					--	--	--	--
0.124997					--	--	--	--
0.124997					--	--	--	--
0.124997					1.32626589747213	0.756482632664325	--	--
--							--	--
--							--	--
--							--	--
--							--	--
0.20612							--	--
0.20612							--	--
0.20612							--	--
0.20612							--	--
0.20612							0.929760523990271	0.608073133044262
