# Supplementary material for: Graphene overcoats for ultra-high storage density magnetic media
Source: Nat Commun. 2021 May 17;12:2854. doi: 10.1038/s41467-021-22687-y (PMC8129078; doi:10.1038/s41467-021-22687-y)
Supplement: Supplementary file 2 — Source Data [file 41467_2021_22687_MOESM2_ESM.zip › source data file HD/Fig7b-Raman.dat]

3502.06	27199.4
3501.17	27022.2
3500.28	27062.8
3499.39	27215.8
3498.5	26986.6
3497.61	27156.4
3496.72	27031.2
3495.83	26866.7
3494.94	26971.9
3494.05	26902.9
3493.16	26918.2
3492.27	27172.1
3491.38	27024.5
3490.49	27090.3
3489.6	27293.6
3488.71	26904.8
3487.82	27026.6
3486.92	27403.7
3486.03	26866.4
3485.14	27131.2
3484.25	26807.2
3483.36	27153.3
3482.47	27154.5
3481.57	27035.2
3480.68	26789.8
3479.79	27211.3
3478.9	27103.2
3478	27208
3477.11	27310
3476.22	27011.7
3475.32	27298.4
3474.43	27196
3473.54	26950.9
3472.64	27341
3471.75	27445.7
3470.86	27231.5
3469.96	27366.9
3469.07	27261.8
3468.17	27212.6
3467.28	27124.3
3466.38	26969
3465.49	27341.9
3464.59	27365.3
3463.7	27112.3
3462.8	27239.2
3461.91	27243.1
3461.01	27113.1
3460.12	27122.6
3459.22	27277.3
3458.33	27264.5
3457.43	27472.1
3456.53	26898.6
3455.64	27042
3454.74	27363.9
3453.84	27172.7
3452.95	27458.2
3452.05	27216.8
3451.15	27282
3450.26	27302.7
3449.36	27181.3
3448.46	27296.6
3447.56	27565.1
3446.67	27524.4
3445.77	27428.1
3444.87	27025.6
3443.97	27037.9
3443.07	27359.1
3442.17	27196
3441.28	27241.7
3440.38	27387.5
3439.48	27510.9
3438.58	27481.4
3437.68	27357.4
3436.78	27314.1
3435.88	27279.1
3434.98	27296.9
3434.08	27489.7
3433.18	27224.1
3432.28	27228
3431.38	27320.8
3430.48	27444.1
3429.58	27409.1
3428.68	27243.6
3427.78	27427.9
3426.88	27320.8
3425.97	27413.4
3425.07	27514.4
3424.17	27570.9
3423.27	27447.2
3422.37	27517.6
3421.47	27219.3
3420.56	27453.2
3419.66	27692.6
3418.76	27566.2
3417.86	27586.7
3416.95	27344
3416.05	27411.6
3415.15	27675.7
3414.25	27590.9
3413.34	27401
3412.44	27490.6
3411.54	27538.7
3410.63	27315.7
3409.73	27540.8
3408.82	27453.4
3407.92	27443.4
3407.02	27422.3
3406.11	27263.1
3405.21	27449.3
3404.3	27588.6
3403.4	27504
3402.49	27463.6
3401.59	27685.6
3400.68	27675.6
3399.78	27800.8
3398.87	27674.9
3397.96	27565.5
3397.06	27478.2
3396.15	27324.7
3395.25	27565.8
3394.34	27514.5
3393.43	27333.5
3392.53	27227
3391.62	27514.8
3390.71	27535.2
3389.81	27651.9
3388.9	27622.6
3387.99	27342.6
3387.08	27754.2
3386.18	27567.9
3385.27	27800.2
3384.36	27503.8
3383.45	27683.8
3382.54	27613.2
3381.64	27509.7
3380.73	27452.9
3379.82	27657.5
3378.91	27892.4
3378	27794.3
3377.09	27553.3
3376.18	27694.5
3375.27	27676.3
3374.36	27487.6
3373.45	27573.9
3372.54	27596.9
3371.63	27397.3
3370.72	27431.3
3369.81	27715.2
3368.9	27633.8
3367.99	27739.1
3367.08	27902.1
3366.17	27886.5
3365.26	27657
3364.35	27693.7
3363.44	27801.6
3362.53	27665.4
3361.61	27899.5
3360.7	27941.6
3359.79	28161.8
3358.88	27842
3357.97	27821.1
3357.05	27920.7
3356.14	27918.9
3355.23	28029.4
3354.31	27909.8
3353.4	27888.8
3352.49	27974.6
3351.58	27734.7
3350.66	27763
3349.75	27870.7
3348.83	28142.5
3347.92	28198.1
3347.01	27952.8
3346.09	27915.4
3345.18	27954.6
3344.26	28029.4
3343.35	28115
3342.43	27924.6
3341.52	27950.1
3340.6	28139.5
3339.69	27908.2
3338.77	27980.1
3337.86	27992
3336.94	28274.1
3336.03	28032
3335.11	28123
3334.19	28273.9
3333.28	27958.3
3332.36	28090.1
3331.45	28268.3
3330.53	28293.7
3329.61	28278.2
3328.69	28118.2
3327.78	28219.9
3326.86	28144.5
3325.94	27962.8
3325.02	28426.8
3324.11	28659.2
3323.19	28559.2
3322.27	28385.7
3321.35	28405.6
3320.43	28539.8
3319.52	28298.3
3318.6	28397.1
3317.68	28637.4
3316.76	28545.7
3315.84	28666.2
3314.92	28389.5
3314	28515.4
3313.08	28554.3
3312.16	28644.8
3311.24	28588.5
3310.32	28640.9
3309.4	28549.3
3308.48	28656
3307.56	28482.9
3306.64	28834
3305.72	28913.5
3304.8	28593.9
3303.88	28708.7
3302.96	28671.4
3302.04	28569.1
3301.11	28548.1
3300.19	28812
3299.27	28690.7
3298.35	28715.9
3297.43	28955.2
3296.5	28744.5
3295.58	28788.6
3294.66	28615.9
3293.74	28662.7
3292.81	29113.1
3291.89	29211.3
3290.97	29109
3290.04	29169.3
3289.12	29102.3
3288.2	28916.2
3287.27	29109
3286.35	28877
3285.43	29261.8
3284.5	29276
3283.58	29125.2
3282.65	29090.7
3281.73	29337.4
3280.8	29367.8
3279.88	29436
3278.95	29382.5
3278.03	29299.4
3277.1	29478.3
3276.18	29368.1
3275.25	29320.2
3274.32	29669.1
3273.4	29472.6
3272.47	29494.8
3271.55	29651.9
3270.62	29668.6
3269.69	29709.7
3268.77	29793.8
3267.84	29783.6
3266.91	29714
3265.99	29717.3
3265.06	30022.4
3264.13	30087.6
3263.2	29966.8
3262.27	30409.2
3261.35	30390.8
3260.42	30428.9
3259.49	30747.1
3258.56	30664
3257.63	30928.3
3256.7	31009.3
3255.78	30934.3
3254.85	31133.8
3253.92	31510.7
3252.99	31387.2
3252.06	31167
3251.13	31616.3
3250.2	32009.1
3249.27	31571.1
3248.34	32173.4
3247.41	32176.2
3246.48	32434.3
3245.55	32380.6
3244.62	32367.3
3243.69	32767.5
3242.76	32824
3241.82	32789.1
3240.89	32810.6
3239.96	33111.2
3239.03	33218.5
3238.1	33529.7
3237.17	33564.4
3236.23	33945.2
3235.3	33939.6
3234.37	33974.3
3233.44	33631
3232.5	34105.3
3231.57	34083.7
3230.64	34182.6
3229.7	34152.9
3228.77	34364.3
3227.84	34468.5
3226.9	34425.4
3225.97	34411.7
3225.04	34470.4
3224.1	34483.5
3223.17	34544.7
3222.23	34860.2
3221.3	34913.3
3220.36	34356.7
3219.43	34409.9
3218.49	34447
3217.56	34551
3216.62	34508
3215.69	34633.3
3214.75	34798.7
3213.82	34771.6
3212.88	34333.2
3211.95	34447.8
3211.01	34436.8
3210.07	34423.2
3209.14	34644.5
3208.2	34638.8
3207.26	34414.3
3206.33	34275.3
3205.39	34285.7
3204.45	34693.5
3203.51	34621.2
3202.58	34378.2
3201.64	34839.2
3200.7	34396.3
3199.76	34516
3198.82	34670.2
3197.89	34488.7
3196.95	34624.3
3196.01	34552
3195.07	34684.9
3194.13	34546.1
3193.19	34580.4
3192.25	34502.9
3191.31	34372.1
3190.37	34480.9
3189.43	34619
3188.49	34477.7
3187.55	34456.1
3186.61	34649.9
3185.67	34607
3184.73	34500.3
3183.79	34699.3
3182.85	34555.5
3181.91	34711.9
3180.97	34764.7
3180.03	34546.5
3179.09	34554.2
3178.15	34322.8
3177.2	34457.9
3176.26	34513.3
3175.32	34433.4
3174.38	34165.1
3173.44	34159.5
3172.49	34289.2
3171.55	34623.1
3170.61	34524.6
3169.66	34203.5
3168.72	34391.4
3167.78	34563.3
3166.83	34510
3165.89	34565.3
3164.95	34514.6
3164	34397.7
3163.06	34222.6
3162.12	34288.5
3161.17	34290.9
3160.23	34137
3159.28	34311.4
3158.34	34173.5
3157.39	34390.1
3156.45	34138.5
3155.5	34125
3154.56	34045.4
3153.61	34264.5
3152.67	34224.6
3151.72	34250.7
3150.77	34168.5
3149.83	34281.8
3148.88	34080.7
3147.93	34254.7
3146.99	33932.2
3146.04	34214.5
3145.09	33913.2
3144.15	34060.8
3143.2	33875.7
3142.25	34197.4
3141.3	33883.1
3140.36	33940.9
3139.41	34003.9
3138.46	34306.9
3137.51	34127.3
3136.56	34213.9
3135.62	34142.5
3134.67	34202.7
3133.72	34313.1
3132.77	34028.2
3131.82	33901.5
3130.87	33877.5
3129.92	34209
3128.97	33871.7
3128.02	33955.7
3127.07	33965.9
3126.12	33994.6
3125.17	33846.9
3124.22	34059.7
3123.27	34064.7
3122.32	34138
3121.37	34108.7
3120.42	34224.1
3119.47	34010.8
3118.52	34278.6
3117.56	34233.6
3116.61	34175.4
3115.66	34267
3114.71	34151.1
3113.76	34016.9
3112.8	33830.1
3111.85	34223.6
3110.9	34029
3109.95	33992
3108.99	34170.1
3108.04	34230.1
3107.09	34014.6
3106.13	34384.1
3105.18	34444
3104.23	34286.3
3103.27	34225.6
3102.32	34039.2
3101.36	34274.7
3100.41	34146
3099.46	34357.8
3098.5	34378.3
3097.55	34401.5
3096.59	34267.6
3095.64	34078.8
3094.68	34604.5
3093.73	34326.7
3092.77	34378.6
3091.81	34584.9
3090.86	34806.8
3089.9	34330.3
3088.95	34460.7
3087.99	34483.8
3087.03	34459.9
3086.08	34503.9
3085.12	34581.8
3084.16	34510.9
3083.21	34481.7
3082.25	34763.3
3081.29	34862.1
3080.33	34608.4
3079.38	34446.1
3078.42	34696.2
3077.46	34831.4
3076.5	34830.9
3075.54	34720.9
3074.59	34856
3073.63	34860.8
3072.67	34920.2
3071.71	35297.7
3070.75	34752.4
3069.79	35301.8
3068.83	35001.6
3067.87	34990.7
3066.91	35315.7
3065.95	35161.5
3064.99	35210.4
3064.03	35251.5
3063.07	35290
3062.11	35089
3061.15	34979.2
3060.19	35420.9
3059.23	35462
3058.27	35505.6
3057.31	35471.2
3056.34	35493.9
3055.38	35555.7
3054.42	35453.7
3053.46	35635
3052.5	35917.6
3051.53	36101.4
3050.57	36020.1
3049.61	36029.8
3048.65	35779.8
3047.68	35885.6
3046.72	35916.1
3045.76	35751.8
3044.79	36078.1
3043.83	36191.6
3042.87	36040.4
3041.9	36361.3
3040.94	36204.9
3039.97	36217.1
3039.01	36136
3038.05	36329.7
3037.08	36562.1
3036.12	36530.2
3035.15	36462.1
3034.19	36357.7
3033.22	36426.8
3032.26	36444.1
3031.29	36712.6
3030.32	36880
3029.36	36679.9
3028.39	36948.1
3027.43	37084.4
3026.46	37109.3
3025.49	37380
3024.53	37454.1
3023.56	37217.8
3022.59	37408.2
3021.62	37373.6
3020.66	37476
3019.69	37606.8
3018.72	37530.9
3017.75	37728.8
3016.79	37903.4
3015.82	37995.3
3014.85	37878.1
3013.88	37833.1
3012.91	38307
3011.94	38220.7
3010.98	38495.7
3010.01	38430
3009.04	38908.6
3008.07	38556.7
3007.1	38849.4
3006.13	38961.7
3005.16	38725.9
3004.19	38850.9
3003.22	38911.6
3002.25	39034
3001.28	39529.9
3000.31	39538.9
2999.34	39581.3
2998.36	40030.5
2997.39	39918.4
2996.42	39904.1
2995.45	40525.5
2994.48	40264.1
2993.51	40635.7
2992.54	40919.6
2991.56	41074.9
2990.59	41171.1
2989.62	41267.1
2988.65	41201.2
2987.67	41880.7
2986.7	41647.7
2985.73	41962
2984.75	42194
2983.78	42284.6
2982.81	42567.9
2981.83	43151.4
2980.86	42985.2
2979.89	42885.7
2978.91	43214.8
2977.94	43669.6
2976.96	43772.7
2975.99	44024.6
2975.01	44102
2974.04	44594.8
2973.06	44643.8
2972.09	44997.9
2971.11	44988
2970.14	45121.5
2969.16	45296
2968.18	45731.7
2967.21	45913.7
2966.23	46075.2
2965.26	46659.1
2964.28	46602.8
2963.3	46897.1
2962.32	46794.7
2961.35	47053.1
2960.37	47421.5
2959.39	47743.6
2958.42	48116.8
2957.44	48262.4
2956.46	48607.2
2955.48	48514.9
2954.5	48851.9
2953.53	48895
2952.55	49244.7
2951.57	49244.2
2950.59	49379.2
2949.61	49434.9
2948.63	49700
2947.65	50033.9
2946.67	50163.5
2945.69	50012.3
2944.71	49945.4
2943.73	49891.3
2942.75	50625.3
2941.77	50706.3
2940.79	50529.6
2939.81	50531.5
2938.83	50780.7
2937.85	50344.2
2936.87	50746.2
2935.89	50842.3
2934.91	50683.6
2933.92	50713.5
2932.94	50893.6
2931.96	50791
2930.98	50724.1
2930	50822.7
2929.01	50536.9
2928.03	50470.1
2927.05	50517.8
2926.07	49957.5
2925.08	50376.6
2924.1	50546.3
2923.12	50011.7
2922.13	50013.7
2921.15	49840.2
2920.16	50093.8
2919.18	50019.5
2918.2	49597.2
2917.21	49418.9
2916.23	49601.2
2915.24	49097.9
2914.26	48973.1
2913.27	48751.8
2912.29	48642.3
2911.3	48342.5
2910.32	48380.2
2909.33	48121.2
2908.35	48331.4
2907.36	48009
2906.37	48297.7
2905.39	47694.1
2904.4	47673.6
2903.41	47321.1
2902.43	47204.4
2901.44	47059.9
2900.45	47019.2
2899.47	46958.3
2898.48	46844.2
2897.49	46623.9
2896.5	46484.6
2895.52	46059.4
2894.53	46011.3
2893.54	45973.4
2892.55	45743.2
2891.56	45907.7
2890.57	45477.9
2889.58	45662.5
2888.6	45250.6
2887.61	45258.3
2886.62	45099.2
2885.63	44920
2884.64	45076.8
2883.65	44771.4
2882.66	44854.9
2881.67	44577.4
2880.68	44148.5
2879.69	44209.3
2878.7	44133.9
2877.71	43987.9
2876.71	43859.6
2875.72	43970.9
2874.73	43754.3
2873.74	43608.4
2872.75	43533.2
2871.76	43604.2
2870.77	43455.9
2869.77	43194.2
2868.78	43381.1
2867.79	43051.5
2866.8	43019.2
2865.8	42971.9
2864.81	42667.7
2863.82	42882.2
2862.82	42739.2
2861.83	42568.6
2860.84	42649.7
2859.84	42345.8
2858.85	42454.5
2857.85	42472.7
2856.86	42407.8
2855.87	42157
2854.87	42107.3
2853.88	42278.8
2852.88	42103.5
2851.89	41918.2
2850.89	41936.4
2849.9	41728.6
2848.9	42103.4
2847.9	41800.2
2846.91	41921.3
2845.91	41954.6
2844.92	41629
2843.92	41594.5
2842.92	41622.8
2841.93	41540.7
2840.93	41734.4
2839.93	41537
2838.94	41414.8
2837.94	41172.4
2836.94	41363.6
2835.94	41447
2834.94	41189.6
2833.95	41759
2832.95	41439
2831.95	41354.6
2830.95	41352.8
2829.95	41338.4
2828.95	41141.4
2827.95	41339.8
2826.96	41070.3
2825.96	40855.9
2824.96	40821.6
2823.96	40949.9
2822.96	40840.7
2821.96	40788.9
2820.96	40962.2
2819.96	41092.9
2818.96	41196.1
2817.96	41059.3
2816.95	41214.9
2815.95	41000.9
2814.95	41029.1
2813.95	41072.2
2812.95	40775.9
2811.95	40986.3
2810.95	40859.8
2809.94	40890.4
2808.94	41145.6
2807.94	41123.9
2806.94	40987.4
2805.93	41117.8
2804.93	41011.3
2803.93	40767.7
2802.93	41092.5
2801.92	40943.7
2800.92	41320.6
2799.91	41176.7
2798.91	40793.9
2797.91	41100.9
2796.9	41036.9
2795.9	41535.4
2794.89	41331.9
2793.89	41213.1
2792.88	41522.3
2791.88	41637.4
2790.87	41558.4
2789.87	41705.7
2788.86	41385.5
2787.86	41604.9
2786.85	41657.7
2785.85	41506.7
2784.84	41380.6
2783.83	41719
2782.83	41528.3
2781.82	41931.3
2780.81	41832.5
2779.81	42006.8
2778.8	41669.7
2777.79	42236.2
2776.78	41933.9
2775.78	41936.9
2774.77	42150.7
2773.76	42354.6
2772.75	42551
2771.74	42323.3
2770.74	42596.4
2769.73	42594.3
2768.72	42698.8
2767.71	42711.6
2766.7	42796.2
2765.69	42893.2
2764.68	42952.9
2763.67	43101.8
2762.66	43295.3
2761.65	43322.8
2760.64	43587.8
2759.63	43635.1
2758.62	44026.2
2757.61	44023.9
2756.6	44503.8
2755.59	44726.5
2754.58	44808.1
2753.57	44951.5
2752.56	44790.8
2751.54	45319.7
2750.53	45882.9
2749.52	45870.4
2748.51	45966.6
2747.5	46243
2746.48	46586
2745.47	46521.5
2744.46	46982.8
2743.44	47387.2
2742.43	47559.5
2741.42	47953.7
2740.4	47955.7
2739.39	48268.4
2738.38	48689.5
2737.36	48839.2
2736.35	49200.9
2735.33	50001.2
2734.32	50069.3
2733.31	50477.4
2732.29	51070.2
2731.28	51207.1
2730.26	51858.6
2729.25	52325.2
2728.23	52609.5
2727.21	53152.2
2726.2	53355.1
2725.18	53690.7
2724.17	54606.9
2723.15	54784.8
2722.13	55329.1
2721.12	55863.4
2720.1	55991.8
2719.08	56879.8
2718.07	57607.7
2717.05	58256.8
2716.03	58291.4
2715.01	58952.4
2713.99	59296.3
2712.98	59701.5
2711.96	60349.7
2710.94	60953.4
2709.92	61218.3
2708.9	61429
2707.88	62093.6
2706.87	62417
2705.85	63071.4
2704.83	63529.4
2703.81	63864.6
2702.79	64045.3
2701.77	64279.8
2700.75	64803.5
2699.73	65072.1
2698.71	65254.9
2697.69	65513.6
2696.67	65527.2
2695.64	65687.8
2694.62	65610.8
2693.6	66003.9
2692.58	65860.8
2691.56	65624.7
2690.54	65562.5
2689.52	65766.9
2688.49	65469.9
2687.47	65371
2686.45	65159.7
2685.43	65210
2684.4	64751.9
2683.38	64504.1
2682.36	64107.3
2681.33	64182.2
2680.31	63780.8
2679.29	63528.4
2678.26	63010
2677.24	62694.3
2676.22	62207.9
2675.19	61812
2674.17	61504
2673.14	60464.2
2672.12	60310.2
2671.09	59941.7
2670.07	59224.6
2669.04	58927
2668.02	58841.7
2666.99	57981.2
2665.97	57552.5
2664.94	56853.3
2663.91	56337.2
2662.89	56006.3
2661.86	55675.5
2660.83	55147.6
2659.81	54841.5
2658.78	54282.2
2657.75	53740.2
2656.73	53344.4
2655.7	52617.8
2654.67	52000.9
2653.64	51736.9
2652.61	51553.2
2651.59	51184.8
2650.56	51076.7
2649.53	50497
2648.5	49905.4
2647.47	49496.2
2646.44	49269.3
2645.41	48568.9
2644.38	48223.3
2643.35	47909.3
2642.32	47678
2641.3	47315.7
2640.26	47004.5
2639.23	46889.9
2638.2	46358.1
2637.17	46445
2636.14	45814
2635.11	45338.3
2634.08	45098.1
2633.05	44702.7
2632.02	44232.3
2630.99	44275.9
2629.95	44026.3
2628.92	43994.7
2627.89	43292.3
2626.86	43331.1
2625.83	42735.5
2624.79	42890.6
2623.76	42539.8
2622.73	42213.3
2621.69	41877.2
2620.66	41843.6
2619.63	41686.7
2618.59	41467
2617.56	41286
2616.53	40984.1
2615.49	41023.3
2614.46	40791.7
2613.42	40925.1
2612.39	40452
2611.35	40346.2
2610.32	39912
2609.28	39632.5
2608.25	39621.1
2607.21	39568.6
2606.18	39325.5
2605.14	38969
2604.1	39215.9
2603.07	38939.2
2602.03	38848.3
2601	38651.4
2599.96	38589.5
2598.92	38409.5
2597.89	38330.8
2596.85	38136.4
2595.81	38265.1
2594.77	38029.8
2593.73	38030.7
2592.7	37829.3
2591.66	37536.5
2590.62	37417.1
2589.58	37252
2588.54	37067.7
2587.5	36972.5
2586.47	37055.4
2585.43	36847.1
2584.39	36790.5
2583.35	36637.7
2582.31	36624.4
2581.27	36541.4
2580.23	36388.7
2579.19	36411.5
2578.15	36381.4
2577.11	36399.4
2576.07	36270.8
2575.03	35955
2573.98	35816.9
2572.94	36108.7
2571.9	35805
2570.86	35707.9
2569.82	35862.7
2568.78	35645.6
2567.73	35654.1
2566.69	35617
2565.65	35493.6
2564.61	35223.9
2563.56	35371.5
2562.52	35336.8
2561.48	35465.2
2560.43	35260.4
2559.39	35175.5
2558.35	35155.3
2557.3	34883.6
2556.26	35009.5
2555.22	34955.8
2554.17	34710.6
2553.13	34946.6
2552.08	34840.2
2551.04	34705.3
2549.99	34316.7
2548.95	34428.2
2547.9	34563.6
2546.86	34433.5
2545.81	34301.1
2544.76	34455.5
2543.72	34134.3
2542.67	34121.5
2541.63	34304.6
2540.58	33890.4
2539.53	34161.8
2538.49	34072.6
2537.44	33947.5
2536.39	34113.7
2535.34	33738.1
2534.3	33928.2
2533.25	33748.4
2532.2	33680.8
2531.15	33455.7
2530.1	33733.9
2529.05	33339.7
2528.01	33293.6
2526.96	33407.3
2525.91	33542.3
2524.86	33281.8
2523.81	33138.1
2522.76	33316
2521.71	33327.1
2520.66	33185.8
2519.61	33111.3
2518.56	32889.1
2517.51	33074.1
2516.46	32949.6
2515.41	33082.1
2514.36	32738.8
2513.31	32790.4
2512.25	32689.9
2511.2	32850.9
2510.15	33018.9
2509.1	32858.9
2508.05	32710.9
2507	32558.1
2505.94	32529
2504.89	32578.2
2503.84	32297.3
2502.78	32479.5
2501.73	32445.6
2500.68	32539.9
2499.63	32309
2498.57	32488.7
2497.52	32250.8
2496.46	32304.7
2495.41	32448.8
2494.36	32334.3
2493.3	32238.8
2492.25	31991.7
2491.19	32069.3
2490.14	32120.8
2489.08	32091.8
2488.03	31851.9
2486.97	31818.2
2485.91	31812.9
2484.86	32030.2
2483.8	31970.4
2482.75	31799.4
2481.69	31666.3
2480.63	31774.6
2479.58	31852.1
2478.52	31723.8
2477.46	31895.9
2476.41	31895.3
2475.35	31864
2474.29	31887
2473.23	31728.1
2472.17	31670.8
2471.12	31868.7
2470.06	31662.6
2469	31267.7
2467.94	31576.5
2466.88	31394.2
2465.82	31688.7
2464.76	31473.4
2463.7	31564.9
2462.64	31363.8
2461.58	31634.6
2460.52	31624.6
2459.46	31423.6
2458.4	31847.5
2457.34	31420.2
2456.28	31792.1
2455.22	31612.4
2454.16	31357.4
2453.1	31533.5
2452.04	31344.6
2450.98	31176.8
2449.92	31171.6
2448.85	31253.5
2447.79	31286
2446.73	31207.8
2445.67	31014.4
2444.6	31218.6
2443.54	31180.5
2442.48	31330.5
2441.42	31297
2440.35	30906.2
2439.29	30894
2438.23	31081.6
2437.16	31114
2436.1	31075.9
2435.03	30530.4
2433.97	30689.8
2432.9	30832.6
2431.84	30679.5
2430.77	30540.6
2429.71	30617.6
2428.64	30429.5
2427.58	30311.8
2426.51	30151.9
2425.45	30078.8
2424.38	30064.4
2423.32	30183.7
2422.25	29953.6
2421.18	29847.8
2420.12	29927.2
2419.05	29739.4
2417.98	29889.1
2416.92	29816.1
2415.85	29834.6
2414.78	29595.4
2413.71	29639.7
2412.64	29330.4
2411.58	29529.1
2410.51	29278.5
2409.44	29640.9
2408.37	29320.2
2407.3	29160.9
2406.23	29081.2
2405.16	29083.4
2404.09	29165
2403.03	28879.6
2401.96	28921.5
2400.89	29000.8
2399.82	28963.3
2398.75	28939.8
2397.67	28748.1
2396.6	28820.4
2395.53	29093.4
2394.46	28939.1
2393.39	28586.5
2392.32	28859.4
2391.25	28637.6
2390.18	28716.8
2389.11	28464.8
2388.03	28280.5
2386.96	28355
2385.89	28194.1
2384.82	28704.5
2383.74	28240.6
2382.67	28063.5
2381.6	28377.9
2380.52	28645.7
2379.45	28561.8
2378.38	27979.5
2377.3	27993.5
2376.23	28144.8
2375.15	28086.5
2374.08	27965.5
2373.01	27739.8
2371.93	27956.1
2370.86	27895.6
2369.78	27865.4
2368.71	27946.8
2367.63	27658.5
2366.55	27660.8
2365.48	27665.5
2364.4	27514.5
2363.33	27493.6
2362.25	27637.7
2361.17	27447.3
2360.1	27477.5
2359.02	27825.8
2357.94	27593.7
2356.87	27542.7
2355.79	27454.5
2354.71	27456.9
2353.63	27236.6
2352.56	27301.6
2351.48	27348.1
2350.4	27593.9
2349.32	27403.8
2348.24	27313.5
2347.16	27306.6
2346.08	27278.9
2345	27089
2343.93	27172.5
2342.85	27098.4
2341.77	27330.1
2340.69	27237.5
2339.61	27320.9
2338.53	27253.9
2337.45	26888.4
2336.36	27177.7
2335.28	27219.4
2334.2	27083
2333.12	27113.2
2332.04	27390.7
2330.96	27222
2329.88	27492.4
2328.79	27494.8
2327.71	27231.4
2326.63	27042.1
2325.55	27016.7
2324.47	27132.3
2323.38	26769.9
2322.3	26929.3
2321.22	26931.7
2320.13	26668.8
2319.05	26782
2317.97	26636.8
2316.88	26717.6
2315.8	26690.1
2314.71	26508.1
2313.63	26559
2312.54	26704.4
2311.46	26368.1
2310.37	26665.5
2309.29	26497.4
2308.2	26532.2
2307.12	26695.8
2306.03	26624.6
2304.95	26475.1
2303.86	26443
2302.77	26277.5
2301.69	26266.2
2300.6	26459.7
2299.51	26291.9
2298.43	26598
2297.34	26448.7
2296.25	26409.7
2295.16	26534.1
2294.08	26320.5
2292.99	26578
2291.9	26451.8
2290.81	26592.1
2289.72	26295.9
2288.64	26142.3
2287.55	26505.2
2286.46	26337.8
2285.37	26576.7
2284.28	26654.9
2283.19	26306.2
2282.1	26356.9
2281.01	26285.9
2279.92	26251.7
2278.83	26267.9
2277.74	26268.1
2276.65	26153.7
2275.56	26183.7
2274.47	26018.9
2273.38	26099.3
2272.28	26248.4
2271.19	26214.2
2270.1	26118.2
2269.01	25965
2267.92	26095.7
2266.82	26196.7
2265.73	26077.8
2264.64	26240.5
2263.55	26089.7
2262.45	26039.6
2261.36	26311.9
2260.27	26229.8
2259.17	26156.8
2258.08	25912.4
2256.98	26013.2
2255.89	25819.2
2254.8	26162.1
2253.7	25904.1
2252.61	26007.1
2251.51	26121.5
2250.42	26078.3
2249.32	25982.6
2248.23	25950.9
2247.13	25805.1
2246.04	25976.4
2244.94	25874
2243.84	25787.5
2242.75	25753.5
2241.65	25751.5
2240.55	25815.6
2239.46	25852.3
2238.36	26000.6
2237.26	25934.7
2236.16	25796
2235.07	26039.9
2233.97	25946.7
2232.87	25739.7
2231.77	25887.9
2230.67	25772
2229.58	25790.5
2228.48	25818
2227.38	25736.3
2226.28	25838.9
2225.18	25668.5
2224.08	25586.9
2222.98	25680.4
2221.88	25703.3
2220.78	25687.7
2219.68	25924.2
2218.58	25513.2
2217.48	25706.5
2216.38	25722.6
2215.28	25890.9
2214.18	25718.5
2213.08	25727.8
2211.97	25671.3
2210.87	25644.3
2209.77	25499.3
2208.67	25177.5
2207.57	25615.5
2206.46	25525
2205.36	25647.7
2204.26	25657
2203.16	25478.2
2202.05	25598.5
2200.95	25700.7
2199.84	25576.3
2198.74	25540.3
2197.64	25767
2196.53	25520.4
2195.43	25554.6
2194.32	25559.4
2193.22	25516.6
2192.11	25492
2191.01	25578.2
2189.9	25506
2188.8	25569.6
2187.69	25449.9
2186.59	25533.8
2185.48	25577
2184.38	25459.7
2183.27	25688.2
2182.16	25360.8
2181.06	25485.3
2179.95	25487.8
2178.84	25440.6
2177.73	25639.5
2176.63	25508.8
2175.52	25594.8
2174.41	25522.7
2173.3	25640.3
2172.2	25604.4
2171.09	25654.2
2169.98	25318.4
2168.87	25656.9
2167.76	25535.3
2166.65	25479.2
2165.54	25371.2
2164.43	25457.1
2163.32	25608.3
2162.21	25653.5
2161.1	25529.8
2159.99	25316.1
2158.88	25566.3
2157.77	25467.4
2156.66	25620.7
2155.55	25731.1
2154.44	25479.3
2153.33	25389.5
2152.22	25473
2151.1	25237.1
2149.99	25459.9
2148.88	25570.3
2147.77	25599.7
2146.66	25669.5
2145.54	25521.4
2144.43	25420.5
2143.32	25315.2
2142.2	25598.3
2141.09	25302.1
2139.98	25569.5
2138.86	25466.5
2137.75	25419.5
2136.63	25363.6
2135.52	25615.1
2134.41	25330.4
2133.29	25431.6
2132.18	25438.5
2131.06	25158.5
2129.95	25344.7
2128.83	25510.8
2127.71	25401.2
2126.6	25233.4
2125.48	25141.7
2124.37	25224.9
2123.25	25370.6
2122.13	25135.8
2121.02	25274.8
2119.9	25344.4
2118.78	25465.4
2117.66	25154.6
2116.55	25056.4
2115.43	25181.9
2114.31	25323
2113.19	25124.3
2112.07	25171.4
2110.96	25062.1
2109.84	25051.2
2108.72	25234.7
2107.6	25295.2
2106.48	25065.3
2105.36	25163.9
2104.24	24996.6
2103.12	25097.3
2102	25057.4
2100.88	24919.2
2099.76	24890.5
2098.64	25256.6
2097.52	24917.8
2096.4	25183.5
2095.28	25217.1
2094.16	25235.2
2093.03	25288.9
2091.91	25378.2
2090.79	24999.6
2089.67	24982
2088.55	25218.3
2087.42	25053.7
2086.3	25053.9
2085.18	25230.1
2084.05	25130.1
2082.93	25232.7
2081.81	25045.9
2080.68	25210.8
2079.56	25073.1
2078.44	25137.8
2077.31	24984.6
2076.19	25024.8
2075.06	25018.4
2073.94	25054.2
2072.81	25269.9
2071.69	24972.4
2070.56	25021.5
2069.44	24815.1
2068.31	25137.4
2067.19	25066.5
2066.06	25091.2
2064.93	25042.5
2063.81	25244.7
2062.68	25253.8
2061.55	25227.3
2060.43	24963.5
2059.3	25085.7
2058.17	25252.2
2057.04	25279
2055.92	25281.4
2054.79	25352.5
2053.66	25421.3
2052.53	25144.5
2051.4	25246.6
2050.27	25133.8
2049.15	25271.3
2048.02	25304.7
2046.89	25304.8
2045.76	25397.9
2044.63	25391.4
2043.5	25380.5
2042.37	25219.1
2041.24	25371.9
2040.11	25312.3
2038.98	25314.7
2037.85	25113.7
2036.71	25142.6
2035.58	25299.7
2034.45	25277.7
2033.32	25233.7
2032.19	25554.1
2031.06	25737.5
2029.92	25437.3
2028.79	25395.4
2027.66	25278.6
2026.53	25239
2025.39	25188.4
2024.26	25199.6
2023.13	25241.6
2021.99	25354.3
2020.86	25469
2019.73	25425.1
2018.59	25414.1
2017.46	25271
2016.32	25277.7
2015.19	25194.1
2014.05	25333.1
2012.92	25546.8
2011.78	25414.8
2010.65	25522.8
2009.51	25168.4
2008.38	25236.8
2007.24	25270
2006.1	25223.9
2004.97	25237.2
2003.83	25224.2
2002.69	25332
2001.56	25200.2
2000.42	25437.8
1999.28	25347.8
1998.15	25589.6
1997.01	25284.3
1995.87	25288.8
1994.73	25361.4
1993.59	25563.5
1992.45	25381.3
1991.32	25159.7
1990.18	25335.4
1989.04	25451.8
1987.9	25230.3
1986.76	25041.7
1985.62	25123
1984.48	25182.4
1983.34	25270.2
1982.2	25248.4
1981.06	25263.9
1979.92	25305.6
1978.78	25211.5
1977.64	25443.8
1976.49	25253.3
1975.35	25014.7
1974.21	25183.5
1973.07	25137.6
1971.93	25229.7
1970.79	25238.5
1969.64	25076.7
1968.5	25131.5
1967.36	25188.5
1966.21	25219.2
1965.07	25409.6
1963.93	25134.2
1962.78	24944.1
1961.64	25204.3
1960.5	25141.1
1959.35	24966.4
1958.21	25029.9
1957.06	25032.2
1955.92	24984.3
1954.77	25080.5
1953.63	25253.1
1952.48	24934.5
1951.34	25091.7
1950.19	25124.6
1949.05	25259.9
1947.9	25153.1
1946.75	25249.2
1945.61	25083.6
1944.46	25155.6
1943.31	25105.6
1942.17	25105.7
1941.02	25271.4
1939.87	25336.8
1938.73	25184.4
1937.58	25328.2
1936.43	25404.5
1935.28	25365.4
1934.13	25330.6
1932.98	25226.2
1931.84	25232.8
1930.69	25402.6
1929.54	25298.2
1928.39	25589.7
1927.24	25330.9
1926.09	25289.7
1924.94	25554.9
1923.79	25502.8
1922.64	25485.4
1921.49	25457.2
1920.34	25511.5
1919.19	25700.5
1918.03	25578.9
1916.88	25461.6
1915.73	25426.9
1914.58	25496.4
1913.43	25340.2
1912.28	25552.9
1911.12	25678.7
1909.97	25780.6
1908.82	25715.5
1907.67	25509.5
1906.51	25355.6
1905.36	25557.2
1904.21	25633
1903.05	25388.2
1901.9	25724
1900.74	25659
1899.59	25557.2
1898.44	25453.2
1897.28	25760.7
1896.13	25583.1
1894.97	25918.6
1893.82	25676.1
1892.66	25976.9
1891.5	25775.6
1890.35	25836.1
1889.19	25803.6
1888.04	25892.2
1886.88	25840.2
1885.72	26093.1
1884.57	25760.1
1883.41	25671.5
1882.25	25809.7
1881.09	25803.2
1879.94	25615.2
1878.78	25921.8
1877.62	25723.1
1876.46	25843.9
1875.3	25947.4
1874.15	26057.4
1872.99	26117.7
1871.83	25828.5
1870.67	25938.4
1869.51	25897.4
1868.35	25765.8
1867.19	25776.5
1866.03	26000.5
1864.87	25937.9
1863.71	25920.6
1862.55	26039
1861.39	25758.9
1860.23	25920.3
1859.07	25980.5
1857.9	26057.9
1856.74	25999.6
1855.58	26173.8
1854.42	25825.1
1853.26	26078.9
1852.1	26111
1850.93	26175.4
1849.77	25988.2
1848.61	25988.1
1847.44	26084.7
1846.28	26125.3
1845.12	26178.9
1843.95	26000.5
1842.79	26049.7
1841.63	26253.6
1840.46	25854.1
1839.3	26135.2
1838.13	26064.2
1836.97	26031.9
1835.8	26323.5
1834.64	26250.4
1833.47	26357.5
1832.3	26290.8
1831.14	26419.3
1829.97	26395.5
1828.81	26491.7
1827.64	26356.5
1826.47	26532
1825.31	26626
1824.14	26638.6
1822.97	26582.7
1821.8	26621
1820.64	26710.7
1819.47	26781.1
1818.3	26767.9
1817.13	26834
1815.96	26763.1
1814.8	26683.7
1813.63	26863.1
1812.46	26837.1
1811.29	26898.8
1810.12	26977.6
1808.95	26977.3
1807.78	26977
1806.61	26844.2
1805.44	27121.6
1804.27	26894.8
1803.1	27229.8
1801.93	27255.1
1800.76	27004.9
1799.58	27154
1798.41	27160
1797.24	27121.3
1796.07	27310.8
1794.9	27314.7
1793.72	27282.3
1792.55	27535.6
1791.38	27362.5
1790.21	27534.8
1789.03	27542.9
1787.86	27642.6
1786.69	27731.6
1785.51	27903.7
1784.34	27758.4
1783.17	27911.2
1781.99	28125.7
1780.82	28076.2
1779.64	28067.2
1778.47	28139
1777.29	28300.1
1776.12	28182.6
1774.94	28343.7
1773.77	28200.6
1772.59	28346.8
1771.41	28341.9
1770.24	28332.8
1769.06	28515
1767.88	28644
1766.71	28571.1
1765.53	28483.4
1764.35	28576.2
1763.18	28724.2
1762	28738.4
1760.82	28905.5
1759.64	28682
1758.46	29022.9
1757.28	28807.9
1756.11	29000.3
1754.93	28984.7
1753.75	28803.8
1752.57	28930.3
1751.39	29075.9
1750.21	29115.4
1749.03	29214.3
1747.85	29194.4
1746.67	29013.7
1745.49	29366.6
1744.31	29295.9
1743.13	29115.2
1741.95	29241.5
1740.76	29287.3
1739.58	29208.2
1738.4	29385.2
1737.22	29356.9
1736.04	29502
1734.86	29456.8
1733.67	29430.7
1732.49	29309.4
1731.31	29465
1730.12	29690.3
1728.94	29733.8
1727.76	29821.7
1726.57	29932.7
1725.39	29788.3
1724.21	30074.5
1723.02	30193.9
1721.84	30298.5
1720.65	30379.8
1719.47	30465.4
1718.28	30217.6
1717.1	30210.3
1715.91	30380.2
1714.72	30619.6
1713.54	30473.1
1712.35	30744
1711.17	30884.1
1709.98	30977.9
1708.79	30945.2
1707.61	30845.1
1706.42	31084.1
1705.23	31211.5
1704.04	31338.7
1702.86	31268.1
1701.67	31258.6
1700.48	31625.7
1699.29	31405.7
1698.1	31930.3
1696.91	31777.7
1695.72	31999.3
1694.54	31945.5
1693.35	32129.2
1692.16	32390.6
1690.97	32509
1689.78	32425.7
1688.59	32827.7
1687.4	32870.4
1686.21	33091.5
1685.01	32928.4
1683.82	33500
1682.63	33838.4
1681.44	34090.7
1680.25	34061.8
1679.06	34379
1677.87	34459.1
1676.67	34841.1
1675.48	35336.2
1674.29	35655.1
1673.1	35665.8
1671.9	35812.6
1670.71	36085.1
1669.52	36728.3
1668.32	36830.9
1667.13	37216.2
1665.93	37708.1
1664.74	38032.4
1663.54	38174.5
1662.35	38525.8
1661.16	39230.5
1659.96	39372.3
1658.76	39708.6
1657.57	40320.7
1656.37	40978.7
1655.18	41023.9
1653.98	41673.2
1652.78	42123.7
1651.59	42741.2
1650.39	43091.1
1649.19	43818.9
1648	44678
1646.8	45140.1
1645.6	46105.2
1644.4	46917.5
1643.21	47986.3
1642.01	49182
1640.81	50131
1639.61	51474
1638.41	53369.2
1637.21	54711.1
1636.01	56903.1
1634.81	59084
1633.62	61343.3
1632.42	64195.7
1631.22	67067.9
1630.02	70561.9
1628.81	74015.1
1627.61	77908.6
1626.41	82377.3
1625.21	86528.2
1624.01	91453.9
1622.81	95522.7
1621.61	99862.7
1620.41	103070
1619.2	106213
1618	109066
1616.8	111172
1615.6	112571
1614.39	114312
1613.19	115165
1611.99	116076
1610.78	116258
1609.58	116429
1608.38	117133
1607.17	117404
1605.97	118058
1604.76	118271
1603.56	118750
1602.35	119240
1601.15	119884
1599.94	121400
1598.74	122200
1597.53	123278
1596.32	124271
1595.12	124757
1593.91	126644
1592.7	128369
1591.5	129975
1590.29	130603
1589.08	131473
1587.88	132592
1586.67	132662
1585.46	133130
1584.25	132273
1583.04	132211
1581.84	130825
1580.63	129909
1579.42	127951
1578.21	125845
1577	123223
1575.79	120887
1574.58	118018
1573.37	114306
1572.16	111537
1570.95	108143
1569.74	105373
1568.53	102242
1567.32	98964.3
1566.11	96251.7
1564.89	92964.3
1563.68	90843.7
1562.47	88674.4
1561.26	86452.1
1560.05	84445.1
1558.83	82603.8
1557.62	80895
1556.41	79370.3
1555.2	78021.2
1553.98	76103.9
1552.77	75112.3
1551.55	73947.9
1550.34	72761.4
1549.13	71604
1547.91	70358.5
1546.7	69597.2
1545.48	68875.2
1544.27	68299.6
1543.05	67150.2
1541.84	66595.6
1540.62	65971.3
1539.41	65684.4
1538.19	65046
1536.97	64210.6
1535.76	63950.9
1534.54	63463.2
1533.32	62749.6
1532.11	62358.8
1530.89	61861.3
1529.67	61536.5
1528.45	61105.1
1527.24	60944.7
1526.02	60265.2
1524.8	59887.5
1523.58	59676.1
1522.36	59524.3
1521.14	58974.7
1519.92	58784.1
1518.71	58119.9
1517.49	57882.4
1516.27	57579.4
1515.05	57239.5
1513.83	57295.2
1512.61	57027.3
1511.38	56581.2
1510.16	56712.8
1508.94	56189.1
1507.72	56032
1506.5	56065.4
1505.28	55599.4
1504.06	55771.9
1502.83	55394.1
1501.61	55055.3
1500.39	55103
1499.17	54901.4
1497.94	54936.9
1496.72	54516.6
1495.5	54282.4
1494.27	54064.7
1493.05	54451.7
1491.83	54274.8
1490.6	53879.5
1489.38	53837.5
1488.15	53863
1486.93	53653.7
1485.7	53919.9
1484.48	53902.5
1483.25	53813.6
1482.03	53496.3
1480.8	53580.9
1479.57	53895.9
1478.35	53242.4
1477.12	53483.9
1475.89	53813
1474.67	53453.3
1473.44	53450.2
1472.21	53561.1
1470.99	53403.2
1469.76	53740.2
1468.53	53439.8
1467.3	53866.2
1466.07	53681.9
1464.84	53638
1463.62	53679.6
1462.39	53503.6
1461.16	53811.6
1459.93	53818.6
1458.7	53898.8
1457.47	54153.7
1456.24	54081.4
1455.01	54139.1
1453.78	54395.9
1452.55	54782.6
1451.32	54659.4
1450.08	54859.2
1448.85	55127.8
1447.62	55148.8
1446.39	55246.8
1445.16	55277.9
1443.92	55761.3
1442.69	56039.7
1441.46	56358.6
1440.23	56263.7
1438.99	56673.7
1437.76	57134.2
1436.53	57262.1
1435.29	58046.6
1434.06	57809.6
1432.82	58530.9
1431.59	58956.3
1430.36	58881.3
1429.12	59170.7
1427.89	59707.1
1426.65	60206.8
1425.42	61268.9
1424.18	61029.7
1422.94	61500.6
1421.71	61795.3
1420.47	62731
1419.23	62946.6
1418	63473.5
1416.76	63735.4
1415.52	64583.2
1414.29	65317.6
1413.05	66025.4
1411.81	66817.8
1410.57	67389.9
1409.33	68014.2
1408.1	68834.2
1406.86	69445.9
1405.62	70196.7
1404.38	70906.9
1403.14	71935.6
1401.9	73115.1
1400.66	73870.8
1399.42	75089.9
1398.18	76090.9
1396.94	77123.8
[truncated: 856 more rows]
