# Supplementary material for: Graphene overcoats for ultra-high storage density magnetic media
Source: Nat Commun. 2021 May 17;12:2854. doi: 10.1038/s41467-021-22687-y (PMC8129078; doi:10.1038/s41467-021-22687-y)
Supplement: Supplementary file 2 — Source Data [file 41467_2021_22687_MOESM2_ESM.zip › source data file HD/Fig8-COF-CPE.dat]

	Jcorr		CPE
				+error	-error
BM	20	4	--	--	--
CM	4	1	80	1.2	0.9
1LG	8	0.5	60	4.6	6.8
2LG	5.3	1.2	73.5	0.9	0.5
3LG	4.9	0.5	75.5	2	3
4LG	4.4	0.7	78	0.9	1.1
a-C1	18.5	1.2	7.5	10.4	--
a-C4	4.5	2	77.5	6.5	4.6
CS1	13.4	2	33	2.8	4.2
CS2	9	1	55	3.3	5
